# Supplementary material for: Molecular signatures of the rediae, cercariae and adult stages in the complex life cycles of parasitic flatworms (Digenea: Psilostomatidae)
Source: Parasit Vectors. 2020 Nov 10;13:559. doi: 10.1186/s13071-020-04424-4 (PMC7653818; doi:10.1186/s13071-020-04424-4)
Supplement: Supplementary file 1 — Additional file 1: Table S1. Summary of library preparation [file 13071_2020_4424_MOESM1_ESM.xls]

## Sheet: Лист1
Table S1: Summary of library preparation.
	Psilotrema simillimum
Metrics\Samples	Redia (1)	Redia (2)	Cercaria (1)	Cercaria (2)	Adult worm (1)	Adult worm (2)
Number of raw read pairs	29876923	30629840	30613174	24004011	23397182	23760802
Homo sapiens (%)	0.91	0.88	0.93	1.47	0.65	0.71
Bithynia siamensis (%)	4.43	5.40	X	X	X	X
Gallus gallus (%)	X	X	X	X	0.99	0.29
Trimmomatic: Input read pairs	28281391	28703356	30327891	23651019	23015763	23524547
Trimmomatic: Both survived (%)	26879426 (95.04%)	26722840 (93.10%)	28762520 (94.84%)	22467004 (94.99%)	21885128 (95.09%)	22296310 (94.78%)
Trimmomatic: Dropped (%)	210155 (0.74%)	703478 (2.45%)	288641 (0.95%)	308003 (1.30%)	206308 (0.90%)	301867 (1.28%)
	Sphaeridiotrema pseudoglobulus
Metrics\Samples	Redia (1)	Redia (2)	Cercaria (1)	Cercaria (2)	Adult worm (1)	Adult worm (2)
Number of raw read pairs	28192806	24510459	32082446	24737749	29331490	25717702
Homo sapiens (%)	0.49	0.51	0.85	0.85	0.61	0.41
Bithynia siamensis (%)	4.36	4.28	X	X	X	X
Gallus gallus (%)	X	X	X	X	0.70	0.22
Trimmomatic: Input read pairs	26827138	23337565	31809701	24526828	28949753	25556505
Trimmomatic: Both survived (%)	25519328 (95.13%)	22008828 (94.31%)	30161988 (94.82%)	23173379 (94.48%)	27274987 (94.21%)	24195574 (94.67%)
Trimmomatic: Dropped (%)	311201 (1.16%)	420868 (1.80%)	228265 (0.72%)	437071 (1.78%)	292464 (1.01%)	336840 (1.32%)
(1|2) – first and second biological replicate, respectively
Homo sapiens (%), Bithynia siamensis (%), Gallus gallus (%) - percent of pairs aligned to the reference sequences of human, mollusk, and chicken, respectively; X - alignment were not carried out
Trimmomatic: Input read pairs - number of read pairs used as input for Trimmomatic software
Trimmomatic: Both surviving (%) - number of read pairs survived after filters applying; percents of survived read pairs from the total number of input pairs are given in parentheses
Trimmomatic: Dropped (%) - number of read pairs dropped after filters applying; percents of dropped read pairs from the total number of input pairs are given in parentheses
