# Supplementary material for: Molecular signatures of the rediae, cercariae and adult stages in the complex life cycles of parasitic flatworms (Digenea: Psilostomatidae)
Source: Parasit Vectors. 2020 Nov 10;13:559. doi: 10.1186/s13071-020-04424-4 (PMC7653818; doi:10.1186/s13071-020-04424-4)
Supplement: Supplementary file 2 — Additional file 2: Table S2. Quality and completeness statistics for the transcriptomes. [file 13071_2020_4424_MOESM2_ESM.xls]

## Sheet: Лист1
Table S2: Quality and completeness statistics for the transcriptomes.
Metrics\Assemblies	P.simillimum (clustered)	P.simillimum ("genes")	S.pseudoglobulus (clustered)	S.pseudoglobulus ("genes")
Number of sequences	188588	21433	211698	46424
TransRate: smallest contig (nt)	201	300	201	300
TransRate: largest contig (nt)	37339	26755	45140	27002
TransRate: N50 (nt)	819	2350	1011	1754
TransRate: Assembly score	0.3394	0.3081	0.3148	0.303
TransRate: Optimal score	0.3963	0.3249	0.3712	0.3075
TransRate: number of 'good' contigs (%)	180786 (96)	20207 (94)	201608 (95)	46138 (99)
BUSCO: Complete and Single (%)	60.5	77.2	18.3	37.1
BUSCO: Complete and Duplicated (%)	24.1	6.5	70.2	50.7
BUSCO: Fragmented (%)	5.2	5.3	3.3	3.4
BUSCO: Missing (%)	10.2	11.0	8.2	8.8
P.simillimum|S.pseudoglobulus - transcriptomes of Psilotrema simillimum and Sphaeridiotrema pseudoglobulus, respectively
Clustered - transcriptomes after CDHIT-est clustering process
Genes' - sequences coding protein with length equal to or more than 100 amino acids and which have noticeable expression level (> 1TPM)
nt - nucleotides
TransRate: Assembly score - the geometric mean of all contig scores multiplied by the proportion of input reads that provide positive support for the assembly
TransRate: Optimal score - TransRate score of the subset of well-assembled contigs
TransRate: number of 'good' contigs - the number of contigs with high TransRate-scores; the percents of such sequences from the total number of analyzed contigs are given parentheses
BUSCO: Complete and Single | Complete and Duplicated | Fragmented | Missing - the proportions of complete and single-copy|complete and duplicated| fragmented| missing orthologues from Metazoa-odb9 in analyzed sets of proteins
