# Supplementary material for: Molecular signatures of the rediae, cercariae and adult stages in the complex life cycles of parasitic flatworms (Digenea: Psilostomatidae)
Source: Parasit Vectors. 2020 Nov 10;13:559. doi: 10.1186/s13071-020-04424-4 (PMC7653818; doi:10.1186/s13071-020-04424-4)
Supplement: Supplementary file 3 — Additional file 3: Table S3. The mapping rates for RNAseq libraries. [file 13071_2020_4424_MOESM3_ESM.xls]

## Sheet: Лист1
Table S3: The mapping rates for RNAseq libraries.
Samples\Species	Psilotrema simillimum	Sphaeridiotrema pseudoglobulus
Redia (1)	89.0896%	82.32%
Redia (2)	86.0893%	80.4091%
Cercaria (1)	90.6055%	78.341%
Cercaria (2)	87.8303%	78.2338%
Adult worm (1)	83.5073%	84.6787%
Adult worm (2)	81.9942%	85.6624%
(1|2) – first and second biological replicate, respectively
