# Supplementary material for: Molecular signatures of the rediae, cercariae and adult stages in the complex life cycles of parasitic flatworms (Digenea: Psilostomatidae)
Source: Parasit Vectors. 2020 Nov 10;13:559. doi: 10.1186/s13071-020-04424-4 (PMC7653818; doi:10.1186/s13071-020-04424-4)
Supplement: Supplementary file 4 — Additional file 4: Table S4. BUSCO results for publicly available data for the Digenea. [file 13071_2020_4424_MOESM4_ESM.xls]

## Sheet: Лист1
Table S4: BUSCO results for publicly available data for the Digenea.
Species	Source	Number of proteins	Number of long proteins (%)	BUSCO: Complete and Single (%)	BUSCO: Complete and Duplicated (%)	BUSCO: Fragmented (%)	BUSCO: Missing (%)
Clonorchis sinensis	UniProt: UP000286415	14505	13545 (93.38)	72.4	0.9	5.8	20.9
Fasciola gigantica	https://doi.org/10.1186/s12864-019-6103-5	148201	60251 (40.65)	31.5	53	5.3	10.2
Fasciola hepatica	UniProt: UP000230066	11190	10594 (94.27)	70	1.2	9.1	19.7
Opisthorchis felineus	UniProt: UP000308267	18330	17446 (95.18)	61.3	24.1	3.5	11.1
Opisthorchis viverrini	UniProt: UP000054324	16307	13611 (83.47)	72.5	1.1	7.9	18.5
Schistosoma haematobium	UniProt: UP000054474	11119	10123 (91.04)	71	1.2	10.2	17.6
Schistosoma japonicum	UniProt: UP000311919	14733	13782 (93.55)	57.9	23.2	3.9	15
Schistosoma mansoni	UniProt: UP000008854	6858	6464 (94.21)	65	2.9	3.2	28.9
Trichobilharzia regenti	https://doi.org/10.1038/s41598-018-37669-2	12705	10824 (85.19)	67.2	8.1	4.9	19.8
Trichobilharzia szidati	https://doi.org/10.1038/s41598-018-37669-2	13007	10744 (82.60)	60.9	9.8	8.3	21.0
Number of long proteins (%) - number of sequences with length equal to or more than 100 aminoacid; the percents of such sequences from the total number of proteins are given in parenthesis
BUSCO: Complete and Single | Complete and Duplicated | Fragmented | Missing - the proportions of complete and single-copy|complete and duplicated| fragmented| missing orthologues from Metazoa-odb9 in analyzed sets of proteins
