# Supplementary material for: Molecular signatures of the rediae, cercariae and adult stages in the complex life cycles of parasitic flatworms (Digenea: Psilostomatidae)
Source: Parasit Vectors. 2020 Nov 10;13:559. doi: 10.1186/s13071-020-04424-4 (PMC7653818; doi:10.1186/s13071-020-04424-4)
Supplement: Supplementary file 5 — Additional file 5: Table S5. Status of orthologues from Metazoa-odb9 in digenean species analyzed. [file 13071_2020_4424_MOESM5_ESM.xls]

## Sheet: Лист1
Table S5: Status of orthologues from Metazoa-odb9 in digenean species analyzed.
Orthologues_ID	Clonorchis sinensis	Fasciola gigantica	Fasciola hepatica	Opisthorchis felineus	Opisthorchis viverrini	Psilotrema simillimum	Schistosoma haematobium	Schistosoma japonicum	Schistosoma mansoni	Sphaeridiotrema pseudoglobulus	Trichobilharzia regenti	Trichobilharzia szidati
EOG091G00AH	Complete	Complete	Complete	Duplicated	Complete	Complete	Complete	Complete	Missing	Duplicated	Complete	Complete
EOG091G00CM	Missing	Missing	Missing	Missing	Missing	Missing	Missing	Missing	Missing	Missing	Missing	Missing
EOG091G00GM	Complete	Duplicated	Complete	Duplicated	Missing	Complete	Complete	Complete	Complete	Complete	Complete	Complete
EOG091G00GQ	Fragmented	Complete	Complete	Duplicated	Complete	Complete	Complete	Duplicated	Complete	Fragmented	Complete	Complete
EOG091G00L0	Complete	Complete	Complete	Duplicated	Complete	Complete	Complete	Complete	Complete	Duplicated	Complete	Duplicated
EOG091G00MA	Complete	Complete	Complete	Complete	Complete	Complete	Complete	Complete	Missing	Duplicated	Complete	Duplicated
EOG091G00MI	Complete	Complete	Complete	Duplicated	Complete	Complete	Complete	Duplicated	Complete	Duplicated	Complete	Complete
EOG091G00Q0	Complete	Duplicated	Complete	Complete	Complete	Complete	Complete	Duplicated	Duplicated	Complete	Complete	Complete
EOG091G00QT	Complete	Complete	Complete	Complete	Complete	Complete	Complete	Duplicated	Complete	Complete	Complete	Complete
EOG091G00UD	Complete	Duplicated	Complete	Complete	Complete	Complete	Complete	Duplicated	Complete	Complete	Complete	Duplicated
EOG091G00VZ	Complete	Duplicated	Complete	Complete	Complete	Complete	Complete	Complete	Complete	Complete	Duplicated	Complete
EOG091G00Z3	Complete	Duplicated	Complete	Complete	Complete	Complete	Complete	Complete	Complete	Complete	Complete	Complete
EOG091G011X	Complete	Duplicated	Complete	Complete	Complete	Complete	Complete	Complete	Complete	Complete	Complete	Complete
EOG091G017G	Complete	Duplicated	Complete	Complete	Complete	Complete	Complete	Complete	Complete	Complete	Complete	Complete
EOG091G017T	Complete	Duplicated	Complete	Complete	Complete	Complete	Complete	Complete	Missing	Complete	Complete	Complete
EOG091G019V	Complete	Duplicated	Complete	Complete	Complete	Complete	Complete	Complete	Complete	Complete	Complete	Complete
EOG091G01EW	Complete	Duplicated	Complete	Complete	Complete	Complete	Complete	Complete	Complete	Complete	Complete	Complete
EOG091G01GC	Complete	Duplicated	Complete	Complete	Complete	Complete	Complete	Complete	Complete	Complete	Complete	Complete
EOG091G01IW	Complete	Complete	Complete	Duplicated	Missing	Complete	Complete	Duplicated	Missing	Complete	Complete	Complete
EOG091G01LC	Complete	Duplicated	Duplicated	Duplicated	Complete	Duplicated	Duplicated	Duplicated	Duplicated	Duplicated	Duplicated	Duplicated
EOG091G01MK	Missing	Missing	Missing	Missing	Missing	Missing	Missing	Missing	Fragmented	Missing	Missing	Missing
EOG091G01S9	Complete	Duplicated	Complete	Complete	Complete	Complete	Complete	Complete	Complete	Complete	Complete	Complete
EOG091G01TH	Complete	Complete	Complete	Complete	Complete	Complete	Complete	Duplicated	Complete	Complete	Complete	Complete
EOG091G01TX	Complete	Duplicated	Complete	Complete	Complete	Complete	Fragmented	Duplicated	Complete	Duplicated	Complete	Missing
EOG091G01VH	Complete	Duplicated	Complete	Complete	Complete	Complete	Complete	Duplicated	Complete	Duplicated	Complete	Complete
EOG091G01WY	Complete	Duplicated	Complete	Complete	Complete	Complete	Complete	Complete	Complete	Complete	Complete	Complete
EOG091G01XD	Complete	Duplicated	Complete	Duplicated	Complete	Complete	Complete	Duplicated	Complete	Complete	Duplicated	Complete
EOG091G01XI	Complete	Duplicated	Complete	Complete	Complete	Complete	Complete	Duplicated	Complete	Complete	Duplicated	Complete
EOG091G01XQ	Complete	Duplicated	Complete	Complete	Complete	Complete	Complete	Complete	Complete	Duplicated	Complete	Duplicated
EOG091G01Z2	Complete	Duplicated	Complete	Duplicated	Complete	Fragmented	Complete	Complete	Complete	Complete	Complete	Complete
EOG091G020E	Missing	Missing	Missing	Missing	Missing	Missing	Missing	Missing	Missing	Missing	Missing	Missing
EOG091G020Y	Complete	Duplicated	Complete	Duplicated	Complete	Complete	Complete	Duplicated	Complete	Complete	Complete	Complete
EOG091G023Z	Fragmented	Complete	Complete	Duplicated	Complete	Complete	Complete	Complete	Fragmented	Duplicated	Duplicated	Duplicated
EOG091G024J	Complete	Duplicated	Complete	Complete	Complete	Complete	Complete	Complete	Complete	Complete	Complete	Complete
EOG091G025T	Complete	Duplicated	Complete	Duplicated	Complete	Complete	Complete	Duplicated	Complete	Complete	Complete	Complete
EOG091G0262	Complete	Duplicated	Complete	Complete	Complete	Complete	Complete	Duplicated	Complete	Complete	Complete	Complete
EOG091G026F	Complete	Duplicated	Fragmented	Duplicated	Complete	Complete	Complete	Duplicated	Missing	Complete	Complete	Duplicated
EOG091G026I	Complete	Complete	Complete	Complete	Complete	Complete	Complete	Complete	Complete	Complete	Complete	Complete
EOG091G027G	Complete	Duplicated	Complete	Duplicated	Complete	Complete	Complete	Duplicated	Missing	Duplicated	Complete	Complete
EOG091G028G	Complete	Duplicated	Complete	Duplicated	Complete	Complete	Complete	Complete	Complete	Complete	Complete	Complete
EOG091G0291	Complete	Duplicated	Complete	Complete	Complete	Complete	Complete	Missing	Complete	Complete	Complete	Duplicated
EOG091G029K	Fragmented	Duplicated	Complete	Complete	Complete	Complete	Complete	Duplicated	Complete	Duplicated	Complete	Complete
EOG091G02B4	Complete	Duplicated	Complete	Duplicated	Complete	Complete	Complete	Complete	Fragmented	Complete	Duplicated	Duplicated
EOG091G02BK	Complete	Complete	Complete	Complete	Complete	Complete	Complete	Duplicated	Complete	Complete	Complete	Complete
EOG091G02C8	Missing	Duplicated	Complete	Complete	Complete	Complete	Missing	Duplicated	Missing	Complete	Complete	Complete
EOG091G02E4	Complete	Duplicated	Complete	Complete	Missing	Fragmented	Complete	Complete	Missing	Duplicated	Complete	Complete
EOG091G02FR	Complete	Duplicated	Complete	Duplicated	Complete	Complete	Complete	Duplicated	Complete	Duplicated	Complete	Duplicated
EOG091G02HY	Complete	Duplicated	Missing	Complete	Complete	Complete	Complete	Complete	Complete	Fragmented	Complete	Complete
EOG091G02IP	Complete	Duplicated	Complete	Duplicated	Complete	Duplicated	Complete	Duplicated	Complete	Duplicated	Complete	Duplicated
EOG091G02LY	Complete	Complete	Complete	Complete	Complete	Complete	Complete	Complete	Complete	Complete	Complete	Complete
EOG091G02MR	Complete	Complete	Complete	Complete	Complete	Complete	Complete	Duplicated	Complete	Complete	Complete	Missing
EOG091G02NH	Complete	Duplicated	Complete	Complete	Duplicated	Complete	Complete	Complete	Fragmented	Complete	Complete	Complete
EOG091G02NO	Missing	Missing	Missing	Missing	Missing	Missing	Missing	Missing	Missing	Missing	Missing	Missing
EOG091G02O5	Complete	Fragmented	Complete	Complete	Fragmented	Complete	Complete	Complete	Missing	Duplicated	Complete	Complete
EOG091G02O6	Complete	Complete	Complete	Duplicated	Complete	Complete	Fragmented	Complete	Missing	Complete	Complete	Duplicated
EOG091G02OE	Fragmented	Duplicated	Complete	Fragmented	Fragmented	Complete	Missing	Missing	Missing	Duplicated	Complete	Complete
EOG091G02P2	Complete	Duplicated	Complete	Complete	Complete	Complete	Complete	Complete	Complete	Complete	Duplicated	Complete
EOG091G02UC	Complete	Complete	Complete	Complete	Complete	Complete	Complete	Complete	Complete	Duplicated	Complete	Complete
EOG091G02V5	Complete	Complete	Complete	Duplicated	Complete	Complete	Complete	Complete	Complete	Complete	Complete	Complete
EOG091G02VO	Complete	Duplicated	Complete	Duplicated	Complete	Duplicated	Duplicated	Duplicated	Missing	Duplicated	Duplicated	Duplicated
EOG091G02WU	Missing	Missing	Complete	Complete	Complete	Complete	Complete	Fragmented	Missing	Fragmented	Missing	Missing
EOG091G02ZI	Complete	Complete	Complete	Complete	Complete	Complete	Complete	Complete	Complete	Duplicated	Complete	Complete
EOG091G0307	Complete	Duplicated	Complete	Duplicated	Complete	Complete	Complete	Complete	Duplicated	Duplicated	Duplicated	Duplicated
EOG091G031X	Complete	Duplicated	Complete	Complete	Complete	Complete	Complete	Complete	Complete	Complete	Complete	Complete
EOG091G0321	Complete	Duplicated	Complete	Duplicated	Complete	Complete	Complete	Complete	Missing	Complete	Complete	Complete
EOG091G0349	Complete	Duplicated	Complete	Complete	Complete	Complete	Complete	Complete	Complete	Complete	Complete	Complete
EOG091G036A	Complete	Duplicated	Complete	Complete	Complete	Complete	Complete	Complete	Complete	Complete	Complete	Duplicated
EOG091G036C	Complete	Duplicated	Complete	Duplicated	Complete	Complete	Complete	Complete	Complete	Duplicated	Complete	Complete
EOG091G036T	Complete	Duplicated	Complete	Complete	Complete	Complete	Complete	Complete	Complete	Complete	Complete	Duplicated
EOG091G038T	Complete	Complete	Complete	Complete	Complete	Complete	Complete	Complete	Complete	Complete	Complete	Complete
EOG091G038X	Complete	Duplicated	Complete	Complete	Complete	Complete	Complete	Duplicated	Complete	Complete	Complete	Complete
EOG091G03AN	Complete	Duplicated	Missing	Complete	Complete	Complete	Complete	Complete	Complete	Complete	Complete	Fragmented
EOG091G03B9	Complete	Duplicated	Complete	Duplicated	Complete	Complete	Complete	Duplicated	Complete	Complete	Complete	Complete
EOG091G03BV	Complete	Duplicated	Complete	Duplicated	Complete	Complete	Complete	Duplicated	Complete	Duplicated	Complete	Complete
EOG091G03C0	Complete	Duplicated	Complete	Duplicated	Complete	Complete	Complete	Complete	Missing	Complete	Complete	Complete
EOG091G03C7	Complete	Complete	Complete	Duplicated	Complete	Complete	Missing	Missing	Missing	Complete	Missing	Missing
EOG091G03D7	Complete	Duplicated	Complete	Duplicated	Complete	Complete	Missing	Missing	Missing	Complete	Missing	Missing
EOG091G03DT	Missing	Missing	Missing	Missing	Missing	Missing	Missing	Missing	Missing	Missing	Missing	Missing
EOG091G03FL	Complete	Complete	Complete	Duplicated	Complete	Complete	Complete	Complete	Complete	Fragmented	Complete	Complete
EOG091G03G3	Complete	Duplicated	Complete	Duplicated	Missing	Complete	Complete	Complete	Complete	Complete	Complete	Complete
EOG091G03H4	Missing	Missing	Missing	Missing	Missing	Fragmented	Missing	Missing	Missing	Fragmented	Missing	Missing
EOG091G03I1	Complete	Duplicated	Complete	Complete	Complete	Complete	Complete	Complete	Complete	Duplicated	Complete	Complete
EOG091G03JF	Complete	Duplicated	Complete	Complete	Complete	Complete	Complete	Complete	Complete	Complete	Complete	Complete
EOG091G03JG	Missing	Missing	Missing	Missing	Missing	Missing	Missing	Missing	Missing	Missing	Missing	Missing
EOG091G03JX	Complete	Complete	Complete	Complete	Complete	Complete	Complete	Duplicated	Complete	Complete	Complete	Complete
EOG091G03LI	Complete	Duplicated	Complete	Duplicated	Complete	Complete	Complete	Duplicated	Complete	Complete	Complete	Duplicated
EOG091G03M4	Complete	Duplicated	Missing	Complete	Complete	Complete	Complete	Complete	Complete	Complete	Complete	Complete
EOG091G03O0	Complete	Duplicated	Complete	Duplicated	Missing	Complete	Complete	Complete	Complete	Complete	Duplicated	Complete
EOG091G03OT	Complete	Complete	Complete	Duplicated	Complete	Complete	Complete	Complete	Complete	Complete	Complete	Complete
EOG091G03P0	Complete	Duplicated	Complete	Complete	Missing	Complete	Complete	Complete	Complete	Complete	Complete	Complete
EOG091G03PD	Complete	Complete	Complete	Duplicated	Complete	Complete	Complete	Complete	Complete	Complete	Complete	Complete
EOG091G03QC	Complete	Duplicated	Complete	Complete	Complete	Complete	Complete	Duplicated	Complete	Duplicated	Complete	Complete
EOG091G03RW	Complete	Duplicated	Complete	Complete	Complete	Complete	Complete	Complete	Complete	Complete	Complete	Complete
EOG091G03SE	Complete	Complete	Complete	Complete	Missing	Complete	Complete	Duplicated	Complete	Complete	Complete	Complete
EOG091G03TX	Complete	Duplicated	Complete	Duplicated	Complete	Complete	Complete	Complete	Complete	Complete	Complete	Complete
EOG091G03TZ	Complete	Duplicated	Complete	Complete	Complete	Complete	Complete	Complete	Complete	Complete	Complete	Complete
EOG091G03X8	Missing	Missing	Missing	Missing	Missing	Missing	Missing	Missing	Missing	Missing	Missing	Missing
EOG091G03XO	Complete	Duplicated	Complete	Duplicated	Complete	Complete	Complete	Complete	Complete	Duplicated	Complete	Duplicated
EOG091G03XS	Complete	Duplicated	Complete	Duplicated	Complete	Complete	Complete	Complete	Complete	Complete	Complete	Duplicated
EOG091G03Y8	Complete	Duplicated	Complete	Fragmented	Complete	Complete	Fragmented	Duplicated	Complete	Duplicated	Complete	Complete
EOG091G03Z1	Complete	Duplicated	Complete	Complete	Complete	Complete	Complete	Complete	Missing	Complete	Complete	Fragmented
EOG091G03ZS	Complete	Complete	Complete	Fragmented	Complete	Complete	Complete	Complete	Complete	Complete	Complete	Complete
EOG091G040D	Fragmented	Fragmented	Fragmented	Fragmented	Fragmented	Fragmented	Missing	Missing	Missing	Duplicated	Missing	Missing
EOG091G040G	Complete	Duplicated	Complete	Complete	Complete	Complete	Complete	Complete	Complete	Complete	Complete	Complete
EOG091G040L	Complete	Duplicated	Complete	Duplicated	Complete	Complete	Complete	Duplicated	Complete	Duplicated	Complete	Missing
EOG091G046H	Complete	Duplicated	Complete	Complete	Complete	Complete	Complete	Duplicated	Complete	Duplicated	Complete	Duplicated
EOG091G046Y	Complete	Duplicated	Complete	Complete	Complete	Complete	Missing	Complete	Complete	Complete	Complete	Complete
EOG091G048B	Missing	Missing	Missing	Missing	Missing	Missing	Complete	Duplicated	Complete	Missing	Complete	Complete
EOG091G0495	Complete	Duplicated	Complete	Duplicated	Complete	Complete	Complete	Complete	Complete	Complete	Complete	Complete
EOG091G049W	Complete	Duplicated	Complete	Duplicated	Complete	Complete	Complete	Duplicated	Complete	Complete	Complete	Complete
EOG091G04CK	Complete	Complete	Complete	Duplicated	Complete	Complete	Complete	Complete	Complete	Duplicated	Complete	Complete
EOG091G04D1	Complete	Complete	Complete	Complete	Complete	Complete	Complete	Complete	Complete	Duplicated	Complete	Complete
EOG091G04EX	Complete	Duplicated	Complete	Complete	Complete	Complete	Duplicated	Complete	Complete	Complete	Complete	Complete
EOG091G04FV	Complete	Duplicated	Missing	Complete	Complete	Complete	Complete	Complete	Complete	Complete	Complete	Complete
EOG091G04GK	Missing	Missing	Missing	Missing	Missing	Fragmented	Fragmented	Duplicated	Fragmented	Fragmented	Missing	Missing
EOG091G04GW	Complete	Complete	Complete	Duplicated	Complete	Complete	Complete	Complete	Complete	Complete	Complete	Complete
EOG091G04IK	Complete	Duplicated	Complete	Complete	Complete	Complete	Complete	Complete	Complete	Complete	Complete	Complete
EOG091G04JK	Missing	Missing	Missing	Missing	Missing	Missing	Missing	Missing	Missing	Missing	Missing	Missing
EOG091G04LC	Complete	Duplicated	Complete	Complete	Complete	Complete	Complete	Complete	Complete	Duplicated	Complete	Complete
EOG091G04MA	Missing	Missing	Missing	Missing	Missing	Fragmented	Missing	Missing	Missing	Missing	Missing	Missing
EOG091G04RS	Complete	Duplicated	Complete	Complete	Complete	Complete	Complete	Complete	Complete	Complete	Complete	Complete
EOG091G04WH	Fragmented	Fragmented	Fragmented	Fragmented	Fragmented	Complete	Fragmented	Fragmented	Missing	Fragmented	Complete	Complete
EOG091G050A	Complete	Duplicated	Complete	Duplicated	Complete	Complete	Complete	Complete	Complete	Complete	Complete	Complete
EOG091G050Q	Fragmented	Complete	Complete	Duplicated	Fragmented	Duplicated	Complete	Duplicated	Complete	Duplicated	Complete	Complete
EOG091G0525	Complete	Duplicated	Complete	Complete	Duplicated	Complete	Complete	Complete	Complete	Complete	Complete	Complete
EOG091G0530	Complete	Complete	Complete	Duplicated	Complete	Complete	Complete	Complete	Complete	Duplicated	Complete	Complete
EOG091G053A	Complete	Complete	Complete	Fragmented	Complete	Complete	Complete	Duplicated	Complete	Complete	Complete	Complete
EOG091G053D	Complete	Duplicated	Complete	Complete	Complete	Complete	Complete	Complete	Complete	Complete	Complete	Complete
EOG091G053R	Complete	Duplicated	Complete	Complete	Complete	Complete	Complete	Complete	Complete	Complete	Complete	Complete
EOG091G054P	Complete	Complete	Complete	Complete	Complete	Complete	Missing	Missing	Missing	Duplicated	Duplicated	Complete
EOG091G0554	Complete	Complete	Complete	Complete	Complete	Complete	Complete	Complete	Complete	Complete	Complete	Complete
EOG091G057L	Complete	Duplicated	Complete	Duplicated	Complete	Complete	Complete	Complete	Complete	Complete	Complete	Complete
EOG091G059G	Complete	Duplicated	Complete	Complete	Complete	Complete	Complete	Complete	Complete	Complete	Complete	Complete
EOG091G05AA	Complete	Complete	Complete	Complete	Complete	Complete	Complete	Duplicated	Complete	Complete	Complete	Complete
EOG091G05AH	Complete	Complete	Complete	Complete	Complete	Complete	Complete	Complete	Missing	Complete	Complete	Complete
EOG091G05CI	Complete	Fragmented	Complete	Complete	Complete	Complete	Complete	Duplicated	Complete	Duplicated	Complete	Duplicated
EOG091G05D7	Complete	Complete	Complete	Duplicated	Complete	Complete	Complete	Complete	Complete	Complete	Complete	Complete
EOG091G05EU	Complete	Duplicated	Complete	Complete	Complete	Complete	Complete	Complete	Complete	Complete	Complete	Complete
EOG091G05FE	Complete	Complete	Complete	Duplicated	Complete	Complete	Complete	Complete	Complete	Complete	Complete	Fragmented
EOG091G05GZ	Complete	Duplicated	Complete	Complete	Complete	Complete	Complete	Complete	Missing	Complete	Complete	Complete
EOG091G05IH	Complete	Complete	Complete	Complete	Complete	Complete	Complete	Complete	Complete	Complete	Complete	Complete
EOG091G05IK	Complete	Complete	Duplicated	Complete	Complete	Complete	Complete	Complete	Complete	Duplicated	Complete	Duplicated
EOG091G05K5	Complete	Duplicated	Complete	Duplicated	Complete	Complete	Complete	Duplicated	Complete	Duplicated	Complete	Complete
EOG091G05K7	Complete	Duplicated	Complete	Complete	Missing	Complete	Complete	Complete	Missing	Complete	Complete	Complete
EOG091G05KR	Complete	Complete	Complete	Duplicated	Complete	Complete	Complete	Complete	Complete	Duplicated	Duplicated	Complete
EOG091G05LX	Complete	Duplicated	Fragmented	Duplicated	Complete	Complete	Complete	Complete	Complete	Complete	Duplicated	Complete
EOG091G05N4	Complete	Duplicated	Duplicated	Complete	Complete	Complete	Complete	Complete	Complete	Duplicated	Complete	Complete
EOG091G05NK	Complete	Duplicated	Complete	Complete	Complete	Fragmented	Complete	Complete	Complete	Complete	Duplicated	Duplicated
EOG091G05NZ	Complete	Duplicated	Complete	Complete	Complete	Complete	Complete	Complete	Complete	Complete	Duplicated	Complete
EOG091G05OR	Complete	Duplicated	Complete	Complete	Complete	Complete	Complete	Complete	Complete	Duplicated	Complete	Duplicated
EOG091G05OW	Complete	Duplicated	Fragmented	Complete	Complete	Complete	Complete	Complete	Complete	Complete	Complete	Complete
EOG091G05Q0	Complete	Duplicated	Fragmented	Duplicated	Complete	Fragmented	Missing	Duplicated	Complete	Duplicated	Complete	Complete
EOG091G05Q6	Complete	Duplicated	Complete	Complete	Complete	Complete	Missing	Complete	Complete	Complete	Complete	Complete
EOG091G05RA	Complete	Duplicated	Complete	Complete	Fragmented	Complete	Complete	Duplicated	Complete	Duplicated	Complete	Complete
EOG091G05SE	Complete	Duplicated	Complete	Duplicated	Complete	Complete	Complete	Duplicated	Complete	Complete	Complete	Complete
EOG091G05T4	Complete	Duplicated	Complete	Duplicated	Complete	Complete	Duplicated	Duplicated	Duplicated	Complete	Duplicated	Duplicated
EOG091G05TG	Complete	Complete	Fragmented	Complete	Complete	Complete	Complete	Duplicated	Complete	Complete	Complete	Complete
EOG091G05UF	Complete	Duplicated	Complete	Duplicated	Complete	Complete	Complete	Complete	Missing	Duplicated	Complete	Missing
EOG091G05X1	Complete	Complete	Complete	Complete	Complete	Complete	Complete	Complete	Complete	Duplicated	Complete	Complete
EOG091G05XY	Complete	Duplicated	Fragmented	Complete	Fragmented	Complete	Complete	Duplicated	Complete	Complete	Complete	Fragmented
EOG091G05YC	Complete	Duplicated	Complete	Duplicated	Complete	Complete	Complete	Complete	Complete	Duplicated	Complete	Complete
EOG091G05ZE	Complete	Duplicated	Complete	Complete	Complete	Complete	Complete	Complete	Complete	Duplicated	Complete	Complete
EOG091G05ZJ	Complete	Duplicated	Complete	Complete	Complete	Complete	Complete	Duplicated	Complete	Complete	Complete	Complete
EOG091G060D	Complete	Fragmented	Fragmented	Complete	Complete	Complete	Complete	Complete	Duplicated	Duplicated	Complete	Complete
EOG091G0627	Complete	Duplicated	Complete	Duplicated	Complete	Complete	Complete	Duplicated	Duplicated	Complete	Complete	Complete
EOG091G0628	Complete	Duplicated	Complete	Missing	Complete	Complete	Complete	Missing	Missing	Complete	Complete	Complete
EOG091G062X	Complete	Complete	Complete	Complete	Complete	Complete	Complete	Complete	Complete	Complete	Complete	Duplicated
EOG091G065D	Complete	Duplicated	Complete	Complete	Complete	Complete	Complete	Duplicated	Missing	Duplicated	Complete	Complete
EOG091G066W	Fragmented	Fragmented	Fragmented	Fragmented	Missing	Fragmented	Fragmented	Fragmented	Fragmented	Fragmented	Fragmented	Missing
EOG091G069C	Complete	Complete	Complete	Duplicated	Complete	Complete	Complete	Complete	Complete	Complete	Complete	Complete
EOG091G06CB	Complete	Complete	Fragmented	Duplicated	Complete	Complete	Complete	Complete	Complete	Duplicated	Complete	Fragmented
EOG091G06DH	Complete	Duplicated	Complete	Complete	Complete	Fragmented	Complete	Complete	Missing	Complete	Complete	Complete
EOG091G06EF	Complete	Duplicated	Complete	Duplicated	Complete	Complete	Complete	Duplicated	Complete	Complete	Complete	Complete
EOG091G06HP	Complete	Complete	Complete	Complete	Complete	Complete	Complete	Complete	Missing	Complete	Complete	Complete
EOG091G06I3	Complete	Duplicated	Fragmented	Complete	Complete	Complete	Complete	Complete	Complete	Complete	Complete	Complete
EOG091G06I8	Complete	Duplicated	Complete	Complete	Complete	Complete	Complete	Duplicated	Complete	Complete	Complete	Complete
EOG091G06J6	Complete	Duplicated	Complete	Duplicated	Complete	Complete	Complete	Complete	Complete	Complete	Complete	Complete
EOG091G06JJ	Complete	Duplicated	Complete	Complete	Missing	Complete	Complete	Missing	Duplicated	Complete	Complete	Duplicated
EOG091G06LW	Missing	Complete	Complete	Duplicated	Complete	Complete	Complete	Duplicated	Complete	Complete	Complete	Complete
EOG091G06M8	Complete	Complete	Complete	Duplicated	Complete	Complete	Complete	Complete	Missing	Complete	Complete	Duplicated
EOG091G06MR	Complete	Duplicated	Complete	Complete	Complete	Complete	Complete	Complete	Complete	Complete	Complete	Complete
EOG091G06OM	Complete	Duplicated	Duplicated	Duplicated	Duplicated	Complete	Complete	Complete	Complete	Complete	Complete	Complete
EOG091G06ON	Complete	Duplicated	Complete	Duplicated	Complete	Complete	Complete	Complete	Complete	Complete	Complete	Complete
EOG091G06OP	Missing	Duplicated	Complete	Complete	Complete	Complete	Complete	Complete	Complete	Complete	Complete	Complete
EOG091G06P4	Complete	Duplicated	Complete	Duplicated	Complete	Complete	Complete	Complete	Complete	Complete	Duplicated	Complete
EOG091G06QP	Complete	Duplicated	Complete	Duplicated	Complete	Complete	Complete	Duplicated	Complete	Duplicated	Complete	Duplicated
EOG091G06S3	Complete	Duplicated	Complete	Duplicated	Complete	Complete	Complete	Duplicated	Complete	Complete	Complete	Complete
EOG091G06U0	Complete	Complete	Complete	Duplicated	Complete	Complete	Complete	Complete	Complete	Complete	Complete	Complete
EOG091G06XK	Missing	Complete	Complete	Complete	Complete	Complete	Complete	Missing	Complete	Complete	Duplicated	Complete
EOG091G06Y3	Complete	Duplicated	Complete	Complete	Complete	Complete	Complete	Complete	Complete	Complete	Duplicated	Complete
EOG091G06Y7	Complete	Duplicated	Complete	Duplicated	Complete	Complete	Complete	Duplicated	Duplicated	Complete	Complete	Duplicated
EOG091G06YD	Complete	Duplicated	Complete	Duplicated	Complete	Complete	Complete	Duplicated	Complete	Complete	Duplicated	Complete
EOG091G0703	Complete	Complete	Complete	Complete	Complete	Complete	Complete	Complete	Missing	Complete	Duplicated	Duplicated
EOG091G073F	Complete	Duplicated	Complete	Complete	Complete	Complete	Complete	Complete	Complete	Complete	Duplicated	Complete
EOG091G074G	Complete	Duplicated	Missing	Complete	Complete	Complete	Complete	Complete	Complete	Duplicated	Complete	Complete
EOG091G074J	Missing	Fragmented	Complete	Complete	Missing	Missing	Missing	Missing	Missing	Complete	Missing	Missing
EOG091G074U	Complete	Complete	Complete	Complete	Complete	Complete	Complete	Complete	Missing	Complete	Complete	Complete
EOG091G075F	Complete	Duplicated	Complete	Duplicated	Complete	Complete	Complete	Complete	Complete	Duplicated	Complete	Complete
EOG091G075K	Complete	Complete	Complete	Complete	Complete	Duplicated	Complete	Duplicated	Complete	Complete	Complete	Complete
EOG091G0769	Missing	Missing	Missing	Missing	Missing	Missing	Missing	Missing	Missing	Missing	Missing	Missing
EOG091G0781	Complete	Duplicated	Complete	Complete	Complete	Fragmented	Complete	Duplicated	Complete	Complete	Complete	Complete
EOG091G078D	Complete	Duplicated	Complete	Duplicated	Complete	Complete	Complete	Complete	Complete	Duplicated	Complete	Fragmented
EOG091G079R	Complete	Duplicated	Missing	Complete	Complete	Complete	Fragmented	Duplicated	Missing	Complete	Duplicated	Complete
EOG091G07CE	Complete	Duplicated	Complete	Complete	Complete	Complete	Fragmented	Complete	Complete	Duplicated	Complete	Complete
EOG091G07D9	Complete	Complete	Complete	Complete	Complete	Complete	Complete	Complete	Complete	Complete	Complete	Complete
EOG091G07DR	Complete	Duplicated	Missing	Complete	Complete	Complete	Fragmented	Complete	Complete	Duplicated	Complete	Fragmented
EOG091G07EJ	Complete	Complete	Missing	Complete	Complete	Fragmented	Complete	Duplicated	Complete	Duplicated	Complete	Complete
EOG091G07FP	Complete	Duplicated	Complete	Complete	Complete	Complete	Complete	Duplicated	Missing	Duplicated	Complete	Duplicated
EOG091G07IK	Complete	Fragmented	Complete	Complete	Complete	Complete	Complete	Complete	Missing	Complete	Complete	Complete
EOG091G07IY	Complete	Duplicated	Fragmented	Complete	Complete	Complete	Complete	Complete	Complete	Complete	Complete	Duplicated
EOG091G07KC	Complete	Duplicated	Complete	Complete	Complete	Complete	Complete	Duplicated	Complete	Duplicated	Complete	Complete
EOG091G07KL	Complete	Complete	Complete	Complete	Complete	Complete	Complete	Complete	Complete	Complete	Complete	Complete
EOG091G07N5	Fragmented	Duplicated	Missing	Fragmented	Fragmented	Complete	Fragmented	Complete	Complete	Complete	Fragmented	Fragmented
EOG091G07N8	Complete	Duplicated	Missing	Complete	Complete	Complete	Complete	Complete	Complete	Complete	Complete	Complete
EOG091G07NJ	Complete	Duplicated	Complete	Complete	Complete	Complete	Complete	Complete	Complete	Duplicated	Complete	Duplicated
EOG091G07OD	Complete	Duplicated	Complete	Duplicated	Complete	Complete	Complete	Complete	Complete	Complete	Complete	Duplicated
EOG091G07PH	Missing	Complete	Complete	Missing	Fragmented	Complete	Missing	Fragmented	Missing	Duplicated	Missing	Missing
EOG091G07PR	Complete	Fragmented	Complete	Duplicated	Complete	Complete	Complete	Duplicated	Missing	Complete	Complete	Complete
EOG091G07PV	Duplicated	Duplicated	Complete	Complete	Complete	Complete	Complete	Duplicated	Complete	Complete	Duplicated	Duplicated
EOG091G07Q3	Missing	Duplicated	Complete	Missing	Missing	Missing	Missing	Missing	Missing	Missing	Missing	Missing
EOG091G07QN	Complete	Complete	Complete	Complete	Complete	Fragmented	Missing	Duplicated	Missing	Duplicated	Complete	Complete
EOG091G07S9	Complete	Duplicated	Complete	Complete	Complete	Complete	Complete	Complete	Duplicated	Complete	Complete	Complete
EOG091G07VQ	Complete	Complete	Complete	Complete	Complete	Complete	Complete	Complete	Missing	Duplicated	Complete	Complete
EOG091G07Z0	Complete	Duplicated	Complete	Complete	Complete	Complete	Complete	Duplicated	Complete	Duplicated	Complete	Complete
EOG091G07Z1	Complete	Complete	Complete	Duplicated	Complete	Complete	Missing	Complete	Missing	Complete	Complete	Complete
EOG091G07Z5	Complete	Duplicated	Fragmented	Complete	Complete	Duplicated	Fragmented	Complete	Complete	Duplicated	Complete	Complete
EOG091G0803	Complete	Duplicated	Complete	Complete	Complete	Complete	Complete	Complete	Complete	Duplicated	Complete	Complete
EOG091G0814	Complete	Duplicated	Complete	Duplicated	Complete	Complete	Missing	Complete	Complete	Complete	Complete	Complete
EOG091G081C	Missing	Complete	Missing	Complete	Missing	Missing	Complete	Complete	Missing	Missing	Complete	Missing
EOG091G081H	Complete	Duplicated	Complete	Complete	Complete	Complete	Complete	Complete	Complete	Duplicated	Complete	Complete
EOG091G085U	Complete	Duplicated	Complete	Complete	Complete	Complete	Complete	Complete	Complete	Duplicated	Duplicated	Duplicated
EOG091G087E	Complete	Complete	Complete	Complete	Complete	Complete	Complete	Complete	Complete	Complete	Complete	Complete
EOG091G088L	Missing	Complete	Fragmented	Complete	Complete	Complete	Complete	Complete	Complete	Complete	Complete	Duplicated
EOG091G089T	Complete	Fragmented	Fragmented	Duplicated	Complete	Complete	Fragmented	Missing	Missing	Fragmented	Complete	Fragmented
EOG091G08BK	Complete	Duplicated	Fragmented	Complete	Complete	Complete	Complete	Complete	Missing	Complete	Duplicated	Fragmented
EOG091G08D1	Complete	Complete	Complete	Complete	Complete	Complete	Complete	Complete	Complete	Complete	Complete	Missing
EOG091G08DN	Missing	Missing	Missing	Missing	Missing	Missing	Missing	Missing	Missing	Missing	Missing	Missing
EOG091G08FX	Complete	Duplicated	Complete	Duplicated	Complete	Complete	Complete	Complete	Complete	Complete	Complete	Duplicated
EOG091G08IJ	Missing	Complete	Fragmented	Complete	Fragmented	Complete	Fragmented	Fragmented	Fragmented	Duplicated	Fragmented	Fragmented
EOG091G08JE	Complete	Duplicated	Fragmented	Complete	Fragmented	Complete	Complete	Complete	Complete	Complete	Complete	Complete
EOG091G08JG	Complete	Duplicated	Complete	Duplicated	Complete	Complete	Complete	Duplicated	Complete	Complete	Complete	Complete
EOG091G08L8	Missing	Fragmented	Complete	Duplicated	Fragmented	Complete	Complete	Complete	Complete	Duplicated	Complete	Complete
EOG091G08LT	Complete	Duplicated	Complete	Duplicated	Complete	Complete	Complete	Duplicated	Complete	Duplicated	Fragmented	Duplicated
EOG091G08NN	Complete	Duplicated	Complete	Complete	Complete	Complete	Fragmented	Fragmented	Missing	Duplicated	Complete	Missing
EOG091G08O3	Complete	Complete	Complete	Complete	Complete	Complete	Complete	Complete	Missing	Duplicated	Fragmented	Complete
EOG091G08PW	Complete	Duplicated	Fragmented	Duplicated	Complete	Complete	Complete	Complete	Complete	Duplicated	Complete	Duplicated
EOG091G08R8	Complete	Duplicated	Complete	Complete	Complete	Complete	Complete	Complete	Missing	Duplicated	Complete	Complete
EOG091G08RU	Complete	Duplicated	Complete	Duplicated	Complete	Complete	Complete	Duplicated	Complete	Duplicated	Complete	Complete
EOG091G08SM	Complete	Duplicated	Fragmented	Complete	Complete	Complete	Complete	Complete	Complete	Duplicated	Complete	Complete
EOG091G08UU	Complete	Duplicated	Complete	Complete	Complete	Complete	Complete	Duplicated	Complete	Complete	Complete	Complete
EOG091G08V8	Complete	Complete	Fragmented	Duplicated	Fragmented	Complete	Fragmented	Duplicated	Missing	Duplicated	Complete	Fragmented
EOG091G08VB	Complete	Duplicated	Complete	Duplicated	Complete	Complete	Complete	Duplicated	Complete	Complete	Complete	Complete
EOG091G08Y9	Missing	Missing	Missing	Missing	Missing	Missing	Missing	Missing	Missing	Missing	Missing	Missing
EOG091G08ZG	Complete	Complete	Fragmented	Complete	Complete	Complete	Fragmented	Complete	Complete	Complete	Missing	Complete
EOG091G08ZR	Complete	Duplicated	Complete	Duplicated	Complete	Complete	Complete	Complete	Complete	Complete	Complete	Complete
EOG091G090D	Complete	Duplicated	Complete	Complete	Complete	Complete	Complete	Complete	Complete	Complete	Complete	Complete
EOG091G095O	Fragmented	Complete	Fragmented	Complete	Fragmented	Complete	Complete	Complete	Complete	Complete	Complete	Complete
EOG091G096V	Complete	Complete	Complete	Complete	Complete	Complete	Complete	Complete	Complete	Complete	Duplicated	Complete
EOG091G0977	Complete	Duplicated	Complete	Complete	Complete	Complete	Fragmented	Complete	Complete	Duplicated	Complete	Complete
EOG091G0990	Complete	Duplicated	Complete	Duplicated	Fragmented	Complete	Fragmented	Complete	Complete	Complete	Complete	Complete
EOG091G099D	Complete	Duplicated	Complete	Complete	Complete	Complete	Complete	Complete	Complete	Complete	Complete	Complete
EOG091G09BP	Complete	Duplicated	Complete	Complete	Complete	Complete	Complete	Complete	Complete	Complete	Complete	Complete
EOG091G09D8	Complete	Complete	Complete	Complete	Complete	Complete	Complete	Complete	Complete	Complete	Complete	Complete
EOG091G09FV	Complete	Complete	Complete	Duplicated	Complete	Complete	Complete	Duplicated	Complete	Complete	Complete	Complete
EOG091G09GA	Complete	Duplicated	Complete	Complete	Complete	Complete	Complete	Complete	Complete	Complete	Complete	Complete
EOG091G09GO	Complete	Duplicated	Complete	Complete	Complete	Complete	Complete	Complete	Complete	Complete	Complete	Complete
EOG091G09HG	Complete	Duplicated	Complete	Complete	Complete	Complete	Complete	Complete	Complete	Duplicated	Complete	Complete
EOG091G09HR	Complete	Complete	Complete	Complete	Complete	Complete	Complete	Complete	Complete	Duplicated	Complete	Complete
EOG091G09IW	Fragmented	Duplicated	Complete	Complete	Complete	Complete	Complete	Complete	Complete	Complete	Complete	Complete
EOG091G09J7	Complete	Fragmented	Fragmented	Complete	Complete	Complete	Complete	Complete	Fragmented	Duplicated	Fragmented	Complete
EOG091G09KI	Duplicated	Duplicated	Complete	Duplicated	Duplicated	Duplicated	Complete	Duplicated	Duplicated	Duplicated	Duplicated	Duplicated
EOG091G09KK	Missing	Missing	Missing	Fragmented	Missing	Missing	Fragmented	Fragmented	Fragmented	Missing	Fragmented	Fragmented
EOG091G09KX	Complete	Duplicated	Complete	Complete	Complete	Complete	Complete	Duplicated	Missing	Complete	Complete	Fragmented
EOG091G09L6	Fragmented	Fragmented	Fragmented	Fragmented	Fragmented	Fragmented	Fragmented	Duplicated	Fragmented	Fragmented	Complete	Complete
EOG091G09MD	Complete	Duplicated	Complete	Duplicated	Complete	Complete	Complete	Complete	Missing	Duplicated	Complete	Complete
EOG091G09MU	Complete	Complete	Complete	Complete	Complete	Complete	Complete	Complete	Complete	Complete	Complete	Duplicated
EOG091G09O7	Complete	Duplicated	Complete	Complete	Complete	Complete	Complete	Complete	Complete	Complete	Complete	Complete
EOG091G09Q2	Complete	Duplicated	Complete	Duplicated	Fragmented	Complete	Complete	Duplicated	Complete	Duplicated	Missing	Complete
EOG091G09QO	Complete	Duplicated	Complete	Complete	Complete	Complete	Complete	Complete	Complete	Complete	Complete	Complete
EOG091G09R0	Complete	Duplicated	Complete	Complete	Complete	Complete	Fragmented	Complete	Complete	Duplicated	Duplicated	Missing
EOG091G09RJ	Complete	Duplicated	Complete	Complete	Complete	Complete	Complete	Complete	Complete	Complete	Duplicated	Complete
EOG091G09SS	Complete	Duplicated	Complete	Complete	Fragmented	Complete	Complete	Complete	Complete	Complete	Complete	Complete
EOG091G09T3	Complete	Duplicated	Complete	Complete	Complete	Complete	Fragmented	Missing	Missing	Complete	Complete	Complete
EOG091G09T6	Complete	Duplicated	Complete	Complete	Complete	Complete	Complete	Complete	Missing	Complete	Complete	Complete
EOG091G09U9	Complete	Complete	Complete	Complete	Complete	Complete	Complete	Complete	Complete	Duplicated	Complete	Complete
EOG091G09UA	Complete	Duplicated	Complete	Duplicated	Complete	Complete	Complete	Complete	Missing	Complete	Complete	Complete
EOG091G09UB	Complete	Complete	Complete	Duplicated	Complete	Complete	Complete	Complete	Missing	Complete	Complete	Complete
EOG091G09V2	Complete	Duplicated	Complete	Duplicated	Complete	Complete	Complete	Complete	Missing	Complete	Missing	Complete
EOG091G09YB	Fragmented	Fragmented	Fragmented	Duplicated	Complete	Complete	Complete	Duplicated	Complete	Complete	Complete	Complete
EOG091G0A0M	Complete	Duplicated	Fragmented	Duplicated	Complete	Complete	Complete	Complete	Complete	Duplicated	Complete	Complete
EOG091G0A19	Complete	Complete	Complete	Complete	Complete	Complete	Complete	Duplicated	Complete	Complete	Complete	Duplicated
EOG091G0A27	Complete	Duplicated	Missing	Complete	Missing	Complete	Missing	Complete	Missing	Duplicated	Complete	Complete
EOG091G0A2I	Complete	Complete	Complete	Duplicated	Complete	Duplicated	Complete	Complete	Complete	Duplicated	Complete	Complete
EOG091G0A2L	Complete	Duplicated	Complete	Duplicated	Complete	Complete	Complete	Complete	Complete	Complete	Complete	Duplicated
EOG091G0A5N	Fragmented	Complete	Complete	Complete	Complete	Complete	Complete	Complete	Missing	Complete	Complete	Complete
EOG091G0A79	Complete	Duplicated	Complete	Complete	Complete	Complete	Complete	Complete	Complete	Complete	Complete	Complete
EOG091G0A98	Fragmented	Complete	Complete	Complete	Fragmented	Fragmented	Complete	Duplicated	Missing	Complete	Complete	Complete
EOG091G0AE2	Complete	Duplicated	Complete	Duplicated	Fragmented	Complete	Complete	Complete	Complete	Complete	Complete	Fragmented
EOG091G0AE9	Complete	Duplicated	Fragmented	Complete	Missing	Complete	Complete	Complete	Complete	Duplicated	Complete	Complete
EOG091G0AEH	Missing	Missing	Missing	Missing	Missing	Missing	Missing	Missing	Missing	Missing	Missing	Missing
EOG091G0AEL	Complete	Duplicated	Fragmented	Complete	Complete	Complete	Complete	Duplicated	Complete	Complete	Fragmented	Fragmented
EOG091G0AFP	Complete	Complete	Complete	Duplicated	Complete	Complete	Fragmented	Complete	Complete	Duplicated	Duplicated	Complete
EOG091G0AGM	Complete	Duplicated	Complete	Duplicated	Fragmented	Complete	Fragmented	Duplicated	Complete	Duplicated	Complete	Complete
EOG091G0AGT	Complete	Complete	Complete	Complete	Complete	Complete	Complete	Missing	Complete	Complete	Complete	Complete
EOG091G0AHJ	Complete	Duplicated	Complete	Complete	Complete	Complete	Missing	Complete	Missing	Complete	Complete	Complete
EOG091G0AI5	Complete	Duplicated	Complete	Duplicated	Complete	Complete	Complete	Complete	Missing	Complete	Complete	Fragmented
EOG091G0AJ6	Complete	Complete	Complete	Complete	Complete	Complete	Complete	Complete	Missing	Complete	Complete	Complete
EOG091G0AKM	Fragmented	Complete	Complete	Complete	Complete	Complete	Complete	Complete	Complete	Complete	Complete	Complete
EOG091G0AKW	Complete	Complete	Complete	Complete	Complete	Complete	Complete	Duplicated	Complete	Complete	Complete	Fragmented
EOG091G0AO6	Complete	Duplicated	Complete	Complete	Complete	Complete	Fragmented	Complete	Complete	Duplicated	Complete	Complete
EOG091G0AOO	Missing	Complete	Complete	Complete	Complete	Complete	Complete	Missing	Complete	Duplicated	Complete	Duplicated
EOG091G0AQA	Complete	Complete	Complete	Complete	Complete	Complete	Complete	Complete	Fragmented	Complete	Complete	Complete
EOG091G0ARE	Complete	Complete	Complete	Complete	Complete	Complete	Complete	Duplicated	Complete	Complete	Complete	Complete
EOG091G0ARL	Complete	Duplicated	Complete	Duplicated	Complete	Complete	Fragmented	Complete	Complete	Complete	Complete	Complete
EOG091G0AU6	Complete	Duplicated	Complete	Complete	Complete	Complete	Complete	Complete	Complete	Complete	Complete	Missing
EOG091G0AVA	Fragmented	Duplicated	Complete	Fragmented	Fragmented	Fragmented	Fragmented	Fragmented	Fragmented	Fragmented	Fragmented	Fragmented
EOG091G0AVP	Complete	Duplicated	Complete	Complete	Complete	Complete	Complete	Duplicated	Missing	Duplicated	Complete	Complete
EOG091G0AVW	Complete	Complete	Missing	Complete	Complete	Complete	Complete	Complete	Complete	Duplicated	Complete	Complete
EOG091G0AX1	Complete	Duplicated	Complete	Duplicated	Complete	Complete	Complete	Complete	Missing	Duplicated	Complete	Missing
EOG091G0AYM	Complete	Complete	Complete	Complete	Complete	Complete	Complete	Complete	Complete	Complete	Complete	Complete
EOG091G0AZ7	Missing	Duplicated	Complete	Complete	Complete	Complete	Complete	Complete	Complete	Duplicated	Complete	Complete
EOG091G0AZV	Missing	Missing	Missing	Missing	Missing	Missing	Missing	Missing	Missing	Missing	Missing	Missing
EOG091G0B27	Complete	Complete	Complete	Duplicated	Complete	Complete	Complete	Complete	Complete	Duplicated	Duplicated	Complete
EOG091G0B2N	Complete	Duplicated	Complete	Complete	Complete	Complete	Complete	Complete	Complete	Complete	Missing	Complete
EOG091G0B9B	Complete	Duplicated	Complete	Complete	Complete	Complete	Fragmented	Duplicated	Fragmented	Duplicated	Duplicated	Complete
EOG091G0B9T	Complete	Duplicated	Fragmented	Complete	Complete	Complete	Fragmented	Complete	Complete	Duplicated	Complete	Complete
EOG091G0BAG	Complete	Complete	Complete	Complete	Complete	Complete	Missing	Complete	Complete	Complete	Complete	Duplicated
EOG091G0BAM	Complete	Complete	Complete	Complete	Complete	Complete	Complete	Duplicated	Complete	Complete	Complete	Complete
EOG091G0BBO	Complete	Duplicated	Complete	Duplicated	Complete	Complete	Complete	Complete	Complete	Duplicated	Complete	Complete
EOG091G0BCO	Missing	Missing	Missing	Missing	Missing	Missing	Missing	Missing	Missing	Missing	Missing	Missing
EOG091G0BDT	Missing	Missing	Missing	Missing	Missing	Missing	Missing	Missing	Missing	Missing	Missing	Missing
EOG091G0BED	Missing	Missing	Missing	Missing	Missing	Missing	Missing	Missing	Missing	Missing	Missing	Missing
EOG091G0BG4	Complete	Complete	Complete	Complete	Complete	Duplicated	Complete	Complete	Complete	Duplicated	Duplicated	Duplicated
EOG091G0BHP	Complete	Duplicated	Complete	Complete	Complete	Complete	Complete	Duplicated	Complete	Duplicated	Complete	Complete
EOG091G0BHV	Complete	Duplicated	Complete	Complete	Complete	Complete	Complete	Missing	Complete	Complete	Complete	Complete
EOG091G0BKI	Missing	Complete	Complete	Duplicated	Complete	Complete	Complete	Complete	Complete	Complete	Missing	Complete
EOG091G0BKR	Missing	Missing	Missing	Missing	Missing	Missing	Missing	Missing	Missing	Missing	Missing	Missing
EOG091G0BKX	Complete	Fragmented	Complete	Complete	Complete	Complete	Fragmented	Complete	Missing	Duplicated	Complete	Fragmented
EOG091G0BKZ	Complete	Duplicated	Complete	Complete	Complete	Complete	Complete	Fragmented	Complete	Complete	Complete	Complete
EOG091G0BL9	Missing	Duplicated	Complete	Complete	Complete	Complete	Fragmented	Complete	Complete	Duplicated	Duplicated	Complete
EOG091G0BN4	Missing	Missing	Missing	Missing	Missing	Missing	Missing	Missing	Missing	Missing	Missing	Missing
EOG091G0BNI	Complete	Duplicated	Missing	Complete	Complete	Complete	Fragmented	Complete	Complete	Complete	Missing	Complete
EOG091G0BPU	Missing	Missing	Missing	Missing	Missing	Missing	Missing	Missing	Missing	Missing	Missing	Missing
EOG091G0BPX	Complete	Duplicated	Missing	Complete	Complete	Complete	Complete	Complete	Complete	Duplicated	Fragmented	Complete
EOG091G0BQF	Complete	Complete	Complete	Duplicated	Complete	Complete	Complete	Complete	Complete	Complete	Complete	Complete
EOG091G0BTX	Complete	Duplicated	Complete	Complete	Complete	Complete	Complete	Duplicated	Complete	Duplicated	Complete	Complete
EOG091G0BUD	Complete	Duplicated	Complete	Complete	Complete	Complete	Complete	Duplicated	Complete	Complete	Complete	Complete
EOG091G0BUH	Complete	Duplicated	Duplicated	Duplicated	Duplicated	Duplicated	Duplicated	Duplicated	Duplicated	Duplicated	Duplicated	Duplicated
EOG091G0BWJ	Fragmented	Fragmented	Fragmented	Fragmented	Fragmented	Missing	Fragmented	Complete	Missing	Fragmented	Fragmented	Fragmented
EOG091G0BX3	Complete	Duplicated	Complete	Complete	Complete	Complete	Complete	Duplicated	Missing	Complete	Complete	Missing
EOG091G0C2M	Complete	Duplicated	Complete	Duplicated	Complete	Complete	Complete	Complete	Complete	Complete	Fragmented	Fragmented
EOG091G0C2Z	Missing	Missing	Missing	Missing	Missing	Missing	Missing	Missing	Missing	Missing	Missing	Missing
EOG091G0C6I	Complete	Complete	Complete	Complete	Fragmented	Complete	Complete	Duplicated	Complete	Duplicated	Complete	Complete
EOG091G0C7Y	Complete	Duplicated	Fragmented	Duplicated	Complete	Complete	Complete	Complete	Complete	Complete	Complete	Complete
EOG091G0C84	Complete	Duplicated	Complete	Duplicated	Complete	Complete	Complete	Duplicated	Complete	Duplicated	Complete	Complete
EOG091G0C8H	Complete	Duplicated	Complete	Complete	Complete	Complete	Complete	Complete	Complete	Duplicated	Complete	Complete
EOG091G0C9Y	Complete	Duplicated	Complete	Complete	Complete	Complete	Complete	Complete	Missing	Duplicated	Complete	Complete
EOG091G0CAR	Complete	Fragmented	Complete	Complete	Complete	Complete	Complete	Complete	Complete	Complete	Complete	Complete
EOG091G0CEG	Complete	Complete	Fragmented	Fragmented	Complete	Complete	Complete	Fragmented	Missing	Complete	Missing	Complete
EOG091G0CEK	Complete	Duplicated	Complete	Complete	Complete	Complete	Complete	Complete	Missing	Duplicated	Fragmented	Fragmented
EOG091G0CEW	Complete	Duplicated	Complete	Complete	Complete	Complete	Complete	Complete	Complete	Duplicated	Complete	Complete
EOG091G0CF7	Complete	Fragmented	Complete	Complete	Complete	Complete	Complete	Complete	Complete	Complete	Complete	Fragmented
EOG091G0CFP	Complete	Duplicated	Complete	Duplicated	Complete	Complete	Complete	Complete	Complete	Duplicated	Complete	Complete
EOG091G0CGO	Missing	Complete	Complete	Complete	Missing	Complete	Missing	Duplicated	Complete	Duplicated	Complete	Complete
EOG091G0CH6	Complete	Complete	Complete	Complete	Complete	Complete	Complete	Complete	Missing	Duplicated	Complete	Complete
EOG091G0CID	Complete	Duplicated	Fragmented	Duplicated	Complete	Complete	Complete	Complete	Complete	Duplicated	Duplicated	Complete
EOG091G0CLR	Complete	Duplicated	Complete	Complete	Complete	Complete	Complete	Complete	Complete	Duplicated	Complete	Complete
EOG091G0CMN	Fragmented	Complete	Fragmented	Complete	Complete	Complete	Complete	Duplicated	Complete	Duplicated	Complete	Complete
EOG091G0CNT	Complete	Complete	Missing	Complete	Complete	Complete	Complete	Complete	Missing	Complete	Missing	Complete
EOG091G0COC	Complete	Duplicated	Missing	Complete	Fragmented	Complete	Fragmented	Complete	Complete	Complete	Complete	Complete
EOG091G0CQ2	Complete	Duplicated	Complete	Complete	Complete	Complete	Complete	Complete	Complete	Complete	Complete	Complete
EOG091G0CR4	Complete	Complete	Complete	Complete	Complete	Complete	Complete	Duplicated	Complete	Duplicated	Duplicated	Duplicated
EOG091G0CSZ	Complete	Complete	Complete	Duplicated	Complete	Duplicated	Complete	Complete	Missing	Complete	Complete	Complete
EOG091G0CTG	Complete	Duplicated	Complete	Complete	Complete	Complete	Complete	Complete	Complete	Complete	Complete	Complete
EOG091G0CTU	Complete	Duplicated	Complete	Complete	Complete	Complete	Complete	Complete	Missing	Duplicated	Complete	Complete
EOG091G0CW2	Complete	Duplicated	Complete	Complete	Complete	Complete	Complete	Complete	Complete	Duplicated	Complete	Complete
EOG091G0CXE	Complete	Duplicated	Complete	Duplicated	Complete	Complete	Complete	Complete	Complete	Duplicated	Complete	Complete
EOG091G0CZX	Complete	Duplicated	Complete	Duplicated	Complete	Complete	Missing	Duplicated	Complete	Duplicated	Duplicated	Duplicated
EOG091G0D04	Fragmented	Duplicated	Complete	Complete	Complete	Complete	Complete	Duplicated	Complete	Duplicated	Complete	Complete
EOG091G0D0D	Complete	Duplicated	Complete	Complete	Complete	Complete	Complete	Duplicated	Complete	Duplicated	Complete	Complete
EOG091G0D0W	Complete	Complete	Complete	Duplicated	Complete	Complete	Complete	Duplicated	Complete	Duplicated	Duplicated	Complete
EOG091G0D26	Complete	Complete	Complete	Complete	Complete	Complete	Complete	Complete	Complete	Duplicated	Complete	Complete
EOG091G0D4N	Complete	Duplicated	Complete	Duplicated	Complete	Complete	Complete	Duplicated	Complete	Duplicated	Complete	Complete
EOG091G0D7V	Missing	Missing	Missing	Missing	Missing	Missing	Missing	Missing	Missing	Missing	Missing	Missing
EOG091G0D8I	Complete	Complete	Complete	Complete	Complete	Complete	Complete	Complete	Complete	Complete	Complete	Complete
EOG091G0D8N	Complete	Fragmented	Complete	Complete	Complete	Complete	Fragmented	Complete	Complete	Fragmented	Complete	Duplicated
EOG091G0DBF	Complete	Duplicated	Complete	Complete	Complete	Complete	Complete	Complete	Missing	Duplicated	Complete	Complete
EOG091G0DLW	Complete	Duplicated	Fragmented	Complete	Fragmented	Complete	Complete	Complete	Complete	Complete	Complete	Complete
EOG091G0DND	Complete	Duplicated	Complete	Duplicated	Complete	Complete	Complete	Complete	Complete	Duplicated	Complete	Fragmented
EOG091G0DPL	Complete	Duplicated	Complete	Complete	Complete	Complete	Missing	Duplicated	Missing	Complete	Complete	Complete
EOG091G0DQ3	Complete	Duplicated	Complete	Duplicated	Complete	Complete	Complete	Duplicated	Complete	Duplicated	Duplicated	Complete
EOG091G0DQS	Complete	Duplicated	Complete	Complete	Complete	Complete	Complete	Complete	Complete	Complete	Complete	Duplicated
EOG091G0DQT	Complete	Duplicated	Complete	Complete	Complete	Complete	Complete	Complete	Missing	Duplicated	Complete	Duplicated
EOG091G0DRZ	Complete	Duplicated	Complete	Fragmented	Complete	Complete	Complete	Complete	Complete	Duplicated	Complete	Missing
EOG091G0DTB	Complete	Duplicated	Complete	Complete	Complete	Complete	Missing	Missing	Missing	Complete	Complete	Missing
EOG091G0DTD	Complete	Duplicated	Complete	Complete	Complete	Complete	Complete	Complete	Complete	Complete	Complete	Fragmented
EOG091G0DTE	Complete	Complete	Complete	Complete	Complete	Fragmented	Fragmented	Complete	Fragmented	Duplicated	Complete	Complete
EOG091G0DTP	Complete	Complete	Complete	Complete	Complete	Complete	Complete	Missing	Complete	Complete	Complete	Complete
EOG091G0DUX	Complete	Duplicated	Fragmented	Complete	Complete	Complete	Complete	Complete	Complete	Duplicated	Complete	Complete
EOG091G0DVQ	Complete	Complete	Complete	Complete	Complete	Complete	Complete	Duplicated	Complete	Complete	Complete	Complete
EOG091G0DWW	Complete	Duplicated	Complete	Duplicated	Complete	Complete	Complete	Duplicated	Complete	Duplicated	Complete	Duplicated
EOG091G0DXC	Complete	Duplicated	Complete	Complete	Complete	Complete	Missing	Complete	Missing	Complete	Complete	Missing
EOG091G0DXE	Complete	Duplicated	Complete	Duplicated	Complete	Complete	Missing	Complete	Complete	Duplicated	Complete	Fragmented
EOG091G0DXP	Complete	Complete	Complete	Complete	Complete	Complete	Complete	Complete	Complete	Complete	Missing	Complete
EOG091G0DXV	Complete	Complete	Complete	Duplicated	Complete	Complete	Complete	Complete	Complete	Duplicated	Complete	Complete
EOG091G0DYU	Missing	Missing	Missing	Missing	Missing	Missing	Missing	Missing	Missing	Missing	Missing	Missing
EOG091G0DYW	Complete	Duplicated	Complete	Complete	Complete	Complete	Complete	Complete	Missing	Complete	Complete	Complete
EOG091G0E06	Missing	Duplicated	Complete	Complete	Complete	Complete	Fragmented	Duplicated	Complete	Duplicated	Complete	Complete
EOG091G0E11	Complete	Duplicated	Complete	Complete	Complete	Complete	Complete	Complete	Complete	Duplicated	Complete	Complete
EOG091G0E2R	Complete	Complete	Complete	Complete	Complete	Complete	Missing	Complete	Complete	Complete	Complete	Complete
EOG091G0E2X	Complete	Fragmented	Fragmented	Missing	Complete	Complete	Fragmented	Complete	Complete	Duplicated	Complete	Complete
EOG091G0E3F	Fragmented	Duplicated	Missing	Fragmented	Fragmented	Complete	Complete	Complete	Missing	Complete	Complete	Complete
EOG091G0E3V	Complete	Complete	Complete	Complete	Complete	Complete	Complete	Complete	Missing	Duplicated	Complete	Complete
EOG091G0E5O	Complete	Complete	Fragmented	Complete	Complete	Complete	Complete	Complete	Complete	Complete	Complete	Complete
EOG091G0E5P	Missing	Missing	Missing	Missing	Missing	Missing	Missing	Missing	Missing	Missing	Missing	Missing
EOG091G0E7S	Complete	Duplicated	Complete	Duplicated	Complete	Duplicated	Fragmented	Complete	Missing	Complete	Complete	Complete
EOG091G0E8J	Complete	Complete	Complete	Complete	Complete	Complete	Complete	Complete	Complete	Complete	Complete	Complete
EOG091G0EA2	Complete	Complete	Complete	Complete	Complete	Complete	Missing	Complete	Complete	Complete	Missing	Complete
EOG091G0EAF	Fragmented	Duplicated	Complete	Complete	Complete	Complete	Complete	Complete	Complete	Duplicated	Complete	Complete
EOG091G0EBA	Complete	Duplicated	Fragmented	Complete	Complete	Complete	Duplicated	Complete	Complete	Duplicated	Complete	Complete
EOG091G0EH8	Complete	Duplicated	Complete	Duplicated	Complete	Complete	Complete	Complete	Missing	Duplicated	Complete	Complete
EOG091G0EHF	Missing	Duplicated	Missing	Missing	Missing	Missing	Missing	Missing	Missing	Duplicated	Complete	Complete
EOG091G0EHY	Complete	Complete	Complete	Complete	Complete	Complete	Complete	Duplicated	Complete	Complete	Complete	Complete
EOG091G0EHZ	Complete	Complete	Complete	Complete	Complete	Complete	Complete	Fragmented	Complete	Duplicated	Fragmented	Missing
EOG091G0EKA	Complete	Duplicated	Complete	Duplicated	Complete	Complete	Complete	Complete	Complete	Duplicated	Complete	Complete
EOG091G0ELO	Fragmented	Duplicated	Fragmented	Complete	Complete	Complete	Fragmented	Complete	Missing	Duplicated	Complete	Complete
EOG091G0ELS	Complete	Duplicated	Complete	Duplicated	Complete	Complete	Complete	Complete	Complete	Duplicated	Complete	Complete
EOG091G0EM6	Missing	Complete	Missing	Missing	Missing	Missing	Missing	Missing	Missing	Missing	Missing	Missing
EOG091G0EMF	Complete	Duplicated	Complete	Complete	Missing	Complete	Missing	Missing	Missing	Complete	Missing	Complete
EOG091G0EO4	Missing	Missing	Missing	Missing	Missing	Fragmented	Missing	Missing	Missing	Missing	Missing	Missing
EOG091G0EQR	Complete	Duplicated	Complete	Missing	Complete	Complete	Complete	Complete	Complete	Duplicated	Complete	Complete
EOG091G0ER1	Complete	Duplicated	Complete	Complete	Complete	Complete	Complete	Duplicated	Complete	Complete	Duplicated	Complete
EOG091G0ERU	Complete	Complete	Complete	Complete	Complete	Complete	Complete	Duplicated	Complete	Complete	Duplicated	Complete
EOG091G0ES6	Complete	Duplicated	Missing	Complete	Complete	Fragmented	Complete	Complete	Missing	Complete	Complete	Missing
EOG091G0EUU	Complete	Duplicated	Complete	Duplicated	Complete	Complete	Fragmented	Duplicated	Complete	Complete	Complete	Complete
EOG091G0EVK	Complete	Duplicated	Complete	Duplicated	Fragmented	Complete	Complete	Complete	Complete	Complete	Complete	Fragmented
EOG091G0EZ8	Complete	Duplicated	Complete	Duplicated	Complete	Complete	Complete	Duplicated	Missing	Complete	Complete	Complete
EOG091G0EZO	Complete	Duplicated	Fragmented	Duplicated	Complete	Complete	Complete	Complete	Complete	Complete	Complete	Missing
EOG091G0F0I	Complete	Duplicated	Complete	Complete	Complete	Complete	Complete	Complete	Missing	Duplicated	Complete	Complete
EOG091G0F70	Complete	Duplicated	Complete	Complete	Complete	Fragmented	Complete	Duplicated	Complete	Duplicated	Complete	Complete
EOG091G0F93	Missing	Duplicated	Duplicated	Duplicated	Missing	Missing	Missing	Missing	Missing	Complete	Missing	Missing
EOG091G0FAM	Complete	Duplicated	Complete	Complete	Complete	Missing	Complete	Complete	Complete	Duplicated	Complete	Missing
EOG091G0FH3	Complete	Complete	Missing	Complete	Complete	Complete	Complete	Complete	Complete	Duplicated	Complete	Complete
EOG091G0FIJ	Complete	Duplicated	Complete	Complete	Complete	Complete	Complete	Complete	Complete	Complete	Complete	Complete
EOG091G0FJB	Missing	Duplicated	Complete	Complete	Complete	Complete	Complete	Complete	Complete	Duplicated	Complete	Complete
EOG091G0FOR	Fragmented	Duplicated	Complete	Complete	Complete	Fragmented	Complete	Fragmented	Fragmented	Duplicated	Complete	Missing
EOG091G0FPM	Complete	Complete	Fragmented	Complete	Complete	Complete	Fragmented	Complete	Complete	Duplicated	Complete	Complete
EOG091G0FPV	Missing	Missing	Missing	Missing	Missing	Missing	Missing	Missing	Missing	Missing	Missing	Missing
EOG091G0FQ2	Complete	Duplicated	Complete	Duplicated	Complete	Complete	Complete	Duplicated	Complete	Duplicated	Complete	Complete
EOG091G0FS8	Missing	Duplicated	Complete	Duplicated	Complete	Complete	Fragmented	Complete	Complete	Duplicated	Complete	Missing
EOG091G0FSK	Missing	Missing	Missing	Missing	Missing	Missing	Missing	Missing	Missing	Missing	Missing	Missing
EOG091G0FTU	Complete	Complete	Complete	Complete	Complete	Complete	Missing	Duplicated	Complete	Duplicated	Complete	Complete
EOG091G0FWS	Complete	Complete	Fragmented	Duplicated	Complete	Complete	Fragmented	Complete	Complete	Duplicated	Complete	Complete
EOG091G0FXV	Complete	Duplicated	Complete	Complete	Complete	Complete	Fragmented	Complete	Missing	Complete	Missing	Complete
EOG091G0FYA	Complete	Missing	Missing	Complete	Complete	Missing	Missing	Missing	Missing	Missing	Complete	Missing
EOG091G0FYY	Fragmented	Complete	Complete	Complete	Fragmented	Complete	Fragmented	Fragmented	Fragmented	Duplicated	Complete	Complete
EOG091G0FZN	Complete	Complete	Fragmented	Fragmented	Complete	Complete	Complete	Fragmented	Missing	Complete	Fragmented	Complete
EOG091G0G1G	Missing	Fragmented	Missing	Missing	Missing	Missing	Missing	Missing	Missing	Complete	Missing	Missing
EOG091G0G3M	Duplicated	Duplicated	Duplicated	Duplicated	Complete	Duplicated	Complete	Duplicated	Duplicated	Duplicated	Duplicated	Duplicated
EOG091G0G46	Missing	Missing	Missing	Missing	Missing	Missing	Missing	Missing	Missing	Missing	Missing	Missing
EOG091G0G58	Missing	Missing	Missing	Missing	Missing	Missing	Missing	Missing	Missing	Missing	Missing	Missing
EOG091G0G6C	Complete	Complete	Complete	Duplicated	Complete	Duplicated	Complete	Complete	Complete	Duplicated	Complete	Complete
EOG091G0G6Z	Complete	Duplicated	Complete	Complete	Complete	Complete	Complete	Complete	Complete	Duplicated	Complete	Complete
EOG091G0G71	Complete	Complete	Complete	Duplicated	Missing	Complete	Complete	Duplicated	Complete	Duplicated	Complete	Complete
EOG091G0G88	Missing	Duplicated	Complete	Complete	Complete	Complete	Complete	Complete	Complete	Duplicated	Duplicated	Fragmented
EOG091G0G8R	Complete	Duplicated	Complete	Complete	Fragmented	Complete	Complete	Complete	Missing	Duplicated	Complete	Fragmented
EOG091G0G8S	Missing	Duplicated	Missing	Complete	Complete	Complete	Missing	Complete	Missing	Duplicated	Duplicated	Complete
EOG091G0GA7	Missing	Missing	Missing	Missing	Missing	Missing	Missing	Missing	Missing	Missing	Missing	Missing
EOG091G0GA8	Missing	Complete	Missing	Missing	Missing	Complete	Missing	Missing	Missing	Duplicated	Missing	Missing
EOG091G0GBB	Complete	Duplicated	Complete	Duplicated	Complete	Complete	Fragmented	Missing	Complete	Duplicated	Complete	Fragmented
EOG091G0GD0	Complete	Duplicated	Complete	Duplicated	Complete	Complete	Complete	Fragmented	Complete	Duplicated	Complete	Complete
EOG091G0GDF	Complete	Duplicated	Complete	Duplicated	Complete	Complete	Complete	Complete	Complete	Complete	Complete	Complete
EOG091G0GI9	Complete	Duplicated	Missing	Complete	Missing	Complete	Missing	Complete	Missing	Duplicated	Complete	Missing
EOG091G0GIC	Complete	Duplicated	Missing	Complete	Fragmented	Missing	Complete	Duplicated	Missing	Missing	Missing	Complete
EOG091G0GKH	Complete	Duplicated	Complete	Complete	Complete	Complete	Complete	Complete	Duplicated	Duplicated	Complete	Complete
EOG091G0GKX	Missing	Missing	Missing	Missing	Missing	Missing	Missing	Missing	Missing	Missing	Missing	Missing
EOG091G0GMC	Missing	Missing	Missing	Missing	Missing	Missing	Missing	Missing	Missing	Missing	Missing	Missing
EOG091G0GN7	Complete	Duplicated	Missing	Missing	Complete	Complete	Complete	Complete	Missing	Fragmented	Complete	Complete
EOG091G0GOU	Complete	Duplicated	Complete	Complete	Complete	Missing	Missing	Complete	Complete	Duplicated	Complete	Complete
EOG091G0GQO	Complete	Fragmented	Complete	Duplicated	Fragmented	Complete	Missing	Fragmented	Missing	Duplicated	Complete	Complete
EOG091G0GUK	Complete	Duplicated	Complete	Duplicated	Complete	Complete	Complete	Missing	Missing	Duplicated	Complete	Missing
EOG091G0GVZ	Duplicated	Complete	Duplicated	Duplicated	Complete	Complete	Complete	Duplicated	Duplicated	Duplicated	Complete	Complete
EOG091G0GWF	Complete	Missing	Fragmented	Complete	Complete	Complete	Complete	Complete	Complete	Duplicated	Complete	Complete
EOG091G0GWO	Complete	Duplicated	Complete	Duplicated	Complete	Complete	Complete	Duplicated	Complete	Complete	Duplicated	Duplicated
EOG091G0GY1	Complete	Duplicated	Complete	Duplicated	Complete	Complete	Complete	Complete	Complete	Complete	Duplicated	Complete
EOG091G0GZ4	Complete	Complete	Complete	Complete	Complete	Complete	Complete	Duplicated	Complete	Complete	Duplicated	Complete
EOG091G0H07	Complete	Complete	Complete	Complete	Complete	Fragmented	Complete	Duplicated	Complete	Fragmented	Fragmented	Complete
EOG091G0H0S	Complete	Complete	Fragmented	Complete	Fragmented	Fragmented	Complete	Complete	Missing	Duplicated	Complete	Duplicated
EOG091G0H14	Missing	Duplicated	Complete	Duplicated	Complete	Complete	Complete	Duplicated	Complete	Complete	Complete	Complete
EOG091G0H3D	Fragmented	Duplicated	Complete	Complete	Fragmented	Complete	Complete	Complete	Missing	Duplicated	Complete	Complete
EOG091G0H3U	Complete	Complete	Complete	Duplicated	Complete	Complete	Complete	Complete	Complete	Complete	Complete	Duplicated
EOG091G0H5Q	Complete	Duplicated	Complete	Complete	Missing	Complete	Complete	Complete	Missing	Complete	Complete	Complete
EOG091G0H62	Complete	Duplicated	Complete	Complete	Complete	Complete	Fragmented	Duplicated	Duplicated	Duplicated	Duplicated	Complete
EOG091G0H64	Complete	Duplicated	Complete	Complete	Complete	Fragmented	Complete	Complete	Complete	Complete	Complete	Complete
EOG091G0H6A	Complete	Duplicated	Complete	Complete	Complete	Complete	Complete	Duplicated	Complete	Duplicated	Complete	Fragmented
EOG091G0H6J	Complete	Duplicated	Complete	Complete	Complete	Complete	Fragmented	Complete	Complete	Complete	Complete	Complete
EOG091G0H8F	Complete	Fragmented	Complete	Complete	Complete	Fragmented	Complete	Missing	Complete	Duplicated	Complete	Complete
EOG091G0HAI	Complete	Complete	Complete	Complete	Complete	Complete	Complete	Complete	Complete	Duplicated	Complete	Duplicated
EOG091G0HAT	Complete	Duplicated	Complete	Complete	Complete	Complete	Complete	Complete	Complete	Duplicated	Complete	Duplicated
EOG091G0HBC	Complete	Complete	Fragmented	Complete	Complete	Complete	Fragmented	Complete	Fragmented	Duplicated	Fragmented	Fragmented
EOG091G0HC5	Complete	Complete	Complete	Complete	Complete	Fragmented	Complete	Complete	Missing	Duplicated	Complete	Complete
EOG091G0HDF	Fragmented	Duplicated	Fragmented	Fragmented	Fragmented	Fragmented	Fragmented	Complete	Fragmented	Fragmented	Fragmented	Fragmented
EOG091G0HJH	Complete	Duplicated	Complete	Duplicated	Complete	Complete	Duplicated	Duplicated	Duplicated	Duplicated	Complete	Complete
EOG091G0HML	Complete	Complete	Complete	Duplicated	Complete	Complete	Complete	Complete	Missing	Duplicated	Complete	Complete
EOG091G0HMT	Missing	Duplicated	Missing	Duplicated	Missing	Complete	Fragmented	Complete	Missing	Duplicated	Missing	Complete
EOG091G0HOK	Complete	Duplicated	Complete	Complete	Complete	Complete	Complete	Complete	Duplicated	Duplicated	Complete	Duplicated
EOG091G0HP9	Missing	Missing	Missing	Missing	Missing	Missing	Missing	Missing	Missing	Missing	Missing	Missing
EOG091G0HQ3	Missing	Missing	Missing	Missing	Fragmented	Missing	Fragmented	Fragmented	Missing	Missing	Missing	Missing
EOG091G0HS4	Complete	Duplicated	Complete	Complete	Complete	Complete	Complete	Missing	Complete	Duplicated	Missing	Complete
EOG091G0HS8	Complete	Complete	Complete	Complete	Complete	Complete	Fragmented	Complete	Complete	Duplicated	Complete	Complete
EOG091G0HSB	Complete	Complete	Missing	Complete	Missing	Complete	Complete	Complete	Complete	Duplicated	Missing	Complete
EOG091G0HT4	Complete	Fragmented	Fragmented	Complete	Fragmented	Complete	Missing	Missing	Missing	Complete	Missing	Missing
EOG091G0HTU	Complete	Complete	Complete	Complete	Complete	Duplicated	Fragmented	Duplicated	Complete	Duplicated	Complete	Complete
EOG091G0HXI	Complete	Duplicated	Complete	Duplicated	Complete	Complete	Complete	Duplicated	Duplicated	Complete	Duplicated	Duplicated
EOG091G0HXJ	Complete	Duplicated	Missing	Complete	Complete	Complete	Fragmented	Duplicated	Fragmented	Complete	Complete	Complete
EOG091G0HYF	Complete	Complete	Complete	Complete	Fragmented	Complete	Complete	Duplicated	Complete	Duplicated	Fragmented	Fragmented
EOG091G0HZK	Complete	Duplicated	Fragmented	Duplicated	Fragmented	Complete	Complete	Duplicated	Missing	Complete	Complete	Complete
EOG091G0I1O	Missing	Missing	Missing	Missing	Missing	Missing	Missing	Missing	Missing	Missing	Missing	Missing
EOG091G0I2X	Complete	Complete	Missing	Complete	Complete	Complete	Complete	Duplicated	Complete	Duplicated	Complete	Complete
EOG091G0I2Z	Missing	Complete	Complete	Complete	Complete	Complete	Complete	Duplicated	Missing	Duplicated	Complete	Complete
EOG091G0I5H	Missing	Missing	Missing	Missing	Missing	Missing	Missing	Missing	Missing	Missing	Missing	Missing
EOG091G0I7M	Complete	Fragmented	Complete	Complete	Complete	Complete	Complete	Complete	Complete	Complete	Complete	Duplicated
EOG091G0I85	Complete	Duplicated	Complete	Complete	Complete	Complete	Complete	Complete	Complete	Duplicated	Complete	Missing
EOG091G0I8J	Complete	Duplicated	Complete	Complete	Complete	Complete	Complete	Complete	Complete	Complete	Duplicated	Duplicated
EOG091G0ID9	Complete	Duplicated	Complete	Complete	Complete	Complete	Complete	Duplicated	Complete	Complete	Complete	Complete
EOG091G0IDE	Complete	Complete	Complete	Complete	Complete	Complete	Complete	Duplicated	Complete	Complete	Complete	Complete
EOG091G0IDG	Duplicated	Complete	Fragmented	Complete	Complete	Complete	Complete	Missing	Complete	Duplicated	Complete	Complete
EOG091G0IDP	Complete	Duplicated	Fragmented	Duplicated	Complete	Complete	Complete	Complete	Complete	Duplicated	Complete	Complete
EOG091G0IDS	Fragmented	Fragmented	Fragmented	Fragmented	Missing	Fragmented	Missing	Fragmented	Fragmented	Fragmented	Fragmented	Fragmented
EOG091G0IF3	Complete	Complete	Complete	Complete	Fragmented	Complete	Fragmented	Complete	Complete	Duplicated	Fragmented	Complete
EOG091G0IGG	Complete	Complete	Complete	Fragmented	Complete	Complete	Fragmented	Duplicated	Complete	Duplicated	Complete	Complete
EOG091G0IHL	Complete	Duplicated	Complete	Complete	Complete	Complete	Missing	Duplicated	Complete	Duplicated	Complete	Complete
EOG091G0II3	Complete	Duplicated	Complete	Duplicated	Complete	Complete	Complete	Duplicated	Complete	Duplicated	Fragmented	Complete
EOG091G0ILG	Complete	Missing	Fragmented	Duplicated	Fragmented	Complete	Complete	Complete	Complete	Complete	Complete	Complete
EOG091G0ILS	Missing	Duplicated	Complete	Duplicated	Complete	Complete	Complete	Complete	Complete	Duplicated	Complete	Complete
EOG091G0IMB	Missing	Missing	Missing	Missing	Missing	Missing	Missing	Missing	Missing	Missing	Missing	Fragmented
EOG091G0IMD	Missing	Duplicated	Fragmented	Complete	Missing	Complete	Complete	Complete	Missing	Duplicated	Complete	Complete
EOG091G0IMI	Missing	Duplicated	Complete	Complete	Missing	Complete	Complete	Complete	Missing	Duplicated	Complete	Missing
EOG091G0IQ7	Complete	Complete	Complete	Complete	Complete	Missing	Complete	Complete	Complete	Complete	Complete	Complete
EOG091G0IQD	Complete	Duplicated	Duplicated	Duplicated	Duplicated	Complete	Complete	Complete	Complete	Duplicated	Complete	Complete
EOG091G0IRO	Missing	Duplicated	Missing	Complete	Complete	Complete	Complete	Complete	Complete	Duplicated	Complete	Complete
EOG091G0IS6	Fragmented	Fragmented	Fragmented	Fragmented	Missing	Fragmented	Missing	Fragmented	Fragmented	Fragmented	Fragmented	Fragmented
EOG091G0ITS	Complete	Duplicated	Complete	Complete	Complete	Complete	Complete	Complete	Complete	Duplicated	Complete	Complete
EOG091G0IUT	Complete	Duplicated	Complete	Complete	Complete	Complete	Complete	Complete	Complete	Duplicated	Complete	Duplicated
EOG091G0IVB	Complete	Duplicated	Complete	Duplicated	Complete	Complete	Complete	Complete	Complete	Duplicated	Complete	Duplicated
EOG091G0IWR	Complete	Duplicated	Complete	Complete	Complete	Complete	Complete	Duplicated	Missing	Complete	Complete	Missing
EOG091G0IX8	Complete	Fragmented	Complete	Complete	Complete	Complete	Complete	Duplicated	Complete	Duplicated	Complete	Complete
EOG091G0IXA	Complete	Duplicated	Complete	Complete	Complete	Complete	Missing	Complete	Complete	Duplicated	Complete	Complete
EOG091G0IXT	Complete	Fragmented	Complete	Complete	Complete	Complete	Complete	Missing	Complete	Complete	Complete	Complete
EOG091G0IXY	Complete	Duplicated	Complete	Complete	Missing	Complete	Complete	Fragmented	Complete	Complete	Complete	Complete
EOG091G0IYB	Complete	Complete	Complete	Complete	Complete	Complete	Complete	Complete	Complete	Complete	Complete	Complete
EOG091G0IZD	Missing	Complete	Fragmented	Complete	Missing	Complete	Fragmented	Duplicated	Missing	Duplicated	Missing	Missing
EOG091G0IZX	Complete	Complete	Fragmented	Complete	Complete	Complete	Complete	Complete	Complete	Duplicated	Complete	Complete
EOG091G0J09	Complete	Duplicated	Complete	Duplicated	Complete	Complete	Fragmented	Complete	Missing	Complete	Complete	Missing
EOG091G0J14	Complete	Complete	Complete	Complete	Complete	Complete	Complete	Duplicated	Missing	Duplicated	Complete	Missing
EOG091G0J2W	Complete	Duplicated	Complete	Complete	Complete	Complete	Complete	Duplicated	Missing	Duplicated	Missing	Fragmented
EOG091G0J56	Complete	Complete	Complete	Complete	Complete	Complete	Complete	Complete	Complete	Duplicated	Complete	Complete
EOG091G0J61	Complete	Duplicated	Missing	Complete	Complete	Complete	Missing	Complete	Complete	Duplicated	Complete	Fragmented
EOG091G0J69	Complete	Duplicated	Fragmented	Complete	Complete	Complete	Complete	Complete	Complete	Complete	Complete	Complete
EOG091G0J7A	Complete	Complete	Complete	Duplicated	Complete	Complete	Complete	Complete	Complete	Duplicated	Complete	Complete
EOG091G0J98	Complete	Duplicated	Complete	Complete	Complete	Missing	Complete	Complete	Complete	Fragmented	Complete	Missing
EOG091G0JBM	Complete	Complete	Complete	Complete	Complete	Complete	Complete	Complete	Complete	Duplicated	Complete	Complete
EOG091G0JBZ	Complete	Complete	Complete	Complete	Missing	Complete	Complete	Complete	Fragmented	Duplicated	Complete	Missing
EOG091G0JC7	Missing	Missing	Missing	Missing	Missing	Missing	Missing	Missing	Missing	Complete	Missing	Missing
EOG091G0JEC	Complete	Duplicated	Complete	Complete	Complete	Complete	Complete	Complete	Missing	Duplicated	Complete	Complete
EOG091G0JGU	Fragmented	Complete	Complete	Complete	Complete	Complete	Complete	Complete	Complete	Duplicated	Fragmented	Fragmented
EOG091G0JHN	Complete	Duplicated	Complete	Complete	Complete	Complete	Complete	Complete	Complete	Duplicated	Complete	Duplicated
EOG091G0JHQ	Complete	Duplicated	Complete	Complete	Fragmented	Fragmented	Fragmented	Complete	Fragmented	Duplicated	Complete	Complete
EOG091G0JI0	Complete	Duplicated	Complete	Complete	Missing	Complete	Complete	Duplicated	Complete	Duplicated	Complete	Complete
EOG091G0JI1	Complete	Duplicated	Complete	Duplicated	Complete	Duplicated	Complete	Duplicated	Complete	Duplicated	Missing	Complete
EOG091G0JIA	Missing	Missing	Missing	Missing	Missing	Missing	Missing	Missing	Missing	Missing	Missing	Missing
EOG091G0JMY	Complete	Duplicated	Complete	Complete	Fragmented	Complete	Complete	Complete	Complete	Complete	Complete	Complete
EOG091G0JTG	Fragmented	Complete	Missing	Fragmented	Fragmented	Fragmented	Missing	Missing	Missing	Complete	Fragmented	Fragmented
EOG091G0JTR	Complete	Complete	Complete	Complete	Fragmented	Fragmented	Complete	Duplicated	Complete	Duplicated	Complete	Fragmented
EOG091G0JU7	Complete	Complete	Complete	Complete	Missing	Complete	Complete	Fragmented	Missing	Duplicated	Complete	Complete
EOG091G0JUY	Missing	Duplicated	Complete	Complete	Complete	Complete	Complete	Duplicated	Complete	Complete	Missing	Complete
EOG091G0JWC	Complete	Missing	Complete	Complete	Missing	Complete	Missing	Complete	Complete	Duplicated	Complete	Complete
EOG091G0JWK	Missing	Missing	Missing	Missing	Missing	Missing	Missing	Missing	Missing	Missing	Missing	Missing
EOG091G0JYQ	Complete	Duplicated	Complete	Complete	Complete	Complete	Complete	Complete	Complete	Duplicated	Complete	Missing
EOG091G0JZV	Missing	Complete	Missing	Complete	Complete	Complete	Complete	Complete	Complete	Complete	Complete	Complete
EOG091G0K0D	Missing	Complete	Complete	Missing	Missing	Missing	Missing	Missing	Missing	Missing	Missing	Missing
EOG091G0K0H	Missing	Missing	Missing	Missing	Missing	Missing	Missing	Missing	Missing	Missing	Missing	Missing
EOG091G0K1G	Complete	Complete	Complete	Complete	Complete	Duplicated	Complete	Complete	Complete	Duplicated	Complete	Complete
EOG091G0K1H	Complete	Duplicated	Missing	Missing	Complete	Fragmented	Complete	Duplicated	Complete	Complete	Missing	Fragmented
EOG091G0K1Z	Complete	Duplicated	Complete	Duplicated	Complete	Complete	Complete	Complete	Complete	Duplicated	Complete	Complete
EOG091G0K2R	Missing	Complete	Complete	Complete	Missing	Complete	Complete	Complete	Complete	Duplicated	Missing	Missing
EOG091G0K6O	Complete	Duplicated	Fragmented	Complete	Complete	Complete	Missing	Complete	Complete	Complete	Complete	Missing
EOG091G0K82	Fragmented	Fragmented	Complete	Duplicated	Missing	Complete	Fragmented	Duplicated	Missing	Complete	Missing	Complete
EOG091G0K92	Complete	Fragmented	Fragmented	Fragmented	Missing	Fragmented	Missing	Fragmented	Fragmented	Fragmented	Fragmented	Missing
EOG091G0K95	Complete	Duplicated	Fragmented	Duplicated	Complete	Complete	Complete	Complete	Complete	Duplicated	Complete	Duplicated
EOG091G0K98	Fragmented	Duplicated	Complete	Fragmented	Fragmented	Complete	Fragmented	Duplicated	Missing	Complete	Complete	Fragmented
EOG091G0K9M	Fragmented	Duplicated	Complete	Complete	Fragmented	Complete	Fragmented	Complete	Complete	Duplicated	Complete	Complete
EOG091G0KC3	Complete	Duplicated	Missing	Complete	Complete	Complete	Complete	Duplicated	Complete	Complete	Fragmented	Complete
EOG091G0KEQ	Complete	Duplicated	Complete	Complete	Missing	Complete	Missing	Complete	Complete	Duplicated	Missing	Complete
EOG091G0KGO	Complete	Complete	Complete	Complete	Complete	Duplicated	Complete	Complete	Duplicated	Duplicated	Complete	Complete
EOG091G0KGX	Missing	Missing	Missing	Missing	Missing	Complete	Missing	Missing	Missing	Missing	Missing	Missing
EOG091G0KHF	Complete	Complete	Fragmented	Complete	Fragmented	Complete	Complete	Complete	Complete	Duplicated	Complete	Complete
EOG091G0KJA	Complete	Duplicated	Complete	Complete	Missing	Fragmented	Complete	Complete	Missing	Duplicated	Complete	Fragmented
EOG091G0KM6	Complete	Missing	Missing	Complete	Missing	Missing	Complete	Missing	Complete	Missing	Complete	Complete
EOG091G0KNT	Complete	Complete	Complete	Duplicated	Complete	Complete	Complete	Complete	Missing	Duplicated	Duplicated	Fragmented
EOG091G0KPB	Complete	Complete	Complete	Complete	Complete	Complete	Complete	Complete	Complete	Complete	Complete	Complete
EOG091G0KR3	Complete	Duplicated	Complete	Duplicated	Fragmented	Duplicated	Complete	Duplicated	Duplicated	Duplicated	Missing	Missing
EOG091G0KRB	Complete	Duplicated	Complete	Duplicated	Complete	Complete	Complete	Complete	Missing	Duplicated	Duplicated	Complete
EOG091G0KRZ	Complete	Complete	Complete	Complete	Complete	Complete	Complete	Duplicated	Complete	Complete	Complete	Complete
EOG091G0KS8	Complete	Complete	Complete	Complete	Missing	Complete	Complete	Duplicated	Missing	Duplicated	Complete	Complete
EOG091G0KSQ	Complete	Complete	Complete	Complete	Complete	Complete	Complete	Complete	Complete	Duplicated	Complete	Complete
EOG091G0KSX	Fragmented	Complete	Missing	Complete	Missing	Complete	Fragmented	Complete	Missing	Duplicated	Complete	Complete
EOG091G0KUR	Missing	Duplicated	Complete	Duplicated	Missing	Complete	Complete	Complete	Complete	Complete	Complete	Duplicated
EOG091G0KVW	Complete	Complete	Complete	Duplicated	Complete	Complete	Complete	Complete	Complete	Complete	Complete	Complete
EOG091G0L2T	Complete	Duplicated	Complete	Duplicated	Complete	Complete	Complete	Duplicated	Complete	Duplicated	Complete	Duplicated
EOG091G0L3L	Complete	Complete	Complete	Duplicated	Missing	Missing	Missing	Missing	Missing	Duplicated	Complete	Missing
EOG091G0L4M	Missing	Duplicated	Complete	Complete	Complete	Complete	Complete	Complete	Complete	Duplicated	Complete	Complete
EOG091G0L4Z	Missing	Complete	Complete	Complete	Fragmented	Complete	Complete	Complete	Duplicated	Duplicated	Complete	Fragmented
EOG091G0L5D	Complete	Complete	Complete	Complete	Missing	Complete	Fragmented	Complete	Complete	Duplicated	Complete	Missing
EOG091G0L5H	Complete	Complete	Complete	Complete	Complete	Complete	Fragmented	Complete	Complete	Duplicated	Complete	Fragmented
EOG091G0L5I	Complete	Duplicated	Complete	Complete	Complete	Complete	Fragmented	Complete	Complete	Complete	Complete	Complete
EOG091G0L5X	Missing	Complete	Complete	Complete	Complete	Complete	Complete	Fragmented	Missing	Complete	Fragmented	Complete
EOG091G0L5Z	Complete	Complete	Missing	Complete	Complete	Complete	Fragmented	Complete	Complete	Duplicated	Complete	Missing
EOG091G0L66	Complete	Complete	Complete	Complete	Complete	Complete	Missing	Complete	Complete	Complete	Duplicated	Complete
EOG091G0L84	Complete	Duplicated	Duplicated	Duplicated	Duplicated	Duplicated	Duplicated	Duplicated	Duplicated	Duplicated	Duplicated	Duplicated
EOG091G0LAR	Complete	Missing	Missing	Complete	Complete	Complete	Complete	Complete	Complete	Duplicated	Missing	Missing
EOG091G0LB8	Fragmented	Fragmented	Complete	Fragmented	Fragmented	Fragmented	Fragmented	Fragmented	Fragmented	Fragmented	Duplicated	Fragmented
EOG091G0LBN	Complete	Fragmented	Complete	Complete	Complete	Fragmented	Fragmented	Complete	Fragmented	Fragmented	Complete	Fragmented
EOG091G0LCK	Complete	Duplicated	Fragmented	Complete	Complete	Complete	Complete	Complete	Complete	Duplicated	Complete	Complete
EOG091G0LCT	Complete	Complete	Complete	Complete	Complete	Complete	Complete	Duplicated	Complete	Duplicated	Complete	Complete
EOG091G0LFF	Complete	Complete	Complete	Complete	Complete	Duplicated	Complete	Complete	Complete	Duplicated	Complete	Complete
EOG091G0LIN	Complete	Duplicated	Complete	Complete	Fragmented	Complete	Fragmented	Duplicated	Complete	Duplicated	Complete	Complete
EOG091G0LKE	Complete	Complete	Complete	Duplicated	Complete	Complete	Complete	Complete	Missing	Complete	Complete	Complete
EOG091G0LMQ	Missing	Duplicated	Complete	Complete	Missing	Complete	Missing	Missing	Missing	Duplicated	Complete	Missing
EOG091G0LMX	Complete	Duplicated	Complete	Duplicated	Complete	Duplicated	Complete	Complete	Complete	Duplicated	Complete	Fragmented
EOG091G0LMY	Complete	Complete	Complete	Complete	Complete	Complete	Complete	Complete	Complete	Duplicated	Complete	Complete
EOG091G0LO1	Complete	Complete	Complete	Duplicated	Complete	Complete	Missing	Duplicated	Complete	Duplicated	Complete	Missing
EOG091G0LP5	Complete	Duplicated	Complete	Duplicated	Complete	Complete	Complete	Duplicated	Complete	Duplicated	Duplicated	Duplicated
EOG091G0LPW	Complete	Fragmented	Complete	Duplicated	Complete	Complete	Complete	Complete	Complete	Duplicated	Complete	Complete
EOG091G0LRI	Complete	Complete	Missing	Duplicated	Complete	Complete	Fragmented	Duplicated	Complete	Complete	Complete	Complete
EOG091G0LS0	Complete	Duplicated	Fragmented	Complete	Complete	Complete	Complete	Complete	Complete	Duplicated	Complete	Complete
EOG091G0LT0	Fragmented	Complete	Missing	Duplicated	Complete	Duplicated	Complete	Complete	Fragmented	Duplicated	Complete	Fragmented
EOG091G0LT1	Complete	Duplicated	Complete	Duplicated	Complete	Complete	Complete	Complete	Complete	Duplicated	Missing	Missing
EOG091G0LT7	Missing	Missing	Missing	Missing	Missing	Missing	Missing	Missing	Missing	Missing	Missing	Missing
EOG091G0LTE	Fragmented	Duplicated	Complete	Complete	Complete	Complete	Complete	Complete	Complete	Duplicated	Complete	Complete
EOG091G0LVQ	Complete	Complete	Complete	Duplicated	Complete	Complete	Missing	Complete	Complete	Duplicated	Complete	Fragmented
EOG091G0LZ0	Missing	Complete	Complete	Complete	Complete	Complete	Fragmented	Complete	Complete	Duplicated	Complete	Complete
EOG091G0M04	Complete	Complete	Complete	Complete	Complete	Complete	Complete	Complete	Complete	Duplicated	Complete	Missing
EOG091G0M09	Missing	Missing	Missing	Missing	Missing	Fragmented	Missing	Missing	Missing	Missing	Missing	Missing
EOG091G0M0J	Missing	Complete	Complete	Complete	Complete	Complete	Complete	Complete	Missing	Complete	Complete	Complete
EOG091G0M0S	Complete	Duplicated	Fragmented	Complete	Complete	Duplicated	Missing	Complete	Complete	Duplicated	Complete	Duplicated
EOG091G0M0T	Complete	Complete	Missing	Duplicated	Complete	Complete	Fragmented	Duplicated	Complete	Duplicated	Complete	Fragmented
EOG091G0M12	Complete	Duplicated	Duplicated	Complete	Complete	Duplicated	Duplicated	Duplicated	Duplicated	Duplicated	Duplicated	Duplicated
EOG091G0M22	Complete	Duplicated	Complete	Duplicated	Complete	Complete	Complete	Complete	Complete	Duplicated	Duplicated	Complete
EOG091G0M24	Complete	Duplicated	Complete	Complete	Complete	Duplicated	Fragmented	Complete	Complete	Duplicated	Missing	Complete
EOG091G0M3C	Complete	Missing	Complete	Complete	Complete	Complete	Missing	Missing	Missing	Duplicated	Missing	Complete
EOG091G0M4K	Complete	Complete	Fragmented	Complete	Complete	Complete	Complete	Complete	Complete	Duplicated	Complete	Complete
EOG091G0M4Q	Fragmented	Complete	Complete	Duplicated	Complete	Fragmented	Fragmented	Complete	Missing	Complete	Complete	Complete
EOG091G0M8S	Complete	Duplicated	Complete	Duplicated	Complete	Complete	Complete	Complete	Complete	Complete	Complete	Complete
EOG091G0MB2	Missing	Missing	Complete	Complete	Complete	Missing	Missing	Missing	Missing	Missing	Complete	Complete
EOG091G0MBG	Complete	Duplicated	Complete	Complete	Complete	Complete	Complete	Complete	Complete	Duplicated	Complete	Fragmented
EOG091G0MBX	Fragmented	Duplicated	Complete	Fragmented	Complete	Complete	Missing	Complete	Complete	Complete	Complete	Missing
EOG091G0MCM	Missing	Duplicated	Complete	Missing	Complete	Complete	Complete	Duplicated	Complete	Duplicated	Complete	Complete
EOG091G0MCZ	Complete	Duplicated	Missing	Complete	Complete	Complete	Missing	Missing	Missing	Complete	Missing	Missing
EOG091G0MDD	Complete	Duplicated	Complete	Complete	Complete	Complete	Complete	Complete	Complete	Duplicated	Complete	Complete
EOG091G0MDG	Complete	Complete	Complete	Complete	Complete	Complete	Complete	Complete	Complete	Duplicated	Complete	Complete
EOG091G0MDT	Missing	Complete	Missing	Complete	Fragmented	Missing	Complete	Duplicated	Complete	Complete	Missing	Complete
EOG091G0MF6	Missing	Missing	Missing	Complete	Missing	Missing	Complete	Duplicated	Complete	Duplicated	Complete	Complete
EOG091G0MG7	Fragmented	Fragmented	Fragmented	Fragmented	Missing	Fragmented	Complete	Complete	Missing	Fragmented	Fragmented	Fragmented
EOG091G0MHM	Complete	Duplicated	Complete	Complete	Complete	Complete	Complete	Complete	Complete	Complete	Fragmented	Complete
EOG091G0MI7	Complete	Duplicated	Complete	Duplicated	Complete	Complete	Complete	Duplicated	Complete	Duplicated	Complete	Complete
EOG091G0MJA	Complete	Duplicated	Complete	Complete	Complete	Complete	Complete	Complete	Complete	Complete	Complete	Complete
EOG091G0MKY	Complete	Complete	Complete	Complete	Complete	Duplicated	Missing	Complete	Missing	Duplicated	Complete	Duplicated
EOG091G0MLD	Complete	Duplicated	Complete	Complete	Complete	Complete	Complete	Complete	Missing	Duplicated	Duplicated	Missing
EOG091G0MLX	Missing	Missing	Missing	Missing	Missing	Missing	Missing	Missing	Missing	Missing	Missing	Missing
EOG091G0MMY	Complete	Duplicated	Complete	Complete	Complete	Complete	Complete	Complete	Complete	Duplicated	Complete	Missing
EOG091G0MP6	Complete	Duplicated	Complete	Complete	Complete	Complete	Complete	Complete	Complete	Duplicated	Complete	Complete
EOG091G0MRS	Complete	Complete	Complete	Complete	Complete	Complete	Complete	Complete	Complete	Complete	Complete	Complete
EOG091G0MS7	Complete	Complete	Complete	Complete	Complete	Complete	Complete	Complete	Complete	Complete	Complete	Fragmented
EOG091G0MSB	Complete	Duplicated	Complete	Duplicated	Complete	Complete	Complete	Duplicated	Complete	Complete	Complete	Complete
EOG091G0MSR	Missing	Duplicated	Complete	Complete	Missing	Missing	Missing	Missing	Missing	Complete	Missing	Missing
EOG091G0MUD	Complete	Complete	Complete	Complete	Complete	Complete	Complete	Fragmented	Complete	Duplicated	Complete	Complete
EOG091G0MVL	Complete	Complete	Missing	Complete	Fragmented	Complete	Complete	Complete	Complete	Duplicated	Complete	Fragmented
EOG091G0MVR	Complete	Duplicated	Complete	Duplicated	Complete	Complete	Complete	Complete	Duplicated	Complete	Complete	Complete
EOG091G0MY0	Complete	Duplicated	Complete	Complete	Complete	Complete	Complete	Complete	Complete	Duplicated	Complete	Complete
EOG091G0MY8	Complete	Duplicated	Complete	Complete	Complete	Complete	Complete	Complete	Complete	Duplicated	Complete	Complete
EOG091G0MZC	Complete	Complete	Complete	Duplicated	Missing	Complete	Complete	Complete	Complete	Duplicated	Duplicated	Duplicated
EOG091G0N0A	Complete	Duplicated	Complete	Complete	Complete	Complete	Fragmented	Complete	Complete	Complete	Duplicated	Complete
EOG091G0N0R	Complete	Duplicated	Complete	Duplicated	Complete	Complete	Complete	Complete	Complete	Duplicated	Complete	Complete
EOG091G0N0U	Missing	Missing	Missing	Missing	Missing	Missing	Missing	Missing	Missing	Missing	Missing	Missing
EOG091G0N2F	Complete	Duplicated	Complete	Complete	Complete	Complete	Complete	Complete	Missing	Duplicated	Duplicated	Complete
EOG091G0N9D	Missing	Fragmented	Complete	Complete	Complete	Complete	Complete	Complete	Complete	Complete	Duplicated	Duplicated
EOG091G0N9Z	Complete	Complete	Complete	Duplicated	Complete	Duplicated	Complete	Duplicated	Complete	Duplicated	Complete	Complete
EOG091G0NH9	Complete	Complete	Complete	Complete	Complete	Fragmented	Complete	Missing	Missing	Duplicated	Fragmented	Fragmented
EOG091G0NIU	Missing	Duplicated	Missing	Complete	Complete	Complete	Complete	Duplicated	Complete	Duplicated	Complete	Complete
EOG091G0NIY	Complete	Duplicated	Fragmented	Complete	Missing	Complete	Complete	Complete	Complete	Duplicated	Duplicated	Complete
EOG091G0NK3	Complete	Duplicated	Complete	Complete	Complete	Complete	Complete	Complete	Complete	Duplicated	Complete	Complete
EOG091G0NKD	Complete	Duplicated	Complete	Complete	Complete	Missing	Complete	Duplicated	Complete	Complete	Duplicated	Complete
EOG091G0NM1	Fragmented	Duplicated	Complete	Complete	Complete	Complete	Complete	Complete	Complete	Complete	Complete	Complete
EOG091G0NMJ	Complete	Duplicated	Complete	Complete	Complete	Complete	Complete	Complete	Complete	Duplicated	Complete	Complete
EOG091G0NNO	Complete	Complete	Complete	Complete	Complete	Complete	Complete	Duplicated	Complete	Complete	Complete	Complete
EOG091G0NOA	Complete	Duplicated	Complete	Complete	Complete	Complete	Complete	Duplicated	Complete	Duplicated	Missing	Duplicated
EOG091G0NP6	Complete	Duplicated	Complete	Duplicated	Complete	Duplicated	Missing	Duplicated	Complete	Duplicated	Complete	Complete
EOG091G0NP7	Complete	Duplicated	Missing	Duplicated	Complete	Complete	Fragmented	Fragmented	Missing	Duplicated	Missing	Missing
EOG091G0NQW	Complete	Duplicated	Complete	Complete	Complete	Complete	Complete	Complete	Missing	Complete	Complete	Complete
EOG091G0NRN	Missing	Missing	Missing	Missing	Missing	Missing	Missing	Missing	Missing	Missing	Missing	Missing
EOG091G0NTO	Complete	Duplicated	Complete	Complete	Missing	Complete	Complete	Complete	Complete	Complete	Complete	Complete
EOG091G0NTZ	Missing	Missing	Missing	Missing	Missing	Missing	Missing	Missing	Missing	Missing	Missing	Missing
EOG091G0NVA	Complete	Duplicated	Complete	Complete	Complete	Complete	Complete	Duplicated	Complete	Duplicated	Complete	Complete
EOG091G0O40	Missing	Missing	Missing	Missing	Missing	Fragmented	Missing	Missing	Missing	Fragmented	Missing	Missing
EOG091G0O4W	Missing	Missing	Missing	Missing	Missing	Missing	Missing	Missing	Missing	Missing	Missing	Missing
EOG091G0O5A	Complete	Complete	Complete	Complete	Complete	Complete	Complete	Fragmented	Missing	Duplicated	Missing	Complete
EOG091G0O6E	Complete	Complete	Complete	Complete	Complete	Complete	Complete	Complete	Missing	Complete	Complete	Complete
EOG091G0O7O	Missing	Duplicated	Missing	Complete	Complete	Complete	Complete	Complete	Complete	Duplicated	Missing	Missing
EOG091G0O97	Complete	Duplicated	Complete	Duplicated	Complete	Complete	Complete	Complete	Complete	Complete	Complete	Complete
EOG091G0O9D	Missing	Duplicated	Missing	Complete	Complete	Complete	Complete	Complete	Complete	Duplicated	Complete	Complete
EOG091G0OFC	Complete	Duplicated	Missing	Complete	Complete	Complete	Complete	Complete	Complete	Duplicated	Complete	Complete
EOG091G0OHF	Complete	Duplicated	Fragmented	Complete	Complete	Complete	Complete	Complete	Complete	Complete	Complete	Duplicated
EOG091G0OI8	Complete	Fragmented	Complete	Complete	Complete	Complete	Missing	Duplicated	Missing	Duplicated	Complete	Complete
EOG091G0OM4	Missing	Missing	Missing	Missing	Missing	Missing	Missing	Missing	Missing	Missing	Missing	Missing
EOG091G0ONT	Complete	Complete	Complete	Complete	Complete	Complete	Missing	Complete	Complete	Duplicated	Complete	Complete
EOG091G0OPI	Complete	Duplicated	Missing	Complete	Complete	Complete	Complete	Complete	Complete	Duplicated	Missing	Complete
EOG091G0OTI	Complete	Complete	Complete	Complete	Complete	Complete	Complete	Duplicated	Complete	Duplicated	Complete	Complete
EOG091G0OUM	Complete	Duplicated	Complete	Complete	Complete	Complete	Complete	Duplicated	Complete	Complete	Duplicated	Complete
EOG091G0OWC	Complete	Duplicated	Complete	Duplicated	Complete	Complete	Missing	Missing	Complete	Duplicated	Missing	Missing
EOG091G0OWI	Complete	Complete	Complete	Complete	Complete	Complete	Complete	Complete	Complete	Duplicated	Duplicated	Duplicated
EOG091G0OY0	Missing	Missing	Missing	Missing	Missing	Missing	Missing	Missing	Missing	Missing	Missing	Missing
EOG091G0P4K	Complete	Duplicated	Complete	Complete	Complete	Complete	Complete	Duplicated	Missing	Complete	Complete	Missing
EOG091G0P5H	Missing	Complete	Complete	Fragmented	Complete	Complete	Complete	Complete	Fragmented	Duplicated	Complete	Complete
EOG091G0P5N	Complete	Duplicated	Complete	Complete	Complete	Complete	Complete	Complete	Complete	Duplicated	Complete	Missing
EOG091G0P9B	Complete	Duplicated	Complete	Complete	Complete	Complete	Missing	Complete	Complete	Complete	Complete	Complete
EOG091G0PAG	Complete	Complete	Complete	Complete	Complete	Complete	Complete	Complete	Complete	Duplicated	Complete	Complete
EOG091G0PD3	Complete	Complete	Complete	Complete	Complete	Complete	Complete	Complete	Complete	Duplicated	Complete	Duplicated
EOG091G0PEI	Missing	Duplicated	Complete	Complete	Complete	Complete	Complete	Complete	Complete	Duplicated	Missing	Complete
EOG091G0PGM	Missing	Missing	Missing	Missing	Missing	Missing	Missing	Missing	Missing	Missing	Missing	Missing
EOG091G0PHL	Missing	Duplicated	Complete	Complete	Fragmented	Duplicated	Complete	Complete	Complete	Duplicated	Duplicated	Duplicated
EOG091G0PIU	Complete	Duplicated	Complete	Complete	Complete	Complete	Complete	Complete	Complete	Duplicated	Complete	Complete
EOG091G0PL0	Complete	Duplicated	Complete	Complete	Complete	Complete	Complete	Duplicated	Complete	Complete	Complete	Complete
EOG091G0PNO	Complete	Duplicated	Complete	Complete	Complete	Complete	Complete	Complete	Complete	Complete	Duplicated	Complete
EOG091G0PNP	Complete	Duplicated	Complete	Duplicated	Duplicated	Duplicated	Complete	Duplicated	Complete	Duplicated	Duplicated	Duplicated
EOG091G0PUZ	Complete	Complete	Complete	Complete	Complete	Duplicated	Complete	Complete	Complete	Duplicated	Complete	Complete
EOG091G0PVT	Missing	Complete	Complete	Complete	Complete	Duplicated	Complete	Duplicated	Complete	Duplicated	Complete	Missing
EOG091G0PXB	Missing	Duplicated	Complete	Complete	Complete	Complete	Complete	Complete	Complete	Duplicated	Complete	Complete
EOG091G0Q02	Missing	Duplicated	Missing	Complete	Complete	Complete	Fragmented	Duplicated	Complete	Duplicated	Duplicated	Duplicated
EOG091G0Q05	Complete	Missing	Missing	Complete	Missing	Missing	Complete	Complete	Complete	Fragmented	Complete	Complete
EOG091G0Q1X	Complete	Duplicated	Complete	Complete	Complete	Complete	Fragmented	Complete	Complete	Duplicated	Complete	Complete
EOG091G0Q27	Complete	Duplicated	Complete	Duplicated	Complete	Complete	Fragmented	Complete	Missing	Duplicated	Fragmented	Fragmented
EOG091G0Q58	Complete	Duplicated	Complete	Complete	Complete	Complete	Complete	Complete	Missing	Complete	Complete	Fragmented
EOG091G0Q7M	Complete	Complete	Complete	Complete	Complete	Complete	Complete	Complete	Complete	Duplicated	Complete	Complete
EOG091G0QBN	Fragmented	Duplicated	Missing	Complete	Complete	Complete	Complete	Duplicated	Complete	Complete	Complete	Fragmented
EOG091G0QCX	Complete	Duplicated	Fragmented	Complete	Complete	Complete	Complete	Duplicated	Complete	Duplicated	Complete	Complete
EOG091G0QE1	Complete	Duplicated	Complete	Complete	Complete	Complete	Complete	Complete	Complete	Duplicated	Complete	Duplicated
EOG091G0QEQ	Fragmented	Duplicated	Complete	Complete	Complete	Complete	Complete	Complete	Complete	Complete	Complete	Complete
EOG091G0QGZ	Complete	Complete	Complete	Complete	Complete	Duplicated	Complete	Complete	Complete	Duplicated	Fragmented	Complete
EOG091G0QIP	Complete	Complete	Missing	Duplicated	Complete	Complete	Complete	Complete	Complete	Duplicated	Complete	Fragmented
EOG091G0QJA	Complete	Complete	Complete	Complete	Complete	Complete	Complete	Complete	Complete	Duplicated	Complete	Complete
EOG091G0QKK	Complete	Duplicated	Complete	Complete	Complete	Complete	Missing	Complete	Complete	Duplicated	Complete	Complete
EOG091G0QNR	Complete	Complete	Complete	Fragmented	Missing	Complete	Fragmented	Duplicated	Complete	Duplicated	Complete	Complete
EOG091G0QNW	Missing	Duplicated	Complete	Complete	Complete	Complete	Complete	Duplicated	Missing	Duplicated	Complete	Complete
EOG091G0QPG	Complete	Complete	Complete	Duplicated	Missing	Complete	Missing	Complete	Complete	Duplicated	Complete	Complete
EOG091G0QRW	Complete	Complete	Complete	Complete	Complete	Duplicated	Complete	Complete	Complete	Duplicated	Complete	Complete
EOG091G0QS4	Missing	Complete	Complete	Complete	Complete	Complete	Complete	Duplicated	Complete	Complete	Fragmented	Complete
EOG091G0QS6	Missing	Duplicated	Complete	Complete	Complete	Complete	Complete	Complete	Complete	Complete	Complete	Complete
EOG091G0QUH	Complete	Duplicated	Complete	Complete	Complete	Complete	Complete	Complete	Complete	Duplicated	Complete	Fragmented
EOG091G0QW9	Missing	Duplicated	Complete	Duplicated	Complete	Complete	Fragmented	Duplicated	Complete	Duplicated	Complete	Complete
EOG091G0QZ2	Missing	Duplicated	Complete	Duplicated	Missing	Complete	Complete	Duplicated	Complete	Complete	Missing	Missing
EOG091G0R04	Complete	Duplicated	Complete	Complete	Complete	Complete	Complete	Complete	Complete	Duplicated	Complete	Complete
EOG091G0R0A	Missing	Duplicated	Complete	Complete	Complete	Complete	Complete	Complete	Complete	Duplicated	Complete	Missing
EOG091G0R21	Missing	Duplicated	Missing	Complete	Missing	Complete	Duplicated	Missing	Complete	Duplicated	Complete	Duplicated
EOG091G0R3S	Complete	Complete	Missing	Complete	Complete	Complete	Complete	Fragmented	Missing	Complete	Fragmented	Missing
EOG091G0R6Z	Complete	Complete	Complete	Complete	Complete	Duplicated	Complete	Complete	Complete	Duplicated	Missing	Complete
EOG091G0R9X	Complete	Duplicated	Complete	Complete	Fragmented	Complete	Complete	Complete	Complete	Duplicated	Complete	Fragmented
EOG091G0RA2	Complete	Duplicated	Complete	Duplicated	Complete	Complete	Complete	Duplicated	Complete	Duplicated	Complete	Complete
EOG091G0RCI	Complete	Complete	Missing	Duplicated	Complete	Complete	Complete	Complete	Missing	Duplicated	Complete	Missing
EOG091G0RHX	Complete	Complete	Complete	Complete	Complete	Complete	Complete	Complete	Complete	Duplicated	Missing	Missing
EOG091G0RI9	Complete	Duplicated	Fragmented	Duplicated	Complete	Complete	Complete	Complete	Complete	Duplicated	Missing	Missing
EOG091G0RKU	Missing	Missing	Missing	Duplicated	Missing	Complete	Complete	Missing	Complete	Duplicated	Missing	Complete
EOG091G0RM8	Missing	Complete	Missing	Missing	Missing	Complete	Complete	Missing	Complete	Duplicated	Missing	Missing
EOG091G0RPE	Complete	Duplicated	Complete	Duplicated	Fragmented	Complete	Complete	Duplicated	Complete	Duplicated	Complete	Complete
EOG091G0RR3	Complete	Complete	Missing	Complete	Complete	Complete	Fragmented	Duplicated	Complete	Complete	Complete	Complete
EOG091G0RRA	Missing	Complete	Fragmented	Complete	Fragmented	Complete	Complete	Fragmented	Complete	Duplicated	Fragmented	Fragmented
EOG091G0RRE	Complete	Complete	Complete	Complete	Complete	Complete	Complete	Complete	Complete	Complete	Complete	Complete
EOG091G0RRN	Complete	Complete	Complete	Complete	Complete	Complete	Complete	Complete	Complete	Complete	Complete	Missing
EOG091G0RRT	Missing	Complete	Complete	Complete	Missing	Complete	Complete	Complete	Missing	Duplicated	Missing	Missing
EOG091G0RT1	Duplicated	Duplicated	Complete	Complete	Complete	Complete	Complete	Complete	Complete	Duplicated	Missing	Complete
EOG091G0RTI	Complete	Complete	Missing	Complete	Fragmented	Complete	Complete	Duplicated	Complete	Duplicated	Complete	Fragmented
EOG091G0RTZ	Complete	Duplicated	Complete	Missing	Complete	Duplicated	Complete	Duplicated	Complete	Duplicated	Complete	Complete
EOG091G0RVD	Missing	Duplicated	Missing	Complete	Missing	Missing	Complete	Complete	Missing	Complete	Missing	Complete
EOG091G0RWI	Complete	Duplicated	Missing	Complete	Complete	Complete	Complete	Complete	Complete	Duplicated	Complete	Fragmented
EOG091G0RWW	Complete	Duplicated	Missing	Duplicated	Complete	Complete	Complete	Duplicated	Complete	Duplicated	Complete	Complete
EOG091G0S0I	Complete	Duplicated	Complete	Complete	Duplicated	Complete	Fragmented	Complete	Missing	Duplicated	Complete	Complete
EOG091G0S2R	Complete	Complete	Complete	Complete	Complete	Complete	Complete	Complete	Complete	Complete	Complete	Duplicated
EOG091G0S5L	Missing	Missing	Missing	Missing	Missing	Missing	Complete	Missing	Fragmented	Missing	Missing	Missing
EOG091G0S8Y	Complete	Duplicated	Complete	Complete	Complete	Complete	Missing	Complete	Missing	Duplicated	Complete	Complete
EOG091G0SAU	Missing	Fragmented	Missing	Missing	Missing	Missing	Missing	Missing	Missing	Missing	Missing	Missing
EOG091G0SB2	Missing	Complete	Missing	Missing	Missing	Complete	Complete	Duplicated	Complete	Duplicated	Complete	Complete
EOG091G0SBR	Complete	Complete	Complete	Duplicated	Complete	Complete	Complete	Complete	Complete	Duplicated	Complete	Complete
EOG091G0SCV	Missing	Complete	Missing	Complete	Missing	Complete	Complete	Missing	Missing	Complete	Fragmented	Complete
EOG091G0SGH	Fragmented	Duplicated	Complete	Complete	Fragmented	Complete	Complete	Complete	Complete	Duplicated	Missing	Complete
EOG091G0SGT	Fragmented	Missing	Missing	Missing	Fragmented	Fragmented	Missing	Missing	Missing	Fragmented	Fragmented	Complete
EOG091G0SM9	Missing	Duplicated	Complete	Complete	Complete	Missing	Fragmented	Complete	Complete	Duplicated	Complete	Missing
EOG091G0SNM	Missing	Duplicated	Complete	Duplicated	Complete	Duplicated	Complete	Duplicated	Missing	Duplicated	Complete	Complete
EOG091G0SOZ	Fragmented	Fragmented	Fragmented	Duplicated	Fragmented	Complete	Complete	Fragmented	Fragmented	Duplicated	Fragmented	Fragmented
EOG091G0SQV	Complete	Duplicated	Complete	Complete	Complete	Complete	Complete	Complete	Complete	Duplicated	Complete	Complete
EOG091G0SRJ	Complete	Complete	Complete	Complete	Complete	Complete	Complete	Complete	Missing	Complete	Complete	Complete
EOG091G0SRZ	Complete	Complete	Complete	Complete	Complete	Complete	Complete	Complete	Complete	Duplicated	Complete	Complete
EOG091G0SU6	Complete	Duplicated	Complete	Complete	Complete	Complete	Complete	Duplicated	Complete	Duplicated	Complete	Complete
EOG091G0SV1	Missing	Fragmented	Complete	Complete	Fragmented	Missing	Missing	Complete	Complete	Complete	Complete	Missing
EOG091G0T3D	Missing	Missing	Missing	Missing	Missing	Missing	Missing	Missing	Missing	Missing	Missing	Missing
EOG091G0T3X	Fragmented	Fragmented	Fragmented	Fragmented	Fragmented	Fragmented	Complete	Fragmented	Complete	Complete	Missing	Fragmented
EOG091G0T5O	Complete	Duplicated	Complete	Complete	Complete	Complete	Fragmented	Complete	Complete	Duplicated	Complete	Complete
EOG091G0T79	Missing	Missing	Missing	Missing	Missing	Missing	Missing	Missing	Missing	Missing	Missing	Missing
EOG091G0TA6	Complete	Complete	Complete	Complete	Complete	Complete	Complete	Complete	Complete	Duplicated	Complete	Duplicated
EOG091G0TAC	Missing	Complete	Complete	Complete	Fragmented	Complete	Complete	Fragmented	Fragmented	Fragmented	Missing	Fragmented
EOG091G0TAU	Duplicated	Complete	Complete	Duplicated	Complete	Complete	Complete	Duplicated	Complete	Complete	Complete	Complete
EOG091G0TCJ	Complete	Duplicated	Complete	Complete	Complete	Complete	Fragmented	Complete	Complete	Duplicated	Complete	Complete
EOG091G0TKH	Missing	Complete	Missing	Complete	Complete	Complete	Complete	Complete	Complete	Duplicated	Missing	Complete
EOG091G0TM2	Missing	Duplicated	Missing	Duplicated	Complete	Complete	Complete	Complete	Missing	Duplicated	Complete	Complete
EOG091G0TN4	Complete	Complete	Complete	Complete	Missing	Complete	Complete	Duplicated	Complete	Duplicated	Duplicated	Complete
EOG091G0TNU	Complete	Duplicated	Complete	Complete	Complete	Complete	Missing	Complete	Missing	Complete	Missing	Missing
EOG091G0TQF	Complete	Fragmented	Complete	Complete	Fragmented	Duplicated	Complete	Complete	Missing	Duplicated	Missing	Complete
EOG091G0TRW	Complete	Complete	Complete	Duplicated	Complete	Complete	Missing	Complete	Complete	Duplicated	Complete	Missing
EOG091G0TSE	Complete	Missing	Complete	Complete	Missing	Duplicated	Complete	Complete	Complete	Duplicated	Missing	Complete
EOG091G0TVG	Complete	Duplicated	Complete	Complete	Complete	Complete	Complete	Missing	Complete	Duplicated	Fragmented	Complete
EOG091G0TWR	Complete	Complete	Complete	Complete	Complete	Complete	Complete	Duplicated	Complete	Duplicated	Complete	Complete
EOG091G0TZ2	Missing	Duplicated	Complete	Complete	Complete	Complete	Complete	Complete	Complete	Duplicated	Complete	Complete
EOG091G0TZU	Complete	Duplicated	Complete	Duplicated	Complete	Complete	Complete	Duplicated	Duplicated	Duplicated	Complete	Complete
EOG091G0TZX	Complete	Complete	Complete	Duplicated	Complete	Duplicated	Complete	Complete	Complete	Duplicated	Missing	Complete
EOG091G0U2U	Complete	Complete	Fragmented	Complete	Missing	Complete	Complete	Complete	Missing	Duplicated	Complete	Fragmented
EOG091G0U3W	Complete	Duplicated	Complete	Complete	Complete	Complete	Complete	Missing	Complete	Duplicated	Complete	Complete
EOG091G0U4B	Complete	Fragmented	Complete	Complete	Complete	Complete	Complete	Complete	Complete	Duplicated	Complete	Fragmented
EOG091G0U75	Complete	Duplicated	Complete	Duplicated	Complete	Complete	Complete	Complete	Complete	Duplicated	Complete	Complete
EOG091G0UB5	Missing	Complete	Complete	Complete	Missing	Duplicated	Duplicated	Complete	Complete	Duplicated	Missing	Missing
EOG091G0UE6	Complete	Duplicated	Missing	Complete	Missing	Missing	Complete	Complete	Complete	Missing	Missing	Missing
EOG091G0UKA	Complete	Complete	Complete	Complete	Complete	Complete	Complete	Complete	Complete	Duplicated	Missing	Complete
EOG091G0UKP	Complete	Complete	Complete	Duplicated	Complete	Complete	Complete	Missing	Complete	Duplicated	Complete	Complete
EOG091G0ULR	Complete	Complete	Fragmented	Complete	Missing	Complete	Complete	Missing	Complete	Complete	Fragmented	Fragmented
EOG091G0UOM	Fragmented	Duplicated	Fragmented	Complete	Fragmented	Complete	Complete	Complete	Complete	Duplicated	Complete	Complete
EOG091G0UQ0	Missing	Missing	Complete	Missing	Complete	Fragmented	Complete	Complete	Missing	Duplicated	Missing	Missing
EOG091G0UQZ	Complete	Missing	Complete	Complete	Complete	Complete	Complete	Complete	Complete	Complete	Missing	Missing
EOG091G0UTL	Complete	Complete	Complete	Complete	Complete	Complete	Complete	Duplicated	Missing	Duplicated	Complete	Complete
EOG091G0UUT	Missing	Missing	Missing	Missing	Missing	Missing	Missing	Missing	Missing	Missing	Missing	Missing
EOG091G0UXY	Complete	Complete	Fragmented	Complete	Complete	Complete	Complete	Duplicated	Complete	Complete	Complete	Fragmented
EOG091G0UYL	Missing	Duplicated	Complete	Complete	Complete	Duplicated	Complete	Complete	Complete	Duplicated	Complete	Complete
EOG091G0UZ0	Complete	Complete	Complete	Complete	Complete	Complete	Fragmented	Complete	Complete	Duplicated	Complete	Missing
EOG091G0V3C	Complete	Duplicated	Fragmented	Complete	Complete	Complete	Complete	Complete	Missing	Complete	Complete	Complete
EOG091G0VGJ	Complete	Duplicated	Complete	Complete	Complete	Complete	Complete	Duplicated	Missing	Duplicated	Complete	Complete
EOG091G0VIF	Complete	Complete	Missing	Complete	Missing	Fragmented	Fragmented	Fragmented	Complete	Fragmented	Fragmented	Missing
EOG091G0VMU	Complete	Complete	Complete	Complete	Complete	Complete	Complete	Complete	Complete	Duplicated	Complete	Complete
EOG091G0VNB	Missing	Complete	Complete	Complete	Complete	Complete	Complete	Complete	Complete	Duplicated	Complete	Complete
EOG091G0VQK	Complete	Duplicated	Complete	Complete	Complete	Complete	Complete	Duplicated	Complete	Duplicated	Complete	Complete
EOG091G0VSN	Complete	Fragmented	Complete	Complete	Fragmented	Complete	Complete	Complete	Complete	Duplicated	Complete	Missing
EOG091G0VSZ	Fragmented	Duplicated	Missing	Complete	Complete	Duplicated	Complete	Complete	Complete	Duplicated	Duplicated	Complete
EOG091G0VTN	Complete	Duplicated	Complete	Duplicated	Missing	Complete	Complete	Duplicated	Duplicated	Complete	Missing	Complete
EOG091G0VVZ	Complete	Duplicated	Complete	Complete	Complete	Complete	Complete	Complete	Complete	Complete	Duplicated	Missing
EOG091G0VWO	Complete	Missing	Missing	Complete	Missing	Complete	Complete	Complete	Complete	Duplicated	Missing	Complete
EOG091G0VZF	Complete	Complete	Complete	Missing	Complete	Complete	Complete	Complete	Complete	Duplicated	Complete	Complete
EOG091G0W0U	Complete	Duplicated	Complete	Complete	Missing	Complete	Complete	Complete	Missing	Duplicated	Complete	Complete
EOG091G0W1S	Complete	Duplicated	Complete	Complete	Complete	Complete	Complete	Complete	Complete	Duplicated	Complete	Complete
EOG091G0W26	Missing	Duplicated	Complete	Missing	Complete	Complete	Complete	Complete	Complete	Duplicated	Complete	Duplicated
EOG091G0W2D	Complete	Complete	Complete	Complete	Complete	Complete	Complete	Complete	Complete	Duplicated	Complete	Complete
EOG091G0W5M	Complete	Duplicated	Missing	Complete	Complete	Complete	Complete	Complete	Complete	Complete	Complete	Complete
EOG091G0W6G	Complete	Missing	Complete	Complete	Complete	Duplicated	Fragmented	Complete	Complete	Duplicated	Missing	Missing
EOG091G0W86	Complete	Missing	Missing	Complete	Missing	Fragmented	Complete	Complete	Complete	Fragmented	Fragmented	Missing
EOG091G0W8V	Missing	Missing	Complete	Complete	Fragmented	Complete	Complete	Complete	Complete	Duplicated	Missing	Missing
EOG091G0W96	Missing	Complete	Missing	Complete	Missing	Complete	Missing	Missing	Missing	Complete	Missing	Missing
EOG091G0WAL	Complete	Complete	Complete	Complete	Complete	Complete	Complete	Complete	Missing	Duplicated	Complete	Complete
EOG091G0WCB	Complete	Duplicated	Complete	Complete	Complete	Complete	Duplicated	Complete	Complete	Duplicated	Duplicated	Duplicated
EOG091G0WLL	Complete	Duplicated	Complete	Duplicated	Complete	Complete	Missing	Complete	Complete	Duplicated	Missing	Complete
EOG091G0WPV	Missing	Complete	Complete	Fragmented	Fragmented	Complete	Complete	Missing	Complete	Duplicated	Missing	Complete
EOG091G0WT4	Duplicated	Duplicated	Duplicated	Duplicated	Duplicated	Duplicated	Complete	Complete	Complete	Duplicated	Complete	Duplicated
EOG091G0WUF	Missing	Missing	Missing	Missing	Missing	Missing	Missing	Missing	Missing	Missing	Missing	Missing
EOG091G0WZ0	Complete	Duplicated	Complete	Complete	Complete	Fragmented	Missing	Fragmented	Complete	Duplicated	Complete	Complete
EOG091G0X1V	Missing	Missing	Missing	Missing	Missing	Missing	Missing	Missing	Missing	Missing	Missing	Missing
EOG091G0X1Z	Complete	Duplicated	Complete	Complete	Complete	Complete	Complete	Complete	Duplicated	Duplicated	Missing	Missing
EOG091G0X3B	Missing	Duplicated	Complete	Complete	Complete	Complete	Complete	Complete	Missing	Duplicated	Complete	Missing
EOG091G0X8F	Fragmented	Complete	Complete	Complete	Complete	Duplicated	Complete	Complete	Complete	Duplicated	Missing	Complete
EOG091G0XHF	Complete	Duplicated	Complete	Duplicated	Complete	Complete	Complete	Missing	Complete	Duplicated	Complete	Complete
EOG091G0XKP	Missing	Missing	Missing	Complete	Complete	Complete	Complete	Duplicated	Complete	Duplicated	Complete	Complete
EOG091G0XN1	Missing	Duplicated	Complete	Complete	Complete	Complete	Complete	Duplicated	Duplicated	Complete	Complete	Complete
EOG091G0XQ3	Complete	Complete	Complete	Complete	Complete	Complete	Complete	Complete	Complete	Complete	Complete	Complete
EOG091G0XRQ	Fragmented	Fragmented	Missing	Fragmented	Fragmented	Complete	Complete	Complete	Missing	Duplicated	Fragmented	Fragmented
EOG091G0XVD	Missing	Missing	Missing	Missing	Missing	Missing	Complete	Complete	Complete	Duplicated	Missing	Missing
EOG091G0XXE	Complete	Complete	Complete	Complete	Complete	Complete	Complete	Complete	Complete	Duplicated	Complete	Complete
EOG091G0XXM	Complete	Duplicated	Complete	Complete	Complete	Complete	Complete	Complete	Missing	Duplicated	Complete	Complete
EOG091G0XYP	Missing	Fragmented	Fragmented	Duplicated	Complete	Complete	Missing	Missing	Complete	Duplicated	Complete	Missing
EOG091G0XZC	Fragmented	Complete	Complete	Complete	Complete	Complete	Complete	Duplicated	Complete	Duplicated	Complete	Duplicated
EOG091G0Y05	Complete	Duplicated	Complete	Complete	Complete	Complete	Complete	Missing	Complete	Duplicated	Complete	Missing
EOG091G0Y09	Complete	Duplicated	Complete	Fragmented	Complete	Complete	Complete	Complete	Complete	Duplicated	Complete	Complete
EOG091G0Y35	Missing	Complete	Fragmented	Missing	Missing	Missing	Missing	Missing	Missing	Missing	Fragmented	Missing
EOG091G0Y6M	Missing	Missing	Missing	Missing	Missing	Missing	Missing	Missing	Missing	Missing	Missing	Missing
EOG091G0Y96	Complete	Duplicated	Complete	Duplicated	Missing	Complete	Complete	Complete	Complete	Duplicated	Fragmented	Complete
EOG091G0YBP	Fragmented	Duplicated	Complete	Duplicated	Complete	Complete	Missing	Complete	Missing	Duplicated	Complete	Complete
EOG091G0YCT	Complete	Duplicated	Missing	Complete	Complete	Complete	Missing	Complete	Complete	Duplicated	Missing	Missing
EOG091G0YHX	Missing	Complete	Complete	Complete	Complete	Duplicated	Complete	Missing	Complete	Duplicated	Missing	Complete
EOG091G0YK9	Complete	Complete	Missing	Complete	Complete	Fragmented	Missing	Complete	Missing	Fragmented	Complete	Fragmented
EOG091G0YP6	Complete	Complete	Complete	Complete	Complete	Complete	Complete	Complete	Complete	Duplicated	Missing	Complete
EOG091G0YU6	Complete	Missing	Missing	Complete	Complete	Duplicated	Complete	Complete	Complete	Duplicated	Complete	Missing
EOG091G0YUO	Complete	Missing	Fragmented	Complete	Complete	Missing	Complete	Complete	Complete	Complete	Complete	Missing
EOG091G0YVI	Missing	Duplicated	Missing	Complete	Complete	Complete	Missing	Complete	Complete	Duplicated	Missing	Complete
EOG091G0YY3	Missing	Complete	Complete	Complete	Missing	Complete	Complete	Duplicated	Missing	Complete	Missing	Missing
EOG091G0YYA	Missing	Missing	Missing	Missing	Missing	Missing	Missing	Missing	Missing	Missing	Missing	Missing
EOG091G0YZ0	Complete	Complete	Complete	Complete	Complete	Complete	Complete	Complete	Complete	Duplicated	Missing	Missing
EOG091G0Z43	Complete	Complete	Missing	Complete	Complete	Complete	Complete	Complete	Missing	Duplicated	Complete	Complete
EOG091G0Z4E	Missing	Complete	Complete	Complete	Complete	Duplicated	Complete	Duplicated	Complete	Duplicated	Complete	Duplicated
EOG091G0Z6N	Complete	Complete	Missing	Complete	Complete	Duplicated	Complete	Complete	Complete	Duplicated	Complete	Complete
EOG091G0Z6Z	Complete	Fragmented	Fragmented	Complete	Fragmented	Complete	Fragmented	Complete	Missing	Complete	Complete	Complete
EOG091G0Z7J	Missing	Duplicated	Complete	Duplicated	Complete	Complete	Complete	Duplicated	Complete	Duplicated	Complete	Complete
EOG091G0ZDR	Complete	Duplicated	Complete	Duplicated	Complete	Complete	Complete	Complete	Complete	Duplicated	Complete	Complete
EOG091G0ZEJ	Complete	Duplicated	Missing	Complete	Missing	Missing	Complete	Duplicated	Missing	Missing	Missing	Missing
EOG091G0ZLI	Missing	Duplicated	Missing	Missing	Missing	Complete	Missing	Missing	Missing	Complete	Missing	Complete
EOG091G0ZLQ	Complete	Complete	Complete	Complete	Complete	Complete	Complete	Complete	Complete	Duplicated	Complete	Missing
EOG091G0ZNH	Complete	Complete	Complete	Complete	Complete	Complete	Complete	Complete	Complete	Duplicated	Complete	Missing
EOG091G0ZRG	Missing	Complete	Missing	Complete	Complete	Duplicated	Complete	Complete	Complete	Duplicated	Complete	Complete
EOG091G0ZTA	Missing	Missing	Missing	Missing	Missing	Missing	Missing	Missing	Missing	Missing	Missing	Missing
EOG091G0ZUA	Complete	Complete	Missing	Complete	Missing	Duplicated	Complete	Complete	Complete	Duplicated	Complete	Missing
EOG091G0ZWE	Missing	Complete	Complete	Duplicated	Complete	Fragmented	Fragmented	Duplicated	Complete	Fragmented	Complete	Complete
EOG091G105E	Missing	Complete	Complete	Complete	Complete	Complete	Complete	Complete	Complete	Duplicated	Complete	Missing
EOG091G107U	Missing	Complete	Missing	Missing	Missing	Complete	Missing	Missing	Missing	Duplicated	Missing	Missing
EOG091G1081	Missing	Complete	Complete	Complete	Missing	Complete	Complete	Missing	Missing	Duplicated	Missing	Missing
EOG091G10CG	Missing	Complete	Missing	Missing	Missing	Missing	Missing	Missing	Missing	Missing	Missing	Missing
EOG091G10FG	Missing	Duplicated	Missing	Missing	Fragmented	Missing	Missing	Complete	Missing	Complete	Missing	Missing
EOG091G10IX	Missing	Complete	Complete	Complete	Missing	Complete	Complete	Complete	Missing	Duplicated	Missing	Complete
EOG091G10MO	Complete	Complete	Complete	Complete	Complete	Complete	Missing	Duplicated	Missing	Duplicated	Complete	Complete
EOG091G10O5	Complete	Duplicated	Missing	Complete	Complete	Complete	Complete	Fragmented	Complete	Complete	Complete	Complete
EOG091G10SA	Missing	Missing	Missing	Missing	Missing	Duplicated	Missing	Missing	Missing	Missing	Missing	Missing
EOG091G10SJ	Complete	Complete	Complete	Complete	Complete	Complete	Complete	Complete	Complete	Complete	Missing	Complete
EOG091G112U	Complete	Complete	Fragmented	Complete	Missing	Duplicated	Complete	Complete	Complete	Duplicated	Missing	Complete
EOG091G113O	Complete	Complete	Missing	Missing	Missing	Complete	Fragmented	Missing	Missing	Missing	Missing	Missing
EOG091G1144	Missing	Duplicated	Missing	Complete	Complete	Complete	Fragmented	Complete	Missing	Duplicated	Complete	Fragmented
EOG091G114S	Complete	Duplicated	Complete	Complete	Complete	Complete	Complete	Complete	Missing	Duplicated	Complete	Missing
EOG091G115J	Complete	Duplicated	Complete	Complete	Complete	Complete	Complete	Complete	Complete	Duplicated	Fragmented	Complete
EOG091G116R	Missing	Complete	Complete	Missing	Missing	Complete	Missing	Missing	Missing	Complete	Missing	Missing
EOG091G11CG	Complete	Complete	Complete	Complete	Complete	Complete	Complete	Missing	Complete	Duplicated	Complete	Missing
EOG091G11CO	Missing	Missing	Missing	Missing	Missing	Missing	Missing	Missing	Missing	Missing	Missing	Missing
EOG091G11IM	Complete	Duplicated	Missing	Complete	Complete	Missing	Complete	Duplicated	Missing	Missing	Missing	Missing
EOG091G11O6	Complete	Duplicated	Complete	Complete	Complete	Complete	Complete	Duplicated	Missing	Complete	Missing	Duplicated
EOG091G11OU	Complete	Complete	Complete	Complete	Complete	Complete	Complete	Complete	Complete	Duplicated	Complete	Complete
EOG091G11PB	Complete	Complete	Complete	Duplicated	Complete	Missing	Missing	Duplicated	Missing	Complete	Complete	Complete
EOG091G11QL	Missing	Complete	Complete	Missing	Missing	Missing	Missing	Missing	Missing	Duplicated	Missing	Missing
EOG091G126L	Missing	Missing	Missing	Missing	Complete	Complete	Missing	Missing	Missing	Complete	Missing	Missing
EOG091G126R	Complete	Duplicated	Complete	Complete	Complete	Complete	Fragmented	Duplicated	Complete	Duplicated	Complete	Complete
EOG091G1285	Missing	Complete	Missing	Complete	Complete	Duplicated	Complete	Complete	Complete	Duplicated	Complete	Complete
EOG091G12A5	Missing	Duplicated	Complete	Duplicated	Fragmented	Duplicated	Missing	Complete	Missing	Duplicated	Complete	Complete
EOG091G1311	Missing	Duplicated	Complete	Complete	Complete	Complete	Missing	Missing	Missing	Duplicated	Missing	Missing
EOG091G132G	Complete	Complete	Fragmented	Complete	Complete	Complete	Complete	Complete	Complete	Complete	Complete	Complete
EOG091G134K	Fragmented	Complete	Complete	Complete	Missing	Duplicated	Missing	Complete	Missing	Duplicated	Missing	Missing
EOG091G13IJ	Complete	Complete	Complete	Complete	Duplicated	Complete	Complete	Complete	Complete	Duplicated	Complete	Duplicated
EOG091G13NA	Missing	Missing	Missing	Missing	Missing	Missing	Missing	Missing	Missing	Missing	Missing	Missing
EOG091G13P1	Complete	Duplicated	Complete	Complete	Complete	Complete	Complete	Complete	Complete	Duplicated	Complete	Missing
EOG091G13XF	Missing	Fragmented	Missing	Missing	Missing	Fragmented	Complete	Missing	Complete	Complete	Missing	Missing
EOG091G141O	Complete	Duplicated	Complete	Complete	Complete	Duplicated	Complete	Complete	Complete	Duplicated	Missing	Complete
EOG091G1422	Missing	Complete	Missing	Complete	Complete	Duplicated	Complete	Complete	Complete	Duplicated	Missing	Complete
EOG091G1467	Missing	Missing	Missing	Missing	Missing	Missing	Missing	Missing	Missing	Complete	Missing	Missing
EOG091G146E	Duplicated	Duplicated	Missing	Complete	Complete	Duplicated	Complete	Complete	Complete	Duplicated	Complete	Complete
EOG091G14DH	Fragmented	Duplicated	Missing	Complete	Complete	Duplicated	Missing	Duplicated	Missing	Duplicated	Missing	Complete
EOG091G1549	Complete	Duplicated	Complete	Fragmented	Complete	Complete	Complete	Fragmented	Complete	Duplicated	Missing	Missing
EOG091G15HS	Complete	Duplicated	Complete	Duplicated	Complete	Complete	Complete	Complete	Complete	Complete	Complete	Complete
EOG091G15HV	Missing	Duplicated	Complete	Complete	Complete	Complete	Complete	Complete	Complete	Duplicated	Duplicated	Complete
EOG091G15KV	Complete	Duplicated	Complete	Duplicated	Complete	Complete	Complete	Missing	Complete	Duplicated	Complete	Missing
EOG091G15N9	Missing	Duplicated	Complete	Complete	Complete	Complete	Fragmented	Duplicated	Complete	Duplicated	Duplicated	Complete
EOG091G15XS	Missing	Missing	Missing	Missing	Fragmented	Missing	Missing	Missing	Missing	Missing	Missing	Missing
EOG091G15XZ	Missing	Fragmented	Missing	Missing	Missing	Missing	Missing	Missing	Missing	Fragmented	Missing	Missing
EOG091G167Y	Missing	Missing	Missing	Missing	Missing	Missing	Missing	Missing	Missing	Missing	Missing	Missing
EOG091G16EY	Missing	Duplicated	Complete	Complete	Missing	Complete	Fragmented	Duplicated	Missing	Duplicated	Complete	Complete
EOG091G1757	Missing	Missing	Missing	Missing	Missing	Missing	Missing	Missing	Missing	Missing	Missing	Missing
EOG091G17I3	Missing	Missing	Missing	Missing	Missing	Missing	Missing	Missing	Missing	Missing	Missing	Missing
EOG091G17J4	Missing	Fragmented	Missing	Missing	Missing	Complete	Missing	Missing	Missing	Missing	Missing	Missing
EOG091G17K3	Complete	Duplicated	Complete	Complete	Complete	Complete	Complete	Complete	Complete	Complete	Complete	Complete
EOG091G1817	Complete	Complete	Complete	Duplicated	Complete	Complete	Complete	Complete	Complete	Duplicated	Complete	Complete
EOG091G184V	Missing	Complete	Missing	Complete	Missing	Missing	Missing	Missing	Missing	Duplicated	Missing	Missing
EOG091G18B1	Missing	Missing	Missing	Complete	Missing	Complete	Missing	Missing	Missing	Missing	Missing	Missing
EOG091G18BK	Complete	Duplicated	Complete	Complete	Complete	Complete	Complete	Complete	Complete	Complete	Complete	Complete
EOG091G18YA	Missing	Fragmented	Missing	Fragmented	Missing	Fragmented	Missing	Fragmented	Missing	Fragmented	Missing	Fragmented
EOG091G18Z5	Fragmented	Fragmented	Fragmented	Complete	Fragmented	Complete	Complete	Fragmented	Complete	Complete	Missing	Missing
EOG091G197A	Complete	Complete	Missing	Complete	Missing	Complete	Complete	Missing	Complete	Duplicated	Missing	Complete
EOG091G19WY	Missing	Complete	Complete	Complete	Missing	Duplicated	Complete	Complete	Complete	Duplicated	Missing	Missing
EOG091G19Y2	Complete	Duplicated	Complete	Complete	Missing	Complete	Complete	Complete	Complete	Duplicated	Complete	Complete
EOG091G1A1V	Complete	Duplicated	Missing	Missing	Missing	Missing	Complete	Duplicated	Complete	Duplicated	Fragmented	Complete
EOG091G1A3H	Complete	Duplicated	Complete	Complete	Fragmented	Complete	Complete	Complete	Complete	Duplicated	Complete	Complete
EOG091G1AP6	Missing	Duplicated	Missing	Complete	Missing	Duplicated	Missing	Complete	Missing	Duplicated	Missing	Complete
EOG091G1BQN	Complete	Complete	Missing	Complete	Missing	Missing	Fragmented	Complete	Complete	Duplicated	Complete	Fragmented
EOG091G1CLN	Complete	Duplicated	Complete	Complete	Complete	Complete	Complete	Complete	Complete	Duplicated	Complete	Complete
