# Supplementary material for: Molecular signatures of the rediae, cercariae and adult stages in the complex life cycles of parasitic flatworms (Digenea: Psilostomatidae)
Source: Parasit Vectors. 2020 Nov 10;13:559. doi: 10.1186/s13071-020-04424-4 (PMC7653818; doi:10.1186/s13071-020-04424-4)
Supplement: Supplementary file 7 — Additional file 7: Table S6. Summary of orthologues identification. [file 13071_2020_4424_MOESM7_ESM.xls]

## Sheet: Table S6.1
Table S6.1: Public available flatworms data used in orthogroups searching
Species	Source	Number of proteins	Number of long proteins (%)
Clonorchis sinensis	UniProt: UP000286415	14505	13545 (93.38)
Fasciola gigantica	https://doi.org/10.1186/s12864-019-6103-5	148201	60251 (40.65)
Fasciola hepatica	UniProt: UP000230066	11190	10594 (94.27)
Opisthorchis felineus	UniProt: UP000308267	18330	17446 (95.18)
Opisthorchis viverrini	UniProt: UP000054324	16307	13611 (83.47)
Schmidtea mediterranea	WormBase Parasites: PRJNA379262	30885	29358 (95.06)
Schistosoma haematobium	UniProt: UP000054474	11119	10123 (91.04)
Schistosoma japonicum	UniProt: UP000311919	14733	13782 (93.55)
Schistosoma mansoni	UniProt: UP000008854	6858	6464 (94.21)
Trichobilharzia regenti	https://doi.org/10.1038/s41598-018-37669-2	12705	10824 (85.19)
Trichobilharzia szidati	https://doi.org/10.1038/s41598-018-37669-2	13007	10744 (82.60)
Macrostomum lignano	WormBase Parasites: PRJNA371498	49013	46693 (95.27)
Number of long proteins (%) - number of sequences with length equal to or more than 100 aminoacid; the percents of such sequences from the total number of proteins are given in parenthesis

## Sheet: Table S6.2
Table S6.2: Overall statistics
Number of genes	311292
Number of genes in orthogroups	258413
Number of unassigned genes	52879
Percentage of genes in orthogroups	83.0
Percentage of unassigned genes	17.0
Number of orthogroups	14051
Number of species-specific orthogroups	929
Number of genes in species-specific orthogroups	4946
Percentage of genes in species-specific orthogroups	1.6
Mean orthogroup size	18.4
Median orthogroup size	14.0
G50 (assigned genes)	28
G50 (all genes)	25
O50 (assigned genes)	2587
O50 (all genes)	3587
Number of orthogroups with all species present	2569
Number of single-copy orthogroups	0

## Sheet: Table S6.3
Table S6.3: Statistics per species
Metrics\Species	C.sinensis	F.gigantica	F.hepatica	M.lignano	O.felineus	O.viverrini	S.mediterranea	S.haematobium	S.japonicum	S.mansoni	T.regenti	T.szidati	P.simillimum	S.pseudoglobulus
Number of genes	13545	60251	10594	46693	17446	13611	29358	10123	13782	6464	10824	10744	21433	46424
Number of genes in orthogroups	12936	46981	10308	31964	16578	12479	21504	9849	13237	6389	10461	10435	16735	38557
Number of unassigned genes	609	13270	286	14729	868	1132	7854	274	545	75	363	309	4698	7867
Percentage of genes in orthogroups	95.5	78.0	97.3	68.5	95.0	91.7	73.2	97.3	96.0	98.8	96.6	97.1	78.1	83.1
Percentage of unassigned genes	4.5	22.0	2.7	31.5	5.0	8.3	26.8	2.7	4.0	1.2	3.4	2.9	21.9	16.9
Number of orthogroups containing species	7191	9163	7721	7169	7796	7192	7305	6948	6965	5348	6616	6219	9884	10683
Percentage of orthogroups containing species	51.2	65.2	54.9	51.0	55.5	51.2	52.0	49.4	49.6	38.1	47.1	44.3	70.3	76.0
Number of species-specific orthogroups	0	60	2	500	20	0	254	5	9	0	10	13	13	43
Number of genes in species-specific orthogroups	0	237	5	2119	60	0	1952	19	24	0	25	36	34	435
Percentage of genes in species-specific orthogroups	0.0	0.4	0.0	4.5	0.3	0.0	6.6	0.2	0.2	0.0	0.2	0.3	0.2	0.9

## Sheet: Table S6.4
Table S6.4: Orthogroups
Orthogroups \ Species	C.sinensis	F.gigantica	F.hepatica	M.lignano	O.felineus	O.viverrini	S.mediterranea	S.haematobium	S.japonicum	S.mansoni	T.regenti	T.szidati	P.simillimum	S.pseudoglobulus
OG0000000	tr|A0A3R7C0Q2|A0A3R7C0Q2_CLOSI, tr|A0A3R7C2I5|A0A3R7C2I5_CLOSI, tr|A0A3R7C2S8|A0A3R7C2S8_CLOSI, tr|A0A3R7C3P7|A0A3R7C3P7_CLOSI, tr|A0A3R7C452|A0A3R7C452_CLOSI, tr|A0A3R7C593|A0A3R7C593_CLOSI, tr|A0A3R7C642|A0A3R7C642_CLOSI, tr|A0A3R7C6B7|A0A3R7C6B7_CLOSI, tr|A0A3R7C6D8|A0A3R7C6D8_CLOSI, tr|A0A3R7C6J9|A0A3R7C6J9_CLOSI, tr|A0A3R7C779|A0A3R7C779_CLOSI, tr|A0A3R7C7B4|A0A3R7C7B4_CLOSI, tr|A0A3R7C7K7|A…	Cluster-100026.0, Cluster-100170.0, Cluster-100301.0, Cluster-100686.0orf1, Cluster-1174.0, Cluster-14337.0, Cluster-15258.0orf1, Cluster-15509.0, Cluster-16508.0orf1, Cluster-20142.2, Cluster-2035.1, Cluster-2233.0, Cluster-24168.0orf1, Cluster-29811.0, Cluster-29876.0, Cluster-30345.0, Cluster-30647.0orf1, Cluster-30778.0, Cluster-30811.0orf1, Cluster-31048.0orf1, Cluster-31505.0, Cluster-31802…
f1, Cluster-65551.190414, Cluster-65551.190431orf1, Cluster-65551.190624, Cluster-65551.191994, Cluster-65551.192146orf1, Cluster-65551.19216orf1, Cluster-65551.192300, Cluster-65551.192920orf2, Cluster-65551.193024orf1, Cluster-65551.193068orf1, Cluster-65551.193670, Cluster-65551.193763, Cluster-65551.194065orf1, Cluster-65551.194145, Cluster-65551.194187, Cluster-65551.194291, Cluster-65551.19…	tr|A0A2H1BTT9|A0A2H1BTT9_FASHE, tr|A0A2H1CMF1|A0A2H1CMF1_FASHE, tr|A0A4E0QUG2|A0A4E0QUG2_FASHE, tr|A0A4E0QUH5|A0A4E0QUH5_FASHE, tr|A0A4E0QUH7|A0A4E0QUH7_FASHE, tr|A0A4E0QUH8|A0A4E0QUH8_FASHE, tr|A0A4E0QWI8|A0A4E0QWI8_FASHE, tr|A0A4E0QWN6|A0A4E0QWN6_FASHE, tr|A0A4E0QY86|A0A4E0QY86_FASHE, tr|A0A4E0R2B5|A0A4E0R2B5_FASHE, tr|A0A4E0R647|A0A4E0R647_FASHE, tr|A0A4E0R9J8|A0A4E0R9J8_FASHE, tr|A0A4E0RBG6|A…	BOX15_Mlig002558g2, BOX15_Mlig002558g3, BOX15_Mlig002558g4, BOX15_Mlig002655g11, BOX15_Mlig002655g3, BOX15_Mlig004098g1, BOX15_Mlig004409g2, BOX15_Mlig007412g1, BOX15_Mlig009907g1, BOX15_Mlig010613g2, BOX15_Mlig011432g1, BOX15_Mlig011432g2, BOX15_Mlig011432g3, BOX15_Mlig013170g1, BOX15_Mlig013170g4, BOX15_Mlig013170g5, BOX15_Mlig015247g1, BOX15_Mlig015247g3, BOX15_Mlig015787g1, BOX15_Mlig015787g2…	tr|A0A4S2KAS5|A0A4S2KAS5_OPIFE, tr|A0A4S2KW52|A0A4S2KW52_OPIFE, tr|A0A4S2LH72|A0A4S2LH72_OPIFE, tr|A0A4S2LHB5|A0A4S2LHB5_OPIFE, tr|A0A4S2LI94|A0A4S2LI94_OPIFE, tr|A0A4S2LJ20|A0A4S2LJ20_OPIFE, tr|A0A4S2LJ95|A0A4S2LJ95_OPIFE, tr|A0A4S2LL52|A0A4S2LL52_OPIFE, tr|A0A4S2LLG5|A0A4S2LLG5_OPIFE, tr|A0A4S2LQN3|A0A4S2LQN3_OPIFE, tr|A0A4S2LR73|A0A4S2LR73_OPIFE, tr|A0A4S2LRH1|A0A4S2LRH1_OPIFE, tr|A0A4S2LS03|A…	tr|A0A074YTM4|A0A074YTM4_9TREM, tr|A0A074YVJ9|A0A074YVJ9_9TREM, tr|A0A074YVX6|A0A074YVX6_9TREM, tr|A0A074YW94|A0A074YW94_9TREM, tr|A0A074YWG5|A0A074YWG5_9TREM, tr|A0A074YWN1|A0A074YWN1_9TREM, tr|A0A074YWT3|A0A074YWT3_9TREM, tr|A0A074YWT4|A0A074YWT4_9TREM, tr|A0A074YX19|A0A074YX19_9TREM, tr|A0A074YXK9|A0A074YXK9_9TREM, tr|A0A074YXQ2|A0A074YXQ2_9TREM, tr|A0A074YXU6|A0A074YXU6_9TREM, tr|A0A074YYR3|A…	SMEST000632001, SMEST002682001, SMEST010165001, SMEST013789001, SMEST024345001, SMEST024620001, SMEST032274001, SMEST032277002, SMEST032630001, SMEST036626001, SMEST045397001, SMEST050757001, SMEST051604001, SMEST051604002, SMEST062284001, SMEST062284002, SMEST068945002, SMEST074580001, SMEST074580002, SMEST074580003, SMEST074600003, SMEST074600004, SMEST074600005, SMEST078553001	tr|A0A094ZC53|A0A094ZC53_SCHHA, tr|A0A094ZHQ3|A0A094ZHQ3_SCHHA, tr|A0A094ZJK4|A0A094ZJK4_SCHHA, tr|A0A094ZNB1|A0A094ZNB1_SCHHA, tr|A0A094ZNB5|A0A094ZNB5_SCHHA, tr|A0A094ZNH0|A0A094ZNH0_SCHHA, tr|A0A094ZRT5|A0A094ZRT5_SCHHA, tr|A0A094ZV42|A0A094ZV42_SCHHA, tr|A0A094ZZ90|A0A094ZZ90_SCHHA, tr|A0A095A068|A0A095A068_SCHHA, tr|A0A095A1P7|A
A095A1P7_SCHHA, tr|A0A095A1R5|A0A095A1R5_SCHHA, tr|A0A095A1X2|A0A095A1X2_SCHHA, tr|A0A095A274|A0A095A274_SCHHA, tr|A0A095A2S2|A0A095A2S2_SCHHA, tr|A0A095A4N0|A0A095A4N0_SCHHA, tr|A0A095A6D2|A0A095A6D2_SCHHA, tr|A0A095A7W6|A0A095A7W6_SCHHA, tr|A0A095A8I3|A0A095A8I3_SCHHA, tr|A0A095ACV6|A0A095ACV6_SCHHA, tr|A0A095AFY7|A0A095AFY7_SCHHA, tr|A0A095AGX3|A0A095AGX3_SCHHA, tr|A0A095AKB2|A0A095AKB2_SCHHA,…	tr|A0A4Z2CKL2|A0A4Z2CKL2_SCHJA, tr|A0A4Z2CKN6|A0A4Z2CKN6_SCHJA, tr|A0A4Z2CLY8|A0A4Z2CLY8_SCHJA, tr|A0A4Z2CMT8|A0A4Z2CMT8_SCHJA, tr|A0A4Z2CPI4|A0A4Z2CPI4_SCHJA, tr|A0A4Z2CRZ6|A0A4Z2CRZ6_SCHJA, tr|A0A4Z2CTS6|A0A4Z2CTS6_SCHJA, tr|A0A4Z2CUF3|A0A4Z2CUF3_SCHJA, tr|A0A4Z2CVS4|A0A4Z2CVS4_SCHJA, tr|A0A4Z2CW49|A0A4Z2CW49_SCHJA, tr|A0A4Z2CXK6|A0A4Z2CXK6_SCHJA, tr|A0A4Z2CXK7|A0A4Z2CXK7_SCHJA, tr|A0A4Z2CXM1|A…	tr|A0A3Q0KCN0|A0A3Q0KCN0_SCHMA, tr|A0A3Q0KDB7|A0A3Q0KDB7_SCHMA, tr|A0A3Q0KGB4|A0A3Q0KGB4_SCHMA, tr|A0A3Q0KIL1|A0A3Q0KIL1_SCHMA, tr|A0A3Q0KK97|A0A3Q0KK97_SCHMA, tr|A0A3Q0KL60|A0A3Q0KL60_SCHMA, tr|A0A3Q0KLQ4|A0A3Q0KLQ4_SCHMA, tr|A0A3Q0KMT3|A0A3Q0KMT3_SCHMA, tr|A0A3Q0KQM0|A0A3Q0KQM0_SCHMA, tr|A0A3Q0KQP8|A0A3Q0KQP8_SCHMA, tr|A0A3Q0KV97|A0A3Q0KV97_SCHMA, tr|G4VD18|G4VD18_SCHMA, tr|G4VRR8|G4VRR8_SCHMA,…	cds.Treg_001704|m.19126, cds.Treg_002102|m.23086, cds.Treg_002111|m.23164, cds.Treg_004112|m.39078, cds.Treg_004298|m.41698, cds.Treg_005448|m.53353, cds.Treg_006693|m.71916, cds.Treg_006937|m.75472, cds.Treg_007376|m.82364, cds.Treg_008215|m.95321, cds.Treg_008929|m.105254, cds.Treg_009390|m.111262, cds.Treg_010156|m.120894, cds.Treg_010253|m.121973, cds.Treg_011541|m.134503, cds.Treg_014874|m.1…	Tszi_001520|m.18916, Tszi_001630|m.20220, Tszi_002644|m.32280, Tszi_002712|m.33074, Tszi_003063|m.37306, Tszi_014429|m.112284, Tszi_014430|m.112304, Tszi_015831|m.128232, Tszi_015870|m.128717, Tszi_016599|m.137002, Tszi_019230|m.162286, Tszi_020094|m.167964, Tszi_020155|m.168291, Tszi_020832|m.171596, Tszi_020852|m.171681, Tszi_024560|m.190988, Tszi_024907|m.195961, Tszi_025158|m.199321, Tszi_027…	Psi_DN10076_c0_g1_i1.p1, Psi_DN10587_c0_g1_i1.p1, Psi_DN106576_c0_g1_i1.p1, Psi_DN10972_c0_g1_i1.p1, Psi_DN114610_c0_g1_i1.p1, Psi_DN116916_c0_g1_i1.p1, Psi_DN119403_c0_g1_i1.p1, Psi_DN121613_c0_g1_i1.p1, Psi_DN13061_c0_g1_i1.p1, Psi_DN131646_c0_g1_i1.p1, Psi_DN13342_c0_g1_i1.p1, Psi_DN13906_c0_g1_i1.p1, Psi_DN15727_c0_g1_i1.p1, Psi_DN16525_c0_g1_i1.p1, Psi_DN18202_c0_g1_i1.p1, Psi_DN19303_c0_g1_…	Sps_DN100180_c0_g1_i1.p1, Sps_DN103498_c0_g1_i1.p1, Sps_DN10481_c0_g1_i1.p1, Sps_DN110505_c0_g1_i1.p1, Sps_DN11111_c0_g1_i1.p1, Sps_DN112542_c0_g1_i1.p1, Sps_DN113500_c0_g1_i1.p1, Sps_DN119528_c0_g1_i1.p1, Sps_DN121724_c0_g1_i1.p1, Sps_DN126922_c0_g1_i1.p1, Sps_DN126982_c0_g1_i1.p1, Sps_DN14398_c0_g1_i1.p2, Sps_DN17436_c0_g2_i1.p1, Sps_DN1786_c0_g1_i1.p1, Sps_DN18812_c0_g1_i1.p1, Sps_DN21745_c0_g…
OG0000001	tr|A0A3R7BYI7|A0A3R7BYI7_CLOSI, tr|A0A3R7BYJ5|A0A3R7BYJ5_CLOSI, tr|A0A3R7BZV8|A0A3R7BZV8_CLOSI, tr|A0A3R7BZZ7|A0A3R7BZZ7_CLOSI, tr|A0A3R7C074|A0A3R7C074_CLOSI, tr|A0A3R7C0V7|A0A3R7C0V7_CLOSI, tr|A0A3R7C1Z8|A0A3R7C1Z8_CLOSI, tr|A0A3R7C3Y3|A0A3R7C3Y3_CLOSI, tr|A0A3R7C4B6|A0A3R7C4B6_CLOSI, tr|A0A3R7C4G1|A0A3R7C4G1_CLOSI, tr|A0A3R7C5W9|A0A3R7C5W9_CLOSI, tr|A0A3R7C602|A0A3R7C602_CLOSI, tr|A0A3R7C618|A…	Cluster-100488.0orf1, Cluster-27052.0orf1, Cluster-65551.100590orf1, Cluster-65551.101310orf1, Cluster-65551.104388, Cluster-65551.104477orf2, Cluster-65551.107617orf1, Cluster-65551.107636orf1, Cluster-65551.111293orf1, Cluster-65551.112421, Cluster-65551.114462orf1, Cluster-65551.115471orf1, Cluster-65551.115472orf1, Cluster-65551.115475orf1, Cluster-65551.115480, Cluster-65551.115578orf1, Clus…	tr|A0A2H1BYR5|A0A2H1BYR5_FASHE, tr|A0A2H1C633|A0A2H1C633_FASHE, tr|A0A4E0QWG5|A0A4E0QWG5_FASHE, tr|A0A4E0QXI0|A0A4E0QXI0_FASHE, tr|A0A4E0QXT6|A0A4E0QXT6_FASHE, tr|A0A4E0QZ00|A0A4E0QZ00_FASHE, tr|A0A4E0QZD3|A0A4E0QZD3_FASHE, tr|A0A4E0R2H3|A0A4E0R2H3_FASHE, tr|A0A4E0R2Z5|A0A4E0R2Z5_FASHE, tr|A0A4E0R6E9|A0A4E0R6E9_FASHE, tr|A0A4E0R6M8|A0A4E0R6M8_FASHE, tr|A0A4E0R6Y1|A0A4E0R6Y1_FASHE, tr|A0A4E0R7M9|A…
FASHE, tr|A0A4E0RIT0|A0A4E0RIT0_FASHE, tr|A0A4E0RJP9|A0A4E0RJP9_FASHE, tr|A0A4E0RM37|A0A4E0RM37_FASHE, tr|A0A4E0RPJ0|A0A4E0RPJ0_FASHE, tr|A0A4E0RPY7|A0A4E0RPY7_FASHE, tr|A0A4E0RQQ4|A0A4E0RQQ4_FASHE, tr|A0A4E0RSR8|A0A4E0RSR8_FASHE, tr|A0A4E0RU75|A0A4E0RU75_FASHE, tr|A0A4E0RUY2|A0A4E0RUY2_FASHE, tr|A0A4E0RW82|A0A4E0RW82_FASHE, tr|A0A4E0RWM2|A0A4E0RWM2_FASHE, tr|A0A4E0RXE0|A0A4E0RXE0_FASHE, tr|A0A4E…	BOX15_Mlig001820g2, BOX15_Mlig002142g2, BOX15_Mlig003146g2, BOX15_Mlig003146g3, BOX15_Mlig003146g4, BOX15_Mlig003178g2, BOX15_Mlig004517g1, BOX15_Mlig005199g1, BOX15_Mlig005199g2, BOX15_Mlig005324g2, BOX15_Mlig006893g1, BOX15_Mlig007695g2, BOX15_Mlig007985g2, BOX15_Mlig008074g1, BOX15_Mlig008074g3, BOX15_Mlig008074g5, BOX15_Mlig008793g2, BOX15_Mlig009311g1, BOX15_Mlig010072g3, BOX15_Mlig012435g2,…	tr|A0A4S2JQS0|A0A4S2JQS0_OPIFE, tr|A0A4S2KNY1|A0A4S2KNY1_OPIFE, tr|A0A4S2KQN1|A0A4S2KQN1_OPIFE, tr|A0A4S2L7G6|A0A4S2L7G6_OPIFE, tr|A0A4S2L856|A0A4S2L856_OPIFE, tr|A0A4S2LDD6|A0A4S2LDD6_OPIFE, tr|A0A4S2LDL0|A0A4S2LDL0_OPIFE, tr|A0A4S2LDV6|A0A4S2LDV6_OPIFE, tr|A0A4S2LEX6|A0A4S2LEX6_OPIFE, tr|A0A4S2LEY6|A0A4S2LEY6_OPIFE, tr|A0A4S2LGT4|A0A4S2LGT4_OPIFE, tr|A0A4S2LGT7|A0A4S2LGT7_OPIFE, tr|A0A4S2LGU8|A…	tr|A0A074YV29|A0A074YV29_9TREM, tr|A0A074YVZ6|A0A074YVZ6_9TREM, tr|A0A074YWJ0|A0A074YWJ0_9TREM, tr|A0A074YXB2|A0A074YXB2_9TREM, tr|A0A074YXW1|A0A074YXW1_9TREM, tr|A0A074YY45|A0A074YY45_9TREM, tr|A0A074YY83|A0A074YY83_9TREM, tr|A0A074YY85|A0A074YY85_9TREM, tr|A0A074YYG9|A0A074YYG9_9TREM, tr|A0A074YYJ2|A0A074YYJ2_9TREM, tr|A0A074YZ33|A0A074YZ33_9TREM, tr|A0A074YZE1|A0A074YZE1_9TREM, tr|A0A074YZN0|A…	SMEST001774001, SMEST001799001, SMEST001799002, SMEST003750001, SMEST007855001, SMEST010916001, SMEST016827001, SMEST020303001, SMEST020303002, SMEST021355001, SMEST027576001, SMEST029810001, SMEST036640001, SMEST037475001, SMEST037478001, SMEST039158001, SMEST039158002, SMEST040351001, SMEST047381001, SMEST050316001, SMEST058204001, SMEST062724001, SMEST063468001, SMEST069883001, SMEST074739001,…	tr|A0A094ZCA5|A0A094ZCA5_SCHHA, tr|A0A094ZDX4|A0A094ZDX4_SCHHA, tr|A0A094ZHT7|A0A094ZHT7_SCHHA, tr|A0A094ZIC7|A0A094ZIC7_SCHHA, tr|A0A094ZLB2|A0A094ZLB2_SCHHA, tr|A0A094ZLE7|A0A094ZLE7_SCHHA, tr|A0A094ZM20|A0A094ZM20_SCHHA, tr|A0A094ZM72|A0A094ZM72_SCHHA, tr|A0A094ZNM8|A0A094ZNM8_SCHHA, tr|A0A094ZPP7|A0A094ZPP7_SCHHA, tr|A0A094ZPV3|A0A094ZPV3_SCHHA, tr|A0A094ZSU2|A0A094ZSU2_SCHHA, tr|A0A095A1U0|A…	tr|A0A4Z2CSC0|A0A4Z2CSC0_SCHJA, tr|A0A4Z2CSZ7|A0A4Z2CSZ7_SCHJA, tr|A0A4Z2CTB2|A0A4Z2CTB2_SCHJA, tr|A0A4Z2CTH6|A0A4Z2CTH6_SCHJA, tr|A0A4Z2CV33|A0A4Z2CV33_SCHJA, tr|A0A4Z2CV83|A0A4Z2CV83_SCHJA, tr|A0A4Z2CVB4|A0A4Z2CVB4_SCHJA, tr|A0A4Z2CYH0|A0A4Z2CYH0_SCHJA, tr|A0A4Z2D095|A0A4Z2D095_SCHJA, tr|A0A4Z2D0A7|A0A4Z2D0A7_SCHJA, tr|A0A4Z2D0E0|A0A4Z2D0E0_SCHJA, tr|A0A4Z2D0M0|A0A4Z2D0M0_SCHJA, tr|A0A4Z2D0P6|A…	tr|A0A3Q0KC96|A0A3Q0KC96_SCHMA, tr|A0A3Q0KEP0|A0A3Q0KEP0_SCHMA, tr|A0A3Q0KGM2|A0A3Q0KGM2_SCHMA, tr|A0A3Q0KGN2|A0A3Q0KGN2_SCHMA, tr|A0A3Q0KHH2|A0A3Q0KHH2_SCHMA, tr|A0A3Q0KHI5|A0A3Q0KHI5_SCHMA, tr|A0A3Q0KI86|A0A3Q0KI86_SCHMA, tr|A0A3Q0KIB0|A0A3Q0KIB0_SCHMA, tr|A0A3Q0KJW8|A0A3Q0KJW8_SCHMA, tr|A0A3Q0KLY8|A0A3Q0KLY8_SCHMA, tr|A0A3Q0KM28|A0A3Q0KM28_SCHMA, tr|A0A3Q0KMP0|A0A3Q0KMP0_SCHMA, tr|A0A3Q0KU27|A…	cds.Treg_000732|m.8804, cds.Treg_001053|m.11962, cds.Treg_002260|m.24656, cds.Treg_002372|m.25684, cds.Treg_003011|m.29859, cds.Treg_004141|m.39541, cds.Treg_004823|m.47958, cds.Treg_006493|m.68626, cds.Treg_006537|m.69380, cds.Treg_006764|m.72937, cds.Treg_007964|m.91351, cds.Treg_008079|m.93054, cds.Treg_008143|m.94062, cds.Treg_008563|m.100175, cds.Treg_009084|m.107261, cds.Treg_009095|m.10742…	Tszi_000496|m.6194, Tszi_001055|m.13134, Tszi_001356|m.17079, Tszi_001400|m.17559, Tszi_002192|m.26911, Tszi_002848|m.34578, Tszi_002849|m.34599, Tszi_004205|m.50770, Tszi_005111|m.60572, Tszi_005442|m.63641, Tszi_005502|m.64261, Tszi_005836|m.67199, Tszi_006055|m.69251, Tszi_006111|m.69783, Tszi_011221|m.95187, Tszi_014492|m.113047, Tszi_014770|m.116314, Tszi_015124|m.120351, Tszi_015601|m.12568…
szi_025398|m.202498, Tszi_025471|m.203330, Tszi_026420|m.212574, Tszi_026472|m.213294, Tszi_026614|m.215189, Tszi_026856|m.218818, Tszi_026908|m.219521, Tszi_027568|m.228317, Tszi_027633|m.229059, Tszi_027742|m.230290, Tszi_027873|m.231601	Psi_DN10707_c0_g1_i1.p1, Psi_DN123371_c0_g1_i1.p1, Psi_DN15771_c0_g1_i1.p1, Psi_DN44917_c0_g1_i1.p1, Psi_DN44917_c0_g2_i1.p1, Psi_DN60992_c0_g1_i1.p1, Psi_DN61084_c0_g1_i1.p1, Psi_DN63051_c1_g6_i1.p1, Psi_DN64871_c0_g1_i2.p1, Psi_DN65816_c3_g1_i1.p1, Psi_DN66484_c4_g2_i3.p1, Psi_DN66486_c0_g1_i1.p1, Psi_DN67601_c0_g1_i4.p1, Psi_DN67605_c0_g1_i1.p1, Psi_DN67605_c0_g2_i1.p1, Psi_DN67960_c1_g1_i5.p1…	Sps_DN101235_c0_g1_i1.p1, Sps_DN103207_c0_g1_i1.p2, Sps_DN105682_c0_g1_i1.p1, Sps_DN107849_c0_g1_i1.p1, Sps_DN108028_c0_g1_i1.p1, Sps_DN110165_c0_g1_i1.p1, Sps_DN114144_c0_g1_i1.p1, Sps_DN124386_c0_g1_i1.p1, Sps_DN127548_c0_g1_i1.p1, Sps_DN22347_c0_g1_i1.p1, Sps_DN23484_c0_g1_i1.p1, Sps_DN25483_c0_g2_i1.p1, Sps_DN30839_c0_g1_i1.p1, Sps_DN37568_c0_g1_i1.p1, Sps_DN41860_c0_g1_i1.p1, Sps_DN41860_c0_…
OG0000002	tr|A0A3R7C1Y4|A0A3R7C1Y4_CLOSI, tr|A0A3R7C6V3|A0A3R7C6V3_CLOSI, tr|A0A3R7C921|A0A3R7C921_CLOSI, tr|A0A3R7CA81|A0A3R7CA81_CLOSI, tr|A0A3R7CC24|A0A3R7CC24_CLOSI, tr|A0A3R7CDZ4|A0A3R7CDZ4_CLOSI, tr|A0A3R7CEF0|A0A3R7CEF0_CLOSI, tr|A0A3R7CEI4|A0A3R7CEI4_CLOSI, tr|A0A3R7CFL7|A0A3R7CFL7_CLOSI, tr|A0A3R7CMX4|A0A3R7CMX4_CLOSI, tr|A0A3R7CRQ6|A0A3R7CRQ6_CLOSI, tr|A0A3R7CT76|A0A3R7CT76_CLOSI, tr|A0A3R7CVD7|A…	Cluster-100069.0orf1, Cluster-100942.0, Cluster-11315.0orf1, Cluster-14258.0, Cluster-14345.0, Cluster-15034.0orf1, Cluster-15847.0orf1, Cluster-16058.0, Cluster-16136.0, Cluster-16152.0orf1, Cluster-16702.1orf1, Cluster-18780.0orf2, Cluster-19480.1orf1, Cluster-19528.0, Cluster-20424.0, Cluster-21500.0, Cluster-2469.0, Cluster-27045.0orf1, Cluster-282.0orf1, Cluster-30723.0orf1, Cluster-30825.0o…	tr|A0A2H1BRJ9|A0A2H1BRJ9_FASHE, tr|A0A2H1C6U4|A0A2H1C6U4_FASHE, tr|A0A2H1CVI1|A0A2H1CVI1_FASHE, tr|A0A4E0QSW5|A0A4E0QSW5_FASHE, tr|A0A4E0QTB2|A0A4E0QTB2_FASHE, tr|A0A4E0QTC7|A0A4E0QTC7_FASHE, tr|A0A4E0QTZ6|A0A4E0QTZ6_FASHE, tr|A0A4E0QV25|A0A4E0QV25_FASHE, tr|A0A4E0QV38|A0A4E0QV38_FASHE, tr|A0A4E0QV66|A0A4E0QV66_FASHE, tr|A0A4E0QWF3|A0A4E0QWF3_FASHE, tr|A0A4E0QYK1|A0A4E0QYK1_FASHE, tr|A0A4E0QYU5|A…	BOX15_Mlig000189g1, BOX15_Mlig000831g2, BOX15_Mlig000968g2, BOX15_Mlig000968g3, BOX15_Mlig000968g5, BOX15_Mlig000968g7, BOX15_Mlig000968g8, BOX15_Mlig000968g9, BOX15_Mlig001052g11, BOX15_Mlig001052g13, BOX15_Mlig001052g2, BOX15_Mlig001052g5, BOX15_Mlig001052g6, BOX15_Mlig001265g10, BOX15_Mlig001265g14, BOX15_Mlig001265g5, BOX15_Mlig001265g7, BOX15_Mlig001469g3, BOX15_Mlig001877g1, BOX15_Mlig00191…	tr|A0A4S2KL76|A0A4S2KL76_OPIFE, tr|A0A4S2L4B3|A0A4S2L4B3_OPIFE, tr|A0A4S2L4C3|A0A4S2L4C3_OPIFE, tr|A0A4S2L8R0|A0A4S2L8R0_OPIFE, tr|A0A4S2LD10|A0A4S2LD10_OPIFE, tr|A0A4S2LES1|A0A4S2LES1_OPIFE, tr|A0A4S2LIG6|A0A4S2LIG6_OPIFE, tr|A0A4S2LKU4|A0A4S2LKU4_OPIFE, tr|A0A4S2LP48|A0A4S2LP48_OPIFE, tr|A0A4S2LRC1|A0A4S2LRC1_OPIFE, tr|A0A4S2LT77|A0A4S2LT77_OPIFE, tr|A0A4S2LV73|A0A4S2LV73_OPIFE, tr|A0A4S2LZV8|A…	tr|A0A074YWP9|A0A074YWP9_9TREM, tr|A0A074YXF7|A0A074YXF7_9TREM, tr|A0A074YXQ7|A0A074YXQ7_9TREM, tr|A0A074YYL2|A0A074YYL2_9TREM, tr|A0A074Z0R3|A0A074Z0R3_9TREM, tr|A0A074Z1L2|A0A074Z1L2_9TREM, tr|A0A074Z282|A0A074Z282_9TREM, tr|A0A074Z2K8|A0A074Z2K8_9TREM, tr|A0A074Z307|A0A074Z307_9TREM, tr|A0A074Z3L0|A0A074Z3L0_9TREM, tr|A0A074Z3X8|A0A074Z3X8_9TREM, tr|A0A074Z4F5|A0A074Z4F5_9TREM, tr|A0A074Z4W6|A…	SMEST000071001, SMEST000671001, SMEST000671002, SMEST001591001, SMEST002139001, SMEST003971002, SMEST005496007, SMEST006430001, SMEST007143003, SMEST007179001, SMEST007496011, SMEST007496012, SMEST007496014, SMEST008189001, SMEST009248001, SMEST009248002, SMEST009248003, SMEST009301002, SMEST009449002, SMEST010523005, SMEST010734001, SMEST011773002, SMEST012998009, SMEST014571001, SMEST016546002,…	tr|A0A094ZND9|A0A094ZND9_SCHHA, tr|A0A094ZP97|A0A094ZP97_SCHHA, tr|A0A094ZPH8|A0A094ZPH8_SCHHA, tr|A0A094ZRM6|A0A094ZRM6_SCHHA, tr|A0A094ZSX2|A0A094ZSX2_SCHHA, tr|A0A094ZTD7|A0A094ZTD7_SCHHA, tr|A0A094ZY68|A0A
94ZY68_SCHHA, tr|A0A095A3J5|A0A095A3J5_SCHHA, tr|A0A095A3Z9|A0A095A3Z9_SCHHA, tr|A0A095A4J0|A0A095A4J0_SCHHA, tr|A0A095A5S8|A0A095A5S8_SCHHA, tr|A0A095AJ62|A0A095AJ62_SCHHA, tr|A0A095AK68|A0A095AK68_SCHHA, tr|A0A095ARU0|A0A095ARU0_SCHHA, tr|A0A095AV94|A0A095AV94_SCHHA, tr|A0A095B346|A0A095B346_SCHHA, tr|A0A095C8K5|A0A095C8K5_SCHHA, tr|A0A095CFB1|A0A095CFB1_SCHHA	tr|A0A4Z2CK93|A0A4Z2CK93_SCHJA, tr|A0A4Z2CKG5|A0A4Z2CKG5_SCHJA, tr|A0A4Z2CKH5|A0A4Z2CKH5_SCHJA, tr|A0A4Z2CKH8|A0A4Z2CKH8_SCHJA, tr|A0A4Z2CKT3|A0A4Z2CKT3_SCHJA, tr|A0A4Z2CL29|A0A4Z2CL29_SCHJA, tr|A0A4Z2CLF6|A0A4Z2CLF6_SCHJA, tr|A0A4Z2CLG8|A0A4Z2CLG8_SCHJA, tr|A0A4Z2CLJ0|A0A4Z2CLJ0_SCHJA, tr|A0A4Z2CLK2|A0A4Z2CLK2_SCHJA, tr|A0A4Z2CLT2|A0A4Z2CLT2_SCHJA, tr|A0A4Z2CMI3|A0A4Z2CMI3_SCHJA, tr|A0A4Z2CPD5|A…		cds.Treg_011970|m.137296, cds.Treg_013043|m.142512		Psi_DN100583_c0_g1_i1.p1, Psi_DN101365_c0_g1_i1.p1, Psi_DN102630_c0_g1_i1.p1, Psi_DN106813_c0_g1_i1.p1, Psi_DN108695_c0_g1_i1.p1, Psi_DN110025_c0_g1_i1.p1, Psi_DN116006_c0_g1_i1.p1, Psi_DN116500_c0_g1_i1.p1, Psi_DN119333_c0_g1_i1.p1, Psi_DN122798_c0_g1_i1.p1, Psi_DN12529_c0_g1_i1.p1, Psi_DN12617_c0_g2_i1.p1, Psi_DN126227_c0_g1_i1.p1, Psi_DN126678_c0_g1_i1.p1, Psi_DN129665_c0_g1_i1.p1, Psi_DN12998…	Sps_DN100598_c0_g1_i1.p1, Sps_DN106595_c0_g1_i1.p1, Sps_DN109364_c0_g1_i1.p1, Sps_DN115389_c0_g1_i1.p1, Sps_DN117836_c0_g1_i1.p1, Sps_DN118243_c0_g1_i1.p1, Sps_DN118901_c0_g1_i1.p1, Sps_DN119145_c0_g1_i1.p1, Sps_DN122275_c0_g1_i1.p1, Sps_DN124056_c0_g1_i1.p1, Sps_DN125396_c0_g1_i1.p1, Sps_DN127255_c0_g1_i1.p1, Sps_DN14237_c0_g1_i1.p1, Sps_DN14333_c0_g1_i1.p1, Sps_DN15250_c0_g1_i1.p1, Sps_DN17656_…
OG0000003	tr|A0A3R7C275|A0A3R7C275_CLOSI, tr|A0A3R7C306|A0A3R7C306_CLOSI, tr|A0A3R7C663|A0A3R7C663_CLOSI, tr|A0A3R7C6W9|A0A3R7C6W9_CLOSI, tr|A0A3R7C7T0|A0A3R7C7T0_CLOSI, tr|A0A3R7CAH9|A0A3R7CAH9_CLOSI, tr|A0A3R7CC59|A0A3R7CC59_CLOSI, tr|A0A3R7CCP5|A0A3R7CCP5_CLOSI, tr|A0A3R7CD04|A0A3R7CD04_CLOSI, tr|A0A3R7CD78|A0A3R7CD78_CLOSI, tr|A0A3R7CEA9|A0A3R7CEA9_CLOSI, tr|A0A3R7CH24|A0A3R7CH24_CLOSI, tr|A0A3R7CJB4|A…	Cluster-100492.0, Cluster-13298.0, Cluster-14771.0orf1, Cluster-15828.1orf1, Cluster-25391.0, Cluster-29562.1, Cluster-29585.0orf1, Cluster-29679.0orf1, Cluster-30753.0, Cluster-31045.0, Cluster-31145.0orf1, Cluster-32324.0, Cluster-32636.0, Cluster-32700.0, Cluster-32796.0orf1, Cluster-33276.0, Cluster-33969.1orf1, Cluster-34570.1, Cluster-36264.0, Cluster-37667.0, Cluster-37922.0orf1, Cluster-3…	tr|A0A4E0QZ97|A0A4E0QZ97_FASHE, tr|A0A4E0R076|A0A4E0R076_FASHE, tr|A0A4E0R090|A0A4E0R090_FASHE, tr|A0A4E0R6B0|A0A4E0R6B0_FASHE, tr|A0A4E0RBX6|A0A4E0RBX6_FASHE, tr|A0A4E0RDB5|A0A4E0RDB5_FASHE, tr|A0A4E0RF63|A0A4E0RF63_FASHE, tr|A0A4E0RQ04|A0A4E0RQ04_FASHE, tr|A0A4E0RQY6|A0A4E0RQY6_FASHE, tr|A0A4E0RSJ4|A0A4E0RSJ4_FASHE, tr|A0A4E0RSS4|A0A4E0RSS4_FASHE, tr|A0A4E0RUT3|A0A4E0RUT3_FASHE, tr|A0A4E0RVD2|A…	BOX15_Mlig000316g1, BOX15_Mlig004892g2, BOX15_Mlig005462g1, BOX15_Mlig010238g1, BOX15_Mlig014276g1, BOX15_Mlig017236g1, BOX15_Mlig017236g4, BOX15_Mlig017876g1, BOX15_Mlig017876g2, BOX15_Mlig017876g3, BOX15_Mlig019637g1, BOX15_Mlig019637g2, BOX15_Mlig019637g3, BOX15_Mlig019637g4, BOX15_Mlig020172g2, BOX15_Mlig020172g4, BOX15_Mlig020955g1, BOX15_Mlig022634g1, BOX15_Mlig027466g2, BOX15_Mlig029675g1,…	tr|A0A4S2L8P6|A0A4S2L8P6_OPIFE, tr|A0A4S2LBI4|A0A4S2LBI4_OPIFE, tr|A0A4S2LDB9|A0A4S2LDB9_OPIFE, tr|A0A4S2LJS7|A0A4S2LJS7_OPIFE, tr|A0A4S2LLT7|A0A4S2LLT7_OPIFE, tr|A0A4S2LMR2|A0A4S2LMR2_OPIFE, tr|A0A4S2LR03|A0A4S2LR03_OPIFE, tr|A0A4S2LS10|A0A4S2LS10_OPIFE, tr|A0A4S2LZD4|A0A4S2LZD4_OPIFE, tr|A0A4S2LZM9|A0A4S2LZM9_OPIFE, tr|A0A4S2M072|A0A4S2M072_OPIFE, tr|A0A4S2M2Q4|A0A4S2M2Q4_OPIFE, tr|A0A4S2M306|A…	tr|A0A074YX90|A0A074YX90_9TREM, tr|A0A074YY77|A0A074YY77_9TREM, tr|A0A074YZH4|A0A074YZH4_9TREM, tr|A0A074Z024|A0A074Z024_9TREM, tr|A0A074Z0F5|A0A074Z0F5_9TREM, tr|A0A074Z0K1|A0A074Z0K1_9TREM, tr|A0A074Z241|A0A074Z241_9TREM, tr|A0A074Z331|A0A074Z331_9TREM, tr|A0A074Z399|A0A074Z399_9TREM, tr|A0A074Z4Q1|A0A074Z4Q1_9TREM, tr|A0A074Z504|A0A074Z504_9TREM, tr|A0A074Z5K1|A0A074Z5K1_9TREM, tr|A0A074Z5P3|A…	SMEST023286001, SMEST045881002, SMEST047323001, SMEST047323003, SMEST052167003, SMEST052500001, SMEST052500002, SMEST053808001, SMEST064523001, SMEST064523003, SMEST081109001, SMEST081265001, SMEST081265002	tr|A0A094ZFZ9|A0A094ZFZ9_SCHHA, tr|A0A094ZG65|A0A094ZG65_SCHHA, tr|A0A094ZK45|A0A094ZK45_SCHHA, tr|A0A094ZL96|A0A094ZL96_SCHHA, tr|A0A094ZQP7|A0A094ZQP7_SCHHA, tr|A0A094ZRC7|A0A094ZRC7_SCHHA, tr|A0A094ZS47|A0A094ZS47_SCHHA, tr|A0A094ZTP3|A0A094ZTP3_SCHHA, tr|A0A094ZU20|A0A094ZU20_SCHHA, tr|A0A094ZVQ5|A0A094ZVQ5_SCHHA, tr|A0A094ZW25|A0A094ZW25_SCHHA, tr|A0A094ZXN7|A0A094ZXN7_SCHHA, tr|A0A094ZY07|A…	tr|A0A4Z2CKK6|A0A4Z2CKK6_SCHJA, tr|A0A4Z2CMC4|A0A4Z2CMC4_SCHJA, tr|A0A4Z2CWC4|A0A4Z2CWC4_SCHJA, tr|A0A4Z2D154|A0A4Z2D154_SCHJA, tr|A0A4Z2D6E0|A0A4Z2D6E0_SCHJA, tr|A0A4Z2D789|A0A4Z2D789_SCHJA, tr|A0A4Z2DA91|A0A4Z2DA91_SCHJA, tr|A0A4Z2DEQ4|A0A4Z2DEQ4_SCHJA, tr|A0A4Z2DIX1|A0A4Z2DIX1_SCHJA, tr|A0A4Z2DPJ6|A0A4Z2DPJ6_SCHJA, tr|A0A4Z2DT83|A0A4Z2DT83_SCHJA, tr|A0A4Z2DUB2|A0A4Z2DUB2_SCHJA, tr|A0A4Z2DW33|A…	tr|A0A3Q0KHY4|A0A3Q0KHY4_SCHMA, tr|A0A3Q0KRZ0|A0A3Q0KRZ0_SCHMA, tr|G4V700|G4V700_SCHMA, tr|G4VI82|G4VI82_SCHMA	cds.Treg_001178|m.13457, cds.Treg_003847|m.35449, cds.Treg_006575|m.69986, cds.Treg_007504|m.84410, cds.Treg_007612|m.85955, cds.Treg_012059|m.137862, cds.Treg_017043|m.181978	Tszi_002416|m.29688, Tszi_002791|m.33919, Tszi_002863|m.34799, Tszi_003199|m.38984, Tszi_016595|m.136978, Tszi_018099|m.152637, Tszi_024699|m.192930	Psi_DN10531_c0_g1_i1.p1, Psi_DN107083_c0_g1_i1.p1, Psi_DN107965_c0_g1_i1.p1, Psi_DN108351_c0_g1_i1.p1, Psi_DN109528_c0_g1_i1.p1, Psi_DN111042_c0_g1_i1.p1, Psi_DN115789_c0_g1_i1.p1, Psi_DN117073_c0_g1_i1.p1, Psi_DN120231_c0_g1_i1.p1, Psi_DN125856_c0_g1_i1.p1, Psi_DN126131_c0_g1_i1.p1, Psi_DN14841_c0_g1_i1.p1, Psi_DN18414_c0_g1_i1.p1, Psi_DN18741_c0_g1_i1.p1, Psi_DN20348_c0_g1_i1.p1, Psi_DN21072_c0…
N73662_c3_g1_i5.p1, Psi_DN73857_c1_g2_i1.p1, Psi_DN73899_c1_g1_i7.p1, Psi_DN73922_c1_g1_i5.p1, Psi_DN74033_c2_g1_i4.p1, Psi_DN74241_c0_g3_i1.p1, Psi_DN74562_c4_g6_i8.p1, Psi_DN74584_c1_g1_i3.p1, Psi_DN74692_c4_g1_i1.p1, Psi_DN74854_c2_g2_i1.p1, Psi_DN74892_c0_g1_i2.p1, Psi_DN74899_c0_g2_i2.p1, Psi_DN74901_c1_g1_i1.p1, Psi_DN74903_c1_g1_i3.p1, Psi_DN74904_c5_g1_i7.p1, Psi_DN74909_c6_g3_i3.p1, Psi_…	Sps_DN100215_c0_g1_i1.p1, Sps_DN103030_c0_g1_i1.p1, Sps_DN107701_c0_g1_i1.p1, Sps_DN109510_c0_g1_i1.p1, Sps_DN111552_c0_g1_i1.p1, Sps_DN112227_c0_g1_i1.p1, Sps_DN117766_c0_g1_i1.p1, Sps_DN118159_c0_g1_i1.p1, Sps_DN118183_c0_g1_i1.p1, Sps_DN122043_c0_g1_i1.p1, Sps_DN122181_c0_g1_i1.p1, Sps_DN122485_c0_g1_i1.p1, Sps_DN123320_c0_g1_i1.p1, Sps_DN12604_c0_g1_i1.p1, Sps_DN127584_c0_g1_i1.p1, Sps_DN1285…
OG0000004	tr|A0A3R7C082|A0A3R7C082_CLOSI, tr|A0A3R7CAS3|A0A3R7CAS3_CLOSI, tr|A0A3R7CVN4|A0A3R7CVN4_CLOSI, tr|A0A3R7CY27|A0A3R7CY27_CLOSI, tr|A0A3R7D332|A0A3R7D332_CLOSI, tr|A0A3R7ETR3|A0A3R7ETR3_CLOSI, tr|A0A3R7FJ41|A0A3R7FJ41_CLOSI, tr|A0A3R7FR23|A0A3R7FR23_CLOSI, tr|A0A3R7FSF3|A0A3R7FSF3_CLOSI, tr|A0A3R7G074|A0A3R7G074_CLOSI, tr|A0A3R7G0Q7|A0A3R7G0Q7_CLOSI, tr|A0A3R7G6N9|A0A3R7G6N9_CLOSI, tr|A0A3R7GIU1|A…	Cluster-11546.0orf1, Cluster-1504.0, Cluster-1577.0orf1, Cluster-20039.0orf1, Cluster-27626.0orf1, Cluster-29409.0orf1, Cluster-33633.0, Cluster-36399.1, Cluster-37230.0orf2, Cluster-40414.0, Cluster-44127.0, Cluster-44814.0orf1, Cluster-44991.0, Cluster-45487.0, Cluster-46933.0orf1, Cluster-46983.0, Cluster-48526.0, Cluster-49090.0orf1, Cluster-50903.0orf1, Cluster-5097.0, Cluster-53313.0, Clust…	tr|A0A4E0QYR3|A0A4E0QYR3_FASHE, tr|A0A4E0RNZ0|A0A4E0RNZ0_FASHE, tr|A0A4E0S2H8|A0A4E0S2H8_FASHE		tr|A0A4S2LFW2|A0A4S2LFW2_OPIFE	tr|A0A074YZ03|A0A074YZ03_9TREM, tr|A0A074Z1U9|A0A074Z1U9_9TREM, tr|A0A074Z9K7|A0A074Z9K7_9TREM, tr|A0A074ZD39|A0A074ZD39_9TREM, tr|A0A074ZHW7|A0A074ZHW7_9TREM, tr|A0A074ZM14|A0A074ZM14_9TREM, tr|A0A074ZP33|A0A074ZP33_9TREM, tr|A0A074ZQC6|A0A074ZQC6_9TREM, tr|A0A074ZS74|A0A074ZS74_9TREM, tr|A0A074ZVH5|A0A074ZVH5_9TREM, tr|A0A074ZXD0|A0A074ZXD0_9TREM, tr|A0A075A134|A0A075A134_9TREM, tr|A0A075A549|A…	SMEST008330001, SMEST008723002, SMEST010307001, SMEST010307002, SMEST012464002, SMEST015089001, SMEST015117001, SMEST015216001, SMEST018282001, SMEST018622001, SMEST019832001, SMEST019968002, SMEST019968003, SMEST019968005, SMEST019968006, SMEST020398020, SMEST020398021, SMEST021522001, SMEST021640001, SMEST022842001, SMEST024380001, SMEST025022001, SMEST027381001, SMEST029286001, SMEST029442001,…	tr|A0A094ZIP5|A0A094ZIP5_SCHHA, tr|A0A095ABU7|A0A095ABU7_SCHHA, tr|A0A095AM67|A0A095AM67_SCHHA	tr|A0A4Z2CN82|A0A4Z2CN82_SCHJA, tr|A0A4Z2D4C0|A0A4Z2D4C0_SCHJA, tr|A0A4Z2DBQ0|A0A4Z2DBQ0_SCHJA, tr|A0A4Z2DXM0|A0A4Z2DXM0_SCHJA	tr|C4QTL1|C4QTL1_SCHMA	cds.Treg_003692|m.33171, cds.Treg_006029|m.61467, cds.Treg_008886|m.104569, cds.Treg_012202|m.138635, cds.Treg_014968|m.152612, cds.Treg_020582|m.207269	Tszi_000207|m.2433, Tszi_006058|m.69274, Tszi_009223|m.88109, Tszi_010969|m.94451, Tszi_012635|m.99083, Tszi_015310|m.122433, Tszi_018111|m.152775, Tszi_019278|m.162563, Tszi_022262|m.177715, Tszi_026625|m.215364, Tszi_026726|m.216842	Psi_DN104423_c0_g1_i1.p1, Psi_DN109294_c0_g1_i1.p1, Psi_DN126996_c0_g1_i1.p1, Psi_DN13266_c0_g1_i1.p1, Psi_DN13446_c0_g1_i1.p1, Psi_DN16294_c0_g1_i1.p1, Psi_DN21697_c0_g1_i1.p1, Psi_DN28683_c0_g1_i1.p1, Psi_DN30706_c0_g1_i1.p1, Psi_DN48087_c0_g1_i1.p1, Psi_DN52385_c0_g1_i1.p1, Psi_DN55004_c1_g1_i1.p1, Psi_DN55928_c0_g1_i2.p1, Psi_DN59390_c0_g1_i1.p1, Psi_DN59650_c0_g1_i1.p1, Psi_DN60604_c0_g1_i2.…	Sps_DN104890_c0_g1_i1.p1, Sps_DN108192_c0_g1_i1.p1, Sps_DN108636_c0_g1_i1.p1, Sps_DN111296_c0_g1_i1.p1, Sps_DN112671_c0_g1_i1.p1, Sps_DN11637_c0_g1_i1.p1, Sps_DN118328_c0_g1_i1.p1, Sps_DN121890_c0_g1_i1.p1, Sps_DN12224_c0_g1_i1.p1, Sps_DN124020_c0_g1_i1.p1, Sps_DN125050_c0_g1_i1.p1, Sps_DN125708_c0_g1_i1.p1, Sps_DN125766_c0_g1_i1.p1, Sps_DN1475_c0_g1_i2.p1, Sps_DN1665_c0_g1_i1.p1, Sps_DN17166_c0_…
OG0000005	tr|A0A3R7C4Y2|A0A3R7C4Y2_CLOSI, tr|A0A3R7CJM3|A0A3R7CJM3_CLOSI, tr|A0A3R7CQM3|A0A3R7CQM3_CLOSI, tr|A0A3R7CXY9|A0A3R7CXY9_CLOSI, tr|A0A3R7D403|A0A3R7D403_CLOSI, tr|A0A3R7D5I2|A0A3R7D5I2_CLOSI, tr|A0A3R7D635|A0A3R7D635_CLOSI, tr|A0A3R7DHP0|A0A3R7DHP0_CLOSI, tr|A0A3R7DHU0|A0A3R7DHU0_CLOSI, tr|A0A3R7ELL7|A0A3R7ELL7_CLOSI, tr|A0A3R7EPU5|A0A3R7EPU5_CLOSI, tr|A0A3R7EQL9|A0A3R7EQL9_CLOSI, tr|A0A3R7EQR4|A…	Cluster-100648.0orf1, Cluster-15771.0orf1, Cluster-17444.0orf1, Cluster-2275.0orf1, Cluster-31435.0orf1, Cluster-31630.0orf1, Cluster-31923.0orf1, Cluster-32508.0orf1, Cluster-34779.0, Cluster-35611.0, Cluster-35815.0orf1, Cluster-36088.0, Cluster-36287.1orf1, Cluster-36417.0, Cluster-36581.0orf1, Cluster-36831.1orf1, Cluster-37318.0orf1, Cluster-38466.0orf1, Cluster-38703.0, Cluster-39393.0orf1,…	tr|A0A2H1CLH4|A0A2H1CLH4_FASHE, tr|A0A4E0QU72|A0A4E0QU72_FASHE, tr|A0A4E0R2V5|A0A4E0R2V5_FASHE, tr|A0A4E0RAE8|A0A4E0RAE8_FASHE, tr|A0A4E0RDL8|A0A4E0RDL8_FASHE, tr|A0A4E0RFY1|A0A4E0RFY1_FASHE, tr|A0A4E0RU10|A0A4E0RU10_FASHE, tr|A0A4E0RUZ7|A0A4E0RUZ7_FASHE, tr|A0A4E0RYF2|A0A4E0RYF2_FASHE	BOX15_Mlig004231g1, BOX15_Mlig013259g6, BOX15_Mlig014780g1, BOX15_Mlig019010g1, BOX15_Mlig021352g1, BOX15_Mlig021453g1, BOX15_Mlig023142g1, BOX15_Mlig030232g1, BOX15_Mlig030440g1, BOX15_Mlig032043g1	tr|A0A4S2L004|A0A4S2L004_OPIFE, tr|A0A4S2LB22|A0A4S2LB22_OPIFE, tr|A0A4S2LGC4|A0A4S2LGC4_OPIFE, tr|A0A4S2LHI0|A0A4S2LHI0_OPIFE, tr|A0A4S2LU62|A0A4S2LU62_OPIFE, tr|A0A4S2M784|A0A4S2M784_OPIFE, tr|A0A4S2MEB6|A0A4S2MEB6_OPIFE, tr|A0A4S2MGX7|A0A4S2MGX7_OPIFE, tr|A0A4V6RGP7|A0A4V6RGP7_OPIFE	tr|A0A074YTY8|A0A074YTY8_9TREM, tr|A0A074YX82|A0A074YX82_9TREM, tr|A0A074YYJ6|A0A074YYJ6_9TREM, tr|A0A074YZQ2|A0A074YZQ2_9TREM, tr|A0A074Z087|A0A074Z087_9TREM, tr|A0A074Z0A6|A0A074Z0A6_9TREM, tr|A0A074Z0G1|A0A074Z0G1_9TREM, tr|A0A074Z0W3|A0A074Z0W3_9TREM, tr|A0A074Z129|A0A074Z129_9TREM, tr|A0A074Z259|A0A074Z259_9TREM, tr|A0A074Z376|A0A074Z376_9TREM, tr|A0A074Z3K7|A0A074Z3K7_9TREM, tr|A0A074Z3N5|A…	SMEST007822001, SMEST012228001, SMEST051494001, SMEST058206001, SMEST058206002, SMEST058206003, SMEST058206004, SMEST080362001	tr|A0A094ZK77|A0A094ZK77_SCHHA, tr|A0A095A299|A0A095A299_SCHHA, tr|A0A095AFI8|A0A095AFI8_SCHHA, tr|A0A095AZ42|A0A095AZ42_SCHHA, tr|A0A095B4H3|A0A095B4H3_SCHHA, tr|A0A095BZD0|A0A095BZD0_SCHHA	tr|A0A4Z2CKK8|A0A4Z2CKK8_SCHJA, tr|A0A4Z2CU34|A0A4Z2CU34_SCHJA, tr|A0A4Z2CUW8|A0A4Z2CUW8_SCHJA, tr|A0A4Z2CY33|A0A4Z2CY33_SCHJA, tr|A0A4Z2D7N7|A0A4Z2D7N7_SCHJA, tr|A0A4Z2D8S6|A0A4Z2D8S6_SCHJA, tr|A0A4Z2D999|A0A4Z2D999_SCHJA, tr|A0A4Z2DC03|A0A4Z2DC03_SCHJA, tr|A0A4Z2DDN5|A0A4Z2DDN5_SCHJA, tr|A0A4Z2DDS6|A0A4Z2DDS6_SCHJA, tr|A0A4Z2DE65|A0A4Z2DE65_SCHJA, tr|A0A4Z2DEJ9|A0A4Z2DEJ9_SCHJA, tr|A0A4Z2DMY5|A…	tr|A0A3Q0KJ09|A0A3Q0KJ09_SCHMA, tr|A0A3Q0KL88|A0A3Q0KL88_SCHMA, tr|A0A3Q0KQL4|A0A3Q0KQL4_SCHMA, tr|G4VAV4|G4VAV4_SCHMA	cds.Treg_004097|m.38856, cds.Treg_004912|m.48775, cds.Treg_007571|m.85337, cds.Treg_008194|m.94916, cds.Treg_008917|m.105043, cds.Treg_017221|m.183911, cds.Treg_017704|m.188708	Tszi_000504|m.6265, Tszi_003939|m.47683, Tszi_004652|m.55859, Tszi_006036|m.69099, Tszi_006649|m.73701, Tszi_007882|m.81649, Tszi_014128|m.108505, Tszi_015929|m.129447, Tszi_018819|m.159193, Tszi_019434|m.163819, Tszi_021597|m.175044, Tszi_024313|m.187557, Tszi_027508|m.227558	Psi_DN113166_c0_g1_i1.p1, Psi_DN131275_c0_g1_i1.p1, Psi_DN131431_c0_g1_i1.p1, Psi_DN29982_c0_g1_i1.p1, Psi_DN3399_c0_g1_i1.p1, Psi_DN39091_c0_g1_i1.p1, Psi_DN46051_c0_g1_i1.p1, Psi_DN49247_c0_g1_i1.p1, Psi_DN49723_c0_g1_i1.p1, Psi_DN49809_c0_g2_i1.p1, Psi_DN50855_c0_g1_i1.p1, Psi_DN52340_c0_g1_i1.p1, Psi_DN53667_c0_g1_i1.p1, Psi_DN54786_c0_g1_i1.p1, Psi_DN60264_c0_g1_i1.p1, Psi_DN62013_c1_g2_i1.p…	Sps_DN100137_c0_g1_i1.p1, Sps_DN101978_c0_g1_i1.p1, Sps_DN102725_c0_g1_i1.p1, Sps_DN106189_c0_g1_i1.p1, Sps_DN106461_c0_g1_i1.p1, Sps_DN119014_c0_g1_i1.p1, Sps_DN1816_c0_g1_i1.p1, Sps_DN22234_c0_g1_i1.p1, Sps_DN24133_c0_g1_i1.p1, Sps_DN36068_c0_g1_i1.p1, Sps_DN37489_c0_g1_i1.p1, Sps_DN41100_c0_g1_i2.p1, Sps_DN42662_c0_g1_i1.p1, Sps_DN43254_c0_g1_i2.p1, Sps_DN44292_c0_g2_i1.p1, Sps_DN45542_c0_g1_i…
OG0000006	tr|A0A3R7C178|A0A3R7C178_CLOSI, tr|A0A3R7C2E8|A0A3R7C2E8_CLOSI, tr|A0A3R7C5I8|A0A3R7C5I8_CLOSI, tr|A0A3R7CCV7|A0A3R7CCV7_CLOSI, tr|A0A3R7CGI4|A0A3R7CGI4_CLOSI, tr|A0A3R7CIQ6|A0A3R7CIQ6_CLOSI, tr|A0A3R7CJE7|A0A3R7CJE7_CLOSI, tr|A0A3R7CXZ9|A0A3R7CXZ9_CLOSI, tr|A0A3R7D0F9|A0A3R7D0F9_CLOSI, tr|A0A3R7DB45|A0A3R7DB45_CLOSI, tr|A0A3R7DCF8|A0A3R7DCF8_CLOSI, tr|A0A3R7DEX6|A0A3R7DEX6_CLOSI, tr|A0A3R7DIE7|A…	Cluster-14356.0orf1, Cluster-17377.0orf1, Cluster-271.0orf1, Cluster-29202.0orf1, Cluster-35438.0orf1, Cluster-40369.0, Cluster-43931.0orf1, Cluster-47997.0orf1, Cluster-51364.0orf1, Cluster-53981.1, Cluster-54504.0orf1, Cluster-54504.0orf2, Cluster-54717.0, Cluster-54759.0, Cluster-56516.0, Cluster-59164.0, Cluster-65551.101529orf1, Cluster-65551.102015, Cluster-65551.102226, Cluster-65551.10277…	tr|A0A2H1BS79|A0A2H1BS79_FASHE, tr|A0A2H1BUV0|A0A2H1BUV0_FASHE, tr|A0A2H1BV21|A0A2H1BV21_FASHE, tr|A0A2H1BVX7|A0A2H1BVX7_FASHE, tr|A0A2H1C6F9|A0A2H1C6F9_FASHE, tr|A0A4E0QT28|A0A4E0QT28_FASHE, tr|A0A4E0QX46|A0A4E0QX46_FASHE, tr|A0A4E0QYB3|A0A4E0QYB3_FASHE, tr|A0A4E0QYP9|A0A4E0QYP9_FASHE, tr|A0A4E0QZA9|A0A4E0QZA9_FASHE, tr|A0A4E0QZD9|A0A4E0QZD9_FASHE, tr|A0A4E0QZH2|A0A4E0QZH2_FASHE, tr|A0A4E0QZT9|A…		tr|A0A4S2KE71|A0A4S2KE71_OPIFE, tr|A0A4S2KE95|A0A4S2KE95_OPIFE, tr|A0A4S2KJM2|A0A4S2KJM2_OPIFE, tr|A0A4S2KZC1|A0A4S2KZC1_OPIFE, tr|A0A4S2L0L6|A0A4S2L0L6_OPIFE, tr|A0A4S2L2W4|A0A4S2L2W4_OPIFE, tr|A0A4S2L7L7|A0A4S2L7L7_OPIFE, tr|A0A4S2LAE2|A0A4S2LAE2_OPIFE, tr|A0A4S2LF23|A0A4S2LF23_OPIFE, tr|A0A4S2LG10|A0A4S2LG10_OPIFE, tr|A0A4S2LHJ0|A0A4S2LHJ0_OPIFE, tr|A0A4S2LHV8|A0A4S2LHV8_OPIFE, tr|A0A4S2LJA7|A…	tr|A0A074Z1N2|A0A074Z1N2_9TREM, tr|A0A074Z2Y4|A0A074Z2Y4_9TREM, tr|A0A074Z7E7|A0A074Z7E7_9TREM, tr|A0A074Z9R6|A0A074Z9R6_9TREM, tr|A0A074ZAS4|A0A074ZAS4_9TREM, tr|A0A074ZB19|A0A074ZB19_9TREM, tr|A0A074ZBN4|A0A074ZBN4_9TREM, tr|A0A074ZBS8|A0A074ZBS8_9TREM, tr|A0A074ZCE8|A0A074ZCE8_9TREM, tr|A0A074ZDB4|A0A074ZDB4_9TREM, tr|A0A074ZFL0|A0A074ZFL0_9TREM, tr|A0A074ZGN0|A0A074ZGN0_9TREM, tr|A0A074ZH07|A…	SMEST000863003, SMEST000865001, SMEST000866001, SMEST002032001, SMEST005924001, SMEST005924002, SMEST007523003, SMEST008716001, SMEST009281001, SMEST010818001, SMEST011727001, SMEST014577001, SMEST015276002, SMEST015824001, SMEST016652001, SMEST017840001, SMEST019123001, SMEST021004001, SMEST021221001, SMEST022448001, SMEST022562001, SMEST022805001, SMEST024656001, SMEST028233001, SMEST031512001,…	tr|A0A094ZD35|A0A094ZD35_SCHHA, tr|A0A094ZDR2|A0A094ZDR2_SCHHA, tr|A0A094ZGE5|A0A094ZGE5_SCHHA, tr|A0A094ZH49|A0A094ZH49_SCHHA, tr|A0A094ZP02|A0A094ZP02_SCHHA, tr|A0A094ZT65|A0A094ZT65_SCHHA, tr|A0A094ZU47|A0A094ZU47_SCHHA, tr|A0A094ZZS7|A0A094ZZS7_SCHHA, tr|A0A095A127|A0A095A127_SCHHA, tr|A0A095A1N0|A0A095A1N0_SCHHA, tr|A0A095A241|A0A095A241_SCHHA, tr|A0A095A2S5|A0A095A2S5_SCHHA, tr|A0A095A450|A…	tr|A0A4Z2CKM8|A0A4Z2CKM8_SCHJA, tr|A0A4Z2CL83|A0A4Z2CL83_SCHJA, tr|A0A4Z2CLE8|A0A4Z2CLE8_SCHJA, tr|A0A4Z2CMD6|A0A4Z2CMD6_SCHJA, tr|A0A4Z2CNB4|A0A4Z2CNB4_SCHJA, tr|A0A4Z2CNQ2|A0A4Z2CNQ2_SCHJA, tr|A0A4Z2CQC5|A0A4Z2CQC5_SCHJA, tr|A0A4Z2CR85|A0A4Z2CR85_SCHJA, tr|A0A4Z2D1U1|A0A4Z2D1U1_SCHJA, tr|A0A4Z2D2K1|A0A4Z2D2K1_SCHJA, tr|A0A4Z2D494|A0A4Z2D494_SCHJA, tr|A0A4Z2D7N9|A0A4Z2D7N9_SCHJA, tr|A0A4Z2D7P8|A…	tr|A0A3Q0KDT0|A0A3Q0KDT0_SCHMA, tr|G4LW45|G4LW45_SCHMA	cds.Treg_004147|m.39627, cds.Treg_006702|m.72036, cds.Treg_016700|m.177837, cds.Treg_020693|m.208643		Psi_DN10009_c0_g2_i1.p1, Psi_DN104077_c0_g1_i1.p1, Psi_DN104942_c0_g1_i1.p1, Psi_DN105607_c0_g1_i1.p1, Psi_DN106551_c0_g1_i1.p1, Psi_DN108665_c0_g1_i1.p1, Psi_DN109698_c0_g1_i1.p1, Psi_DN110850_c0_g1_i1.p1, Psi_DN112670_c0_g1_i1.p1, Psi_DN113839_c0_g1_i1.p1, Psi_DN115527_c0_g1_i1.p1, Psi_DN118542_c0_g1_i1.p1, Psi_DN119926_c0_g1_i1.p1, Psi_DN120295_c0_g1_i1.p1, Psi_DN121968_c0_g1_i1.p1, Psi_DN1285…	Sps_DN100718_c0_g1_i1.p1, Sps_DN100760_c0_g1_i1.p1, Sps_DN101988_c0_g1_i1.p1, Sps_DN104062_c0_g1_i1.p1, Sps_DN105880_c0_g1_i1.p1, Sps_DN107526_c0_g1_i1.p1, Sps_DN108219_c0_g1_i1.p1, Sps_DN109078_c0_g1_i1.p1, Sps_DN109762_c0_g1_i1.p1, Sps_DN111794_c0_g1_i1.p1, Sps_DN113880_c0_g1_i1.p1, Sps_DN11680_c0_g1_i1.p1, Sps_DN116867_c0_g1_i1.p1, Sps_DN117610_c0_g1_i1.p1, Sps_DN117749_c0_g1_i1.p1, Sps_DN1179…
OG0000007	tr|A0A3R7C370|A0A3R7C370_CLOSI, tr|A0A3R7C5C1|A0A3R7C5C1_CLOSI, tr|A0A3R7C5C4|A0A3R7C5C4_CLOSI, tr|A0A3R7C5H8|A0A3R7C5H8_CLOSI, tr|A0A3R7C5J8|A0A3R7C5J8_CLOSI, tr|A0A3R7C6S1|A0A3R7C6S1_CLOSI, tr|A0A3R7C7N1|A0A3R7C7N1_CLOSI, tr|A0A3R7C7W9|A0A3R7C7W9_CLOSI, tr|A0A3R7C840|A0A3R7C840_CLOSI, tr|A0A3R7C8K3|A0A3R7C8K3_CLOSI, tr|A0A3R7C937|A0A3R7C937_CLOSI, tr|A0A3R7C9G4|A0A3R7C9G4_CLOSI, tr|A0A3R7C9U9|A…	Cluster-65551.107129orf1, Cluster-65551.108271orf1, Cluster-65551.130763orf1, Cluster-65551.137390orf1, Cluster-65551.137391orf1, Cluster-65551.137534orf1, Cluster-65551.140617orf1, Cluster-65551.145590orf1, Cluster-65551.157035orf1, Cluster-65551.162415orf1, Cluster-65551.177886orf1, Cluster-65551.177887orf1, Cluster-65551.177888, Cluster-65551.177916orf1, Cluster-65551.181206, Cluster-65551.181…	tr|A0A4E0R3N2|A0A4E0R3N2_FASHE, tr|A0A4E0R7E7|A0A4E0R7E7_FASHE, tr|A0A4E0RD57|A0A4E0RD57_FASHE, tr|A0A4E0RSR1|A0A4E0RSR1_FASHE, tr|A0A4E0RTA2|A0A4E0RTA2_FASHE, tr|A0A4E0RUT2|A0A4E0RUT2_FASHE, tr|A0A4E0RXE8|A0A4E0RXE8_FASHE, tr|A0A4E0S443|A0A4E0S443_FASHE	BOX15_Mlig000315g3, BOX15_Mlig001310g1, BOX15_Mlig004048g1, BOX15_Mlig004048g2, BOX15_Mlig004048g3, BOX15_Mlig009181g1, BOX15_Mlig009181g2, BOX15_Mlig012510g2, BOX15_Mlig014949g1, BOX15_Mlig016378g1, BOX15_Mlig018075g1, BOX15_Mlig026753g2, BOX15_Mlig030921g1, BOX15_Mlig032342g1, BOX15_Mlig032342g4	tr|A0A4S2KIB3|A0A4S2KIB3_OPIFE, tr|A0A4S2KPZ1|A0A4S2KPZ1_OPIFE, tr|A0A4S2LFU7|A0A4S2LFU7_OPIFE, tr|A0A4S2LGK8|A0A4S2LGK8_OPIFE, tr|A0A4S2LM04|A0A4S2LM04_OPIFE, tr|A0A4S2LM29|A0A4S2LM29_OPIFE, tr|A0A4S2LMQ8|A0A4S2LMQ8_OPIFE, tr|A0A4S2LTQ8|A0A4S2LTQ8_OPIFE, tr|A0A4S2LXM8|A0A4S2LXM8_OPIFE, tr|A0A4S2M1S0|A0A4S2M1S0_OPIFE, tr|A0A4S2M2C0|A0A4S2M2C0_OPIFE, tr|A0A4S2M5B3|A0A4S2M5B3_OPIFE, tr|A0A4S2M5E1|A…	tr|A0A074YWW4|A0A074YWW4_9TREM, tr|A0A074YX65|A0A074YX65_9TREM, tr|A0A074YZ19|A0A074YZ19_9TREM, tr|A0A074YZ35|A0A074YZ35_9TREM, tr|A0A074YZU9|A0A074YZU9_9TREM, tr|A0A074YZY5|A0A074YZY5_9TREM, tr|A0A074YZZ4|A0A074YZZ4_9TREM, tr|A0A074Z044|A0A074Z044_9TREM, tr|A0A074Z055|A0A074Z055_9TREM, tr|A0A074Z0G8|A0A074Z0G8_9TREM, tr|A0A074Z0V3|A0A074Z0V3_9TREM, tr|A0A074Z158|A0A074Z158_9TREM, tr|A0A074Z171|A…	SMEST013307001, SMEST018878003, SMEST018878004, SMEST024935001, SMEST032322001, SMEST034317001, SMEST036198002, SMEST057504001	tr|A0A094ZIM2|A0A094ZIM2_SCHHA, tr|A0A094ZJW0|A0A094ZJW0_SCHHA, tr|A0A094ZKA2|A0A094ZKA2_SCHHA, tr|A0A094ZLL5|A0A094ZLL5_SCHHA, tr|A0A094ZLT6|A0A094ZLT6_SCHHA, tr|A0A094ZW70|A0A094ZW70_SCHHA, tr|A0A094ZYV3|A0A094ZYV3_SCHHA, tr|A0A095ALC6|A0A095ALC6_SCHHA, tr|A0A095AMS4|A0A095AMS4_SCHHA, tr|A0A095C6X8|A0A095C6X8_SCHHA	tr|A0A4Z2CMB4|A0A4Z2CMB4_SCHJA, tr|A0A4Z2CT01|A0A4Z2CT01_SCHJA, tr|A0A4Z2CTM7|A0A4Z2CTM7_SCHJA, tr|A0A4Z2D7U9|A0A4Z2D7U9_SCHJA, tr|A0A4Z2DAV5|A0A4Z2DAV5_SCHJA, tr|A0A4Z2DIR9|A0A4Z2DIR9_SCHJA, tr|A0A4Z2DUL2|A0A4Z2DUL2_SCHJA	tr|A0A3Q0KFU6|A0A3Q0KFU6_SCHMA, tr|A0A3Q0KPR2|A0A3Q0KPR2_SCHMA, tr|A0A3Q0KSL8|A0A3Q0KSL8_SCHMA, tr|G4LWA9|G4LWA9_SCHMA, tr|G4VS44|G4VS44_SCHMA	cds.Treg_001471|m.16712, cds.Treg_005236|m.50851, cds.Treg_008197|m.94989, cds.Treg_010820|m.128071, cds.Treg_011410|m.133471, cds.Treg_016076|m.169337, cds.Treg_017201|m.183686, cds.Treg_017980|m.190962	Tszi_001337|m.16823, Tszi_005093|m.60384, Tszi_006124|m.69848, Tszi_014760|m.116176, Tszi_016198|m.132610, Tszi_019415|m.163654, Tszi_022173|m.177352, Tszi_025615|m.204869, Tszi_027087|m.221950, Tszi_027255|m.224297	Psi_DN18334_c0_g1_i1.p1, Psi_DN56475_c0_g1_i1.p1, Psi_DN67709_c0_g1_i2.p1, Psi_DN70668_c0_g1_i2.p1, Psi_DN73234_c1_g3_i1.p1, Psi_DN73348_c0_g1_i1.p1, Psi_DN73348_c0_g2_i3.p1, Psi_DN74286_c1_g1_i1.p1, Psi_DN74687_c0_g1_i1.p1, Psi_DN82880_c0_g1_i1.p1	Sps_DN108931_c0_g1_i1.p1, Sps_DN109826_c0_g1_i1.p1, Sps_DN123405_c0_g1_i1.p1, Sps_DN16521_c0_g1_i1.p1, Sps_DN1949_c0_g1_i1.p1, Sps_DN29743_c0_g1_i1.p1, Sps_DN34045_c0_g2_i1.p1, Sps_DN47486_c0_g1_i1.p1, Sps_DN47486_c0_g2_i1.p1, Sps_DN50302_c0_g1_i1.p1, Sps_DN51641_c0_g1_i1.p1, Sps_DN51641_c1_g1_i1.p1, Sps_DN51641_c1_g2_i1.p1, Sps_DN53086_c0_g1_i1.p1, Sps_DN53309_c0_g1_i1.p1, Sps_DN54356_c0_g1_i1.p…
OG0000008	tr|A0A3R7CW24|A0A3R7CW24_CLOSI, tr|A0A3R7ELE2|A0A3R7ELE2_CLOSI, tr|A0A3R7G9X0|A0A3R7G9X0_CLOSI, tr|A0A3R7JT50|A0A3R7JT50_CLOSI, tr|A0A419PEI5|A0A419PEI5_CLOSI, tr|A0A419PMC6|A0A419PMC6_CLOSI, tr|A0A419PXQ6|A0A419PXQ6_CLOSI	Cluster-15092.0, Cluster-16425.0orf1, Cluster-25.0, Cluster-29703.0, Cluster-34880.0orf1, Cluster-36837.0, Cluster-60159.0orf1, Cluster-60159.0orf2, Cluster-62322.0, Cluster-63849.0orf1, Cluster-65551.100854, Cluster-65551.101076, Cluster-65551.101592, Cluster-65551.10182orf1, Cluster-65551.102591orf1, Cluster-65551.103315orf1, Cluster-65551.104475orf1, Cluster-65551.104906orf2, Cluster-65551.105…	tr|A0A4E0QZN2|A0A4E0QZN2_FASHE, tr|A0A4E0RVW8|A0A4E0RVW8_FASHE	BOX15_Mlig000124g1, BOX15_Mlig000124g13, BOX15_Mlig000124g2, BOX15_Mlig000124g3, BOX15_Mlig000124g4, BOX15_Mlig000124g6, BOX15_Mlig000124g8, BOX15_Mlig000668g12, BOX15_Mlig000668g15, BOX15_Mlig000668g18, BOX15_Mlig000668g24, BOX15_Mlig000668g27, BOX15_Mlig000668g3, BOX15_Mlig000668g30, BOX15_Mlig000668g33, BOX15_Mlig000668g6, BOX15_Mlig000668g9, BOX15_Mlig001644g2, BOX15_Mlig001644g8, BOX15_Mlig0…	tr|A0A4S2M1A8|A0A4S2M1A8_OPIFE	tr|A0A074YWP6|A0A074YWP6_9TREM, tr|A0A074Z0V2|A0A074Z0V2_9TREM, tr|A0A074Z1A8|A0A074Z1A8_9TREM, tr|A0A074Z3U9|A0A074Z3U9_9TREM, tr|A0A074Z6K4|A0A074Z6K4_9TREM, tr|A0A074Z9F1|A0A074Z9F1_9TREM, tr|A0A074ZB30|A0A074ZB30_9TREM, tr|A0A074ZBB9|A0A074ZBB9_9TREM, tr|A0A074ZC28|A0A074ZC28_9TREM, tr|A0A074ZCP6|A0A074ZCP6_9TREM, tr|A0A074ZFS4|A0A074ZFS4_9TREM, tr|A0A074ZH20|A0A074ZH20_9TREM, tr|A0A074ZHK5|A…		tr|A0A094ZGI7|A0A094ZGI7_SCHHA, tr|A0A094ZGN8|A0A094ZGN8_SCHHA, tr|A0A095A0X3|A0A095A0X3_SCHHA, tr|A0A095C8I1|A0A095C8I1_SCHHA, tr|A0A095C993|A0A095C993_SCHHA, tr|A0A095CG40|A0A095CG40_SCHHA	tr|A0A4Z2CPM7|A0A4Z2CPM7_SCHJA, tr|A0A4Z2D0V3|A0A4Z2D0V3_SCHJA, tr|A0A4Z2D597|A0A4Z2D597_SCHJA, tr|A0A4Z2DAK1|A0A4Z2DAK1_SCHJA, tr|A0A4Z2DAK8|A0A4Z2DAK8_SCHJA, tr|A0A4Z2DAW1|A0A4Z2DAW1_SCHJA, tr|A0A4Z2DE68|A0A4Z2DE68_SCHJA, tr|A0A4Z2DIL8|A0A4Z2DIL8_SCHJA, tr|A0A4Z2DQW2|A0A4Z2DQW2_SCHJA, tr|A0A4Z2DYY2|A0A4Z2DYY2_SCHJA	tr|A0A3Q0KDJ7|A0A3Q0KDJ7_SCHMA, tr|A0A3Q0KJP9|A0A3Q0KJP9_SCHMA, tr|A0A3Q0KK73|A0A3Q0KK73_SCHMA, tr|A0A3Q0KKA8|A0A3Q0KKA8_SCHMA, tr|A0A3Q0KTE6|A0A3Q0KTE6_SCHMA, tr|A0A3Q0KUN2|A0A3Q0KUN2_SCHMA, tr|C4QMF9|C4QMF9_SCHMA, tr|C4QSB3|C4QSB3_SCHMA	cds.Treg_006632|m.70949	Tszi_020634|m.170767	Psi_DN10492_c0_g2_i1.p2, Psi_DN120258_c0_g1_i1.p1, Psi_DN27343_c0_g1_i1.p1, Psi_DN33927_c0_g1_i1.p1, Psi_DN36796_c0_g1_i1.p1, Psi_DN3759_c0_g1_i1.p1, Psi_DN40490_c0_g1_i1.p1, Psi_DN45895_c0_g1_i1.p1, Psi_DN59949_c0_g1_i3.p1, Psi_DN60982_c0_g1_i1.p2, Psi_DN61848_c0_g2_i1.p1, Psi_DN62031_c0_g1_i1.p1, Psi_DN62259_c0_g1_i1.p1, Psi_DN63156_c0_g1_i1.p1, Psi_DN63261_c7_g2_i1.p1, Psi_DN63347_c0_g1_i1.p1,…	Sps_DN100320_c0_g1_i1.p1, Sps_DN101666_c0_g1_i1.p1, Sps_DN106764_c0_g1_i1.p1, Sps_DN11329_c0_g1_i1.p1, Sps_DN14769_c0_g1_i1.p1, Sps_DN30936_c0_g1_i1.p1, Sps_DN37667_c0_g1_i1.p1, Sps_DN37789_c0_g2_i1.p1, Sps_DN38647_c0_g1_i1.p1, Sps_DN38692_c0_g2_i1.p1, Sps_DN38776_c0_g1_i1.p1, Sps_DN38823_c0_g1_i1.p1, Sps_DN40492_c0_g1_i1.p1, Sps_DN45251_c0_g1_i3.p1, Sps_DN45799_c0_g1_i1.p2, Sps_DN47472_c0_g1_i1.…
OG0000009				BOX15_Mlig006785g2, BOX15_Mlig019786g1, BOX15_Mlig019786g2, BOX15_Mlig019786g3, BOX15_Mlig022478g2, BOX15_Mlig022478g7, BOX15_Mlig030786g2, BOX15_Mlig034551g3			SMEST000031001, SMEST000136001, SMEST000231001, SMEST000526001, SMEST000864001, SMEST000950001, SMEST001171001, SMEST001279001, SMEST001289001, SMEST001816001, SMEST002314001, SMEST002530001, SMEST002530002, SMEST002564001, SMEST003397001, SMEST003539001, SMEST003545001, SMEST003635001, SMEST004083001, SMEST004098001, SMEST004110001, SMEST004542001, SMEST004634001, SMEST005065001, SMEST005181001,…
OG0000010	tr|A0A3R7D7G6|A0A3R7D7G6_CLOSI, tr|A0A419PD50|A0A419PD50_CLOSI, tr|A0A419PIX1|A0A419PIX1_CLOSI, tr|A0A419PRM3|A0A419PRM3_CLOSI	Cluster-14858.0orf1, Cluster-273.0orf1, Cluster-32330.0orf1, Cluster-32801.0, Cluster-33692.0orf1, Cluster-35466.0, Cluster-35502.0orf1, Cluster-38802.0orf1, Cluster-39230.0orf1, Cluster-39560.0orf1, Cluster-41545.0, Cluster-42796.0, Cluster-44320.0, Cluster-44360.0orf1, Cluster-44475.0orf1, Cluster-45591.0, Cluster-53665.0, Cluster-59653.0, Cluster-59990.0orf1, Cluster-60511.0, Cluster-61683.0or…	tr|A0A4E0R325|A0A4E0R325_FASHE, tr|A0A4E0RRG2|A0A4E0RRG2_FASHE	BOX15_Mlig008143g1, BOX15_Mlig013006g6, BOX15_Mlig014361g1, BOX15_Mlig015159g1, BOX15_Mlig026079g1, BOX15_Mlig026079g2, BOX15_Mlig027372g1, BOX15_Mlig027434g1	tr|A0A4S2LMF7|A0A4S2LMF7_OPIFE, tr|A0A4S2MBD2|A0A4S2MBD2_OPIFE	tr|A0A074Z262|A0A074Z262_9TREM, tr|A0A074ZKF2|A0A074ZKF2_9TREM, tr|A0A074ZNQ4|A0A074ZNQ4_9TREM, tr|A0A075A0N5|A0A075A0N5_9TREM, tr|A0A075AG85|A0A075AG85_9TREM	SMEST013827001, SMEST018746001, SMEST050683001, SMEST077068001, SMEST077977003, SMEST077977004, SMEST077977005, SMEST077977007	tr|A0A095CF21|A0A095CF21_SCHHA	tr|A0A4Z2DDD8|A0A4Z2DDD8_SCHJA, tr|A0A4Z2DEA3|A0A4Z2DEA3_SCHJA		cds.Treg_007852|m.89634	Tszi_004172|m.50413, Tszi_004173|m.50437	Psi_DN10457_c0_g1_i1.p1, Psi_DN42426_c0_g1_i1.p1, Psi_DN53538_c0_g1_i1.p1, Psi_DN64251_c0_g1_i5.p1, Psi_DN66186_c0_g2_i7.p1, Psi_DN66186_c0_g3_i1.p1, Psi_DN67395_c3_g3_i1.p1, Psi_DN67395_c3_g4_i4.p1, Psi_DN67395_c3_g5_i5.p1, Psi_DN67677_c8_g1_i3.p1, Psi_DN67802_c4_g1_i2.p1, Psi_DN67802_c4_g2_i3.p2, Psi_DN68385_c5_g1_i1.p1, Psi_DN68385_c5_g5_i1.p1, Psi_DN68506_c1_g1_i1.p1, Psi_DN68627_c0_g1_i2.p1,…	Sps_DN10395_c0_g1_i1.p1, Sps_DN124707_c0_g1_i1.p1, Sps_DN16724_c0_g1_i1.p1, Sps_DN18818_c0_g1_i1.p1, Sps_DN19636_c0_g1_i1.p1, Sps_DN23268_c0_g1_i1.p1, Sps_DN23696_c0_g1_i1.p1, Sps_DN28662_c0_g1_i1.p1, Sps_DN31757_c0_g1_i1.p1, Sps_DN35992_c0_g1_i2.p1, Sps_DN36504_c0_g1_i1.p1, Sps_DN39925_c0_g1_i2.p1, Sps_DN45336_c0_g1_i1.p1, Sps_DN50710_c0_g2_i1.p1, Sps_DN54577_c0_g1_i8.p1, Sps_DN54577_c0_g2_i1.p1…
OG0000011	tr|A0A3R7CP70|A0A3R7CP70_CLOSI, tr|A0A3R7CTR4|A0A3R7CTR4_CLOSI, tr|A0A3R7D0X4|A0A3R7D0X4_CLOSI, tr|A0A3R7D427|A0A3R7D427_CLOSI, tr|A0A3R7DIU9|A0A3R7DIU9_CLOSI, tr|A0A3R7FCU0|A0A3R7FCU0_CLOSI, tr|A0A3R7FGY4|A0A3R7FGY4_CLOSI, tr|A0A3R7FMF7|A0A3R7FMF7_CLOSI, tr|A0A3R7FRM3|A0A3R7FRM3_CLOSI, tr|A0A3R7FUS7|A0A3R7FUS7_CLOSI, tr|A0A3R7G2C2|A0A3R7G2C2_CLOSI, tr|A0A3R7GY66|A0A3R7GY66_CLOSI, tr|A0A3R7JLD7|A…	Cluster-65551.105087orf1, Cluster-65551.105290orf1, Cluster-65551.112549, Cluster-65551.114834orf1, Cluster-65551.121658, Cluster-65551.122794orf1, Cluster-65551.123596orf1, Cluster-65551.124013orf1, Cluster-65551.124051, Cluster-65551.124183orf1, Cluster-65551.125832orf1, Cluster-65551.126262orf1, Cluster-65551.126270orf1, Cluster-65551.127515orf1, Cluster-65551.128211orf1, Cluster-65551.129230o…	tr|A0A2H1BYF2|A0A2H1BYF2_FASHE, tr|A0A2H1C5S4|A0A2H1C5S4_FASHE, tr|A0A2H1C8M6|A0A2H1C8M6_FASHE, tr|A0A2H1CAS1|A0A2H1CAS1_FASHE, tr|A0A2H1CCP1|A0A2H1CCP1_FASHE, tr|A0A2H1CCW9|A0A2H1CCW9_FASHE, tr|A0A2H1CH96|A0A2H1CH96_FASHE, tr|A0A4E0R068|A0A4E0R068_FASHE, tr|A0A4E0R6J3|A0A4E0R6J3_FASHE, tr|A0A4E0RAF5|A0A4E0RAF5_FASHE, tr|A0A4E0RB13|A0A4E0RB13_FASHE, tr|A0A4E0RB94|A0A4E0RB94_FASHE, tr|A0A4E0RC48|A…	BOX15_Mlig001535g1, BOX15_Mlig001535g3, BOX15_Mlig001535g4, BOX15_Mlig001535g5, BOX15_Mlig001535g6, BOX15_Mlig006955g1, BOX15_Mlig006955g2, BOX15_Mlig006955g3, BOX15_Mlig007867g1, BOX15_Mlig007867g2, BOX15_Mlig007926g1, BOX15_Mlig007926g2, BOX15_Mlig009134g1, BOX15_Mlig013123g1, BOX15_Mlig013123g2, BOX15_Mlig013123g3, BOX15_Mlig013587g1, BOX15_Mlig013587g2, BOX15_Mlig015062g1, BOX15_Mlig015955g1,…	tr|A0A4S2L656|A0A4S2L656_OPIFE, tr|A0A4S2L738|A0A4S2L738_OPIFE, tr|A0A4S2L9Q3|A0A4S2L9Q3_OPIFE, tr|A0A4S2LN66|A0A4S2LN66_OPIFE, tr|A0A4S2LNI4|A0A4S2LNI4_OPIFE, tr|A0A4S2LNS2|A0A4S2LNS2_OPIFE, tr|A0A4S2LNT0|A0A4S2LNT0_OPIFE, tr|A0A4S2LPB3|A0A4S2LPB3_OPIFE, tr|A0A4S2LPD7|A0A4S2LPD7_OPIFE, tr|A0A4S2LV61|A0A4S2LV61_OPIFE, tr|A0A4S2LX78|A0A4S2LX78_OPIFE, tr|A0A4S2LYN3|A0A4S2LYN3_OPIFE, tr|A0A4S2M1F3|A…	tr|A0A074YW85|A0A074YW85_9TREM, tr|A0A074Z126|A0A074Z126_9TREM, tr|A0A074Z4W4|A0A074Z4W4_9TREM, tr|A0A074Z4X4|A0A074Z4X4_9TREM, tr|A0A074Z712|A0A074Z712_9TREM, tr|A0A074Z808|A0A074Z808_9TREM, tr|A0A074Z8G0|A0A074Z8G0_9TREM, tr|A0A074Z980|A0A074Z980_9TREM, tr|A0A074ZDE7|A0A074ZDE7_9TREM, tr|A0A074ZDQ0|A0A074ZDQ0_9TREM, tr|A0A074ZHJ9|A0A074ZHJ9_9TREM, tr|A0A074ZKQ1|A0A074ZKQ1_9TREM, tr|A0A074ZMY2|A…	SMEST002445001, SMEST002455001, SMEST002455002, SMEST004587001, SMEST005035001, SMEST005035002, SMEST005037002, SMEST005487001, SMEST005489001, SMEST005493001, SMEST005505001, SMEST005506001, SMEST005506002, SMEST005918001, SMEST006374001, SMEST006907001, SMEST006907002, SMEST008656001, SMEST009011001, SMEST009421001, SMEST009951001, SMEST010593001, SMEST010696001, SMEST010930001, SMEST010930002,…	tr|A0A094ZHX0|A0A094ZHX0_SCHHA, tr|A0A094ZQ50|A0A094ZQ50_SCHHA, tr|A0A095A4Z8|A0A095A4Z8_SCHHA	tr|A0A4Z2CMQ2|A0A4Z2CMQ2_SCHJA, tr|A0A4Z2CMQ8|A0A4Z2CMQ8_SCHJA, tr|A0A4Z2D895|A0A4Z2D895_SCHJA, tr|A0A4Z2DH19|A0A4Z2DH19_SCHJA, tr|A0A4Z2DTW8|A0A4Z2DTW8_SCHJA, tr|C1LLC3|C1LLC3_SCHJA, tr|Q5DAC9|Q5DAC9_SCHJA	tr|C4Q4S5|C4Q4S5_SCHMA, tr|G4V865|G4V865_SCHMA, tr|G4VKY4|G4VKY4_SCHMA, tr|Q26444|Q26444_SCHMA, tr|Q26595|Q26595_SCHMA	cds.Treg_000402|m.4948, cds.Treg_000404|m.5001, cds.Treg_003663|m.32844, cds.Treg_005336|m.51309, cds.Treg_006065|m.62068, cds.Treg_010004|m.119078, cds.Treg_011451|m.133757, cds.Treg_017293|m.184620, cds.Treg_018505|m.194467, cds.Treg_019170|m.197724, cds.Treg_019645|m.199466	Tszi_000139|m.1613, Tszi_018328|m.154710	Psi_DN49880_c0_g1_i2.p1, Psi_DN61456_c0_g1_i1.p1, Psi_DN62421_c0_g1_i1.p1, Psi_DN63550_c0_g1_i1.p1, Psi_DN63570_c0_g1_i1.p1, Psi_DN64084_c0_g1_i1.p1, Psi_DN64928_c0_g1_i3.p1, Psi_DN64931_c0_g1_i3.p1, Psi_DN64969_c0_g1_i1.p1, Psi_DN65405_c0_g2_i1.p1, Psi_DN65405_c1_g1_i1.p1, Psi_DN65405_c2_g1_i1.p1, Psi_DN65843_c0_g1_i1.p1, Psi_DN66442_c0_g2_i1.p1, Psi_DN67450_c1_g1_i2.p1, Psi_DN67614_c0_g2_i2.p1,…	Sps_DN33987_c0_g1_i1.p1, Sps_DN43375_c0_g1_i2.p1, Sps_DN54068_c0_g1_i1.p1, Sps_DN54068_c0_g3_i2.p1, Sps_DN54941_c0_g1_i1.p1, Sps_DN55846_c0_g2_i1.p1, Sps_DN55846_c0_g4_i1.p1, Sps_DN57299_c3_g1_i1.p1, Sps_DN57358_c0_g1_i6.p1, Sps_DN57358_c0_g2_i4.p1, Sps_DN57358_c0_g5_i1.p1, Sps_DN57412_c3_g1_i3.p1, Sps_DN57616_c0_g1_i1.p1, Sps_DN57616_c0_g3_i2.p1, Sps_DN57616_c0_g4_i1.p1, Sps_DN57616_c0_g5_i1.p1,…
OG0000012	tr|A0A3R7BZC6|A0A3R7BZC6_CLOSI, tr|A0A3R7BZD9|A0A3R7BZD9_CLOSI, tr|A0A3R7BZP1|A0A3R7BZP1_CLOSI, tr|A0A3R7C2J5|A0A3R7C2J5_CLOSI, tr|A0A3R7C3U5|A0A3R7C3U5_CLOSI, tr|A0A3R7C4P1|A0A3R7C4P1_CLOSI, tr|A0A3R7C753|A0A3R7C753_CLOSI, tr|A0A3R7C811|A0A3R7C811_CLOSI, tr|A0A3R7C942|A0A3R7C942_CLOSI, tr|A0A3R7CAL2|A0A3R7CAL2_CLOSI, tr|A0A3R7CAN9|A0A3R7CAN9_CLOSI, tr|A0A3R7CD10|A0A3R7CD10_CLOSI, tr|A0A3R7CEW9|A…	Cluster-38651.0, Cluster-65551.182496orf1			tr|A0A4S2K4P4|A0A4S2K4P4_OPIFE, tr|A0A4S2KA25|A0A4S2KA25_OPIFE, tr|A0A4S2KIR9|A0A4S2KIR9_OPIFE, tr|A0A4S2L8D3|A0A4S2L8D3_OPIFE, tr|A0A4S2LT35|A0A4S2LT35_OPIFE, tr|A0A4S2MGE8|A0A4S2MGE8_OPIFE, tr|A0A4V3SB48|A0A4V3SB48_OPIFE	tr|A0A074YVW5|A0A074YVW5_9TREM, tr|A0A074YXK4|A0A074YXK4_9TREM, tr|A0A074YZ98|A0A074YZ98_9TREM, tr|A0A074Z078|A0A074Z078_9TREM, tr|A0A074Z212|A0A074Z212_9TREM, tr|A0A074Z2P0|A0A074Z2P0_9TREM, tr|A0A074Z2Z4|A0A074Z2Z4_9TREM, tr|A0A074Z369|A0A074Z369_9TREM, tr|A0A074Z3T5|A0A074Z3T5_9TREM, tr|A0A074Z3Z8|A0A074Z3Z8_9TREM, tr|A0A074Z4A7|A0A074Z4A7_9TREM, tr|A0A074Z4U1|A0A074Z4U1_9TREM, tr|A0A074Z5A9|A…			tr|A0A4Z2DJ16|A0A4Z2DJ16_SCHJA				Psi_DN58090_c0_g1_i1.p1
OG0000013	tr|A0A3R7BYQ9|A0A3R7BYQ9_CLOSI, tr|A0A3R7CA96|A0A3R7CA96_CLOSI, tr|A0A3R7CFK0|A0A3R7CFK0_CLOSI, tr|A0A3R7CKI1|A0A3R7CKI1_CLOSI, tr|A0A3R7CTT3|A0A3R7CTT3_CLOSI, tr|A0A3R7CYN5|A0A3R7CYN5_CLOSI, tr|A0A3R7D4D2|A0A3R7D4D2_CLOSI, tr|A0A3R7D9Q8|A0A3R7D9Q8_CLOSI, tr|A0A3R7D9Z9|A0A3R7D9Z9_CLOSI, tr|A0A3R7DAF0|A0A3R7DAF0_CLOSI, tr|A0A3R7DBE0|A0A3R7DBE0_CLOSI, tr|A0A3R7DG70|A0A3R7DG70_CLOSI, tr|A0A3R7DQ31|A…	Cluster-11573.0, Cluster-15840.0, Cluster-49494.0orf1, Cluster-50663.1orf2, Cluster-51889.0orf1, Cluster-51943.1orf1, Cluster-60122.0, Cluster-60354.0orf2, Cluster-61081.2orf1, Cluster-65551.103221orf1, Cluster-65551.103223orf1, Cluster-65551.103555, Cluster-65551.104091orf1, Cluster-65551.109318orf1, Cluster-65551.111095, Cluster-65551.111398orf1, Cluster-65551.114170orf1, Cluster-65551.117787or…	tr|A0A4E0R6A7|A0A4E0R6A7_FASHE	BOX15_Mlig001868g2, BOX15_Mlig023011g1, BOX15_Mlig024249g2, BOX15_Mlig032167g2, BOX15_Mlig032167g4	tr|A0A4S2L4F7|A0A4S2L4F7_OPIFE, tr|A0A4S2LX42|A0A4S2LX42_OPIFE, tr|A0A4S2M2B7|A0A4S2M2B7_OPIFE, tr|A0A4S2M3C0|A0A4S2M3C0_OPIFE	tr|A0A074YVG0|A0A074YVG0_9TREM, tr|A0A074YWR8|A0A074YWR8_9TREM, tr|A0A074YXA9|A0A074YXA9_9TREM, tr|A0A074YXF3|A0A074YXF3_9TREM, tr|A0A074Z032|A0A074Z032_9TREM, tr|A0A074Z0S2|A0A074Z0S2_9TREM, tr|A0A074Z137|A0A074Z137_9TREM, tr|A0A074Z1R4|A0A074Z1R4_9TREM, tr|A0A074Z200|A0A074Z200_9TREM, tr|A0A074Z3J3|A0A074Z3J3_9TREM, tr|A0A074Z3L4|A0A074Z3L4_9TREM, tr|A0A074Z458|A0A074Z458_9TREM, tr|A0A074Z4F1|A…	SMEST038019001, SMEST057438001, SMEST057438002, SMEST059031002	tr|A0A094ZNN7|A0A094ZNN7_SCHHA, tr|A0A094ZUE7|A0A094ZUE7_SCHHA, tr|A0A095A8P9|A0A095A8P9_SCHHA	tr|A0A4Z2CUM1|A0A4Z2CUM1_SCHJA, tr|A0A4Z2CVI4|A0A4Z2CVI4_SCHJA, tr|A0A4Z2D1B8|A0A4Z2D1B8_SCHJA, tr|A0A4Z2D1Z9|A0A4Z2D1Z9_SCHJA, tr|A0A4Z2DC40|A0A4Z2DC40_SCHJA, tr|A0A4Z2DED8|A0A4Z2DED8_SCHJA, tr|A0A4Z2DEF8|A0A4Z2DEF8_SCHJA, tr|A0A4Z2DEG3|A0A4Z2DEG3_SCHJA	tr|G4VIY0|G4VIY0_SCHMA	cds.Treg_016497|m.175217	Tszi_005411|m.63301, Tszi_020474|m.169988, Tszi_020475|m.169999	Psi_DN65077_c10_g1_i4.p1, Psi_DN65077_c10_g2_i5.p1, Psi_DN65481_c0_g2_i1.p1, Psi_DN65760_c1_g1_i9.p1, Psi_DN66588_c4_g1_i2.p1, Psi_DN66944_c2_g2_i3.p1, Psi_DN66944_c3_g2_i1.p1, Psi_DN67099_c2_g1_i1.p1, Psi_DN67099_c3_g1_i8.p1, Psi_DN67099_c3_g3_i3.p1, Psi_DN67099_c3_g4_i1.p1, Psi_DN67599_c0_g1_i1.p1, Psi_DN68442_c1_g1_i1.p1, Psi_DN68442_c1_g2_i2.p1, Psi_DN68442_c1_g3_i1.p1, Psi_DN69493_c1_g1_i2.p…	Sps_DN108176_c0_g1_i1.p1, Sps_DN27047_c0_g1_i1.p1, Sps_DN28922_c0_g1_i1.p1, Sps_DN30111_c0_g1_i1.p1, Sps_DN33630_c0_g1_i1.p1, Sps_DN37656_c0_g1_i1.p1, Sps_DN39573_c0_g1_i2.p1, Sps_DN43097_c0_g1_i2.p1, Sps_DN48632_c0_g1_i1.p1, Sps_DN49105_c0_g1_i1.p1, Sps_DN49653_c0_g1_i1.p1, Sps_DN50039_c0_g1_i1.p1, Sps_DN50039_c0_g4_i1.p1, Sps_DN50701_c0_g1_i2.p1, Sps_DN51818_c0_g1_i1.p1, Sps_DN53801_c0_g1_i2.p1…
OG0000014	tr|A0A3R7CIY3|A0A3R7CIY3_CLOSI, tr|A0A3R7CKH8|A0A3R7CKH8_CLOSI, tr|A0A3R7CPN4|A0A3R7CPN4_CLOSI, tr|A0A3R7D3Y1|A0A3R7D3Y1_CLOSI, tr|A0A3R7F5C2|A0A3R7F5C2_CLOSI, tr|A0A3R7G5R8|A0A3R7G5R8_CLOSI, tr|A0A3R7JKS3|A0A3R7JKS3_CLOSI, tr|A0A419PFB7|A0A419PFB7_CLOSI, tr|A0A419PG98|A0A419PG98_CLOSI, tr|A0A419PK76|A0A419PK76_CLOSI, tr|A0A419PKX4|A0A419PKX4_CLOSI, tr|A0A419PXZ1|A0A419PXZ1_CLOSI, tr|A0A419PY06|A…	Cluster-49332.0orf1, Cluster-65551.111292orf1, Cluster-65551.120866, Cluster-65551.142899orf1, Cluster-65551.145935orf1, Cluster-65551.149514orf1, Cluster-65551.151328, Cluster-65551.156162, Cluster-65551.156164orf1, Cluster-65551.156167orf1, Cluster-65551.156168orf1, Cluster-65551.156168orf2, Cluster-65551.156721, Cluster-65551.157144orf1, Cluster-65551.157620, Cluster-65551.160868, Cluster-6555…	tr|A0A2H1C8Z8|A0A2H1C8Z8_FASHE, tr|A0A4E0R2T7|A0A4E0R2T7_FASHE, tr|A0A4E0R5U1|A0A4E0R5U1_FASHE, tr|A0A4E0R8U8|A0A4E0R8U8_FASHE, tr|A0A4E0RBJ0|A0A4E0RBJ0_FASHE, tr|A0A4E0RCL6|A0A4E0RCL6_FASHE, tr|A0A4E0RFH8|A0A4E0RFH8_FASHE, tr|A0A4E0RH85|A0A4E0RH85_FASHE, tr|A0A4E0RIZ0|A0A4E0RIZ0_FASHE, tr|A0A4E0RJV4|A0A4E0RJV4_FASHE, tr|A0A4E0RK79|A0A4E0RK79_FASHE, tr|A0A4E0RMC7|A0A4E0RMC7_FASHE, tr|A0A4E0RQZ9|A…	BOX15_Mlig001838g1, BOX15_Mlig001838g2, BOX15_Mlig001838g4, BOX15_Mlig001838g5, BOX15_Mlig002822g1, BOX15_Mlig003849g1, BOX15_Mlig003862g1, BOX15_Mlig003862g2, BOX15_Mlig003862g6, BOX15_Mlig003862g8, BOX15_Mlig003862g9, BOX15_Mlig006603g1, BOX15_Mlig006603g2, BOX15_Mlig006603g3, BOX15_Mlig006603g4, BOX15_Mlig007537g1, BOX15_Mlig007537g2, BOX15_Mlig007537g3, BOX15_Mlig008477g1, BOX15_Mlig009546g1,…	tr|A0A4S2L703|A0A4S2L703_OPIFE, tr|A0A4S2LC35|A0A4S2LC35_OPIFE, tr|A0A4S2LFX2|A0A4S2LFX2_OPIFE, tr|A0A4S2LH45|A0A4S2LH45_OPIFE, tr|A0A4S2LQT7|A0A4S2LQT7_OPIFE, tr|A0A4S2LQU5|A0A4S2LQU5_OPIFE, tr|A0A4S2LRP6|A0A4S2LRP6_OPIFE, tr|A0A4S2LRQ0|A0A4S2LRQ0_OPIFE, tr|A0A4S2LSD6|A0A4S2LSD6_OPIFE, tr|A0A4S2LVP2|A0A4S2LVP2_OPIFE, tr|A0A4S2M046|A0A4S2M046_OPIFE, tr|A0A4S2M263|A0A4S2M263_OPIFE, tr|A0A4S2M280|A…	tr|A0A074YV86|A0A074YV86_9TREM, tr|A0A074YVI7|A0A074YVI7_9TREM, tr|A0A074Z6X9|A0A074Z6X9_9TREM, tr|A0A074Z870|A0A074Z870_9TREM, tr|A0A074ZD87|A0A074ZD87_9TREM, tr|A0A074ZEK1|A0A074ZEK1_9TREM, tr|A0A074ZF62|A0A074ZF62_9TREM, tr|A0A074ZJW2|A0A074ZJW2_9TREM, tr|A0A074ZLE8|A0A074ZLE8_9TREM, tr|A0A074ZNX3|A0A074ZNX3_9TREM, tr|A0A074ZPZ5|A0A074ZPZ5_9TREM, tr|A0A074ZQF4|A0A074ZQF4_9TREM, tr|A0A074ZQT3|A…	SMEST004475001, SMEST004475002, SMEST004475003, SMEST004477001, SMEST004477002, SMEST007049001, SMEST007049003, SMEST007049004, SMEST007049005, SMEST012956001, SMEST012956002, SMEST013737001, SMEST017294001, SMEST017294002, SMEST033128001, SMEST033128002, SMEST039073001, SMEST040510001, SMEST040511001, SMEST040511002, SMEST049144001, SMEST049144002, SMEST050247001, SMEST050528001, SMEST050528002,…	tr|A0A094ZMM0|A0A094ZMM0_SCHHA, tr|A0A094ZP70|A0A094ZP70_SCHHA, tr|A0A094ZSS9|A0A094ZSS9_SCHHA, tr|A0A094ZTF1|A0A094ZTF1_SCHHA, tr|A0A094ZX25|A0A094ZX25_SCHHA, tr|A0A095A0T8|A0A095A0T8_SCHHA, tr|A0A095A169|A0A095A169_SCHHA, tr|A0A095A6Q6|A0A095A6Q6_SCHHA, tr|A0A095AEL6|A0A095AEL6_SCHHA, tr|A0A095AHA3|A0A095AHA3_SCHHA, tr|A0A095ANS1|A0A095ANS1_SCHHA, tr|A0A095APF8|A0A095APF8_SCHHA, tr|A0A095BY47|A…	tr|A0A4Z2CL03|A0A4Z2CL03_SCHJA, tr|A0A4Z2CLQ7|A0A4Z2CLQ7_SCHJA, tr|A0A4Z2CPQ3|A0A4Z2CPQ3_SCHJA, tr|A0A4Z2CSI8|A0A4Z2CSI8_SCHJA, tr|A0A4Z2CSJ5|A0A4Z2CSJ5_SCHJA, tr|A0A4Z2CU40|A0A4Z2CU40_SCHJA, tr|A0A4Z2CUS3|A0A4Z2CUS3_SCHJA, tr|A0A4Z2CYT3|A0A4Z2CYT3_SCHJA, tr|A0A4Z2D762|A0A4Z2D762_SCHJA, tr|A0A4Z2D8W9|A0A4Z2D8W9_SCHJA, tr|A0A4Z2DMA9|A0A4Z2DMA9_SCHJA, tr|A0A4Z2DQR4|A0A4Z2DQR4_SCHJA, tr|A0A4Z2DTY0|A…	tr|A0A3Q0KEA4|A0A3Q0KEA4_SCHMA, tr|A0A3Q0KLT8|A0A3Q0KLT8_SCHMA, tr|A0A3Q0KQ63|A0A3Q0KQ63_SCHMA, tr|A0A3Q0KRH4|A0A3Q0KRH4_SCHMA, tr|A0A3Q0KS40|A0A3Q0KS40_SCHMA, tr|A0A3Q0KTZ4|A0A3Q0KTZ4_SCHMA	cds.Treg_002006|m.22165, cds.Treg_009291|m.109948, cds.Treg_009969|m.118646, cds.Treg_010613|m.125821, cds.Treg_010796|m.127826, cds.Treg_011876|m.136764, cds.Treg_014033|m.145648, cds.Treg_018696|m.195696	Tszi_003114|m.37972, Tszi_008339|m.83947, Tszi_020620|m.170704, Tszi_021902|m.176219	Psi_DN107029_c0_g1_i1.p1, Psi_DN53157_c0_g1_i1.p1, Psi_DN61606_c0_g1_i1.p1, Psi_DN62084_c0_g1_i1.p1, Psi_DN66218_c0_g1_i1.p1, Psi_DN66218_c0_g2_i2.p1, Psi_DN67930_c0_g1_i1.p1, Psi_DN67930_c1_g1_i1.p1, Psi_DN69580_c0_g1_i2.p1, Psi_DN70893_c0_g1_i2.p1, Psi_DN72538_c0_g1_i1.p1, Psi_DN72538_c0_g3_i1.p1, Psi_DN72573_c0_g1_i2.p1, Psi_DN73479_c0_g1_i5.p1, Psi_DN73864_c0_g1_i1.p1, Psi_DN73900_c1_g1_i1.p1…	Sps_DN10274_c0_g1_i1.p1, Sps_DN121195_c0_g1_i1.p1, Sps_DN122148_c0_g1_i1.p1, Sps_DN16568_c0_g1_i1.p1, Sps_DN20635_c0_g2_i1.p1, Sps_DN29288_c0_g1_i1.p1, Sps_DN35255_c0_g1_i1.p1, Sps_DN35255_c0_g2_i1.p1, Sps_DN41956_c0_g1_i1.p1, Sps_DN42649_c0_g1_i1.p1, Sps_DN46366_c0_g1_i1.p1, Sps_DN48270_c0_g1_i1.p1, Sps_DN48385_c0_g1_i1.p1, Sps_DN50736_c0_g1_i1.p1, Sps_DN50810_c0_g1_i1.p1, Sps_DN52357_c1_g2_i1.p…
OG0000015		Cluster-16116.0orf1, Cluster-16205.0orf1, Cluster-23687.0orf1, Cluster-29579.0, Cluster-30509.0orf1, Cluster-34661.1orf2, Cluster-37611.0orf1, Cluster-38681.0orf1, Cluster-41397.0, Cluster-41885.0, Cluster-43154.0orf1, Cluster-43201.0orf1, Cluster-44663.0, Cluster-46301.0orf1, Cluster-46350.0orf1, Cluster-50073.0, Cluster-50127.1orf1, Cluster-52520.0orf1, Cluster-53016.0orf1, Cluster-55956.1orf1,…						tr|A0A095BS32|A0A095BS32_SCHHA			cds.Treg_000158|m.1721, cds.Treg_000929|m.10777, cds.Treg_000930|m.10794, cds.Treg_004182|m.40133, cds.Treg_004393|m.42830, cds.Treg_008561|m.100121, cds.Treg_019204|m.197866		Psi_DN104083_c0_g1_i1.p1, Psi_DN106505_c0_g1_i1.p1, Psi_DN10692_c0_g1_i1.p1, Psi_DN107112_c0_g1_i1.p1, Psi_DN107407_c0_g1_i1.p1, Psi_DN107772_c0_g1_i1.p1, Psi_DN121188_c0_g1_i1.p1, Psi_DN127311_c0_g1_i1.p1, Psi_DN127649_c0_g1_i1.p1, Psi_DN131867_c0_g1_i1.p1, Psi_DN13260_c0_g1_i1.p1, Psi_DN135627_c0_g1_i1.p1, Psi_DN16693_c0_g1_i1.p1, Psi_DN26244_c0_g1_i1.p1, Psi_DN27061_c0_g1_i1.p1, Psi_DN41750_c0…	Sps_DN108021_c0_g1_i1.p1, Sps_DN109561_c0_g1_i1.p1, Sps_DN24805_c0_g1_i1.p1, Sps_DN37218_c0_g1_i3.p1, Sps_DN43128_c0_g2_i1.p1, Sps_DN43587_c0_g1_i1.p1, Sps_DN43878_c1_g2_i1.p1, Sps_DN48616_c0_g2_i1.p1, Sps_DN50468_c0_g1_i1.p1, Sps_DN51749_c0_g1_i3.p1, Sps_DN53993_c0_g3_i2.p1, Sps_DN54875_c1_g1_i1.p1, Sps_DN54875_c6_g2_i6.p1, Sps_DN54875_c6_g3_i3.p1, Sps_DN55393_c4_g1_i2.p1, Sps_DN55393_c5_g1_i2.p…
OG0000016	tr|A0A3R7CMU9|A0A3R7CMU9_CLOSI, tr|A0A3R7CQH0|A0A3R7CQH0_CLOSI, tr|A0A3R7D310|A0A3R7D310_CLOSI, tr|A0A3R7D6N0|A0A3R7D6N0_CLOSI, tr|A0A3R7D950|A0A3R7D950_CLOSI, tr|A0A3R7DBU3|A0A3R7DBU3_CLOSI, tr|A0A3R7F4D9|A0A3R7F4D9_CLOSI, tr|A0A3R7F6T8|A0A3R7F6T8_CLOSI, tr|A0A3R7FE62|A0A3R7FE62_CLOSI, tr|A0A3R7FS45|A0A3R7FS45_CLOSI, tr|A0A3R7G8W0|A0A3R7G8W0_CLOSI, tr|A0A3R7GBE5|A0A3R7GBE5_CLOSI, tr|A0A3R7GFY7|A…	Cluster-15835.1orf1, Cluster-16053.1orf1, Cluster-31791.0orf3, Cluster-34744.0orf1, Cluster-35333.0, Cluster-51674.0, Cluster-65428.0orf1, Cluster-65551.103355, Cluster-65551.104106, Cluster-65551.109547orf1, Cluster-65551.110973orf1, Cluster-65551.120208orf1, Cluster-65551.123323, Cluster-65551.129901, Cluster-65551.130462orf1, Cluster-65551.133217orf1, Cluster-65551.133434, Cluster-65551.135618…	tr|A0A4E0RCU5|A0A4E0RCU5_FASHE, tr|A0A4E0RVX3|A0A4E0RVX3_FASHE, tr|A0A4E0RVX4|A0A4E0RVX4_FASHE		tr|A0A4S2L9K5|A0A4S2L9K5_OPIFE, tr|A0A4S2M716|A0A4S2M716_OPIFE, tr|A0A4S2M8Q2|A0A4S2M8Q2_OPIFE	tr|A0A074Z109|A0A074Z109_9TREM, tr|A0A074Z153|A0A074Z153_9TREM, tr|A0A074Z2R2|A0A074Z2R2_9TREM, tr|A0A074Z7C9|A0A074Z7C9_9TREM, tr|A0A074Z8N6|A0A074Z8N6_9TREM, tr|A0A074ZAS3|A0A074ZAS3_9TREM, tr|A0A074ZBH2|A0A074ZBH2_9TREM, tr|A0A074ZD36|A0A074ZD36_9TREM, tr|A0A074ZEL8|A0A074ZEL8_9TREM, tr|A0A074ZGS2|A0A074ZGS2_9TREM, tr|A0A074ZIT8|A0A074ZIT8_9TREM, tr|A0A074ZJX7|A0A074ZJX7_9TREM, tr|A0A074ZKA2|A…		tr|A0A094ZMU8|A0A094ZMU8_SCHHA, tr|A0A095A2U2|A0A095A2U2_SCHHA, tr|A0A095A5W7|A0A095A5W7_SCHHA, tr|A0A095AT80|A0A095AT80_SCHHA, tr|A0A095AXZ9|A0A095AXZ9_SCHHA, tr|A0A095BZM8|A0A095BZM8_SCHHA	tr|A0A4Z2CQ24|A0A4Z2CQ24_SCHJA, tr|A0A4Z2CR83|A0A4Z2CR83_SCHJA, tr|A0A4Z2CYL5|A0A4Z2CYL5_SCHJA, tr|A0A4Z2CZ51|A0A4Z2CZ51_SCHJA, tr|A0A4Z2DAY1|A0A4Z2DAY1_SCHJA, tr|A0A4Z2DJ73|A0A4Z2DJ73_SCHJA				Psi_DN101003_c0_g1_i1.p1, Psi_DN12155_c0_g1_i1.p2, Psi_DN18508_c0_g1_i1.p1, Psi_DN35125_c0_g1_i1.p1, Psi_DN36076_c0_g1_i1.p2, Psi_DN3709_c0_g1_i2.p1, Psi_DN45473_c1_g1_i1.p1, Psi_DN45647_c0_g1_i1.p1, Psi_DN46635_c0_g1_i1.p1, Psi_DN48316_c0_g1_i1.p1, Psi_DN50321_c0_g1_i1.p1, Psi_DN56013_c0_g1_i1.p1, Psi_DN56332_c0_g1_i1.p1, Psi_DN58229_c0_g1_i1.p1, Psi_DN58580_c1_g1_i1.p1, Psi_DN59939_c1_g1_i1.p1,…	Sps_DN11047_c0_g1_i1.p1, Sps_DN18082_c0_g1_i1.p1, Sps_DN28935_c0_g1_i1.p1, Sps_DN34779_c0_g1_i1.p1, Sps_DN36884_c0_g1_i1.p1, Sps_DN42813_c0_g1_i2.p1, Sps_DN43040_c0_g1_i1.p1, Sps_DN43611_c0_g1_i1.p1, Sps_DN47471_c1_g1_i1.p1, Sps_DN51959_c1_g1_i1.p1, Sps_DN53044_c0_g2_i1.p1, Sps_DN53044_c1_g1_i2.p1, Sps_DN56055_c0_g1_i1.p1, Sps_DN56204_c2_g1_i14.p1, Sps_DN56204_c2_g2_i2.p1, Sps_DN56204_c2_g4_i1.p1…
OG0000017							SMEST000294001, SMEST000294002, SMEST000294003, SMEST000302001, SMEST000302002, SMEST000368001, SMEST000371001, SMEST000393001, SMEST000411001, SMEST000411002, SMEST000421001, SMEST000452001, SMEST000452002, SMEST000493001, SMEST000502001, SMEST000502002, SMEST000514001, SMEST000540001, SMEST000559001, SMEST000559002, SMEST000559003, SMEST000563001, SMEST000571001, SMEST001565001, SMEST001730001,…
OG0000018	tr|A0A3R7CDF3|A0A3R7CDF3_CLOSI, tr|A0A3R7D5K6|A0A3R7D5K6_CLOSI, tr|A0A3R7DB85|A0A3R7DB85_CLOSI, tr|A0A3R7ERJ7|A0A3R7ERJ7_CLOSI, tr|A0A3R7ERL3|A0A3R7ERL3_CLOSI, tr|A0A3R7FQ01|A0A3R7FQ01_CLOSI, tr|A0A3R7FS29|A0A3R7FS29_CLOSI, tr|A0A3R7FXF3|A0A3R7FXF3_CLOSI, tr|A0A3R7GJ95|A0A3R7GJ95_CLOSI, tr|A0A3R7GKD2|A0A3R7GKD2_CLOSI, tr|A0A3R7JMR4|A0A3R7JMR4_CLOSI, tr|A0A3R7JTC0|A0A3R7JTC0_CLOSI, tr|A0A419PN61|A…	Cluster-100020.0orf1, Cluster-100020.0orf2, Cluster-15890.0orf1, Cluster-16081.2, Cluster-17516.0orf1, Cluster-17516.1orf1, Cluster-21804.0orf1, Cluster-24507.0orf1, Cluster-26758.0orf1, Cluster-45072.0orf1, Cluster-48276.0orf1, Cluster-61612.0orf1, Cluster-65551.158216orf1, Cluster-65551.176385orf1, Cluster-65551.177088orf1, Cluster-65551.177654orf1, Cluster-65551.177655orf1, Cluster-65551.17841…	tr|A0A2H1CWA8|A0A2H1CWA8_FASHE, tr|A0A4E0QTV7|A0A4E0QTV7_FASHE, tr|A0A4E0QX74|A0A4E0QX74_FASHE, tr|A0A4E0QX78|A0A4E0QX78_FASHE, tr|A0A4E0QX98|A0A4E0QX98_FASHE, tr|A0A4E0QZM1|A0A4E0QZM1_FASHE, tr|A0A4E0R064|A0A4E0R064_FASHE, tr|A0A4E0R0L2|A0A4E0R0L2_FASHE, tr|A0A4E0R170|A0A4E0R170_FASHE, tr|A0A4E0R283|A0A4E0R283_FASHE, tr|A0A4E0R2U0|A0A4E0R2U0_FASHE, tr|A0A4E0R3I7|A0A4E0R3I7_FASHE, tr|A0A4E0R3I8|A…		tr|A0A4S2L3J6|A0A4S2L3J6_OPIFE, tr|A0A4S2LHE9|A0A4S2LHE9_OPIFE, tr|A0A4S2LND7|A0A4S2LND7_OPIFE, tr|A0A4S2LVC8|A0A4S2LVC8_OPIFE, tr|A0A4S2LY24|A0A4S2LY24_OPIFE, tr|A0A4S2M0U5|A0A4S2M0U5_OPIFE, tr|A0A4S2M1G0|A0A4S2M1G0_OPIFE, tr|A0A4S2M1H3|A0A4S2M1H3_OPIFE, tr|A0A4S2M1I8|A0A4S2M1I8_OPIFE, tr|A0A4S2M3K5|A0A4S2M3K5_OPIFE, tr|A0A4S2M6C3|A0A4S2M6C3_OPIFE, tr|A0A4S2M7R5|A0A4S2M7R5_OPIFE, tr|A0A4S2M9A3|A…	tr|A0A074YVY9|A0A074YVY9_9TREM, tr|A0A074YY23|A0A074YY23_9TREM, tr|A0A074Z022|A0A074Z022_9TREM, tr|A0A074Z147|A0A074Z147_9TREM, tr|A0A074Z356|A0A074Z356_9TREM, tr|A0A074Z638|A0A074Z638_9TREM, tr|A0A074Z6E8|A0A074Z6E8_9TREM, tr|A0A074Z6N0|A0A074Z6N0_9TREM, tr|A0A074ZES6|A0A074ZES6_9TREM, tr|A0A074ZG49|A0A074ZG49_9TREM, tr|A0A074ZJU0|A0A074ZJU0_9TREM, tr|A0A074ZMS3|A0A074ZMS3_9TREM, tr|A0A074ZMT2|A…	SMEST055909001	tr|A0A094ZC48|A0A094ZC48_SCHHA, tr|A0A095AQD8|A0A095AQD8_SCHHA	tr|A0A4Z2D3M0|A0A4Z2D3M0_SCHJA, tr|A0A4Z2DAT0|A0A4Z2DAT0_SCHJA		cds.Treg_005076|m.50000		Psi_DN104943_c0_g1_i1.p1, Psi_DN110863_c0_g1_i1.p1, Psi_DN114954_c0_g1_i1.p1, Psi_DN116301_c0_g1_i1.p1, Psi_DN126631_c0_g1_i1.p2, Psi_DN133364_c0_g1_i1.p1, Psi_DN28541_c0_g1_i1.p1, Psi_DN35784_c0_g1_i1.p1, Psi_DN39439_c0_g1_i1.p1, Psi_DN41307_c0_g1_i1.p1, Psi_DN43871_c0_g1_i1.p1, Psi_DN54716_c0_g1_i1.p1, Psi_DN57883_c0_g1_i1.p1, Psi_DN58086_c0_g1_i1.p1, Psi_DN59835_c0_g1_i1.p1, Psi_DN60560_c0_g1_…	Sps_DN10227_c0_g1_i1.p1, Sps_DN107676_c0_g1_i1.p1, Sps_DN109930_c0_g1_i1.p1, Sps_DN12810_c0_g1_i2.p1, Sps_DN17071_c0_g1_i1.p1, Sps_DN17987_c0_g1_i1.p1, Sps_DN21066_c0_g1_i1.p1, Sps_DN27775_c0_g1_i1.p1, Sps_DN28336_c0_g1_i1.p1, Sps_DN28467_c0_g1_i1.p1, Sps_DN30153_c1_g1_i1.p1, Sps_DN34979_c0_g1_i1.p1, Sps_DN36356_c0_g1_i1.p1, Sps_DN37950_c0_g1_i1.p1, Sps_DN39738_c0_g1_i2.p1, Sps_DN40476_c0_g1_i1.p…
OG0000019	tr|A0A3R7CKN6|A0A3R7CKN6_CLOSI, tr|A0A3R7DA92|A0A3R7DA92_CLOSI, tr|A0A3R7FQV6|A0A3R7FQV6_CLOSI, tr|A0A3R7JUI4|A0A3R7JUI4_CLOSI, tr|A0A419PWY3|A0A419PWY3_CLOSI	Cluster-100422.0, Cluster-100422.1, Cluster-29680.0orf1, Cluster-36187.1, Cluster-40331.0orf1, Cluster-40475.0orf1, Cluster-44167.0, Cluster-47419.0orf1, Cluster-51979.0, Cluster-56540.0orf1, Cluster-56860.0orf1, Cluster-59978.0orf1, Cluster-63275.0orf1, Cluster-63935.2orf1, Cluster-65551.100018, Cluster-65551.101615orf1, Cluster-65551.101802, Cluster-65551.102098orf1, Cluster-65551.102931, Clust…	tr|A0A4E0RA19|A0A4E0RA19_FASHE	BOX15_Mlig013683g1, BOX15_Mlig013683g2, BOX15_Mlig013683g3		tr|A0A074Z361|A0A074Z361_9TREM							Psi_DN131077_c0_g1_i1.p1, Psi_DN57084_c0_g1_i1.p1, Psi_DN61357_c0_g1_i1.p1, Psi_DN65370_c1_g1_i2.p1, Psi_DN65444_c0_g2_i1.p1, Psi_DN67395_c3_g2_i3.p1, Psi_DN68350_c0_g5_i2.p1, Psi_DN68506_c2_g1_i6.p1, Psi_DN68627_c0_g2_i3.p1, Psi_DN69915_c3_g4_i1.p1, Psi_DN70974_c3_g1_i1.p1, Psi_DN71525_c4_g1_i4.p1, Psi_DN71996_c1_g1_i2.p1, Psi_DN72608_c0_g1_i4.p1, Psi_DN73155_c0_g1_i1.p1, Psi_DN73557_c0_g2_i2.p2…	Sps_DN125853_c0_g1_i1.p1, Sps_DN17659_c0_g1_i1.p1, Sps_DN34717_c0_g1_i1.p1, Sps_DN49984_c0_g1_i1.p1, Sps_DN50947_c0_g1_i1.p1, Sps_DN51010_c0_g1_i1.p1, Sps_DN51873_c0_g1_i1.p2, Sps_DN54508_c1_g1_i1.p1, Sps_DN54508_c2_g1_i1.p1, Sps_DN54508_c3_g3_i6.p1, Sps_DN55433_c0_g1_i1.p1, Sps_DN55943_c0_g1_i1.p1, Sps_DN56972_c1_g3_i1.p1, Sps_DN56972_c1_g5_i1.p1, Sps_DN56972_c1_g7_i1.p1, Sps_DN57763_c1_g1_i1.p1…
OG0000020	tr|A0A3R7CD91|A0A3R7CD91_CLOSI, tr|A0A3R7CNE1|A0A3R7CNE1_CLOSI, tr|A0A3R7DLX4|A0A3R7DLX4_CLOSI, tr|A0A3R7EU54|A0A3R7EU54_CLOSI, tr|A0A3R7FXB8|A0A3R7FXB8_CLOSI, tr|A0A3R7G3L6|A0A3R7G3L6_CLOSI, tr|A0A3R7GRW8|A0A3R7GRW8_CLOSI, tr|A0A3R7GYN6|A0A3R7GYN6_CLOSI, tr|A0A3R7H3C5|A0A3R7H3C5_CLOSI, tr|A0A3R7JHQ1|A0A3R7JHQ1_CLOSI, tr|A0A3R7JZT7|A0A3R7JZT7_CLOSI, tr|A0A419PCS7|A0A419PCS7_CLOSI, tr|A0A419Q0Y3|A…	Cluster-65551.107523orf1, Cluster-65551.125271orf1, Cluster-65551.126121orf1, Cluster-65551.128104orf1, Cluster-65551.159368orf1, Cluster-65551.162542orf1, Cluster-65551.174946orf1, Cluster-65551.176271orf1, Cluster-65551.181091orf1, Cluster-65551.181095orf1, Cluster-65551.48747orf1, Cluster-65551.51485, Cluster-65551.51602orf1, Cluster-65551.51602orf2, Cluster-65551.51603orf1, Cluster-65551.5182…	tr|A0A2H1BSI8|A0A2H1BSI8_FASHE, tr|A0A2H1BTA3|A0A2H1BTA3_FASHE, tr|A0A2H1BTH4|A0A2H1BTH4_FASHE, tr|A0A2H1BX03|A0A2H1BX03_FASHE, tr|A0A2H1C2U2|A0A2H1C2U2_FASHE, tr|A0A2H1C5N4|A0A2H1C5N4_FASHE, tr|A0A2H1CA24|A0A2H1CA24_FASHE, tr|A0A4E0QT59|A0A4E0QT59_FASHE, tr|A0A4E0QY04|A0A4E0QY04_FASHE, tr|A0A4E0R7V4|A0A4E0R7V4_FASHE, tr|A0A4E0R997|A0A4E0R997_FASHE, tr|A0A4E0RQP0|A0A4E0RQP0_FASHE, tr|A0A4E0RRB1|A…	BOX15_Mlig002369g2, BOX15_Mlig003424g1, BOX15_Mlig003424g2, BOX15_Mlig008319g1, BOX15_Mlig013052g1, BOX15_Mlig020636g1, BOX15_Mlig020636g2, BOX15_Mlig020636g3, BOX15_Mlig021148g1, BOX15_Mlig025833g2, BOX15_Mlig026053g1, BOX15_Mlig031636g2, BOX15_Mlig031636g4	tr|A0A4S2LR30|A0A4S2LR30_OPIFE, tr|A0A4S2LR39|A0A4S2LR39_OPIFE, tr|A0A4S2LR41|A0A4S2LR41_OPIFE, tr|A0A4S2LR42|A0A4S2LR42_OPIFE, tr|A0A4S2LR45|A0A4S2LR45_OPIFE, tr|A0A4S2LR48|A0A4S2LR48_OPIFE, tr|A0A4S2LW52|A0A4S2LW52_OPIFE, tr|A0A4S2LW54|A0A4S2LW54_OPIFE, tr|A0A4S2LW65|A0A4S2LW65_OPIFE, tr|A0A4S2LW66|A0A4S2LW66_OPIFE, tr|A0A4S2LW67|A0A4S2LW67_OPIFE, tr|A0A4S2LW69|A0A4S2LW69_OPIFE, tr|A0A4S2LW74|A…	tr|A0A074YUJ0|A0A074YUJ0_9TREM, tr|A0A074YV15|A0A074YV15_9TREM, tr|A0A074Z848|A0A074Z848_9TREM, tr|A0A074ZSH6|A0A074ZSH6_9TREM, tr|A0A074ZSP5|A0A074ZSP5_9TREM, tr|A0A074ZTX4|A0A074ZTX4_9TREM, tr|A0A074ZWT5|A0A074ZWT5_9TREM, tr|A0A075A0U7|A0A075A0U7_9TREM, tr|A0A075A374|A0A075A374_9TREM, tr|A0A075A453|A0A075A453_9TREM, tr|A0A075A460|A0A075A460_9TREM, tr|A0A075A6Z7|A0A075A6Z7_9TREM, tr|A0A075ADE0|A…	SMEST005279001, SMEST013980002, SMEST013991001, SMEST013992001, SMEST014016001, SMEST014017001, SMEST014166001, SMEST014167001, SMEST014169001, SMEST014171001, SMEST024014001, SMEST034294001, SMEST034295001, SMEST049555001, SMEST049555002, SMEST049555003, SMEST049716001, SMEST049716002, SMEST049722001, SMEST049723001, SMEST049781001, SMEST049783001, SMEST049790001, SMEST054075001, SMEST063471001,…	tr|A0A094ZKS1|A0A094ZKS1_SCHHA, tr|A0A095A5Y5|A0A095A5Y5_SCHHA, tr|A0A095AWN9|A0A095AWN9_SCHHA	tr|A0A4Z2CR02|A0A4Z2CR02_SCHJA, tr|A0A4Z2CR42|A0A4Z2CR42_SCHJA, tr|A0A4Z2D4P6|A0A4Z2D4P6_SCHJA, tr|A0A4Z2DF62|A0A4Z2DF62_SCHJA, tr|A0A4Z2DI05|A0A4Z2DI05_SCHJA, tr|A0A4Z2DI11|A0A4Z2DI11_SCHJA, tr|A0A4Z2DI13|A0A4Z2DI13_SCHJA, tr|A0A4Z2DI36|A0A4Z2DI36_SCHJA, tr|A0A4Z2DQM1|A0A4Z2DQM1_SCHJA, tr|Q5DAH1|Q5DAH1_SCHJA	sp|Q26534|CATL_SCHMA, tr|A0A3Q0KPV9|A0A3Q0KPV9_SCHMA, tr|B4XC67|B4XC67_SCHMA, tr|G4VBC4|G4VBC4_SCHMA	cds.Treg_005790|m.58132, cds.Treg_006336|m.66068, cds.Treg_006337|m.66077, cds.Treg_008596|m.100585, cds.Treg_012387|m.139657, cds.Treg_014514|m.147221, cds.Treg_014515|m.147237	Tszi_001067|m.13261, Tszi_014346|m.111173, Tszi_014347|m.111182, Tszi_014513|m.113322, Tszi_024998|m.197193	Psi_DN38910_c0_g1_i1.p1, Psi_DN42243_c0_g1_i1.p1, Psi_DN43336_c0_g1_i1.p1, Psi_DN45302_c0_g1_i1.p1, Psi_DN64403_c0_g1_i2.p1, Psi_DN64403_c0_g2_i1.p1, Psi_DN64403_c0_g3_i1.p1, Psi_DN66482_c0_g2_i1.p1, Psi_DN66631_c0_g2_i2.p1, Psi_DN66899_c2_g1_i1.p1, Psi_DN66994_c0_g1_i6.p1, Psi_DN66994_c0_g2_i4.p1, Psi_DN66994_c0_g4_i1.p1, Psi_DN67825_c0_g1_i7.p1, Psi_DN68113_c0_g2_i9.p1, Psi_DN68113_c0_g3_i1.p1,…	Sps_DN10073_c0_g1_i1.p1, Sps_DN103015_c0_g1_i1.p1, Sps_DN106146_c0_g1_i1.p1, Sps_DN107078_c0_g1_i1.p1, Sps_DN118905_c0_g1_i1.p1, Sps_DN120979_c0_g1_i1.p1, Sps_DN121356_c0_g1_i1.p1, Sps_DN124597_c0_g1_i1.p1, Sps_DN35713_c0_g1_i1.p1, Sps_DN36907_c0_g1_i1.p1, Sps_DN49405_c0_g1_i1.p1, Sps_DN49405_c1_g1_i1.p1, Sps_DN51093_c0_g1_i1.p1, Sps_DN52266_c0_g1_i4.p1, Sps_DN54795_c0_g1_i1.p1, Sps_DN56188_c0_g1…
OG0000021	tr|A0A3R7C132|A0A3R7C132_CLOSI, tr|A0A3R7C3S8|A0A3R7C3S8_CLOSI, tr|A0A3R7C4V1|A0A3R7C4V1_CLOSI, tr|A0A3R7C550|A0A3R7C550_CLOSI, tr|A0A3R7C5F3|A0A3R7C5F3_CLOSI, tr|A0A3R7C8I8|A0A3R7C8I8_CLOSI, tr|A0A3R7C8M4|A0A3R7C8M4_CLOSI, tr|A0A3R7C9H6|A0A3R7C9H6_CLOSI, tr|A0A3R7CBK3|A0A3R7CBK3_CLOSI, tr|A0A3R7CDC8|A0A3R7CDC8_CLOSI, tr|A0A3R7CER4|A0A3R7CER4_CLOSI, tr|A0A3R7CFD1|A0A3R7CFD1_CLOSI, tr|A0A3R7CFY7|A…	Cluster-40985.2, Cluster-65551.127004orf1, Cluster-65551.133324orf2, Cluster-65551.150115orf1, Cluster-65551.150116orf1, Cluster-65551.158072orf1, Cluster-65551.1735orf1, Cluster-65551.177665orf1, Cluster-65551.60350orf1, Cluster-65551.70961orf1, Cluster-65551.76702orf1, Cluster-65551.77630orf1, Cluster-65551.77631orf1, Cluster-65551.85620orf1	tr|A0A4E0R119|A0A4E0R119_FASHE, tr|A0A4E0R4F4|A0A4E0R4F4_FASHE, tr|A0A4E0RKL4|A0A4E0RKL4_FASHE, tr|A0A4E0S1E5|A0A4E0S1E5_FASHE, tr|A0A4E0S3J8|A0A4E0S3J8_FASHE, tr|A0A4E0S476|A0A4E0S476_FASHE	BOX15_Mlig008081g1, BOX15_Mlig008081g2, BOX15_Mlig008081g3, BOX15_Mlig011645g1, BOX15_Mlig011645g2, BOX15_Mlig011645g3, BOX15_Mlig013732g1, BOX15_Mlig015458g1, BOX15_Mlig021539g2, BOX15_Mlig022080g1, BOX15_Mlig022080g2, BOX15_Mlig022214g1, BOX15_Mlig022795g2, BOX15_Mlig027341g1, BOX15_Mlig030379g1, BOX15_Mlig032358g1, BOX15_Mlig033993g1	tr|A0A4S2LSN7|A0A4S2LSN7_OPIFE, tr|A0A4S2LYH8|A0A4S2LYH8_OPIFE, tr|A0A4S2M7V4|A0A4S2M7V4_OPIFE, tr|A0A4S2MD29|A0A4S2MD29_OPIFE, tr|A0A4V6RGQ7|A0A4V6RGQ7_OPIFE	tr|A0A074YXP2|A0A074YXP2_9TREM, tr|A0A074Z183|A0A074Z183_9TREM, tr|A0A074Z1X5|A0A074Z1X5_9TREM, tr|A0A074Z1Y4|A0A074Z1Y4_9TREM, tr|A0A074Z2V7|A0A074Z2V7_9TREM, tr|A0A074Z2Y1|A0A074Z2Y1_9TREM, tr|A0A074Z7R9|A0A074Z7R9_9TREM, tr|A0A074Z9H3|A0A074Z9H3_9TREM, tr|A0A074Z9I5|A0A074Z9I5_9TREM, tr|A0A074ZB35|A0A074ZB35_9TREM, tr|A0A074ZB74|A0A074ZB74_9TREM, tr|A0A074ZC21|A0A074ZC21_9TREM, tr|A0A074ZC29|A…	SMEST003135001, SMEST026037001, SMEST026047001, SMEST026048001, SMEST028726001, SMEST049490002, SMEST049490005, SMEST052390001, SMEST067758001, SMEST071310001, SMEST071310002, SMEST078515001, SMEST078515002, SMEST078515003, SMEST078515004, SMEST078515005, SMEST078515006, SMEST078515007, SMEST078515008, SMEST078515009	tr|A0A094ZI31|A0A094ZI31_SCHHA, tr|A0A095AV67|A0A095AV67_SCHHA	tr|A0A4Z2CTI0|A0A4Z2CTI0_SCHJA, tr|A0A4Z2D716|A0A4Z2D716_SCHJA, tr|A0A4Z2DIG7|A0A4Z2DIG7_SCHJA		cds.Treg_017782|m.189365		Psi_DN63369_c0_g1_i2.p1, Psi_DN63369_c0_g2_i2.p1, Psi_DN63610_c0_g1_i2.p1, Psi_DN64654_c2_g1_i2.p1, Psi_DN68672_c0_g1_i1.p1	Sps_DN45121_c0_g1_i2.p1, Sps_DN53112_c0_g1_i1.p1, Sps_DN56071_c0_g1_i1.p1, Sps_DN56616_c0_g1_i1.p1, Sps_DN57292_c0_g1_i1.p1, Sps_DN63902_c0_g1_i1.p1, Sps_DN65061_c0_g1_i3.p1, Sps_DN77697_c0_g1_i1.p1, Sps_DN91092_c0_g1_i1.p1
OG0000022	tr|A0A3R7C093|A0A3R7C093_CLOSI, tr|A0A3R7C1B7|A0A3R7C1B7_CLOSI, tr|A0A3R7C3X3|A0A3R7C3X3_CLOSI, tr|A0A3R7C5F2|A0A3R7C5F2_CLOSI, tr|A0A3R7C9R8|A0A3R7C9R8_CLOSI, tr|A0A3R7CAC1|A0A3R7CAC1_CLOSI, tr|A0A3R7CBK2|A0A3R7CBK2_CLOSI, tr|A0A3R7CDT7|A0A3R7CDT7_CLOSI, tr|A0A3R7CHE0|A0A3R7CHE0_CLOSI, tr|A0A3R7CN00|A0A3R7CN00_CLOSI, tr|A0A3R7D517|A0A3R7D517_CLOSI, tr|A0A3R7D6N8|A0A3R7D6N8_CLOSI, tr|A0A3R7D817|A…	Cluster-65551.112987orf1, Cluster-65551.147619orf1	tr|A0A4E0RAV2|A0A4E0RAV2_FASHE	BOX15_Mlig000840g2, BOX15_Mlig004564g1, BOX15_Mlig004564g5, BOX15_Mlig015061g2	tr|A0A4S2LE53|A0A4S2LE53_OPIFE, tr|A0A4S2LEC6|A0A4S2LEC6_OPIFE, tr|A0A4S2LEU8|A0A4S2LEU8_OPIFE, tr|A0A4S2LF28|A0A4S2LF28_OPIFE, tr|A0A4S2MGK2|A0A4S2MGK2_OPIFE	tr|A0A074YVQ9|A0A074YVQ9_9TREM, tr|A0A074YYQ8|A0A074YYQ8_9TREM, tr|A0A074YYX5|A0A074YYX5_9TREM, tr|A0A074YZM7|A0A074YZM7_9TREM, tr|A0A074Z039|A0A074Z039_9TREM, tr|A0A074Z1A4|A0A074Z1A4_9TREM, tr|A0A074Z1K1|A0A074Z1K1_9TREM, tr|A0A074Z1W4|A0A074Z1W4_9TREM, tr|A0A074Z302|A0A074Z302_9TREM, tr|A0A074Z3W8|A0A074Z3W8_9TREM, tr|A0A074Z4M0|A0A074Z4M0_9TREM, tr|A0A074Z6I3|A0A074Z6I3_9TREM, tr|A0A074Z764|A…	SMEST018562001, SMEST018562002, SMEST018562003	tr|A0A094ZNE0|A0A094ZNE0_SCHHA					Psi_DN66888_c0_g1_i2.p1	Sps_DN51807_c0_g1_i1.p1, Sps_DN57249_c4_g3_i2.p1, Sps_DN57249_c4_g4_i1.p1, Sps_DN57249_c4_g7_i2.p1
OG0000023	tr|A0A3R7CCR4|A0A3R7CCR4_CLOSI, tr|A0A3R7DBV9|A0A3R7DBV9_CLOSI, tr|A0A3R7G3G7|A0A3R7G3G7_CLOSI, tr|A0A419PBV0|A0A419PBV0_CLOSI, tr|A0A419PHU3|A0A419PHU3_CLOSI, tr|A0A419PJN9|A0A419PJN9_CLOSI, tr|G7YEK4|G7YEK4_CLOSI, tr|G7YLK1|G7YLK1_CLOSI	Cluster-29875.0orf1, Cluster-32982.0orf1, Cluster-35005.0orf1, Cluster-36814.0, Cluster-37412.1, Cluster-40186.1orf1, Cluster-41555.0orf1, Cluster-43243.2, Cluster-45205.1orf1, Cluster-45562.0orf1, Cluster-49489.1orf1, Cluster-52687.1orf1, Cluster-5633.1, Cluster-60105.0orf1, Cluster-61102.0, Cluster-61932.0orf1, Cluster-63697.0orf1, Cluster-65551.102101orf1, Cluster-65551.102297orf1, Cluster-655…	tr|A0A4E0RYK8|A0A4E0RYK8_FASHE, tr|A0A4E0RZI0|A0A4E0RZI0_FASHE	BOX15_Mlig003613g1, BOX15_Mlig006350g1, BOX15_Mlig008391g1, BOX15_Mlig008391g3, BOX15_Mlig008391g4, BOX15_Mlig012021g1, BOX15_Mlig014931g1, BOX15_Mlig014931g2, BOX15_Mlig029219g1, BOX15_Mlig029219g2, BOX15_Mlig029524g1, BOX15_Mlig029524g2, BOX15_Mlig032936g1	tr|A0A4S2L1S3|A0A4S2L1S3_OPIFE, tr|A0A4S2LIG5|A0A4S2LIG5_OPIFE, tr|A0A4S2LR46|A0A4S2LR46_OPIFE, tr|A0A4S2M063|A0A4S2M063_OPIFE, tr|A0A4S2M601|A0A4S2M601_OPIFE, tr|A0A4S2MEN9|A0A4S2MEN9_OPIFE	tr|A0A074Z3L7|A0A074Z3L7_9TREM, tr|A0A074ZD53|A0A074ZD53_9TREM, tr|A0A074ZGY2|A0A074ZGY2_9TREM, tr|A0A074ZQF7|A0A074ZQF7_9TREM, tr|A0A074ZUA4|A0A074ZUA4_9TREM, tr|A0A074ZW77|A0A074ZW77_9TREM, tr|A0A075A3L1|A0A075A3L1_9TREM, tr|A0A075AD57|A0A075AD57_9TREM, tr|A0A075AG95|A0A075AG95_9TREM, tr|A0A075AIT3|A0A075AIT3_9TREM	SMEST005237004, SMEST005237005, SMEST005237008, SMEST005237010, SMEST005237019, SMEST005237020, SMEST005237027, SMEST005237028, SMEST005237035, SMEST005260001, SMEST005260002, SMEST016360001, SMEST016360003, SMEST031874001, SMEST031874002, SMEST032045001, SMEST032467001, SMEST048842001, SMEST049097002, SMEST049223001, SMEST050003013, SMEST050003015, SMEST067935001, SMEST067935002, SMEST067957001	tr|A0A094ZC94|A0A094ZC94_SCHHA, tr|A0A095A0Z8|A0A095A0Z8_SCHHA, tr|A0A095A5M4|A0A095A5M4_SCHHA, tr|A0A095C2P9|A0A095C2P9_SCHHA	tr|A0A4Z2D7B3|A0A4Z2D7B3_SCHJA, tr|A0A4Z2DD10|A0A4Z2DD10_SCHJA	tr|A0A3Q0KQR2|A0A3Q0KQR2_SCHMA	cds.Treg_009281|m.109858, cds.Treg_010345|m.122914	Tszi_003452|m.41868, Tszi_008009|m.82202, Tszi_024953|m.196560	Psi_DN130694_c0_g1_i1.p1, Psi_DN42618_c0_g1_i1.p1, Psi_DN45246_c0_g2_i1.p1, Psi_DN63813_c0_g1_i4.p1, Psi_DN67031_c4_g4_i1.p1, Psi_DN69159_c1_g2_i4.p1, Psi_DN69836_c0_g2_i2.p1, Psi_DN71774_c0_g1_i3.p1, Psi_DN73431_c1_g1_i2.p1, Psi_DN73654_c2_g4_i1.p1, Psi_DN74604_c0_g1_i9.p1	Sps_DN11509_c0_g1_i1.p1, Sps_DN39988_c0_g1_i1.p1, Sps_DN47366_c0_g1_i1.p1, Sps_DN47705_c0_g1_i1.p1, Sps_DN54508_c3_g4_i1.p1, Sps_DN58475_c7_g1_i2.p1, Sps_DN58647_c2_g1_i1.p1, Sps_DN59056_c2_g1_i1.p1, Sps_DN60577_c1_g1_i3.p1, Sps_DN60577_c2_g1_i7.p1, Sps_DN61076_c2_g5_i1.p1, Sps_DN63361_c4_g1_i1.p1, Sps_DN65146_c0_g1_i1.p1, Sps_DN65923_c1_g1_i2.p1, Sps_DN67551_c0_g2_i1.p1, Sps_DN67626_c0_g6_i2.p1,…
OG0000024	tr|A0A3R7DA66|A0A3R7DA66_CLOSI, tr|A0A3R7DAK0|A0A3R7DAK0_CLOSI, tr|A0A3R7F3Z7|A0A3R7F3Z7_CLOSI, tr|A0A3R7FBY8|A0A3R7FBY8_CLOSI, tr|A0A3R7FPJ9|A0A3R7FPJ9_CLOSI, tr|A0A3R7GFE5|A0A3R7GFE5_CLOSI, tr|A0A3R7GHR0|A0A3R7GHR0_CLOSI, tr|A0A3R7JWN3|A0A3R7JWN3_CLOSI, tr|A0A419PN41|A0A419PN41_CLOSI, tr|A0A419PN62|A0A419PN62_CLOSI, tr|A0A419PN70|A0A419PN70_CLOSI, tr|A0A419PQG6|A0A419PQG6_CLOSI, tr|A0A419PSM3|A…	Cluster-65551.126789orf1, Cluster-65551.128042orf1, Cluster-65551.129493orf1, Cluster-65551.131391orf1, Cluster-65551.133980orf1, Cluster-65551.138241orf1, Cluster-65551.138355, Cluster-65551.138356, Cluster-65551.142504orf1, Cluster-65551.142505, Cluster-65551.162014, Cluster-65551.174965, Cluster-65551.176882orf1, Cluster-65551.176883orf1, Cluster-65551.50233orf1	tr|A0A2H1BZ66|A0A2H1BZ66_FASHE, tr|A0A2H1C3E9|A0A2H1C3E9_FASHE, tr|A0A2H1C3Q6|A0A2H1C3Q6_FASHE, tr|A0A2H1CC81|A0A2H1CC81_FASHE, tr|A0A2H1CCL6|A0A2H1CCL6_FASHE, tr|A0A2H1CG65|A0A2H1CG65_FASHE, tr|A0A2H1CLU0|A0A2H1CLU0_FASHE, tr|A0A2H1CLU7|A0A2H1CLU7_FASHE, tr|A0A2H1CLX1|A0A2H1CLX1_FASHE, tr|A0A2H1CU73|A0A2H1CU73_FASHE, tr|A0A4E0QZ96|A0A4E0QZ96_FASHE, tr|A0A4E0R5I5|A0A4E0R5I5_FASHE, tr|A0A4E0RVQ7|A…	BOX15_Mlig004498g1, BOX15_Mlig004498g2, BOX15_Mlig006871g1, BOX15_Mlig006871g2, BOX15_Mlig006871g3, BOX15_Mlig009571g1, BOX15_Mlig009571g2, BOX15_Mlig009571g3, BOX15_Mlig010197g4, BOX15_Mlig010197g7, BOX15_Mlig011243g1, BOX15_Mlig011243g2, BOX15_Mlig011416g1, BOX15_Mlig011416g2, BOX15_Mlig011416g3, BOX15_Mlig011416g4, BOX15_Mlig011997g1, BOX15_Mlig011997g2, BOX15_Mlig012536g1, BOX15_Mlig015053g1,…	tr|A0A4S2KT41|A0A4S2KT41_OPIFE, tr|A0A4S2L5N4|A0A4S2L5N4_OPIFE, tr|A0A4S2L5R6|A0A4S2L5R6_OPIFE, tr|A0A4S2L6Z3|A0A4S2L6Z3_OPIFE, tr|A0A4S2LC10|A0A4S2LC10_OPIFE, tr|A0A4S2LCD3|A0A4S2LCD3_OPIFE, tr|A0A4S2LD35|A0A4S2LD35_OPIFE, tr|A0A4S2LNE0|A0A4S2LNE0_OPIFE, tr|A0A4S2LNE2|A0A4S2LNE2_OPIFE, tr|A0A4S2LUJ0|A0A4S2LUJ0_OPIFE, tr|A0A4S2LVE1|A0A4S2LVE1_OPIFE, tr|A0A4S2M2U3|A0A4S2M2U3_OPIFE, tr|A0A4S2M3C2|A…	tr|A0A074YYB3|A0A074YYB3_9TREM, tr|A0A074Z0G4|A0A074Z0G4_9TREM, tr|A0A074Z4H2|A0A074Z4H2_9TREM, tr|A0A074Z581|A0A074Z581_9TREM, tr|A0A074Z5L1|A0A074Z5L1_9TREM, tr|A0A074Z5S5|A0A074Z5S5_9TREM, tr|A0A074Z9N4|A0A074Z9N4_9TREM, tr|A0A074ZB14|A0A074ZB14_9TREM, tr|A0A074ZEF8|A0A074ZEF8_9TREM, tr|A0A074ZG91|A0A074ZG91_9TREM, tr|A0A074ZK38|A0A074ZK38_9TREM, tr|A0A074ZNW0|A0A074ZNW0_9TREM, tr|A0A074ZPT1|A…	SMEST012317001, SMEST012332001, SMEST019700001, SMEST020125001, SMEST035518001, SMEST040593001, SMEST051670001, SMEST051672001, SMEST057913001, SMEST057914001, SMEST057988001, SMEST057992001, SMEST058003001, SMEST063528001, SMEST066020001, SMEST066027001, SMEST066029001, SMEST066035001	tr|A0A094ZD40|A0A094ZD40_SCHHA, tr|A0A094ZID2|A0A094ZID2_SCHHA, tr|A0A094ZIJ4|A0A094ZIJ4_SCHHA, tr|A0A094ZVP3|A0A094ZVP3_SCHHA, tr|A0A095A048|A0A095A048_SCHHA, tr|A0A095AW46|A0A095AW46_SCHHA, tr|A0A095AWE8|A0A095AWE8_SCHHA, tr|A0A095BTU9|A0A095BTU9_SCHHA, tr|A0A095BXK4|A0A095BXK4_SCHHA, tr|A0A095C2B3|A0A095C2B3_SCHHA	tr|A0A4Z2CMV9|A0A4Z2CMV9_SCHJA, tr|A0A4Z2DN36|A0A4Z2DN36_SCHJA, tr|A0A4Z2DUG9|A0A4Z2DUG9_SCHJA, tr|A0A4Z2DUX1|A0A4Z2DUX1_SCHJA, tr|A0A4Z2DY79|A0A4Z2DY79_SCHJA, tr|C1L3T0|C1L3T0_SCHJA, tr|C1L8X5|C1L8X5_SCHJA, tr|Q5DF69|Q5DF69_SCHJA, tr|Q5DHL6|Q5DHL6_SCHJA, tr|Q71TT8|Q71TT8_SCHJA	sp|P53470|ACT1_SCHMA, sp|P53471|ACT2_SCHMA, tr|A0A3Q0KJR3|A0A3Q0KJR3_SCHMA, tr|A0A3Q0KJS3|A0A3Q0KJS3_SCHMA, tr|A0A3Q0KUT3|A0A3Q0KUT3_SCHMA, tr|A0A3Q0KUY4|A0A3Q0KUY4_SCHMA, tr|G4LW08|G4LW08_SCHMA, tr|G4VL76|G4VL76_SCHMA, tr|G4VL77|G4VL77_SCHMA, tr|G4VLW1|G4VLW1_SCHMA	cds.Treg_000119|m.1271, cds.Treg_001542|m.17364, cds.Treg_002284|m.24832, cds.Treg_006005|m.61215, cds.Treg_006057|m.61978, cds.Treg_006228|m.64448, cds.Treg_009641|m.114595, cds.Treg_011601|m.134957, cds.Treg_017832|m.189816	Tszi_000896|m.11244, Tszi_000897|m.11249, Tszi_002800|m.34035, Tszi_013523|m.101734, Tszi_013612|m.102683, Tszi_018428|m.155639, Tszi_018671|m.157960, Tszi_020083|m.167922, Tszi_020261|m.168877	Psi_DN127687_c0_g1_i1.p1, Psi_DN129127_c0_g1_i1.p1, Psi_DN14586_c0_g1_i1.p1, Psi_DN14586_c0_g2_i1.p1, Psi_DN58240_c0_g1_i1.p1, Psi_DN60728_c0_g2_i1.p1, Psi_DN60910_c0_g1_i1.p1, Psi_DN65448_c0_g1_i1.p1, Psi_DN65448_c1_g1_i2.p2, Psi_DN65448_c1_g3_i2.p1, Psi_DN67163_c2_g1_i1.p1, Psi_DN68632_c0_g1_i1.p1, Psi_DN68632_c0_g2_i3.p1, Psi_DN68632_c0_g4_i1.p1, Psi_DN69135_c0_g2_i3.p1, Psi_DN69627_c0_g3_i3.p…	Sps_DN109476_c0_g1_i1.p1, Sps_DN38280_c0_g1_i1.p1, Sps_DN41735_c0_g1_i1.p1, Sps_DN42815_c0_g1_i1.p1, Sps_DN43844_c0_g1_i1.p1, Sps_DN57275_c0_g1_i1.p2, Sps_DN57275_c2_g2_i1.p1, Sps_DN57275_c2_g5_i1.p1, Sps_DN58509_c1_g1_i1.p1, Sps_DN58509_c2_g1_i2.p1, Sps_DN60178_c0_g1_i3.p1, Sps_DN60178_c3_g2_i2.p1, Sps_DN60528_c0_g1_i1.p2, Sps_DN60528_c0_g2_i1.p1, Sps_DN60528_c0_g3_i1.p1, Sps_DN61774_c0_g2_i5.p1…
OG0000025	tr|A0A419Q8K6|A0A419Q8K6_CLOSI	Cluster-30818.0orf1, Cluster-31535.0, Cluster-33272.0, Cluster-35752.1, Cluster-35994.0, Cluster-37538.1orf2, Cluster-38403.0, Cluster-42368.0, Cluster-58982.0orf1, Cluster-59890.0, Cluster-60695.0, Cluster-61007.0orf1, Cluster-62627.0, Cluster-65551.102561orf1, Cluster-65551.104116, Cluster-65551.104171, Cluster-65551.104961, Cluster-65551.105834orf2, Cluster-65551.107229orf1, Cluster-65551.1072…	tr|A0A4E0QVW4|A0A4E0QVW4_FASHE		tr|A0A4S2JNV4|A0A4S2JNV4_OPIFE	tr|A0A074ZMK2|A0A074ZMK2_9TREM		tr|A0A094ZFF1|A0A094ZFF1_SCHHA, tr|A0A094ZMN3|A0A094ZMN3_SCHHA, tr|A0A094ZPZ2|A0A094ZPZ2_SCHHA, tr|A0A094ZQ47|A0A094ZQ47_SCHHA, tr|A0A094ZQB9|A0A094ZQB9_SCHHA, tr|A0A094ZUF5|A0A094ZUF5_SCHHA, tr|A0A095A3P5|A0A095A3P5_SCHHA, tr|A0A095A993|A0A095A993_SCHHA, tr|A0A095AS16|A0A095AS16_SCHHA	tr|A0A4Z2CLR7|A0A4Z2CLR7_SCHJA, tr|A0A4Z2CU51|A0A4Z2CU51_SCHJA, tr|A0A4Z2DCU1|A0A4Z2DCU1_SCHJA				Psi_DN104302_c0_g1_i1.p1, Psi_DN116637_c0_g1_i1.p1, Psi_DN17974_c0_g1_i1.p1, Psi_DN45320_c0_g1_i1.p1, Psi_DN54693_c0_g1_i1.p1, Psi_DN62923_c6_g4_i1.p1, Psi_DN63879_c2_g2_i1.p2, Psi_DN63879_c3_g1_i5.p1, Psi_DN64955_c5_g3_i2.p1, Psi_DN65641_c1_g1_i3.p1, Psi_DN65641_c1_g2_i1.p1, Psi_DN66271_c1_g2_i1.p1, Psi_DN66544_c1_g1_i4.p2, Psi_DN67222_c6_g1_i1.p1, Psi_DN67352_c5_g2_i3.p1, Psi_DN67435_c3_g1_i2.p…	Sps_DN11069_c0_g1_i1.p1, Sps_DN15524_c0_g1_i1.p1, Sps_DN25760_c0_g1_i1.p1, Sps_DN33301_c0_g2_i1.p1, Sps_DN43960_c0_g1_i1.p1, Sps_DN5368_c0_g1_i1.p1, Sps_DN56471_c0_g1_i1.p1, Sps_DN56901_c5_g1_i6.p1, Sps_DN57441_c1_g1_i1.p1, Sps_DN57441_c2_g1_i6.p1, Sps_DN58267_c3_g1_i1.p1, Sps_DN58526_c4_g3_i1.p1, Sps_DN58638_c2_g1_i2.p1, Sps_DN58638_c2_g2_i2.p1, Sps_DN58638_c2_g3_i1.p1, Sps_DN59963_c2_g1_i1.p1, …
OG0000026	tr|A0A3R7D8D2|A0A3R7D8D2_CLOSI, tr|A0A3R7EXE4|A0A3R7EXE4_CLOSI, tr|A0A3R7F7U9|A0A3R7F7U9_CLOSI, tr|A0A419PC22|A0A419PC22_CLOSI, tr|A0A419PDH2|A0A419PDH2_CLOSI, tr|A0A419PDU7|A0A419PDU7_CLOSI, tr|A0A419PNA1|A0A419PNA1_CLOSI, tr|A0A419PYZ0|A0A419PYZ0_CLOSI, tr|A0A419Q949|A0A419Q949_CLOSI, tr|A0A419QGV0|A0A419QGV0_CLOSI	Cluster-30986.0, Cluster-51391.0orf1, Cluster-59613.0, Cluster-65551.100168orf1, Cluster-65551.107449orf1, Cluster-65551.119141orf1, Cluster-65551.119142orf1, Cluster-65551.120929orf1, Cluster-65551.121588, Cluster-65551.121954orf1, Cluster-65551.123375orf1, Cluster-65551.127340orf1, Cluster-65551.128220orf1, Cluster-65551.128730orf1, Cluster-65551.128731, Cluster-65551.128947, Cluster-65551.1302…	tr|A0A2H1CT08|A0A2H1CT08_FASHE, tr|A0A2H1CVJ1|A0A2H1CVJ1_FASHE, tr|A0A4E0R9M8|A0A4E0R9M8_FASHE, tr|A0A4E0RKZ9|A0A4E0RKZ9_FASHE			tr|A0A074Z3H2|A0A074Z3H2_9TREM, tr|A0A074Z5L6|A0A074Z5L6_9TREM, tr|A0A074Z610|A0A074Z610_9TREM, tr|A0A074Z6Y6|A0A074Z6Y6_9TREM, tr|A0A074Z7P5|A0A074Z7P5_9TREM, tr|A0A074Z8C1|A0A074Z8C1_9TREM, tr|A0A074ZBV4|A0A074ZBV4_9TREM, tr|A0A074ZI82|A0A074ZI82_9TREM, tr|A0A074ZN67|A0A074ZN67_9TREM, tr|A0A074ZPZ4|A0A074ZPZ4_9TREM, tr|A0A074ZQ36|A0A074ZQ36_9TREM, tr|A0A074ZR20|A0A074ZR20_9TREM, tr|A0A074ZRV6|A…	SMEST008760001	tr|A0A094ZCG3|A0A094ZCG3_SCHHA, tr|A0A094ZF00|A0A094ZF00_SCHHA, tr|A0A094ZF88|A0A094ZF88_SCHHA, tr|A0A094ZHA9|A0A094ZHA9_SCHHA, tr|A0A094ZJM8|A0A094ZJM8_SCHHA, tr|A0A094ZLJ7|A0A094ZLJ7_SCHHA, tr|A0A094ZNA8|A0A094ZNA8_SCHHA, tr|A0A094ZPW3|A0A094ZPW3_SCHHA, tr|A0A094ZQ06|A0A094ZQ06_SCHHA, tr|A0A094ZQM9|A0A094ZQM9_SCHHA, tr|A0A094ZQS7|A0A094ZQS7_SCHHA, tr|A0A094ZRR7|A0A094ZRR7_SCHHA, tr|A0A094ZRX3|A…	tr|A0A4Z2CSY5|A0A4Z2CSY5_SCHJA, tr|A0A4Z2CXB3|A0A4Z2CXB3_SCHJA, tr|A0A4Z2CXT7|A0A4Z2CXT7_SCHJA, tr|A0A4Z2DWK5|A0A4Z2DWK5_SCHJA	tr|A0A3Q0KKC0|A0A3Q0KKC0_SCHMA, tr|A0A3Q0KKQ6|A0A3Q0KKQ6_SCHMA, tr|A0A3Q0KLS5|A0A3Q0KLS5_SCHMA, tr|A0A3Q0KM00|A0A3Q0KM00_SCHMA, tr|A0A3Q0KR72|A0A3Q0KR72_SCHMA, tr|A0A3Q0KS16|A0A3Q0KS16_SCHMA, tr|A0A3Q0KTC5|A0A3Q0KTC5_SCHMA, tr|A0A3Q0KU21|A0A3Q0KU21_SCHMA, tr|A0A3Q0KUI7|A0A3Q0KUI7_SCHMA, tr|C4Q8R4|C4Q8R4_SCHMA, tr|G4LVT3|G4LVT3_SCHMA, tr|G4LW71|G4LW71_SCHMA, tr|G4LXD3|G4LXD3_SCHMA, tr|G4M134|G4M13…			Psi_DN17206_c0_g1_i1.p1, Psi_DN43133_c0_g1_i1.p1, Psi_DN46636_c0_g1_i1.p1, Psi_DN49604_c0_g1_i1.p1, Psi_DN51611_c0_g1_i1.p1, Psi_DN55360_c0_g2_i1.p1, Psi_DN65055_c2_g1_i1.p1, Psi_DN65974_c1_g1_i9.p1, Psi_DN68412_c0_g1_i4.p1, Psi_DN68412_c0_g5_i1.p1, Psi_DN68729_c2_g1_i4.p1, Psi_DN68729_c2_g3_i5.p1, Psi_DN68729_c2_g6_i3.p1, Psi_DN69479_c2_g1_i3.p1, Psi_DN69853_c0_g2_i1.p1, Psi_DN69853_c0_g3_i1.p1,…	Sps_DN16144_c0_g1_i2.p1, Sps_DN51840_c0_g1_i1.p1, Sps_DN56828_c4_g1_i1.p1, Sps_DN58842_c0_g3_i1.p1, Sps_DN59284_c0_g1_i2.p1, Sps_DN59284_c0_g2_i2.p1, Sps_DN59420_c0_g1_i11.p1, Sps_DN59617_c1_g2_i3.p1, Sps_DN59617_c1_g4_i2.p1, Sps_DN59617_c1_g5_i2.p1, Sps_DN61528_c1_g4_i1.p1, Sps_DN61528_c1_g6_i2.p1, Sps_DN61811_c2_g1_i2.p1, Sps_DN61831_c1_g2_i2.p1, Sps_DN61852_c1_g1_i2.p1, Sps_DN62046_c2_g1_i1.p1…
OG0000027	tr|A0A3R7CS58|A0A3R7CS58_CLOSI, tr|A0A3R7DBM5|A0A3R7DBM5_CLOSI, tr|A0A3R7FN50|A0A3R7FN50_CLOSI, tr|A0A3R7FQ54|A0A3R7FQ54_CLOSI, tr|A0A3R7GRE8|A0A3R7GRE8_CLOSI, tr|A0A3R7H370|A0A3R7H370_CLOSI, tr|A0A3R7JUV4|A0A3R7JUV4_CLOSI, tr|A0A3R7JYM8|A0A3R7JYM8_CLOSI, tr|A0A419PJQ0|A0A419PJQ0_CLOSI, tr|A0A419PY18|A0A419PY18_CLOSI, tr|A0A419Q1G0|A0A419Q1G0_CLOSI, tr|A0A419QA72|A0A419QA72_CLOSI, tr|A0A419QC55|A…	Cluster-43406.0, Cluster-62996.0orf1, Cluster-65551.105359orf1, Cluster-65551.15163orf1, Cluster-65551.15164orf1, Cluster-65551.155601orf1, Cluster-65551.159409orf1, Cluster-65551.161930orf1, Cluster-65551.16268orf1, Cluster-65551.16269orf1, Cluster-65551.16270orf1, Cluster-65551.163477orf1, Cluster-65551.171863orf1, Cluster-65551.176893orf1, Cluster-65551.178205orf1, Cluster-65551.178478orf1, Cl…	tr|A0A2H1CT86|A0A2H1CT86_FASHE, tr|A0A4E0R654|A0A4E0R654_FASHE, tr|A0A4E0R7R7|A0A4E0R7R7_FASHE, tr|A0A4E0R7U8|A0A4E0R7U8_FASHE, tr|A0A4E0R8X5|A0A4E0R8X5_FASHE, tr|A0A4E0RBK6|A0A4E0RBK6_FASHE, tr|A0A4E0RBP7|A0A4E0RBP7_FASHE, tr|A0A4E0RCG9|A0A4E0RCG9_FASHE, tr|A0A4E0RDF2|A0A4E0RDF2_FASHE, tr|A0A4E0RG04|A0A4E0RG04_FASHE, tr|A0A4E0RHQ1|A0A4E0RHQ1_FASHE, tr|A0A4E0RIE2|A0A4E0RIE2_FASHE, tr|A0A4E0RK87|A…	BOX15_Mlig007507g1, BOX15_Mlig007881g1, BOX15_Mlig008999g1, BOX15_Mlig008999g2, BOX15_Mlig012166g1, BOX15_Mlig012559g1, BOX15_Mlig012597g1, BOX15_Mlig012597g2, BOX15_Mlig014186g1, BOX15_Mlig016906g3, BOX15_Mlig019909g1, BOX15_Mlig019909g2, BOX15_Mlig030742g1, BOX15_Mlig031642g1	tr|A0A4S2KIZ7|A0A4S2KIZ7_OPIFE, tr|A0A4S2L3X2|A0A4S2L3X2_OPIFE, tr|A0A4S2L6W2|A0A4S2L6W2_OPIFE, tr|A0A4S2LCK1|A0A4S2LCK1_OPIFE, tr|A0A4S2LG59|A0A4S2LG59_OPIFE, tr|A0A4S2LHN0|A0A4S2LHN0_OPIFE, tr|A0A4S2LHV9|A0A4S2LHV9_OPIFE, tr|A0A4S2LM99|A0A4S2LM99_OPIFE, tr|A0A4S2LNW0|A0A4S2LNW0_OPIFE, tr|A0A4S2LP40|A0A4S2LP40_OPIFE, tr|A0A4S2LRI9|A0A4S2LRI9_OPIFE, tr|A0A4S2LZ57|A0A4S2LZ57_OPIFE, tr|A0A4S2M407|A…	tr|A0A074Z064|A0A074Z064_9TREM, tr|A0A074Z3I6|A0A074Z3I6_9TREM, tr|A0A074Z869|A0A074Z869_9TREM, tr|A0A074ZBC7|A0A074ZBC7_9TREM, tr|A0A074ZPP7|A0A074ZPP7_9TREM, tr|A0A074ZTM3|A0A074ZTM3_9TREM, tr|A0A075A2C7|A0A075A2C7_9TREM, tr|A0A075A2E0|A0A075A2E0_9TREM, tr|A0A075A9E9|A0A075A9E9_9TREM, tr|A0A075ACI0|A0A075ACI0_9TREM, tr|A0A075AIT2|A0A075AIT2_9TREM	SMEST002984002, SMEST004481001, SMEST017206001, SMEST019482001, SMEST019757001, SMEST019757002, SMEST021901001, SMEST022668001, SMEST022963001, SMEST025335001, SMEST025656001, SMEST027004001, SMEST027004002, SMEST029666001, SMEST030375001, SMEST033792001, SMEST036140001, SMEST039526001, SMEST041571001, SMEST044469002, SMEST045025001, SMEST045025002, SMEST051002001, SMEST054107001, SMEST074896001,…	tr|A0A094ZEL2|A0A094ZEL2_SCHHA, tr|A0A094ZEX4|A0A094ZEX4_SCHHA, tr|A0A094ZEX8|A0A094ZEX8_SCHHA, tr|A0A094ZIG2|A0A094ZIG2_SCHHA, tr|A0A094ZJK2|A0A094ZJK2_SCHHA, tr|A0A094ZLF1|A0A094ZLF1_SCHHA, tr|A0A094ZQJ2|A0A094ZQJ2_SCHHA, tr|A0A094ZQL8|A0A094ZQL8_SCHHA, tr|A0A094ZR96|A0A094ZR96_SCHHA, tr|A0A094ZY40|A0A094ZY40_SCHHA, tr|A0A095AHB9|A0A095AHB9_SCHHA, tr|A0A095AJB8|A0A095AJB8_SCHHA, tr|A0A095AVK7|A…	tr|A0A4Z2CRQ2|A0A4Z2CRQ2_SCHJA, tr|A0A4Z2CRS5|A0A4Z2CRS5_SCHJA, tr|A0A4Z2D4A0|A0A4Z2D4A0_SCHJA, tr|A0A4Z2D5N8|A0A4Z2D5N8_SCHJA, tr|A0A4Z2DGM8|A0A4Z2DGM8_SCHJA, tr|A0A4Z2DHJ6|A0A4Z2DHJ6_SCHJA, tr|A0A4Z2DHK1|A0A4Z2DHK1_SCHJA, tr|A0A4Z2DHY8|A0A4Z2DHY8_SCHJA, tr|A0A4Z2DKU4|A0A4Z2DKU4_SCHJA, tr|A0A4Z2DL12|A0A4Z2DL12_SCHJA, tr|A0A4Z2DLI1|A0A4Z2DLI1_SCHJA, tr|A0A4Z2DNW8|A0A4Z2DNW8_SCHJA, tr|A0A4Z2DS12|A…	sp|Q26601|SMOX2_SCHMA, tr|A0A3Q0KB96|A0A3Q0KB96_SCHMA, tr|A0A3Q0KBI6|A0A3Q0KBI6_SCHMA, tr|A0A3Q0KCI6|A0A3Q0KCI6_SCHMA, tr|A0A3Q0KM24|A0A3Q0KM24_SCHMA, tr|A0A3Q0KMY3|A0A3Q0KMY3_SCHMA, tr|A0A3Q0KN91|A0A3Q0KN91_SCHMA, tr|A0A3Q0KP18|A0A3Q0KP18_SCHMA, tr|A0A3Q0KUV9|A0A3Q0KUV9_SCHMA	cds.Treg_010987|m.129746, cds.Treg_011540|m.134476, cds.Treg_013067|m.142590, cds.Treg_018111|m.191919, cds.Treg_018165|m.192281, cds.Treg_019143|m.197612	Tszi_007133|m.77321, Tszi_010808|m.93982	Psi_DN58514_c0_g1_i2.p1, Psi_DN62051_c0_g1_i1.p1, Psi_DN62479_c0_g1_i1.p1, Psi_DN63139_c0_g1_i1.p1, Psi_DN64693_c0_g1_i1.p1, Psi_DN64727_c0_g1_i6.p1, Psi_DN64793_c0_g1_i2.p1, Psi_DN66420_c0_g1_i4.p1, Psi_DN67384_c4_g6_i1.p1, Psi_DN67970_c0_g1_i2.p1, Psi_DN68262_c1_g3_i1.p1, Psi_DN68667_c0_g1_i1.p1, Psi_DN69102_c0_g1_i1.p1, Psi_DN71413_c0_g1_i2.p1, Psi_DN71793_c0_g3_i2.p1, Psi_DN72484_c0_g1_i5.p1,…	Sps_DN102525_c0_g1_i1.p1, Sps_DN112126_c0_g1_i1.p1, Sps_DN114762_c0_g1_i1.p1, Sps_DN118904_c0_g1_i1.p1, Sps_DN29341_c0_g1_i1.p1, Sps_DN34754_c0_g1_i1.p1, Sps_DN45450_c0_g1_i1.p1, Sps_DN47913_c0_g1_i1.p1, Sps_DN47984_c0_g1_i3.p1, Sps_DN49722_c0_g1_i1.p1, Sps_DN51693_c0_g1_i1.p1, Sps_DN51693_c0_g2_i1.p1, Sps_DN52984_c0_g1_i2.p1, Sps_DN53601_c0_g1_i1.p1, Sps_DN54391_c0_g1_i1.p1, Sps_DN56668_c0_g1_i1…
OG0000028	tr|A0A3R7C3J6|A0A3R7C3J6_CLOSI, tr|A0A3R7C4T9|A0A3R7C4T9_CLOSI, tr|A0A3R7C6U0|A0A3R7C6U0_CLOSI, tr|A0A3R7CDV7|A0A3R7CDV7_CLOSI, tr|A0A3R7CJN4|A0A3R7CJN4_CLOSI, tr|A0A3R7CPE5|A0A3R7CPE5_CLOSI, tr|A0A3R7CQH9|A0A3R7CQH9_CLOSI, tr|A0A3R7CW55|A0A3R7CW55_CLOSI, tr|A0A3R7D356|A0A3R7D356_CLOSI, tr|A0A3R7D3U9|A0A3R7D3U9_CLOSI, tr|A0A3R7D4U8|A0A3R7D4U8_CLOSI, tr|A0A3R7DB25|A0A3R7DB25_CLOSI, tr|A0A3R7DBI3|A…	Cluster-146.0, Cluster-65551.110067orf1, Cluster-65551.112429orf1, Cluster-65551.112470orf1, Cluster-65551.114013orf1, Cluster-65551.115667, Cluster-65551.115992orf1, Cluster-65551.115993orf1, Cluster-65551.121376orf1, Cluster-65551.126156, Cluster-65551.126462orf1, Cluster-65551.128265orf1, Cluster-65551.129705orf1, Cluster-65551.129851, Cluster-65551.130122orf1, Cluster-65551.133046orf1, Cluste…	tr|A0A2H1BR70|A0A2H1BR70_FASHE, tr|A0A2H1CBJ4|A0A2H1CBJ4_FASHE, tr|A0A2H1CGF1|A0A2H1CGF1_FASHE, tr|A0A4E0QWU6|A0A4E0QWU6_FASHE, tr|A0A4E0QXB3|A0A4E0QXB3_FASHE, tr|A0A4E0QYB4|A0A4E0QYB4_FASHE, tr|A0A4E0QYD7|A0A4E0QYD7_FASHE, tr|A0A4E0QZ30|A0A4E0QZ30_FASHE, tr|A0A4E0R230|A0A4E0R230_FASHE, tr|A0A4E0R8V5|A0A4E0R8V5_FASHE, tr|A0A4E0RB49|A0A4E0RB49_FASHE, tr|A0A4E0RD14|A0A4E0RD14_FASHE, tr|A0A4E0RD84|A…	BOX15_Mlig001670g1, BOX15_Mlig009787g1, BOX15_Mlig009787g2, BOX15_Mlig021026g1, BOX15_Mlig021026g2, BOX15_Mlig029402g1, BOX15_Mlig032601g1, BOX15_Mlig034082g1, BOX15_Mlig034082g2, BOX15_Mlig034082g3	tr|A0A4S2M7C1|A0A4S2M7C1_OPIFE, tr|A0A4S2M8Q0|A0A4S2M8Q0_OPIFE, tr|A0A4S2MCW1|A0A4S2MCW1_OPIFE, tr|A0A4S2MEE9|A0A4S2MEE9_OPIFE, tr|A0A4S2MG90|A0A4S2MG90_OPIFE, tr|A0A4S2MGK5|A0A4S2MGK5_OPIFE, tr|A0A4S2MJ94|A0A4S2MJ94_OPIFE, tr|A0A4S2ML29|A0A4S2ML29_OPIFE	tr|A0A074YZA5|A0A074YZA5_9TREM, tr|A0A074Z1E6|A0A074Z1E6_9TREM, tr|A0A074Z2T4|A0A074Z2T4_9TREM, tr|A0A074Z6J2|A0A074Z6J2_9TREM, tr|A0A074Z796|A0A074Z796_9TREM, tr|A0A074Z7A3|A0A074Z7A3_9TREM, tr|A0A074Z8U7|A0A074Z8U7_9TREM, tr|A0A074ZAM7|A0A074ZAM7_9TREM, tr|A0A074ZCP2|A0A074ZCP2_9TREM, tr|A0A074ZCW1|A0A074ZCW1_9TREM, tr|A0A074ZD61|A0A074ZD61_9TREM, tr|A0A074ZEQ3|A0A074ZEQ3_9TREM, tr|A0A074ZPF4|A…	SMEST014304003, SMEST047595001, SMEST055802001, SMEST081312001, SMEST081604001	tr|A0A094ZS39|A0A094ZS39_SCHHA, tr|A0A094ZSU0|A0A094ZSU0_SCHHA, tr|A0A094ZTV1|A0A094ZTV1_SCHHA, tr|A0A094ZX85|A0A094ZX85_SCHHA, tr|A0A095A3C4|A0A095A3C4_SCHHA	tr|A0A4Z2CSX6|A0A4Z2CSX6_SCHJA, tr|A0A4Z2CT57|A0A4Z2CT57_SCHJA, tr|A0A4Z2CVP3|A0A4Z2CVP3_SCHJA, tr|A0A4Z2CXL2|A0A4Z2CXL2_SCHJA, tr|A0A4Z2D8H3|A0A4Z2D8H3_SCHJA, tr|A0A4Z2D8H9|A0A4Z2D8H9_SCHJA, tr|A0A4Z2D8L2|A0A4Z2D8L2_SCHJA, tr|A0A4Z2D8U1|A0A4Z2D8U1_SCHJA	tr|A0A3Q0KSL0|A0A3Q0KSL0_SCHMA, tr|A0A3Q0KTW2|A0A3Q0KTW2_SCHMA, tr|A0A3Q0KVD0|A0A3Q0KVD0_SCHMA, tr|G4V7P0|G4V7P0_SCHMA	cds.Treg_001410|m.16066, cds.Treg_001411|m.16086, cds.Treg_004800|m.47790, cds.Treg_008310|m.96704, cds.Treg_008738|m.102472, cds.Treg_009388|m.111238, cds.Treg_015376|m.158893, cds.Treg_016611|m.176653, cds.Treg_020796|m.210357	Tszi_004032|m.48791, Tszi_005265|m.61912, Tszi_005274|m.62003, Tszi_016636|m.137541, Tszi_020041|m.167681, Tszi_027229|m.223953	Psi_DN65979_c0_g1_i1.p1, Psi_DN65986_c0_g1_i3.p1, Psi_DN68481_c1_g1_i5.p1, Psi_DN69025_c0_g3_i4.p1, Psi_DN73549_c0_g1_i2.p1, Psi_DN73549_c0_g3_i1.p1, Psi_DN73732_c3_g2_i1.p1, Psi_DN73732_c3_g3_i1.p1, Psi_DN85704_c0_g1_i1.p1	Sps_DN59909_c1_g1_i1.p1, Sps_DN60730_c0_g1_i1.p1, Sps_DN60730_c0_g2_i2.p1, Sps_DN60730_c0_g3_i1.p1, Sps_DN60739_c0_g1_i6.p1, Sps_DN60739_c0_g6_i1.p1, Sps_DN61091_c1_g3_i2.p1, Sps_DN69437_c1_g1_i2.p1, Sps_DN69437_c1_g2_i1.p1, Sps_DN69587_c2_g1_i2.p1, Sps_DN69872_c1_g1_i2.p1, Sps_DN69872_c1_g2_i2.p1, Sps_DN69872_c1_g3_i1.p1
OG0000029	tr|A0A3R7CN35|A0A3R7CN35_CLOSI, tr|A0A3R7F484|A0A3R7F484_CLOSI, tr|A0A3R7FER3|A0A3R7FER3_CLOSI, tr|A0A3R7FKA5|A0A3R7FKA5_CLOSI, tr|A0A3R7H8W6|A0A3R7H8W6_CLOSI, tr|A0A419PIP4|A0A419PIP4_CLOSI, tr|A0A419QC73|A0A419QC73_CLOSI, tr|A0A419QE10|A0A419QE10_CLOSI, tr|H2KQK9|H2KQK9_CLOSI, tr|H2KRI0|H2KRI0_CLOSI	Cluster-65551.100655orf1, Cluster-65551.118354, Cluster-65551.120751orf1, Cluster-65551.120751orf2, Cluster-65551.120753orf1, Cluster-65551.121561, Cluster-65551.122768orf1, Cluster-65551.123382, Cluster-65551.125004orf2, Cluster-65551.125260orf1, Cluster-65551.125310, Cluster-65551.125591orf1, Cluster-65551.126651, Cluster-65551.127041, Cluster-65551.128427, Cluster-65551.131217, Cluster-65551.1…	tr|A0A2H1CS84|A0A2H1CS84_FASHE, tr|A0A2H1CWM3|A0A2H1CWM3_FASHE, tr|A0A4E0QW57|A0A4E0QW57_FASHE, tr|A0A4E0QYI0|A0A4E0QYI0_FASHE, tr|A0A4E0R9W9|A0A4E0R9W9_FASHE, tr|A0A4E0RJY6|A0A4E0RJY6_FASHE, tr|A0A4E0RUD4|A0A4E0RUD4_FASHE, tr|B0B5G8|B0B5G8_FASHE, tr|B0RZ77|B0RZ77_FASHE, tr|B0RZ78|B0RZ78_FASHE, tr|B0RZ81|B0RZ81_FASHE	BOX15_Mlig005033g1, BOX15_Mlig011676g1, BOX15_Mlig011676g2, BOX15_Mlig011676g3, BOX15_Mlig012641g2, BOX15_Mlig012641g3, BOX15_Mlig013020g1, BOX15_Mlig013020g2, BOX15_Mlig013020g3, BOX15_Mlig013352g1, BOX15_Mlig014126g2, BOX15_Mlig014126g3, BOX15_Mlig015897g1, BOX15_Mlig019004g1, BOX15_Mlig019004g2, BOX15_Mlig021256g1, BOX15_Mlig021256g2, BOX15_Mlig021256g3, BOX15_Mlig021796g2, BOX15_Mlig021796g3,…	tr|A0A4S2L1A6|A0A4S2L1A6_OPIFE, tr|A0A4S2L2N9|A0A4S2L2N9_OPIFE, tr|A0A4S2L766|A0A4S2L766_OPIFE, tr|A0A4S2L7N2|A0A4S2L7N2_OPIFE, tr|A0A4S2LA88|A0A4S2LA88_OPIFE, tr|A0A4S2LE66|A0A4S2LE66_OPIFE, tr|A0A4S2LPF9|A0A4S2LPF9_OPIFE, tr|A0A4S2LVT8|A0A4S2LVT8_OPIFE, tr|A0A4S2LW10|A0A4S2LW10_OPIFE, tr|A0A4S2LW18|A0A4S2LW18_OPIFE, tr|A0A4S2LWT1|A0A4S2LWT1_OPIFE, tr|A0A4S2M6I9|A0A4S2M6I9_OPIFE, tr|A0A4V3SDS4|A…	tr|A0A074ZDG4|A0A074ZDG4_9TREM, tr|A0A074ZI00|A0A074ZI00_9TREM, tr|A0A074ZPK1|A0A074ZPK1_9TREM, tr|A0A074ZPX6|A0A074ZPX6_9TREM, tr|A0A074ZWB8|A0A074ZWB8_9TREM, tr|A0A074ZWC9|A0A074ZWC9_9TREM, tr|A0A074ZYT3|A0A074ZYT3_9TREM, tr|A0A075AC32|A0A075AC32_9TREM, tr|A0A075AHN1|A0A075AHN1_9TREM	SMEST000199001, SMEST000234001, SMEST022928001, SMEST035755001, SMEST035804001, SMEST041712001, SMEST044888001, SMEST044907001, SMEST046374001, SMEST046374002, SMEST047284001, SMEST047284002, SMEST047291001, SMEST048308001, SMEST050810001, SMEST051936001, SMEST057129001, SMEST062548001, SMEST074423001, SMEST074579001, SMEST076011003, SMEST076011004, SMEST076036001, SMEST076036002, SMEST076036003,…	tr|A0A094ZHG9|A0A094ZHG9_SCHHA, tr|A0A094ZJ15|A0A094ZJ15_SCHHA, tr|A0A094ZKH4|A0A094ZKH4_SCHHA, tr|A0A094ZLW5|A0A094ZLW5_SCHHA, tr|A0A094ZQ17|A0A094ZQ17_SCHHA, tr|A0A094ZVQ4|A0A094ZVQ4_SCHHA, tr|A0A095A580|A0A095A580_SCHHA	tr|A0A4Z2CLS7|A0A4Z2CLS7_SCHJA, tr|A0A4Z2CPU0|A0A4Z2CPU0_SCHJA, tr|A0A4Z2CPX1|A0A4Z2CPX1_SCHJA, tr|A0A4Z2CQ49|A0A4Z2CQ49_SCHJA, tr|C1LM59|C1LM59_SCHJA, tr|C1LM62|C1LM62_SCHJA, tr|C1LN37|C1LN37_SCHJA	tr|A0A3Q0KDZ1|A0A3Q0KDZ1_SCHMA, tr|A0A3Q0KRW5|A0A3Q0KRW5_SCHMA, tr|C4QIC0|C4QIC0_SCHMA, tr|G4VTA4|G4VTA4_SCHMA, tr|G4VTA5|G4VTA5_SCHMA	cds.Treg_000324|m.3892, cds.Treg_006626|m.70880, cds.Treg_006976|m.76173, cds.Treg_006977|m.76191, cds.Treg_012579|m.140561, cds.Treg_018196|m.192471	Tszi_013692|m.103613, Tszi_020648|m.170826, Tszi_024111|m.184169, Tszi_025229|m.200348, Tszi_025230|m.200357	Psi_DN61963_c0_g1_i2.p1, Psi_DN63843_c2_g1_i1.p1, Psi_DN63843_c4_g1_i3.p1, Psi_DN63843_c4_g2_i1.p2, Psi_DN64605_c0_g1_i1.p1, Psi_DN66435_c0_g1_i1.p1, Psi_DN66435_c1_g1_i1.p1, Psi_DN66863_c0_g1_i3.p1, Psi_DN67140_c1_g1_i8.p1, Psi_DN67140_c1_g8_i2.p1, Psi_DN68853_c0_g1_i1.p1, Psi_DN70711_c0_g1_i6.p1, Psi_DN70711_c0_g2_i1.p1, Psi_DN71666_c1_g1_i1.p1, Psi_DN71666_c1_g2_i1.p1, Psi_DN71666_c2_g1_i1.p1,…	Sps_DN20877_c0_g1_i1.p1, Sps_DN45402_c0_g1_i1.p1, Sps_DN50888_c1_g1_i1.p1, Sps_DN56236_c0_g1_i2.p1, Sps_DN58029_c1_g1_i1.p1, Sps_DN58029_c2_g1_i1.p1, Sps_DN58029_c2_g4_i1.p2, Sps_DN59875_c0_g1_i1.p1, Sps_DN59875_c0_g2_i2.p1, Sps_DN59875_c0_g4_i1.p1, Sps_DN60561_c0_g1_i1.p1, Sps_DN60561_c0_g3_i2.p1, Sps_DN62416_c0_g1_i3.p1, Sps_DN62416_c0_g2_i2.p1, Sps_DN62416_c0_g3_i1.p1, Sps_DN63021_c0_g1_i1.p1,…
OG0000030	tr|A0A3R7CFE2|A0A3R7CFE2_CLOSI, tr|A0A3R7DMV9|A0A3R7DMV9_CLOSI, tr|A0A3R7ETW6|A0A3R7ETW6_CLOSI, tr|A0A419PGM9|A0A419PGM9_CLOSI, tr|A0A419PIS6|A0A419PIS6_CLOSI, tr|G7YI27|G7YI27_CLOSI, tr|H2KQC2|H2KQC2_CLOSI	Cluster-65551.101784orf2, Cluster-65551.103365orf1, Cluster-65551.147786orf1, Cluster-65551.147787orf2, Cluster-65551.153855orf1, Cluster-65551.159669orf1, Cluster-65551.161551, Cluster-65551.164225orf1, Cluster-65551.166951orf1, Cluster-65551.172588orf1, Cluster-65551.176305orf1, Cluster-65551.176592, Cluster-65551.177400orf1, Cluster-65551.177808orf1, Cluster-65551.178104orf1, Cluster-65551.178…	tr|A0A4E0R744|A0A4E0R744_FASHE, tr|A0A4E0RAC7|A0A4E0RAC7_FASHE, tr|A0A4E0RQE0|A0A4E0RQE0_FASHE, tr|A0A4E0RYA1|A0A4E0RYA1_FASHE, tr|A0A4E0RZ82|A0A4E0RZ82_FASHE, tr|A0A4E0RZL1|A0A4E0RZL1_FASHE	BOX15_Mlig000108g1, BOX15_Mlig000108g2, BOX15_Mlig001900g1, BOX15_Mlig001900g2, BOX15_Mlig002117g2, BOX15_Mlig002117g3, BOX15_Mlig003695g3, BOX15_Mlig005002g1, BOX15_Mlig005002g2, BOX15_Mlig005956g1, BOX15_Mlig005956g3, BOX15_Mlig005956g4, BOX15_Mlig008362g1, BOX15_Mlig009545g2, BOX15_Mlig009545g3, BOX15_Mlig009545g4, BOX15_Mlig010233g1, BOX15_Mlig012133g1, BOX15_Mlig012133g2, BOX15_Mlig012133g3,…	tr|A0A4S2KK74|A0A4S2KK74_OPIFE, tr|A0A4S2L591|A0A4S2L591_OPIFE, tr|A0A4S2L5L2|A0A4S2L5L2_OPIFE, tr|A0A4S2L5P5|A0A4S2L5P5_OPIFE, tr|A0A4S2LBU6|A0A4S2LBU6_OPIFE, tr|A0A4S2LCB5|A0A4S2LCB5_OPIFE, tr|A0A4S2LCJ1|A0A4S2LCJ1_OPIFE, tr|A0A4S2LI44|A0A4S2LI44_OPIFE, tr|A0A4S2LK80|A0A4S2LK80_OPIFE, tr|A0A4S2LPJ4|A0A4S2LPJ4_OPIFE, tr|A0A4S2LQF8|A0A4S2LQF8_OPIFE, tr|A0A4S2LZE1|A0A4S2LZE1_OPIFE, tr|A0A4S2M011|A…	tr|A0A074Z143|A0A074Z143_9TREM, tr|A0A074Z5G0|A0A074Z5G0_9TREM, tr|A0A074ZG17|A0A074ZG17_9TREM, tr|A0A074ZG21|A0A074ZG21_9TREM, tr|A0A074ZS85|A0A074ZS85_9TREM, tr|A0A075ADR3|A0A075ADR3_9TREM, tr|A0A075AJ04|A0A075AJ04_9TREM	SMEST003011001, SMEST007289001, SMEST009904001, SMEST009986001, SMEST009987001, SMEST018924001, SMEST019713001, SMEST028566001, SMEST028570001, SMEST028580001, SMEST028593001, SMEST042051001, SMEST042051002, SMEST042086001, SMEST042091001, SMEST042091002, SMEST050382001, SMEST050382002, SMEST054904001, SMEST054909001, SMEST054919001, SMEST054924001, SMEST054935001, SMEST055640001, SMEST061732001,…	tr|A0A094ZPL3|A0A094ZPL3_SCHHA, tr|A0A094ZUK1|A0A094ZUK1_SCHHA, tr|A0A095AUN2|A0A095AUN2_SCHHA, tr|A0A095AWH9|A0A095AWH9_SCHHA, tr|A0A095BVM7|A0A095BVM7_SCHHA, tr|A0A095C0C2|A0A095C0C2_SCHHA, tr|A0A095CCN1|A0A095CCN1_SCHHA	tr|A0A4Z2CP96|A0A4Z2CP96_SCHJA, tr|A0A4Z2CPB6|A0A4Z2CPB6_SCHJA, tr|A0A4Z2CPQ8|A0A4Z2CPQ8_SCHJA, tr|A0A4Z2CSN8|A0A4Z2CSN8_SCHJA, tr|A0A4Z2CVI8|A0A4Z2CVI8_SCHJA, tr|A0A4Z2D0R2|A0A4Z2D0R2_SCHJA, tr|A0A4Z2D0R3|A0A4Z2D0R3_SCHJA, tr|A0A4Z2DP05|A0A4Z2DP05_SCHJA, tr|A0A4Z2DP33|A0A4Z2DP33_SCHJA, tr|A0A4Z2DQP7|A0A4Z2DQP7_SCHJA, tr|A0A4Z2DSC3|A0A4Z2DSC3_SCHJA	tr|A0A3Q0KDS3|A0A3Q0KDS3_SCHMA, tr|A0A3Q0KI68|A0A3Q0KI68_SCHMA, tr|A0A3Q0KM03|A0A3Q0KM03_SCHMA, tr|A0A3Q0KU52|A0A3Q0KU52_SCHMA, tr|G4LYW2|G4LYW2_SCHMA	cds.Treg_006362|m.66584, cds.Treg_008713|m.102095, cds.Treg_008835|m.103834, cds.Treg_011271|m.132368, cds.Treg_016360|m.173292, cds.Treg_017663|m.188396, cds.Treg_020816|m.210567	Tszi_001724|m.21268, Tszi_003271|m.39814, Tszi_005758|m.66718, Tszi_009517|m.89467, Tszi_014180|m.109275, Tszi_015116|m.120244, Tszi_022308|m.177905, Tszi_026760|m.217282	Psi_DN114736_c0_g1_i1.p1, Psi_DN118092_c0_g1_i1.p1, Psi_DN62941_c0_g1_i1.p1, Psi_DN66194_c0_g1_i2.p1, Psi_DN69062_c0_g1_i2.p1, Psi_DN70041_c0_g1_i3.p1, Psi_DN72392_c0_g2_i4.p1, Psi_DN72860_c1_g2_i3.p1	Sps_DN108904_c0_g1_i1.p1, Sps_DN2712_c0_g1_i1.p1, Sps_DN53268_c0_g2_i1.p1, Sps_DN59694_c0_g1_i1.p1, Sps_DN60083_c0_g1_i1.p1, Sps_DN60083_c0_g2_i1.p1, Sps_DN62874_c0_g1_i1.p1, Sps_DN64674_c0_g1_i5.p1, Sps_DN67079_c0_g1_i1.p1
OG0000031		Cluster-65551.26458orf1, Cluster-65551.46911orf1	tr|A0A4E0RHG5|A0A4E0RHG5_FASHE, tr|A0A4E0S2K7|A0A4E0S2K7_FASHE	BOX15_Mlig000553g2, BOX15_Mlig000588g2, BOX15_Mlig000588g4, BOX15_Mlig002880g1, BOX15_Mlig012932g3, BOX15_Mlig017056g1, BOX15_Mlig019950g3, BOX15_Mlig023024g1, BOX15_Mlig023024g2, BOX15_Mlig023024g3, BOX15_Mlig023049g1, BOX15_Mlig023049g2, BOX15_Mlig024908g2, BOX15_Mlig032263g1			SMEST001218011, SMEST001234005, SMEST002054002, SMEST002427001, SMEST002488001, SMEST002491005, SMEST003508001, SMEST004406002, SMEST004406003, SMEST004406005, SMEST004411001, SMEST004411002, SMEST004411009, SMEST004687004, SMEST006220002, SMEST007430001, SMEST007603001, SMEST008378007, SMEST010333001, SMEST011001004, SMEST013635001, SMEST013698002, SMEST013749001, SMEST014194001, SMEST015398001,…	tr|A0A095CB14|A0A095CB14_SCHHA	tr|A0A4Z2D877|A0A4Z2D877_SCHJA	tr|A0A3Q0KR99|A0A3Q0KR99_SCHMA			Psi_DN71712_c0_g1_i10.p1	Sps_DN57093_c0_g1_i7.p1, Sps_DN63657_c0_g1_i1.p1
OG0000032	tr|A0A3R7F6I6|A0A3R7F6I6_CLOSI, tr|A0A3R7GQJ9|A0A3R7GQJ9_CLOSI, tr|A0A419PE03|A0A419PE03_CLOSI, tr|G7Y466|G7Y466_CLOSI, tr|G7YAJ7|G7YAJ7_CLOSI, tr|G7YAJ8|G7YAJ8_CLOSI, tr|G7YVB0|G7YVB0_CLOSI, tr|H2BPZ2|H2BPZ2_CLOSI, tr|H2KNU1|H2KNU1_CLOSI, tr|H2KQG7|H2KQG7_CLOSI, tr|H2KV79|H2KV79_CLOSI, tr|H2KVB2|H2KVB2_CLOSI, tr|Q2PMV7|Q2PMV7_CLOSI	Cluster-65551.111595orf1, Cluster-65551.119045orf1, Cluster-65551.139740orf1, Cluster-65551.139741orf1, Cluster-65551.157545orf1, Cluster-65551.157943orf1, Cluster-65551.158367orf1, Cluster-65551.158368orf1, Cluster-65551.162287orf1, Cluster-65551.163553orf1, Cluster-65551.163554orf1, Cluster-65551.163555orf1, Cluster-65551.176281orf1, Cluster-65551.177491orf1, Cluster-65551.180567orf1, Cluster-6…	tr|A0A1C8F9S1|A0A1C8F9S1_FASHE, tr|A0A2H1CKG8|A0A2H1CKG8_FASHE, tr|A0A4E0REX7|A0A4E0REX7_FASHE, tr|A0A4E0RG43|A0A4E0RG43_FASHE, tr|A0A4E0RHQ2|A0A4E0RHQ2_FASHE, tr|A0A4E0RM69|A0A4E0RM69_FASHE, tr|A0A4E0RV72|A0A4E0RV72_FASHE, tr|A0A4E0RWL3|A0A4E0RWL3_FASHE, tr|A0A4E0RWX8|A0A4E0RWX8_FASHE, tr|A0A4E0RX67|A0A4E0RX67_FASHE, tr|A0A4E0RZ43|A0A4E0RZ43_FASHE, tr|K7WKP9|K7WKP9_FASHE, tr|O46120|O46120_FASHE	BOX15_Mlig008204g1, BOX15_Mlig008204g2, BOX15_Mlig008204g3, BOX15_Mlig010884g1, BOX15_Mlig010884g2, BOX15_Mlig010884g3, BOX15_Mlig013422g1, BOX15_Mlig013422g2, BOX15_Mlig013422g3, BOX15_Mlig028751g1	tr|A0A4S2LY17|A0A4S2LY17_OPIFE, tr|A0A4S2LY74|A0A4S2LY74_OPIFE, tr|A0A4S2LY77|A0A4S2LY77_OPIFE, tr|A0A4S2LYS6|A0A4S2LYS6_OPIFE, tr|A0A4S2LZX4|A0A4S2LZX4_OPIFE, tr|A0A4S2LZY3|A0A4S2LZY3_OPIFE, tr|A0A4S2LZZ6|A0A4S2LZZ6_OPIFE, tr|A0A4S2M383|A0A4S2M383_OPIFE, tr|A0A4S2M390|A0A4S2M390_OPIFE, tr|A0A4S2M480|A0A4S2M480_OPIFE, tr|A0A4S2M489|A0A4S2M489_OPIFE, tr|A0A4S2M4D0|A0A4S2M4D0_OPIFE, tr|A0A4S2M4Z8|A…	tr|A0A074Z777|A0A074Z777_9TREM, tr|A0A074Z7F6|A0A074Z7F6_9TREM, tr|A0A074Z7F9|A0A074Z7F9_9TREM, tr|A0A074Z8Z8|A0A074Z8Z8_9TREM, tr|A0A074Z9A0|A0A074Z9A0_9TREM, tr|A0A074ZBR1|A0A074ZBR1_9TREM, tr|A0A074ZDH3|A0A074ZDH3_9TREM, tr|A0A074ZI95|A0A074ZI95_9TREM, tr|A0A074ZI99|A0A074ZI99_9TREM, tr|A0A074ZK01|A0A074ZK01_9TREM, tr|A0A075A6H0|A0A075A6H0_9TREM, tr|A0A075A888|A0A075A888_9TREM	SMEST026288001, SMEST026288002	tr|A0A094ZS63|A0A094ZS63_SCHHA, tr|A0A094ZTT2|A0A094ZTT2_SCHHA, tr|A0A094ZTT8|A0A094ZTT8_SCHHA, tr|A0A094ZUR2|A0A094ZUR2_SCHHA, tr|A0A094ZWQ7|A0A094ZWQ7_SCHHA, tr|A0A094ZYE9|A0A094ZYE9_SCHHA, tr|A0A094ZZT3|A0A094ZZT3_SCHHA, tr|A0A095AT42|A0A095AT42_SCHHA, tr|A0A095AZ14|A0A095AZ14_SCHHA, tr|A0A095C6D9|A0A095C6D9_SCHHA, tr|A0A095C6E4|A0A095C6E4_SCHHA	tr|A0A4Z2CTB8|A0A4Z2CTB8_SCHJA, tr|A0A4Z2CTD6|A0A4Z2CTD6_SCHJA, tr|A0A4Z2CTG7|A0A4Z2CTG7_SCHJA, tr|A0A4Z2CU00|A0A4Z2CU00_SCHJA, tr|A0A4Z2CU93|A0A4Z2CU93_SCHJA, tr|A0A4Z2D5W7|A0A4Z2D5W7_SCHJA, tr|C1LKF9|C1LKF9_SCHJA, tr|O01372|O01372_SCHJA, tr|O45206|O45206_SCHJA, tr|Q5DBG1|Q5DBG1_SCHJA, tr|Q86EI5|Q86EI5_SCHJA	sp|P14202|TEGU_SCHMA, sp|P32070|SM21_SCHMA, tr|A0A3Q0KP20|A0A3Q0KP20_SCHMA, tr|C1M053|C1M053_SCHMA, tr|G4VA23|G4VA23_SCHMA, tr|G4VA28|G4VA28_SCHMA, tr|G4VA29|G4VA29_SCHMA, tr|G4VR24|G4VR24_SCHMA, tr|I4EC25|I4EC25_SCHMA, tr|P91804|P91804_SCHMA	cds.Treg_000248|m.2949, cds.Treg_000439|m.5405, cds.Treg_000889|m.10367, cds.Treg_001612|m.18173, cds.Treg_006176|m.63397, cds.Treg_006476|m.68301, cds.Treg_006876|m.74689, cds.Treg_009640|m.114591, cds.Treg_009838|m.117043, cds.Treg_009839|m.117050, cds.Treg_015608|m.162639	Tszi_000493|m.6178, Tszi_000494|m.6183, Tszi_000986|m.12214, Tszi_001104|m.13766, Tszi_003645|m.44092, Tszi_013531|m.101862, Tszi_013539|m.101913, Tszi_014243|m.109932, Tszi_014785|m.116501, Tszi_015077|m.119816, Tszi_015541|m.125088, Tszi_016710|m.138523, Tszi_026291|m.210720	Psi_DN111128_c0_g1_i1.p1, Psi_DN62713_c0_g1_i1.p1, Psi_DN62734_c0_g1_i2.p1, Psi_DN63056_c0_g1_i1.p1, Psi_DN63699_c0_g1_i4.p1, Psi_DN63823_c3_g3_i4.p1, Psi_DN64408_c0_g1_i6.p1, Psi_DN66591_c0_g3_i1.p1, Psi_DN66939_c0_g1_i2.p1, Psi_DN68188_c0_g1_i4.p1, Psi_DN68188_c0_g3_i5.p1, Psi_DN68188_c0_g5_i1.p1, Psi_DN69401_c0_g1_i1.p1, Psi_DN69970_c0_g2_i1.p1, Psi_DN70609_c1_g2_i4.p1, Psi_DN72028_c0_g3_i1.p2	Sps_DN34022_c0_g1_i1.p1, Sps_DN47868_c0_g1_i1.p1, Sps_DN55168_c0_g1_i1.p1, Sps_DN55733_c5_g1_i1.p1, Sps_DN55733_c5_g2_i1.p1, Sps_DN55733_c5_g3_i1.p1, Sps_DN55746_c0_g1_i1.p1, Sps_DN56596_c0_g1_i1.p1, Sps_DN57322_c0_g1_i8.p1, Sps_DN57472_c0_g2_i1.p1, Sps_DN57472_c0_g3_i1.p1, Sps_DN58337_c0_g1_i11.p1, Sps_DN58741_c2_g3_i2.p1, Sps_DN58854_c2_g3_i1.p2, Sps_DN60013_c0_g2_i1.p1, Sps_DN61024_c0_g1_i4.p1…
OG0000033	tr|A0A3R7JMQ4|A0A3R7JMQ4_CLOSI, tr|A0A419Q020|A0A419Q020_CLOSI	Cluster-16487.0, Cluster-28045.0, Cluster-29902.0orf1, Cluster-32156.0, Cluster-39648.0, Cluster-56450.0orf1, Cluster-60034.0, Cluster-62415.0, Cluster-65551.100036orf1, Cluster-65551.103392orf1, Cluster-65551.103392orf2, Cluster-65551.103786orf1, Cluster-65551.106283, Cluster-65551.107605orf1, Cluster-65551.107852orf1, Cluster-65551.10864, Cluster-65551.109002, Cluster-65551.111610orf1, Cluster-…	tr|A0A4E0RLE4|A0A4E0RLE4_FASHE		tr|A0A4S2LR65|A0A4S2LR65_OPIFE, tr|A0A4S2LR70|A0A4S2LR70_OPIFE, tr|A0A4V3SEZ2|A0A4V3SEZ2_OPIFE	tr|A0A074Z107|A0A074Z107_9TREM, tr|A0A074ZA87|A0A074ZA87_9TREM, tr|A0A074ZIF8|A0A074ZIF8_9TREM, tr|A0A074ZUP0|A0A074ZUP0_9TREM, tr|A0A074ZZ91|A0A074ZZ91_9TREM, tr|A0A075A0K7|A0A075A0K7_9TREM, tr|A0A075A2G3|A0A075A2G3_9TREM, tr|A0A075AAD5|A0A075AAD5_9TREM, tr|A0A075AAS7|A0A075AAS7_9TREM, tr|A0A075AC09|A0A075AC09_9TREM, tr|A0A075AFB0|A0A075AFB0_9TREM, tr|A0A075AJU1|A0A075AJU1_9TREM		tr|A0A094ZCD3|A0A094ZCD3_SCHHA, tr|A0A095AWT1|A0A095AWT1_SCHHA			cds.Treg_000762|m.9047, cds.Treg_000763|m.9073, cds.Treg_003658|m.32806, cds.Treg_005411|m.52776		Psi_DN23765_c0_g1_i1.p1, Psi_DN45584_c0_g1_i1.p1, Psi_DN64315_c4_g1_i8.p1, Psi_DN64315_c4_g6_i1.p1, Psi_DN64777_c0_g1_i1.p1, Psi_DN64812_c0_g1_i2.p1, Psi_DN65681_c1_g1_i3.p1, Psi_DN65681_c1_g3_i2.p1, Psi_DN66519_c1_g3_i3.p1, Psi_DN67109_c3_g1_i1.p1, Psi_DN67109_c3_g4_i4.p1, Psi_DN67109_c4_g1_i1.p1, Psi_DN68012_c0_g1_i7.p1, Psi_DN68012_c0_g3_i2.p1, Psi_DN682_c0_g1_i1.p1, Psi_DN68551_c1_g1_i1.p1, P…	Sps_DN109097_c0_g1_i1.p1, Sps_DN116497_c0_g1_i1.p2, Sps_DN32883_c0_g1_i1.p1, Sps_DN48787_c1_g1_i2.p1, Sps_DN54272_c0_g1_i1.p1, Sps_DN55887_c0_g1_i3.p1, Sps_DN56251_c2_g1_i2.p1, Sps_DN56251_c2_g3_i1.p1, Sps_DN56526_c1_g2_i1.p1, Sps_DN58197_c2_g1_i1.p1, Sps_DN59236_c1_g2_i3.p1, Sps_DN60667_c1_g1_i4.p1, Sps_DN60966_c1_g1_i9.p1, Sps_DN60966_c1_g2_i1.p1, Sps_DN61014_c2_g1_i1.p1, Sps_DN61168_c0_g5_i2.p…
OG0000034	tr|A0A3R7DI13|A0A3R7DI13_CLOSI, tr|A0A3R7F0K3|A0A3R7F0K3_CLOSI, tr|A0A3R7FWQ4|A0A3R7FWQ4_CLOSI, tr|A0A3R7FZN1|A0A3R7FZN1_CLOSI, tr|A0A3R7G6L1|A0A3R7G6L1_CLOSI, tr|A0A3R7GLQ1|A0A3R7GLQ1_CLOSI, tr|A0A419PC30|A0A419PC30_CLOSI, tr|A0A419PZD4|A0A419PZD4_CLOSI, tr|A0A419PZY4|A0A419PZY4_CLOSI, tr|A0A419PZZ5|A0A419PZZ5_CLOSI, tr|A0A419Q5P2|A0A419Q5P2_CLOSI	Cluster-65551.114841, Cluster-65551.123685orf1, Cluster-65551.124084orf1, Cluster-65551.124420orf1, Cluster-65551.125898orf1, Cluster-65551.125984orf1, Cluster-65551.127067orf1, Cluster-65551.127116orf1, Cluster-65551.127314orf1, Cluster-65551.127548orf1, Cluster-65551.127576orf1, Cluster-65551.127952orf1, Cluster-65551.128874orf1, Cluster-65551.131930orf1, Cluster-65551.141328orf1, Cluster-65551…	tr|A0A2H1CUX4|A0A2H1CUX4_FASHE, tr|A0A4E0R873|A0A4E0R873_FASHE, tr|A0A4E0RHJ3|A0A4E0RHJ3_FASHE, tr|A0A4E0RKN8|A0A4E0RKN8_FASHE, tr|A0A4E0RM93|A0A4E0RM93_FASHE, tr|A0A4E0RR89|A0A4E0RR89_FASHE, tr|A0A4E0RWJ1|A0A4E0RWJ1_FASHE, tr|A0A4E0RY93|A0A4E0RY93_FASHE, tr|A0A4E0S3D0|A0A4E0S3D0_FASHE	BOX15_Mlig003371g1, BOX15_Mlig003768g1, BOX15_Mlig003996g1, BOX15_Mlig005814g1, BOX15_Mlig005814g2, BOX15_Mlig006782g1, BOX15_Mlig006782g2, BOX15_Mlig006782g3, BOX15_Mlig006964g1, BOX15_Mlig006964g2, BOX15_Mlig006964g3, BOX15_Mlig013070g1, BOX15_Mlig013641g1, BOX15_Mlig015017g1, BOX15_Mlig015077g1, BOX15_Mlig016479g1, BOX15_Mlig016479g2, BOX15_Mlig016479g3, BOX15_Mlig023997g1, BOX15_Mlig023997g3,…	tr|A0A4S2L7Y0|A0A4S2L7Y0_OPIFE, tr|A0A4S2LAD6|A0A4S2LAD6_OPIFE, tr|A0A4S2LHZ1|A0A4S2LHZ1_OPIFE, tr|A0A4S2LHZ2|A0A4S2LHZ2_OPIFE, tr|A0A4S2LHZ3|A0A4S2LHZ3_OPIFE, tr|A0A4S2LI74|A0A4S2LI74_OPIFE, tr|A0A4S2LI83|A0A4S2LI83_OPIFE, tr|A0A4S2LJP7|A0A4S2LJP7_OPIFE, tr|A0A4S2LJW3|A0A4S2LJW3_OPIFE, tr|A0A4S2LPM5|A0A4S2LPM5_OPIFE, tr|A0A4S2LPN2|A0A4S2LPN2_OPIFE, tr|A0A4S2LQI5|A0A4S2LQI5_OPIFE, tr|A0A4S2LQJ2|A…	tr|A0A074Z0S9|A0A074Z0S9_9TREM, tr|A0A074Z530|A0A074Z530_9TREM, tr|A0A074Z563|A0A074Z563_9TREM, tr|A0A074ZBP2|A0A074ZBP2_9TREM, tr|A0A074ZGR1|A0A074ZGR1_9TREM, tr|A0A074ZGU2|A0A074ZGU2_9TREM, tr|A0A074ZI34|A0A074ZI34_9TREM, tr|A0A074ZUV2|A0A074ZUV2_9TREM, tr|A0A074ZZQ3|A0A074ZZQ3_9TREM, tr|A0A075A5M5|A0A075A5M5_9TREM, tr|A0A075AI31|A0A075AI31_9TREM	SMEST005510001, SMEST041117001, SMEST056555001, SMEST056558001, SMEST056558002	tr|A0A094ZEZ0|A0A094ZEZ0_SCHHA, tr|A0A094ZMY2|A0A094ZMY2_SCHHA, tr|A0A094ZRQ9|A0A094ZRQ9_SCHHA, tr|A0A095ARC5|A0A095ARC5_SCHHA, tr|A0A095C4T0|A0A095C4T0_SCHHA	tr|A0A4Z2D3M5|A0A4Z2D3M5_SCHJA, tr|A0A4Z2DA04|A0A4Z2DA04_SCHJA, tr|A0A4Z2DA22|A0A4Z2DA22_SCHJA, tr|B5M701|B5M701_SCHJA, tr|C1L407|C1L407_SCHJA	tr|A0A3Q0KN99|A0A3Q0KN99_SCHMA, tr|A0A3Q0KQ60|A0A3Q0KQ60_SCHMA, tr|G4LUN6|G4LUN6_SCHMA, tr|G4LWW2|G4LWW2_SCHMA	cds.Treg_003161|m.30488, cds.Treg_003888|m.35988, cds.Treg_009496|m.112622, cds.Treg_010088|m.120160	Tszi_000489|m.6138, Tszi_011831|m.96854, Tszi_013998|m.106918, Tszi_015070|m.119776, Tszi_022160|m.177285	Psi_DN62142_c0_g2_i9.p1, Psi_DN62989_c0_g2_i3.p1, Psi_DN64348_c0_g1_i2.p1, Psi_DN64412_c0_g1_i3.p1, Psi_DN64544_c0_g1_i1.p1, Psi_DN65447_c0_g1_i2.p1, Psi_DN65447_c0_g2_i1.p1, Psi_DN66329_c5_g2_i1.p1, Psi_DN67147_c0_g2_i1.p1, Psi_DN67793_c0_g1_i4.p1, Psi_DN69155_c0_g1_i2.p1, Psi_DN69941_c1_g2_i6.p1, Psi_DN69941_c1_g6_i2.p1, Psi_DN70986_c0_g1_i4.p1, Psi_DN71563_c1_g1_i1.p1, Psi_DN71563_c1_g2_i1.p1,…	Sps_DN125272_c0_g1_i1.p2, Sps_DN31864_c0_g1_i1.p1, Sps_DN39484_c0_g1_i1.p2, Sps_DN41052_c0_g1_i2.p1, Sps_DN46322_c0_g1_i2.p1, Sps_DN49902_c0_g1_i4.p1, Sps_DN51703_c0_g1_i1.p1, Sps_DN52041_c0_g2_i6.p1, Sps_DN52563_c0_g1_i4.p1, Sps_DN53906_c0_g1_i1.p1, Sps_DN55985_c0_g1_i1.p1, Sps_DN56679_c0_g1_i2.p1, Sps_DN56917_c0_g1_i2.p1, Sps_DN58351_c1_g1_i2.p1, Sps_DN58561_c0_g1_i1.p1, Sps_DN59030_c0_g1_i2.p1…
OG0000035	tr|A0A3R7CGA3|A0A3R7CGA3_CLOSI, tr|A0A3R7FIF8|A0A3R7FIF8_CLOSI, tr|A0A3R7H8E1|A0A3R7H8E1_CLOSI, tr|A0A419PHL3|A0A419PHL3_CLOSI, tr|A0A419PS71|A0A419PS71_CLOSI, tr|A0A419PT58|A0A419PT58_CLOSI, tr|A0A419Q819|A0A419Q819_CLOSI, tr|G7YR46|G7YR46_CLOSI, tr|G7YT52|G7YT52_CLOSI, tr|H2KNR6|H2KNR6_CLOSI, tr|H2KUG0|H2KUG0_CLOSI, tr|H2KVD5|H2KVD5_CLOSI	Cluster-65551.112261orf1, Cluster-65551.121108orf1, Cluster-65551.125538orf1, Cluster-65551.125750orf1, Cluster-65551.126295orf1, Cluster-65551.127049orf1, Cluster-65551.138314orf1, Cluster-65551.138315orf1, Cluster-65551.138316orf1, Cluster-65551.142454orf1, Cluster-65551.142455orf1, Cluster-65551.142456orf1, Cluster-65551.146339orf1, Cluster-65551.4986orf1, Cluster-65551.57858orf1, Cluster-6555…	tr|A0A2H1CA34|A0A2H1CA34_FASHE, tr|A0A2H1CH20|A0A2H1CH20_FASHE, tr|A0A2H1CJB5|A0A2H1CJB5_FASHE, tr|A0A2H1CKT2|A0A2H1CKT2_FASHE, tr|A0A4E0RE35|A0A4E0RE35_FASHE, tr|A0A4E0RZK7|A0A4E0RZK7_FASHE	BOX15_Mlig002299g1, BOX15_Mlig002466g5, BOX15_Mlig002466g6, BOX15_Mlig003259g1, BOX15_Mlig003968g1, BOX15_Mlig004764g1, BOX15_Mlig007376g1, BOX15_Mlig007376g2, BOX15_Mlig007376g3, BOX15_Mlig007404g1, BOX15_Mlig009114g1, BOX15_Mlig009114g2, BOX15_Mlig009114g6, BOX15_Mlig009151g2, BOX15_Mlig009186g1, BOX15_Mlig009186g3, BOX15_Mlig010515g1, BOX15_Mlig010827g3, BOX15_Mlig010979g1, BOX15_Mlig010979g4,…	tr|A0A4S2LLY5|A0A4S2LLY5_OPIFE, tr|A0A4S2LSC2|A0A4S2LSC2_OPIFE, tr|A0A4S2LSX7|A0A4S2LSX7_OPIFE, tr|A0A4S2LT61|A0A4S2LT61_OPIFE, tr|A0A4S2LU50|A0A4S2LU50_OPIFE, tr|A0A4S2LUF5|A0A4S2LUF5_OPIFE, tr|A0A4S2LW94|A0A4S2LW94_OPIFE, tr|A0A4S2M0E9|A0A4S2M0E9_OPIFE, tr|A0A4S2MD89|A0A4S2MD89_OPIFE, tr|A0A4S2MD90|A0A4S2MD90_OPIFE, tr|A0A4V3SF86|A0A4V3SF86_OPIFE	tr|A0A074YZ44|A0A074YZ44_9TREM, tr|A0A074ZJ29|A0A074ZJ29_9TREM, tr|A0A074ZPI4|A0A074ZPI4_9TREM, tr|A0A074ZW78|A0A074ZW78_9TREM, tr|A0A075A0B8|A0A075A0B8_9TREM, tr|A0A075A0D9|A0A075A0D9_9TREM, tr|A0A075A6A0|A0A075A6A0_9TREM, tr|A0A075A9B4|A0A075A9B4_9TREM, tr|A0A075AAR1|A0A075AAR1_9TREM, tr|A0A075AII2|A0A075AII2_9TREM	SMEST016283001, SMEST020882001, SMEST020884001, SMEST020952001, SMEST020955001, SMEST022085001, SMEST035960001, SMEST039918002, SMEST051705001, SMEST068163001, SMEST079952001	tr|A0A094ZGI8|A0A094ZGI8_SCHHA, tr|A0A094ZH41|A0A094ZH41_SCHHA, tr|A0A094ZY33|A0A094ZY33_SCHHA, tr|A0A095AGD1|A0A095AGD1_SCHHA, tr|A0A095BR66|A0A095BR66_SCHHA, tr|A0A095BUB2|A0A095BUB2_SCHHA, tr|A0A095BW27|A0A095BW27_SCHHA	tr|A0A4Z2CSK5|A0A4Z2CSK5_SCHJA, tr|A0A4Z2D3Q0|A0A4Z2D3Q0_SCHJA, tr|A0A4Z2DP26|A0A4Z2DP26_SCHJA, tr|A0A4Z2DQ58|A0A4Z2DQ58_SCHJA, tr|A0A4Z2DR12|A0A4Z2DR12_SCHJA, tr|A0A4Z2DUK2|A0A4Z2DUK2_SCHJA, tr|C1LTL6|C1LTL6_SCHJA, tr|Q86DW2|Q86DW2_SCHJA, tr|Q86DX1|Q86DX1_SCHJA	tr|A0A3Q0KE02|A0A3Q0KE02_SCHMA, tr|A0A3Q0KJI1|A0A3Q0KJI1_SCHMA, tr|A0A3Q0KV25|A0A3Q0KV25_SCHMA, tr|G4LZI3|G4LZI3_SCHMA, tr|G4V5S1|G4V5S1_SCHMA, tr|G4V5S2|G4V5S2_SCHMA, tr|G4VIW9|G4VIW9_SCHMA	cds.Treg_000288|m.3456, cds.Treg_001045|m.11865, cds.Treg_004149|m.39668, cds.Treg_007604|m.85830, cds.Treg_008644|m.101220, cds.Treg_010339|m.122881, cds.Treg_010451|m.124054, cds.Treg_010823|m.128106	Tszi_002672|m.32581, Tszi_004209|m.50826, Tszi_007460|m.79266, Tszi_013880|m.105531, Tszi_014695|m.115448, Tszi_015081|m.119873, Tszi_016325|m.134088, Tszi_017111|m.143085	Psi_DN61858_c0_g1_i1.p1, Psi_DN61939_c0_g1_i1.p1, Psi_DN63424_c0_g2_i1.p1, Psi_DN64436_c0_g1_i1.p1, Psi_DN64455_c0_g1_i2.p1, Psi_DN65196_c0_g1_i1.p1	Sps_DN2406_c0_g1_i1.p1, Sps_DN42525_c0_g1_i1.p1, Sps_DN44115_c0_g1_i1.p1, Sps_DN49792_c0_g1_i1.p1, Sps_DN51849_c0_g1_i1.p1, Sps_DN53561_c0_g1_i1.p1, Sps_DN57957_c1_g2_i9.p1, Sps_DN61325_c0_g1_i1.p1, Sps_DN61325_c0_g3_i1.p1, Sps_DN61325_c0_g4_i3.p1, Sps_DN61325_c0_g7_i1.p1, Sps_DN61493_c0_g1_i1.p1, Sps_DN62237_c0_g1_i4.p1, Sps_DN62237_c0_g2_i1.p1, Sps_DN66992_c0_g2_i2.p1, Sps_DN66992_c0_g3_i1.p1
OG0000036	tr|A0A3R7CI28|A0A3R7CI28_CLOSI, tr|A0A3R7FHE9|A0A3R7FHE9_CLOSI, tr|A0A419QAG1|A0A419QAG1_CLOSI, tr|A0A419QHQ2|A0A419QHQ2_CLOSI, tr|G7Y4Q1|G7Y4Q1_CLOSI, tr|G7YCV9|G7YCV9_CLOSI	Cluster-65551.122574orf1, Cluster-65551.122670orf1, Cluster-65551.123749orf1, Cluster-65551.125107, Cluster-65551.129005, Cluster-65551.130510orf1, Cluster-65551.135315, Cluster-65551.1465, Cluster-65551.1466orf1, Cluster-65551.151768orf1, Cluster-65551.158405orf1, Cluster-65551.184735orf1, Cluster-65551.205574orf1, Cluster-65551.36665orf1, Cluster-65551.36665orf2, Cluster-65551.39650orf1, Cluste…	tr|A0A2H1CCQ3|A0A2H1CCQ3_FASHE, tr|A0A4E0QUF0|A0A4E0QUF0_FASHE, tr|A0A4E0QWQ6|A0A4E0QWQ6_FASHE, tr|A0A4E0R0B3|A0A4E0R0B3_FASHE, tr|A0A4E0RAR0|A0A4E0RAR0_FASHE, tr|A0A4E0RMR8|A0A4E0RMR8_FASHE, tr|A0A4E0RYB9|A0A4E0RYB9_FASHE, tr|A0A4E0RYW8|A0A4E0RYW8_FASHE, tr|A0A4E0S1S2|A0A4E0S1S2_FASHE, tr|A0A4E0S2I8|A0A4E0S2I8_FASHE	BOX15_Mlig000984g1, BOX15_Mlig002706g1, BOX15_Mlig002706g2, BOX15_Mlig002706g3, BOX15_Mlig027161g1, BOX15_Mlig027161g2, BOX15_Mlig027161g3	tr|A0A4S2JNL9|A0A4S2JNL9_OPIFE, tr|A0A4S2L698|A0A4S2L698_OPIFE, tr|A0A4S2LXG1|A0A4S2LXG1_OPIFE, tr|A0A4S2LXG4|A0A4S2LXG4_OPIFE, tr|A0A4S2M139|A0A4S2M139_OPIFE, tr|A0A4S2M2D8|A0A4S2M2D8_OPIFE, tr|A0A4S2M3Q0|A0A4S2M3Q0_OPIFE, tr|A0A4S2M6L6|A0A4S2M6L6_OPIFE, tr|A0A4S2M6M1|A0A4S2M6M1_OPIFE, tr|A0A4S2M884|A0A4S2M884_OPIFE	tr|A0A074Z3I9|A0A074Z3I9_9TREM, tr|A0A074Z7R5|A0A074Z7R5_9TREM, tr|A0A074ZW14|A0A074ZW14_9TREM, tr|A0A075A1C7|A0A075A1C7_9TREM	SMEST000320001, SMEST000320002, SMEST000320003, SMEST000353001, SMEST000477001, SMEST000510001, SMEST001227001, SMEST001228001, SMEST001228002, SMEST003511001, SMEST003511002, SMEST003513001, SMEST004532001, SMEST015940001, SMEST015990002, SMEST015992001, SMEST016022001, SMEST017125001, SMEST017353001, SMEST017353003, SMEST017356001, SMEST017356002, SMEST017361001, SMEST017376003, SMEST017376004,…	tr|A0A094ZB49|A0A094ZB49_SCHHA, tr|A0A094ZEG9|A0A094ZEG9_SCHHA, tr|A0A094ZHI3|A0A094ZHI3_SCHHA, tr|A0A094ZSQ1|A0A094ZSQ1_SCHHA, tr|A0A094ZX17|A0A094ZX17_SCHHA	tr|A0A4Z2CRR6|A0A4Z2CRR6_SCHJA, tr|A0A4Z2CSH7|A0A4Z2CSH7_SCHJA, tr|A0A4Z2DDM4|A0A4Z2DDM4_SCHJA, tr|A0A4Z2DE25|A0A4Z2DE25_SCHJA, tr|A0A4Z2DE29|A0A4Z2DE29_SCHJA, tr|A0A4Z2DHS5|A0A4Z2DHS5_SCHJA, tr|C1LN99|C1LN99_SCHJA	tr|A0A3Q0KHD8|A0A3Q0KHD8_SCHMA, tr|A0A3Q0KKB6|A0A3Q0KKB6_SCHMA, tr|A0A3Q0KKM1|A0A3Q0KKM1_SCHMA, tr|A0A3Q0KQC6|A0A3Q0KQC6_SCHMA, tr|A0A3Q0KTE9|A0A3Q0KTE9_SCHMA, tr|A0A3Q0KTH1|A0A3Q0KTH1_SCHMA, tr|G4VLG2|G4VLG2_SCHMA, tr|G4VLG3|G4VLG3_SCHMA, tr|G4VME3|G4VME3_SCHMA, tr|Q1WIQ3|Q1WIQ3_SCHMA, tr|Q1WIQ4|Q1WIQ4_SCHMA	cds.Treg_002473|m.26478, cds.Treg_003071|m.30136, cds.Treg_006050|m.61876, cds.Treg_007892|m.90255, cds.Treg_007893|m.90262, cds.Treg_007894|m.90274, cds.Treg_013583|m.144382, cds.Treg_016774|m.178706, cds.Treg_016775|m.178713	Tszi_003231|m.39386, Tszi_011066|m.94733, Tszi_022531|m.178718, Tszi_026104|m.209517	Psi_DN61903_c0_g1_i1.p1, Psi_DN62833_c0_g1_i3.p1, Psi_DN63078_c1_g1_i2.p1, Psi_DN63078_c1_g2_i4.p1, Psi_DN63078_c1_g3_i2.p1, Psi_DN63078_c1_g4_i1.p1, Psi_DN63078_c1_g5_i1.p1, Psi_DN63078_c1_g6_i1.p1, Psi_DN63078_c1_g7_i1.p1, Psi_DN63606_c4_g1_i1.p1, Psi_DN64272_c0_g1_i5.p1, Psi_DN64272_c0_g2_i4.p1, Psi_DN64272_c0_g3_i1.p1, Psi_DN64337_c0_g1_i3.p1, Psi_DN64740_c0_g1_i2.p2, Psi_DN65754_c0_g1_i1.p1,…	Sps_DN51133_c0_g1_i1.p1, Sps_DN53195_c0_g1_i1.p1, Sps_DN53195_c0_g2_i1.p1, Sps_DN54209_c0_g1_i1.p1, Sps_DN55838_c0_g1_i1.p1, Sps_DN57246_c0_g1_i20.p1, Sps_DN57246_c0_g4_i1.p1, Sps_DN59908_c1_g1_i1.p1, Sps_DN61206_c3_g1_i1.p2, Sps_DN62902_c0_g1_i9.p1, Sps_DN63064_c0_g1_i6.p1, Sps_DN63113_c0_g1_i5.p1, Sps_DN65042_c0_g2_i3.p1, Sps_DN68301_c0_g1_i1.p1, Sps_DN7922_c0_g1_i1.p1
OG0000037	tr|A0A3R7CKT0|A0A3R7CKT0_CLOSI, tr|A0A3R7F760|A0A3R7F760_CLOSI, tr|A0A3R7FU82|A0A3R7FU82_CLOSI, tr|A0A419PEC5|A0A419PEC5_CLOSI, tr|A0A419PEE5|A0A419PEE5_CLOSI, tr|A0A419PVJ1|A0A419PVJ1_CLOSI, tr|A0A419PYX2|A0A419PYX2_CLOSI	Cluster-65551.104688orf1, Cluster-65551.106356orf1, Cluster-65551.112863orf1, Cluster-65551.112864orf1, Cluster-65551.130280orf2, Cluster-65551.143562orf1, Cluster-65551.144454orf1, Cluster-65551.144454orf2, Cluster-65551.146451orf2, Cluster-65551.147942orf1, Cluster-65551.149355orf1, Cluster-65551.150506orf1, Cluster-65551.152555orf1, Cluster-65551.155533orf1, Cluster-65551.155534orf1, Cluster-6…	tr|A0A4E0RD54|A0A4E0RD54_FASHE, tr|A0A4E0RL13|A0A4E0RL13_FASHE, tr|A0A4E0RMB3|A0A4E0RMB3_FASHE, tr|A0A4E0S237|A0A4E0S237_FASHE	BOX15_Mlig000343g1, BOX15_Mlig000393g1, BOX15_Mlig000393g4, BOX15_Mlig001247g4, BOX15_Mlig002274g1, BOX15_Mlig005187g1, BOX15_Mlig006581g1, BOX15_Mlig012532g2, BOX15_Mlig013779g1, BOX15_Mlig024222g1, BOX15_Mlig024222g2, BOX15_Mlig024222g3, BOX15_Mlig027667g1, BOX15_Mlig027667g2, BOX15_Mlig027800g1, BOX15_Mlig031959g1, BOX15_Mlig033451g1	tr|A0A4S2L7E9|A0A4S2L7E9_OPIFE, tr|A0A4S2L838|A0A4S2L838_OPIFE, tr|A0A4S2LHS4|A0A4S2LHS4_OPIFE, tr|A0A4S2LIM8|A0A4S2LIM8_OPIFE, tr|A0A4S2LVJ7|A0A4S2LVJ7_OPIFE, tr|A0A4S2M0W1|A0A4S2M0W1_OPIFE, tr|A0A4S2M171|A0A4S2M171_OPIFE, tr|A0A4S2M6H1|A0A4S2M6H1_OPIFE, tr|A0A4S2MAS1|A0A4S2MAS1_OPIFE, tr|A0A4S2MAY0|A0A4S2MAY0_OPIFE, tr|A0A4S2MB03|A0A4S2MB03_OPIFE, tr|A0A4V3SGT9|A0A4V3SGT9_OPIFE	tr|A0A074YWP1|A0A074YWP1_9TREM, tr|A0A074YX14|A0A074YX14_9TREM, tr|A0A074Z3B7|A0A074Z3B7_9TREM, tr|A0A074Z3F6|A0A074Z3F6_9TREM, tr|A0A074Z656|A0A074Z656_9TREM, tr|A0A074Z7I6|A0A074Z7I6_9TREM, tr|A0A074ZY83|A0A074ZY83_9TREM, tr|A0A075A2C9|A0A075A2C9_9TREM, tr|A0A075AIQ4|A0A075AIQ4_9TREM	SMEST000524001, SMEST000524002, SMEST000524003, SMEST000524004, SMEST000524006, SMEST000524007, SMEST000524008, SMEST000524009, SMEST000524010, SMEST000524013, SMEST000524014, SMEST000524015, SMEST000524017, SMEST000524018, SMEST000524020, SMEST015876001, SMEST015876002, SMEST015876003, SMEST015876004, SMEST016040001, SMEST016040002, SMEST016040003, SMEST016040004, SMEST016040009, SMEST016040010,…	tr|A0A094ZCF0|A0A094ZCF0_SCHHA, tr|A0A094ZGD8|A0A094ZGD8_SCHHA, tr|A0A094ZGF0|A0A094ZGF0_SCHHA, tr|A0A094ZHT3|A0A094ZHT3_SCHHA, tr|A0A094ZJD3|A0A094ZJD3_SCHHA, tr|A0A094ZM69|A0A094ZM69_SCHHA, tr|A0A094ZPL7|A0A094ZPL7_SCHHA, tr|A0A094ZU56|A0A094ZU56_SCHHA, tr|A0A095BSX9|A0A095BSX9_SCHHA, tr|A0A095BSZ0|A0A095BSZ0_SCHHA, tr|A0A095BY76|A0A095BY76_SCHHA	tr|A0A4Z2CWT3|A0A4Z2CWT3_SCHJA, tr|A0A4Z2D148|A0A4Z2D148_SCHJA, tr|A0A4Z2D1G1|A0A4Z2D1G1_SCHJA, tr|A0A4Z2DID1|A0A4Z2DID1_SCHJA, tr|A0A4Z2DID7|A0A4Z2DID7_SCHJA	tr|A0A3Q0KBR4|A0A3Q0KBR4_SCHMA, tr|A0A3Q0KD42|A0A3Q0KD42_SCHMA, tr|A0A3Q0KR84|A0A3Q0KR84_SCHMA	cds.Treg_005386|m.52405, cds.Treg_008315|m.96779, cds.Treg_015291|m.157503, cds.Treg_016720|m.178041, cds.Treg_017817|m.189683	Tszi_002385|m.29350, Tszi_006602|m.73425, Tszi_006882|m.75519, Tszi_008407|m.84290, Tszi_015691|m.126615, Tszi_017002|m.141874, Tszi_018664|m.157869, Tszi_024695|m.192876, Tszi_025839|m.207214, Tszi_026937|m.219893, Tszi_027913|m.232049	Psi_DN63737_c0_g1_i1.p1, Psi_DN67104_c1_g1_i1.p1, Psi_DN67104_c2_g1_i1.p1, Psi_DN69773_c0_g2_i2.p1, Psi_DN72121_c0_g2_i6.p1, Psi_DN72495_c0_g3_i2.p1, Psi_DN73495_c0_g1_i3.p1, Psi_DN73958_c0_g2_i3.p1	Sps_DN118816_c0_g1_i1.p1, Sps_DN16601_c0_g1_i1.p1, Sps_DN36608_c0_g1_i1.p1, Sps_DN40139_c0_g1_i1.p1, Sps_DN55213_c0_g1_i4.p1, Sps_DN62367_c0_g1_i1.p1, Sps_DN62933_c0_g1_i1.p1, Sps_DN62933_c0_g2_i1.p1, Sps_DN64683_c1_g1_i3.p1, Sps_DN67326_c0_g1_i5.p1, Sps_DN68725_c0_g2_i5.p1, Sps_DN68725_c0_g3_i2.p1, Sps_DN6913_c0_g1_i1.p1, Sps_DN69530_c0_g1_i1.p1, Sps_DN70640_c0_g1_i1.p1, Sps_DN70778_c2_g1_i1.p1,…
OG0000038	tr|A0A3R7D4E7|A0A3R7D4E7_CLOSI, tr|A0A3R7D7I9|A0A3R7D7I9_CLOSI, tr|A0A3R7DAR7|A0A3R7DAR7_CLOSI, tr|A0A3R7JYX4|A0A3R7JYX4_CLOSI, tr|G7YBI1|G7YBI1_CLOSI, tr|G7YCM1|G7YCM1_CLOSI, tr|H2KS31|H2KS31_CLOSI	Cluster-65551.115718orf1, Cluster-65551.115720orf1, Cluster-65551.115722orf1, Cluster-65551.125682orf1, Cluster-65551.126307orf1, Cluster-65551.131125, Cluster-65551.133507orf1, Cluster-65551.133508orf1, Cluster-65551.164713orf1	tr|A0A4E0QYI7|A0A4E0QYI7_FASHE, tr|A0A4E0R7E0|A0A4E0R7E0_FASHE, tr|A0A4E0RDE1|A0A4E0RDE1_FASHE, tr|A0A4E0RED5|A0A4E0RED5_FASHE, tr|A0A4E0RXD6|A0A4E0RXD6_FASHE, tr|A0A4E0S1H8|A0A4E0S1H8_FASHE	BOX15_Mlig000443g2, BOX15_Mlig000443g3, BOX15_Mlig000443g5, BOX15_Mlig001392g1, BOX15_Mlig001392g2, BOX15_Mlig003207g1, BOX15_Mlig003207g2, BOX15_Mlig003733g2, BOX15_Mlig003766g1, BOX15_Mlig003766g2, BOX15_Mlig004364g2, BOX15_Mlig004548g1, BOX15_Mlig004548g2, BOX15_Mlig005898g1, BOX15_Mlig005898g2, BOX15_Mlig007312g1, BOX15_Mlig007352g1, BOX15_Mlig007467g1, BOX15_Mlig007467g2, BOX15_Mlig007467g3,…	tr|A0A4S2L8Y0|A0A4S2L8Y0_OPIFE, tr|A0A4S2LDJ0|A0A4S2LDJ0_OPIFE, tr|A0A4S2LF93|A0A4S2LF93_OPIFE, tr|A0A4S2LFI0|A0A4S2LFI0_OPIFE, tr|A0A4S2LKN8|A0A4S2LKN8_OPIFE, tr|A0A4S2LKN9|A0A4S2LKN9_OPIFE, tr|A0A4S2LKV1|A0A4S2LKV1_OPIFE, tr|A0A4V3SED5|A0A4V3SED5_OPIFE	tr|A0A074YVY0|A0A074YVY0_9TREM, tr|A0A074YYL5|A0A074YYL5_9TREM, tr|A0A074Z6P2|A0A074Z6P2_9TREM, tr|A0A074Z6W5|A0A074Z6W5_9TREM, tr|A0A074Z782|A0A074Z782_9TREM, tr|A0A074ZBR7|A0A074ZBR7_9TREM, tr|A0A075AJG4|A0A075AJG4_9TREM	SMEST001635001, SMEST005010001, SMEST005012001, SMEST005013001, SMEST015187001, SMEST022390001, SMEST024961001, SMEST024968001, SMEST053083001, SMEST053083002, SMEST056490001, SMEST064161001, SMEST068769001, SMEST079786001	tr|A0A094ZEY1|A0A094ZEY1_SCHHA, tr|A0A094ZFT0|A0A094ZFT0_SCHHA, tr|A0A094ZWR5|A0A094ZWR5_SCHHA, tr|A0A095A086|A0A095A086_SCHHA, tr|A0A095A2Q3|A0A095A2Q3_SCHHA, tr|A0A095AFF8|A0A095AFF8_SCHHA	tr|A0A4Z2CTC5|A0A4Z2CTC5_SCHJA, tr|A0A4Z2CUA2|A0A4Z2CUA2_SCHJA, tr|A0A4Z2CUB2|A0A4Z2CUB2_SCHJA, tr|A0A4Z2CUB6|A0A4Z2CUB6_SCHJA, tr|A0A4Z2CV75|A0A4Z2CV75_SCHJA, tr|A0A4Z2D827|A0A4Z2D827_SCHJA, tr|C1LMD1|C1LMD1_SCHJA, tr|Q5DDX1|Q5DDX1_SCHJA, tr|Q5DH40|Q5DH40_SCHJA, tr|Q8MUI8|Q8MUI8_SCHJA	tr|A0A3Q0KPD9|A0A3Q0KPD9_SCHMA, tr|G4V9A8|G4V9A8_SCHMA, tr|G4VAJ6|G4VAJ6_SCHMA, tr|G4VC76|G4VC76_SCHMA, tr|G4VMJ9|G4VMJ9_SCHMA, tr|Q8I898|Q8I898_SCHMA	cds.Treg_007999|m.91937, cds.Treg_008000|m.91958, cds.Treg_009346|m.110751, cds.Treg_010315|m.122558, cds.Treg_015155|m.155413	Tszi_002982|m.36164, Tszi_014273|m.110411, Tszi_015071|m.119783, Tszi_024182|m.185420	Psi_DN126504_c0_g1_i1.p1, Psi_DN17283_c0_g1_i1.p2, Psi_DN23806_c0_g1_i1.p1, Psi_DN66122_c0_g1_i1.p1, Psi_DN66122_c0_g2_i1.p2, Psi_DN68203_c0_g1_i3.p1, Psi_DN68566_c0_g2_i2.p2, Psi_DN69880_c0_g1_i3.p1, Psi_DN69914_c1_g1_i1.p1, Psi_DN71387_c0_g1_i3.p1, Psi_DN82389_c0_g1_i1.p1	Sps_DN100012_c0_g1_i1.p1, Sps_DN26164_c0_g1_i1.p1, Sps_DN28146_c0_g1_i1.p1, Sps_DN28377_c0_g1_i1.p1, Sps_DN30879_c0_g1_i1.p1, Sps_DN53887_c0_g1_i1.p1, Sps_DN61717_c0_g1_i3.p1, Sps_DN61717_c0_g2_i2.p1, Sps_DN63054_c0_g1_i1.p1, Sps_DN63054_c0_g3_i1.p1, Sps_DN63054_c0_g5_i1.p1, Sps_DN63515_c1_g1_i1.p1, Sps_DN63515_c1_g2_i1.p1, Sps_DN63515_c1_g3_i1.p1, Sps_DN65050_c0_g1_i1.p1, Sps_DN65050_c5_g2_i1.p1…
OG0000039	tr|A0A3R7C144|A0A3R7C144_CLOSI, tr|A0A3R7C5T2|A0A3R7C5T2_CLOSI, tr|A0A3R7C9R6|A0A3R7C9R6_CLOSI, tr|A0A3R7CA91|A0A3R7CA91_CLOSI, tr|A0A3R7CCQ1|A0A3R7CCQ1_CLOSI, tr|A0A3R7CDU6|A0A3R7CDU6_CLOSI, tr|A0A3R7CGY9|A0A3R7CGY9_CLOSI, tr|A0A3R7CIN3|A0A3R7CIN3_CLOSI, tr|A0A3R7CQ06|A0A3R7CQ06_CLOSI, tr|A0A3R7CZG2|A0A3R7CZG2_CLOSI, tr|A0A3R7CZS2|A0A3R7CZS2_CLOSI, tr|A0A3R7D1E4|A0A3R7D1E4_CLOSI, tr|A0A3R7D287|A…	Cluster-58330.0, Cluster-65551.11002, Cluster-65551.111854orf1, Cluster-65551.131769orf1, Cluster-65551.154088, Cluster-65551.192080, Cluster-65551.84383, Cluster-65551.98746	tr|A0A2H1CDL1|A0A2H1CDL1_FASHE, tr|A0A4E0RK16|A0A4E0RK16_FASHE		tr|A0A4S2L6S7|A0A4S2L6S7_OPIFE, tr|A0A4S2LQU4|A0A4S2LQU4_OPIFE, tr|A0A4S2LRA4|A0A4S2LRA4_OPIFE, tr|A0A4S2MC65|A0A4S2MC65_OPIFE, tr|A0A4V3SCZ7|A0A4V3SCZ7_OPIFE	tr|A0A074YWZ2|A0A074YWZ2_9TREM, tr|A0A074YYU2|A0A074YYU2_9TREM, tr|A0A074YZW2|A0A074YZW2_9TREM, tr|A0A074Z2M4|A0A074Z2M4_9TREM, tr|A0A074Z2P4|A0A074Z2P4_9TREM, tr|A0A074Z384|A0A074Z384_9TREM, tr|A0A074Z471|A0A074Z471_9TREM, tr|A0A074Z5C8|A0A074Z5C8_9TREM, tr|A0A074ZA20|A0A074ZA20_9TREM, tr|A0A074ZAI6|A0A074ZAI6_9TREM, tr|A0A074ZBR6|A0A074ZBR6_9TREM, tr|A0A074ZCV2|A0A074ZCV2_9TREM, tr|A0A074ZFX7|A…	SMEST018299001	tr|A0A094ZQT2|A0A094ZQT2_SCHHA, tr|A0A095AGH8|A0A095AGH8_SCHHA, tr|A0A095C3Y6|A0A095C3Y6_SCHHA	tr|A0A4Z2D7D5|A0A4Z2D7D5_SCHJA, tr|A0A4Z2DF43|A0A4Z2DF43_SCHJA		cds.Treg_004250|m.41137, cds.Treg_011274|m.132377	Tszi_002736|m.33381, Tszi_019539|m.164521	Psi_DN72872_c0_g1_i1.p1, Psi_DN72969_c1_g1_i10.p1	Sps_DN30829_c0_g1_i1.p1, Sps_DN46765_c0_g2_i1.p1, Sps_DN59226_c0_g3_i1.p1, Sps_DN64196_c0_g3_i1.p1, Sps_DN64196_c0_g4_i3.p1, Sps_DN66596_c3_g3_i1.p1, Sps_DN69516_c0_g1_i1.p1, Sps_DN69516_c0_g2_i4.p1
OG0000040	tr|A0A3R7D2H8|A0A3R7D2H8_CLOSI	Cluster-65551.122982orf1, Cluster-65551.128067orf1, Cluster-65551.129846, Cluster-65551.22627orf1, Cluster-87824.0orf1	tr|A0A4E0RAU1|A0A4E0RAU1_FASHE	BOX15_Mlig000985g2, BOX15_Mlig000985g4, BOX15_Mlig000985g5, BOX15_Mlig004324g1, BOX15_Mlig004324g2, BOX15_Mlig007320g1, BOX15_Mlig008435g2, BOX15_Mlig008604g2, BOX15_Mlig009111g2, BOX15_Mlig010128g1, BOX15_Mlig012440g1, BOX15_Mlig018754g2, BOX15_Mlig023862g2, BOX15_Mlig028706g1, BOX15_Mlig030056g1, BOX15_Mlig032480g1	tr|A0A4S2LSG7|A0A4S2LSG7_OPIFE, tr|A0A4S2LT26|A0A4S2LT26_OPIFE, tr|A0A4V3SF36|A0A4V3SF36_OPIFE	tr|A0A074Z6A2|A0A074Z6A2_9TREM, tr|A0A074ZDA8|A0A074ZDA8_9TREM, tr|A0A075A752|A0A075A752_9TREM	SMEST002090001, SMEST002090002, SMEST004952001, SMEST010218001, SMEST010218002, SMEST010218003, SMEST010221001, SMEST010221002, SMEST010321001, SMEST010327001, SMEST010338001, SMEST010347001, SMEST010368001, SMEST010464001, SMEST010464002, SMEST010469001, SMEST010485001, SMEST010485002, SMEST010485003, SMEST010546001, SMEST010546002, SMEST010549001, SMEST010549002, SMEST010579001, SMEST010599001,…	tr|A0A094ZF36|A0A094ZF36_SCHHA	tr|A0A4Z2DP28|A0A4Z2DP28_SCHJA, tr|Q5D8Z6|Q5D8Z6_SCHJA	tr|A0A3Q0KNL4|A0A3Q0KNL4_SCHMA	cds.Treg_009603|m.114099	Tszi_017098|m.142986	Psi_DN70068_c1_g1_i5.p1, Psi_DN74438_c1_g1_i2.p1	Sps_DN107142_c0_g1_i1.p1, Sps_DN28931_c0_g1_i1.p1, Sps_DN34314_c0_g1_i1.p1, Sps_DN51404_c0_g1_i1.p1, Sps_DN58910_c0_g1_i1.p1, Sps_DN59826_c0_g3_i1.p1, Sps_DN65121_c2_g1_i1.p1, Sps_DN67449_c5_g1_i3.p1, Sps_DN67449_c5_g2_i1.p1
OG0000041	tr|A0A3R7DF64|A0A3R7DF64_CLOSI, tr|A0A3R7JHX0|A0A3R7JHX0_CLOSI, tr|A0A419Q9B1|A0A419Q9B1_CLOSI	Cluster-65551.120392orf1, Cluster-65551.122876orf1, Cluster-65551.127118orf1, Cluster-65551.127608orf1, Cluster-65551.129139orf1, Cluster-65551.131107orf1, Cluster-65551.132703orf1, Cluster-65551.133390, Cluster-65551.43871orf1, Cluster-65551.47991orf1, Cluster-65551.88705orf1	tr|A0A4E0R922|A0A4E0R922_FASHE, tr|A0A4E0RJH9|A0A4E0RJH9_FASHE, tr|A0A4E0RPW3|A0A4E0RPW3_FASHE, tr|A0A4E0RUJ5|A0A4E0RUJ5_FASHE, tr|A4V9Q6|A4V9Q6_FASHE	BOX15_Mlig000207g1, BOX15_Mlig000719g1, BOX15_Mlig000719g2, BOX15_Mlig000899g1, BOX15_Mlig000899g2, BOX15_Mlig001031g1, BOX15_Mlig001318g1, BOX15_Mlig001318g3, BOX15_Mlig001433g5, BOX15_Mlig001492g1, BOX15_Mlig001604g1, BOX15_Mlig001728g1, BOX15_Mlig002894g1, BOX15_Mlig003180g1, BOX15_Mlig003384g1, BOX15_Mlig004711g1, BOX15_Mlig004939g1, BOX15_Mlig005121g1, BOX15_Mlig005121g2, BOX15_Mlig005121g3,…	tr|A0A4S2JN84|A0A4S2JN84_OPIFE, tr|A0A4S2JTJ0|A0A4S2JTJ0_OPIFE, tr|A0A4S2JUY0|A0A4S2JUY0_OPIFE, tr|A0A4S2KW09|A0A4S2KW09_OPIFE, tr|A0A4S2LEW1|A0A4S2LEW1_OPIFE, tr|A0A4S2M0N3|A0A4S2M0N3_OPIFE	tr|A0A074ZCV8|A0A074ZCV8_9TREM, tr|A0A075AA09|A0A075AA09_9TREM, tr|A0A075AHK5|A0A075AHK5_9TREM	SMEST003548001, SMEST004980002, SMEST005066001, SMEST005066002, SMEST005066003, SMEST008981001, SMEST010769001, SMEST018137001, SMEST021029001, SMEST024146002, SMEST034095001, SMEST040933001, SMEST040933002, SMEST041544001, SMEST042402001, SMEST044435001, SMEST065184001, SMEST075370001, SMEST078272001	tr|A0A094ZPX2|A0A094ZPX2_SCHHA	tr|A0A4Z2DL94|A0A4Z2DL94_SCHJA, tr|A0A4Z2DM94|A0A4Z2DM94_SCHJA, tr|A0A4Z2DTS6|A0A4Z2DTS6_SCHJA, tr|A0A4Z2DTY8|A0A4Z2DTY8_SCHJA, tr|C1L9Q8|C1L9Q8_SCHJA, tr|Q5D909|Q5D909_SCHJA, tr|Q5DA21|Q5DA21_SCHJA	tr|A0A3Q0KM81|A0A3Q0KM81_SCHMA, tr|E9LZR7|E9LZR7_SCHMA, tr|E9LZR8|E9LZR8_SCHMA	cds.Treg_000405|m.5025, cds.Treg_003715|m.33557, cds.Treg_003716|m.33566, cds.Treg_011509|m.134264	Tszi_006022|m.69020, Tszi_014279|m.110474, Tszi_026505|m.213693	Psi_DN61130_c0_g1_i1.p1, Psi_DN64047_c0_g1_i4.p1, Psi_DN64962_c0_g1_i2.p1, Psi_DN64962_c0_g2_i1.p1, Psi_DN67824_c0_g2_i6.p1, Psi_DN70540_c0_g2_i1.p2, Psi_DN71118_c0_g1_i3.p1	Sps_DN19176_c0_g1_i1.p1, Sps_DN32553_c0_g1_i1.p1, Sps_DN5004_c0_g1_i1.p1, Sps_DN51804_c0_g1_i3.p1, Sps_DN57524_c0_g1_i1.p1, Sps_DN58106_c0_g1_i2.p1, Sps_DN58106_c0_g3_i2.p1, Sps_DN58577_c2_g2_i1.p1, Sps_DN62808_c2_g1_i2.p1, Sps_DN62808_c2_g2_i2.p1, Sps_DN62808_c2_g3_i1.p1, Sps_DN64006_c0_g1_i6.p1, Sps_DN67942_c0_g2_i1.p1
OG0000042	tr|A0A3R7CPQ3|A0A3R7CPQ3_CLOSI, tr|A0A3R7FKQ4|A0A3R7FKQ4_CLOSI, tr|A0A419PW21|A0A419PW21_CLOSI, tr|A0A419QEA3|A0A419QEA3_CLOSI, tr|A0A419QGB3|A0A419QGB3_CLOSI, tr|G7YP85|G7YP85_CLOSI	Cluster-65551.107656orf1, Cluster-65551.113186orf1, Cluster-65551.114974, Cluster-65551.114975orf1, Cluster-65551.114976, Cluster-65551.114977orf1, Cluster-65551.114978orf1, Cluster-65551.122522orf1, Cluster-65551.125171orf1, Cluster-65551.125279orf1, Cluster-65551.125606orf1, Cluster-65551.126457orf1, Cluster-65551.129086orf1, Cluster-65551.131726orf1, Cluster-65551.141058orf1, Cluster-65551.160…	tr|A0A2H1CR48|A0A2H1CR48_FASHE, tr|A0A4E0QVK5|A0A4E0QVK5_FASHE, tr|A0A4E0QYS6|A0A4E0QYS6_FASHE, tr|A0A4E0R1T5|A0A4E0R1T5_FASHE, tr|A0A4E0R5X7|A0A4E0R5X7_FASHE, tr|A0A4E0RKN4|A0A4E0RKN4_FASHE, tr|A0A4E0RPH7|A0A4E0RPH7_FASHE	BOX15_Mlig000335g2, BOX15_Mlig000335g6, BOX15_Mlig001583g1, BOX15_Mlig001583g10, BOX15_Mlig001583g3, BOX15_Mlig001583g4, BOX15_Mlig001583g6, BOX15_Mlig001583g7, BOX15_Mlig001583g8, BOX15_Mlig001583g9, BOX15_Mlig003218g2, BOX15_Mlig003820g1, BOX15_Mlig005500g1, BOX15_Mlig006686g1, BOX15_Mlig006686g5, BOX15_Mlig011530g1, BOX15_Mlig011973g1, BOX15_Mlig012010g1, BOX15_Mlig012010g2, BOX15_Mlig012282g1…	tr|A0A4S2LGY5|A0A4S2LGY5_OPIFE, tr|A0A4S2LV79|A0A4S2LV79_OPIFE, tr|A0A4S2LWX1|A0A4S2LWX1_OPIFE, tr|A0A4S2M6L0|A0A4S2M6L0_OPIFE, tr|A0A4S2M6R7|A0A4S2M6R7_OPIFE, tr|A0A4S2MEG6|A0A4S2MEG6_OPIFE, tr|A0A4S2MNP6|A0A4S2MNP6_OPIFE, tr|A0A4V3SGE4|A0A4V3SGE4_OPIFE	tr|A0A074YW15|A0A074YW15_9TREM, tr|A0A074ZBD3|A0A074ZBD3_9TREM, tr|A0A074ZBY1|A0A074ZBY1_9TREM, tr|A0A074ZMG6|A0A074ZMG6_9TREM, tr|A0A075A5X1|A0A075A5X1_9TREM, tr|A0A075A823|A0A075A823_9TREM	SMEST002068001, SMEST007847005, SMEST007847006, SMEST007847007, SMEST007847008, SMEST007847009, SMEST013473001, SMEST013477002, SMEST013694001, SMEST013694002, SMEST013946001, SMEST020005001, SMEST020005002, SMEST020005003, SMEST024203001, SMEST036038001, SMEST048350002, SMEST050130002, SMEST050130003, SMEST050144001, SMEST050144002, SMEST051070001, SMEST052702001, SMEST052702002, SMEST052702003,…	tr|A0A094ZHV8|A0A094ZHV8_SCHHA, tr|A0A094ZLN0|A0A094ZLN0_SCHHA, tr|A0A095A5K4|A0A095A5K4_SCHHA, tr|A0A095A7I9|A0A095A7I9_SCHHA, tr|A0A095BUY7|A0A095BUY7_SCHHA	tr|A0A4Z2CM95|A0A4Z2CM95_SCHJA, tr|A0A4Z2CMF0|A0A4Z2CMF0_SCHJA, tr|A0A4Z2CMX1|A0A4Z2CMX1_SCHJA, tr|A0A4Z2CN04|A0A4Z2CN04_SCHJA, tr|A0A4Z2DB36|A0A4Z2DB36_SCHJA, tr|A0A4Z2DBA4|A0A4Z2DBA4_SCHJA, tr|A0A4Z2DHU1|A0A4Z2DHU1_SCHJA, tr|A0A4Z2DIH8|A0A4Z2DIH8_SCHJA, tr|A0A4Z2DIJ6|A0A4Z2DIJ6_SCHJA, tr|A0A4Z2DIN3|A0A4Z2DIN3_SCHJA, tr|A0A4Z2DIV8|A0A4Z2DIV8_SCHJA, tr|A0A4Z2DIX7|A0A4Z2DIX7_SCHJA, tr|A0A4Z2DIX9|A…	tr|A0A3Q0KH75|A0A3Q0KH75_SCHMA, tr|A0A3Q0KSZ5|A0A3Q0KSZ5_SCHMA, tr|A0A3Q0KTY2|A0A3Q0KTY2_SCHMA, tr|A0A3Q0KUC3|A0A3Q0KUC3_SCHMA, tr|A0A3Q0KUT5|A0A3Q0KUT5_SCHMA	cds.Treg_001403|m.15995, cds.Treg_004587|m.45433, cds.Treg_005566|m.55123, cds.Treg_005916|m.60213, cds.Treg_006781|m.73201, cds.Treg_008026|m.92260, cds.Treg_008124|m.93670, cds.Treg_008286|m.96341	Tszi_000918|m.11425, Tszi_000919|m.11440, Tszi_001365|m.17207, Tszi_002328|m.28677, Tszi_002480|m.30434, Tszi_002481|m.30458, Tszi_004120|m.49794, Tszi_024839|m.195018	Psi_DN63839_c0_g2_i1.p1, Psi_DN66311_c1_g1_i1.p1, Psi_DN67668_c0_g2_i1.p1, Psi_DN69075_c1_g1_i4.p1, Psi_DN70248_c2_g1_i1.p1, Psi_DN71741_c0_g1_i4.p1, Psi_DN74386_c0_g1_i1.p1	Sps_DN44462_c0_g1_i1.p1, Sps_DN56041_c0_g1_i1.p1, Sps_DN58362_c0_g1_i2.p1, Sps_DN58362_c0_g2_i4.p1, Sps_DN58362_c0_g4_i1.p1, Sps_DN59434_c1_g3_i1.p1, Sps_DN59434_c1_g5_i1.p1, Sps_DN60185_c0_g1_i3.p1, Sps_DN60850_c0_g1_i1.p1, Sps_DN60850_c0_g2_i1.p1, Sps_DN65598_c2_g2_i1.p1, Sps_DN65726_c1_g1_i5.p1, Sps_DN66080_c0_g2_i4.p1, Sps_DN68245_c0_g1_i2.p1, Sps_DN68245_c0_g2_i2.p1, Sps_DN69193_c7_g1_i1.p1
OG0000043	tr|A0A3R7D8H8|A0A3R7D8H8_CLOSI, tr|A0A3R7DG22|A0A3R7DG22_CLOSI, tr|A0A3R7DP74|A0A3R7DP74_CLOSI, tr|A0A3R7GHT3|A0A3R7GHT3_CLOSI, tr|A0A419Q2V8|A0A419Q2V8_CLOSI, tr|A0A419QDY5|A0A419QDY5_CLOSI, tr|G7YAB3|G7YAB3_CLOSI, tr|G7YDV6|G7YDV6_CLOSI, tr|G7YTL5|G7YTL5_CLOSI	Cluster-27001.0orf1, Cluster-27001.1orf1, Cluster-65551.112025orf1, Cluster-65551.121117orf1, Cluster-65551.121197orf1, Cluster-65551.124388orf1, Cluster-65551.127760orf1, Cluster-65551.128137orf1, Cluster-65551.129122orf1, Cluster-65551.130506orf1, Cluster-65551.130618orf1, Cluster-65551.134153orf1, Cluster-65551.147795orf1, Cluster-65551.154353orf1, Cluster-65551.154354orf1, Cluster-65551.15940…	tr|A0A2H1CLQ5|A0A2H1CLQ5_FASHE, tr|A0A2H1CN29|A0A2H1CN29_FASHE, tr|A0A2H1CN97|A0A2H1CN97_FASHE, tr|A0A4E0R018|A0A4E0R018_FASHE, tr|A0A4E0R1V5|A0A4E0R1V5_FASHE, tr|A0A4E0R4S9|A0A4E0R4S9_FASHE, tr|A0A4E0RCM9|A0A4E0RCM9_FASHE, tr|A0A4E0RFY7|A0A4E0RFY7_FASHE, tr|A0A4E0RH59|A0A4E0RH59_FASHE, tr|A0A4E0RJ24|A0A4E0RJ24_FASHE, tr|A0A4E0RVL4|A0A4E0RVL4_FASHE, tr|A0A4E0S0E2|A0A4E0S0E2_FASHE, tr|A0A4E0S3G8|A…	BOX15_Mlig001041g1, BOX15_Mlig007040g1, BOX15_Mlig007040g2, BOX15_Mlig019766g2, BOX15_Mlig019766g3, BOX15_Mlig019766g4, BOX15_Mlig019790g1, BOX15_Mlig019790g2, BOX15_Mlig019790g3, BOX15_Mlig019790g4, BOX15_Mlig019921g1, BOX15_Mlig024016g1, BOX15_Mlig024016g3, BOX15_Mlig024016g4, BOX15_Mlig032676g1, BOX15_Mlig032859g1, BOX15_Mlig032859g2	tr|A0A4S2L746|A0A4S2L746_OPIFE, tr|A0A4S2L813|A0A4S2L813_OPIFE, tr|A0A4S2LAW4|A0A4S2LAW4_OPIFE, tr|A0A4S2LD86|A0A4S2LD86_OPIFE, tr|A0A4S2LJF7|A0A4S2LJF7_OPIFE, tr|A0A4S2LKD7|A0A4S2LKD7_OPIFE, tr|A0A4S2LYZ0|A0A4S2LYZ0_OPIFE, tr|A0A4S2MD10|A0A4S2MD10_OPIFE, tr|A0A4S2MEM1|A0A4S2MEM1_OPIFE	tr|A0A074Z3K0|A0A074Z3K0_9TREM, tr|A0A074ZA10|A0A074ZA10_9TREM, tr|A0A074ZC62|A0A074ZC62_9TREM, tr|A0A074ZR44|A0A074ZR44_9TREM, tr|A0A074ZUZ8|A0A074ZUZ8_9TREM, tr|A0A075A4K3|A0A075A4K3_9TREM, tr|A0A075A7T5|A0A075A7T5_9TREM, tr|A0A075AB17|A0A075AB17_9TREM	SMEST035035001, SMEST035036001, SMEST035037001, SMEST035040001, SMEST035058001, SMEST035059001, SMEST035060001, SMEST035061001, SMEST035062001, SMEST035067001, SMEST035068001, SMEST035096001	tr|A0A094ZLD7|A0A094ZLD7_SCHHA, tr|A0A094ZUN0|A0A094ZUN0_SCHHA, tr|A0A094ZWQ2|A0A094ZWQ2_SCHHA, tr|A0A095AFW9|A0A095AFW9_SCHHA, tr|A0A095B453|A0A095B453_SCHHA, tr|A0A095BUV8|A0A095BUV8_SCHHA, tr|A0A095BWD5|A0A095BWD5_SCHHA	tr|A0A4Z2D203|A0A4Z2D203_SCHJA, tr|A0A4Z2D275|A0A4Z2D275_SCHJA, tr|A0A4Z2D2A6|A0A4Z2D2A6_SCHJA, tr|A0A4Z2D2A7|A0A4Z2D2A7_SCHJA, tr|A0A4Z2DE21|A0A4Z2DE21_SCHJA, tr|A0A4Z2DSX2|A0A4Z2DSX2_SCHJA	tr|A0A3Q0KIY6|A0A3Q0KIY6_SCHMA, tr|A0A3Q0KJ00|A0A3Q0KJ00_SCHMA, tr|A0A3Q0KK89|A0A3Q0KK89_SCHMA, tr|A0A3Q0KST4|A0A3Q0KST4_SCHMA, tr|G4VLE5|G4VLE5_SCHMA, tr|G4VS89|G4VS89_SCHMA	cds.Treg_003677|m.32989, cds.Treg_010507|m.124600, cds.Treg_016024|m.168765, cds.Treg_019299|m.198186	Tszi_015196|m.121201, Tszi_022770|m.179516	Psi_DN64802_c0_g1_i1.p1, Psi_DN65869_c0_g1_i2.p1, Psi_DN66480_c0_g1_i1.p1, Psi_DN66480_c0_g2_i1.p1, Psi_DN67288_c0_g1_i2.p1, Psi_DN67576_c0_g1_i2.p1, Psi_DN68440_c0_g2_i6.p1, Psi_DN68556_c0_g1_i7.p1, Psi_DN69043_c3_g1_i2.p1, Psi_DN69043_c3_g2_i1.p1, Psi_DN69043_c3_g3_i3.p1, Psi_DN69043_c3_g5_i1.p1, Psi_DN69314_c0_g1_i1.p1, Psi_DN70843_c0_g1_i3.p1, Psi_DN72419_c0_g4_i1.p1, Psi_DN72419_c0_g7_i1.p1	Sps_DN15127_c0_g1_i1.p1, Sps_DN30357_c0_g1_i1.p1, Sps_DN34678_c0_g1_i1.p1, Sps_DN38274_c0_g1_i1.p1, Sps_DN41088_c0_g1_i1.p1, Sps_DN42186_c0_g2_i1.p1, Sps_DN46070_c0_g1_i1.p1, Sps_DN51267_c0_g1_i1.p1, Sps_DN53034_c0_g1_i1.p1, Sps_DN56150_c0_g1_i1.p1, Sps_DN56388_c0_g1_i1.p1, Sps_DN56592_c0_g1_i1.p1, Sps_DN57700_c4_g1_i3.p1, Sps_DN58913_c0_g1_i1.p1, Sps_DN58913_c0_g2_i2.p1, Sps_DN60029_c2_g1_i1.p1,…
OG0000044	tr|A0A3R7C400|A0A3R7C400_CLOSI, tr|A0A3R7CAX9|A0A3R7CAX9_CLOSI, tr|A0A3R7CIB3|A0A3R7CIB3_CLOSI, tr|A0A3R7CKQ1|A0A3R7CKQ1_CLOSI, tr|A0A3R7CLP2|A0A3R7CLP2_CLOSI, tr|A0A3R7CVP2|A0A3R7CVP2_CLOSI, tr|A0A3R7GNU9|A0A3R7GNU9_CLOSI, tr|A0A3R7HB96|A0A3R7HB96_CLOSI, tr|A0A3R7HBS5|A0A3R7HBS5_CLOSI, tr|A0A3R7JK43|A0A3R7JK43_CLOSI, tr|A0A419PCY2|A0A419PCY2_CLOSI, tr|A0A419PJC1|A0A419PJC1_CLOSI, tr|A0A419PZW4|A…	Cluster-33012.0, Cluster-59920.0, Cluster-65551.106518, Cluster-65551.118355orf1, Cluster-65551.119657orf1, Cluster-65551.119657orf2, Cluster-65551.121012orf1, Cluster-65551.145396orf1, Cluster-65551.169121orf1, Cluster-65551.18845, Cluster-65551.40511orf1, Cluster-65551.76742orf1, Cluster-65551.85681orf1, Cluster-94914.1	tr|A0A2H1C4V5|A0A2H1C4V5_FASHE, tr|A0A4E0QUP1|A0A4E0QUP1_FASHE, tr|A0A4E0QV82|A0A4E0QV82_FASHE, tr|A0A4E0QX33|A0A4E0QX33_FASHE, tr|A0A4E0QYZ4|A0A4E0QYZ4_FASHE, tr|A0A4E0R6H2|A0A4E0R6H2_FASHE, tr|A0A4E0R7Q4|A0A4E0R7Q4_FASHE, tr|A0A4E0R8T8|A0A4E0R8T8_FASHE, tr|A0A4E0R9A6|A0A4E0R9A6_FASHE, tr|A0A4E0R9D8|A0A4E0R9D8_FASHE, tr|A0A4E0RCH1|A0A4E0RCH1_FASHE, tr|A0A4E0RE15|A0A4E0RE15_FASHE, tr|A0A4E0REI6|A…	BOX15_Mlig021084g1, BOX15_Mlig021084g2, BOX15_Mlig021084g3, BOX15_Mlig025773g2		tr|A0A074YVK3|A0A074YVK3_9TREM, tr|A0A074YVM3|A0A074YVM3_9TREM, tr|A0A074YVV2|A0A074YVV2_9TREM, tr|A0A074YZC9|A0A074YZC9_9TREM, tr|A0A074Z0N3|A0A074Z0N3_9TREM, tr|A0A074Z0X3|A0A074Z0X3_9TREM, tr|A0A074Z1P5|A0A074Z1P5_9TREM, tr|A0A074Z272|A0A074Z272_9TREM, tr|A0A074Z2W6|A0A074Z2W6_9TREM, tr|A0A074Z508|A0A074Z508_9TREM, tr|A0A074Z6D0|A0A074Z6D0_9TREM, tr|A0A074Z6G2|A0A074Z6G2_9TREM, tr|A0A074Z7F0|A…	SMEST015578001, SMEST019752001, SMEST022699001, SMEST030693001, SMEST030694001, SMEST032570001, SMEST032574001, SMEST032608001, SMEST032608002, SMEST035049001, SMEST042777001, SMEST045763001, SMEST056035002, SMEST064828001, SMEST078761001, SMEST081216001, SMEST081216002		tr|A0A4Z2D6G6|A0A4Z2D6G6_SCHJA, tr|A0A4Z2DWU0|A0A4Z2DWU0_SCHJA				Psi_DN105654_c0_g1_i1.p1, Psi_DN106552_c0_g1_i1.p1, Psi_DN127984_c0_g1_i1.p3, Psi_DN20012_c0_g1_i1.p1, Psi_DN24918_c0_g1_i1.p1, Psi_DN43019_c0_g1_i1.p1, Psi_DN50865_c0_g1_i1.p1, Psi_DN52537_c0_g1_i1.p1, Psi_DN52780_c0_g1_i1.p1, Psi_DN52780_c0_g2_i1.p1, Psi_DN58038_c0_g1_i1.p1, Psi_DN58038_c1_g2_i1.p1, Psi_DN58038_c1_g3_i1.p1, Psi_DN58038_c1_g4_i1.p1, Psi_DN66431_c0_g2_i3.p1, Psi_DN66431_c0_g4_i2.…	Sps_DN111_c0_g1_i1.p1, Sps_DN120446_c0_g1_i1.p1, Sps_DN17585_c0_g1_i1.p1, Sps_DN33617_c0_g1_i1.p1, Sps_DN37767_c0_g1_i1.p1, Sps_DN37767_c0_g2_i1.p1, Sps_DN38683_c0_g1_i1.p1, Sps_DN41712_c1_g1_i1.p1, Sps_DN52739_c0_g1_i1.p1, Sps_DN56008_c1_g1_i1.p1, Sps_DN57620_c3_g3_i2.p1, Sps_DN58331_c0_g1_i1.p1, Sps_DN58331_c1_g1_i5.p1, Sps_DN58331_c1_g4_i2.p1, Sps_DN58666_c0_g2_i7.p1, Sps_DN58666_c0_g3_i2.p1, …
OG0000045	tr|A0A3R7D0R7|A0A3R7D0R7_CLOSI, tr|A0A419PWC8|A0A419PWC8_CLOSI, tr|A0A419PYJ6|A0A419PYJ6_CLOSI, tr|H2KP32|H2KP32_CLOSI	Cluster-65551.117757orf1, Cluster-65551.117758orf1, Cluster-65551.121158orf1, Cluster-65551.124494orf1, Cluster-65551.125047orf1, Cluster-65551.125072orf1, Cluster-65551.125880orf1, Cluster-65551.126424orf1, Cluster-65551.127329orf1, Cluster-65551.127446orf1, Cluster-65551.127479orf1, Cluster-65551.127480orf1, Cluster-65551.129136orf1, Cluster-65551.130298orf1, Cluster-65551.172869orf1, Cluster-6…	tr|A0A2H1CX87|A0A2H1CX87_FASHE, tr|A0A4E0RE47|A0A4E0RE47_FASHE, tr|A0A4E0RLV9|A0A4E0RLV9_FASHE, tr|A0A4E0RW48|A0A4E0RW48_FASHE, tr|A0A4E0S0S1|A0A4E0S0S1_FASHE	BOX15_Mlig000049g3, BOX15_Mlig000320g1, BOX15_Mlig000963g1, BOX15_Mlig000963g3, BOX15_Mlig001448g2, BOX15_Mlig001448g4, BOX15_Mlig002757g1, BOX15_Mlig002949g2, BOX15_Mlig004658g1, BOX15_Mlig004658g2, BOX15_Mlig004658g3, BOX15_Mlig006577g1, BOX15_Mlig006770g1, BOX15_Mlig006770g2, BOX15_Mlig006770g3, BOX15_Mlig006778g1, BOX15_Mlig007366g2, BOX15_Mlig007366g4, BOX15_Mlig010941g1, BOX15_Mlig011707g1,…	tr|A0A4S2LNY2|A0A4S2LNY2_OPIFE, tr|A0A4S2LTH9|A0A4S2LTH9_OPIFE, tr|A0A4S2LTJ3|A0A4S2LTJ3_OPIFE, tr|A0A4S2M067|A0A4S2M067_OPIFE, tr|A0A4S2M0J6|A0A4S2M0J6_OPIFE	tr|A0A074Z666|A0A074Z666_9TREM, tr|A0A074ZK86|A0A074ZK86_9TREM, tr|A0A074ZQZ5|A0A074ZQZ5_9TREM	SMEST000555001, SMEST000555002, SMEST003944001, SMEST030964001, SMEST030964002, SMEST030970001, SMEST030970002, SMEST030970003, SMEST030971003, SMEST030972001, SMEST031885001, SMEST031895001, SMEST031896001, SMEST031989001, SMEST032517001, SMEST032745001, SMEST034762001, SMEST034762002, SMEST034762003, SMEST042154001, SMEST043575001, SMEST053975001, SMEST055270001, SMEST059087001, SMEST061679001,…	tr|A0A094ZPJ7|A0A094ZPJ7_SCHHA	tr|A0A4Z2D2H2|A0A4Z2D2H2_SCHJA, tr|A0A4Z2DW96|A0A4Z2DW96_SCHJA	tr|A0A3Q0KLG6|A0A3Q0KLG6_SCHMA, tr|A0A3Q0KU38|A0A3Q0KU38_SCHMA	cds.Treg_003090|m.30209, cds.Treg_011192|m.131704, cds.Treg_013354|m.143656, cds.Treg_020438|m.205624	Tszi_017213|m.143976, Tszi_018601|m.157390	Psi_DN65112_c0_g1_i2.p1, Psi_DN66353_c0_g1_i1.p1, Psi_DN69894_c0_g1_i1.p1, Psi_DN70394_c1_g1_i6.p1, Psi_DN71655_c0_g1_i3.p1, Psi_DN72317_c0_g3_i1.p1	Sps_DN45739_c0_g1_i1.p1, Sps_DN52175_c0_g1_i1.p1, Sps_DN53519_c0_g1_i1.p1, Sps_DN53545_c0_g1_i1.p1, Sps_DN59614_c0_g1_i2.p1, Sps_DN62984_c0_g1_i1.p1, Sps_DN62984_c0_g2_i2.p1, Sps_DN64544_c0_g1_i1.p1, Sps_DN65288_c0_g1_i1.p1, Sps_DN65587_c0_g1_i3.p1, Sps_DN68153_c0_g4_i1.p1, Sps_DN68517_c0_g1_i3.p1, Sps_DN69859_c0_g1_i1.p1
OG0000046	tr|A0A3R7CCT8|A0A3R7CCT8_CLOSI, tr|A0A3R7CLZ6|A0A3R7CLZ6_CLOSI, tr|A0A3R7CXR6|A0A3R7CXR6_CLOSI, tr|A0A3R7DBS7|A0A3R7DBS7_CLOSI, tr|A0A3R7EUE7|A0A3R7EUE7_CLOSI, tr|A0A3R7FQK2|A0A3R7FQK2_CLOSI, tr|A0A3R7GAJ7|A0A3R7GAJ7_CLOSI, tr|A0A419PP30|A0A419PP30_CLOSI, tr|A0A419PQG4|A0A419PQG4_CLOSI, tr|A0A419PTV1|A0A419PTV1_CLOSI, tr|A0A419PUH4|A0A419PUH4_CLOSI, tr|A0A419PUQ5|A0A419PUQ5_CLOSI, tr|A0A419QI35|A…	Cluster-65551.104675orf1, Cluster-65551.106740orf1, Cluster-65551.122169orf1, Cluster-65551.122913orf1, Cluster-65551.122914orf1, Cluster-65551.123122orf1, Cluster-65551.123123orf1, Cluster-65551.125361orf1, Cluster-65551.137021orf1, Cluster-65551.137280orf1, Cluster-65551.139720orf1, Cluster-65551.151641orf1, Cluster-65551.153174orf1, Cluster-65551.153175orf1, Cluster-65551.153176orf1, Cluster-6…	tr|A0A4E0QZ87|A0A4E0QZ87_FASHE, tr|A0A4E0RA69|A0A4E0RA69_FASHE	BOX15_Mlig013530g1, BOX15_Mlig023593g1, BOX15_Mlig023593g2, BOX15_Mlig023821g1, BOX15_Mlig023821g2, BOX15_Mlig027000g1, BOX15_Mlig027000g2, BOX15_Mlig028955g1, BOX15_Mlig028955g2	tr|A0A4S2L261|A0A4S2L261_OPIFE, tr|A0A4S2L3U8|A0A4S2L3U8_OPIFE, tr|A0A4S2L465|A0A4S2L465_OPIFE, tr|A0A4S2L4D0|A0A4S2L4D0_OPIFE, tr|A0A4S2L4K3|A0A4S2L4K3_OPIFE, tr|A0A4S2L5S6|A0A4S2L5S6_OPIFE, tr|A0A4S2LFH1|A0A4S2LFH1_OPIFE, tr|A0A4S2LGX8|A0A4S2LGX8_OPIFE, tr|A0A4S2LJ08|A0A4S2LJ08_OPIFE, tr|A0A4S2LMP4|A0A4S2LMP4_OPIFE, tr|A0A4S2LMQ7|A0A4S2LMQ7_OPIFE, tr|A0A4S2LPL9|A0A4S2LPL9_OPIFE, tr|A0A4S2LQ59|A…	tr|A0A074YVS9|A0A074YVS9_9TREM, tr|A0A074YX56|A0A074YX56_9TREM, tr|A0A074Z0J4|A0A074Z0J4_9TREM, tr|A0A074Z1R3|A0A074Z1R3_9TREM, tr|A0A074Z5W1|A0A074Z5W1_9TREM, tr|A0A074Z7G0|A0A074Z7G0_9TREM, tr|A0A074Z8P4|A0A074Z8P4_9TREM, tr|A0A074ZCJ2|A0A074ZCJ2_9TREM, tr|A0A074ZCJ6|A0A074ZCJ6_9TREM, tr|A0A074ZCS0|A0A074ZCS0_9TREM, tr|A0A074ZHA1|A0A074ZHA1_9TREM, tr|A0A074ZLS8|A0A074ZLS8_9TREM, tr|A0A074ZMF6|A…	SMEST032430001, SMEST032440001, SMEST032440002, SMEST032440003, SMEST032448001, SMEST032457001, SMEST054563001	tr|A0A094ZU95|A0A094ZU95_SCHHA, tr|A0A094ZXB1|A0A094ZXB1_SCHHA, tr|A0A095A4S1|A0A095A4S1_SCHHA, tr|A0A095ATK9|A0A095ATK9_SCHHA, tr|A0A095ATL3|A0A095ATL3_SCHHA	tr|A0A4Z2DKL9|A0A4Z2DKL9_SCHJA, tr|A0A4Z2DKQ3|A0A4Z2DKQ3_SCHJA, tr|A0A4Z2DKR5|A0A4Z2DKR5_SCHJA, tr|A0A4Z2DKS0|A0A4Z2DKS0_SCHJA, tr|A0A4Z2DKV0|A0A4Z2DKV0_SCHJA	tr|A0A3Q0KGR1|A0A3Q0KGR1_SCHMA, tr|A0A3Q0KQJ9|A0A3Q0KQJ9_SCHMA, tr|A0A3Q0KQK2|A0A3Q0KQK2_SCHMA	cds.Treg_008044|m.92580	Tszi_002010|m.24752, Tszi_015360|m.123038, Tszi_017604|m.147931	Psi_DN11603_c0_g1_i1.p1, Psi_DN57352_c0_g1_i1.p1, Psi_DN57352_c0_g2_i1.p1, Psi_DN62512_c1_g1_i1.p1, Psi_DN62512_c2_g1_i1.p1, Psi_DN63852_c3_g1_i1.p1, Psi_DN66160_c2_g1_i7.p1, Psi_DN66160_c2_g2_i1.p1, Psi_DN66160_c2_g3_i5.p1, Psi_DN66160_c2_g4_i1.p1, Psi_DN67799_c2_g2_i1.p1, Psi_DN68282_c0_g2_i2.p1, Psi_DN68282_c0_g3_i2.p1, Psi_DN68282_c0_g4_i4.p1, Psi_DN68504_c1_g1_i1.p1, Psi_DN70835_c0_g1_i2.p1,…	Sps_DN33530_c0_g1_i1.p1, Sps_DN41401_c0_g1_i1.p1, Sps_DN49353_c0_g1_i1.p1, Sps_DN55049_c0_g1_i1.p1, Sps_DN55049_c0_g2_i6.p1, Sps_DN55049_c1_g1_i1.p1, Sps_DN55151_c0_g1_i4.p1, Sps_DN55319_c0_g1_i2.p1, Sps_DN55614_c0_g1_i1.p1, Sps_DN56190_c0_g1_i4.p1, Sps_DN56436_c1_g3_i1.p1, Sps_DN56604_c0_g3_i2.p1, Sps_DN57502_c0_g2_i2.p1, Sps_DN60440_c0_g1_i2.p1, Sps_DN62466_c0_g1_i1.p1, Sps_DN62466_c0_g2_i13.p1…
OG0000047				BOX15_Mlig004012g1, BOX15_Mlig009113g1, BOX15_Mlig009113g2									Psi_DN134865_c0_g1_i1.p1, Psi_DN56477_c0_g1_i1.p2, Psi_DN61080_c0_g1_i3.p1, Psi_DN63861_c0_g1_i3.p1, Psi_DN64070_c0_g1_i2.p1, Psi_DN65539_c0_g1_i1.p1, Psi_DN65539_c0_g2_i3.p1, Psi_DN67956_c0_g1_i3.p1, Psi_DN68049_c0_g1_i11.p1, Psi_DN68304_c0_g1_i14.p1, Psi_DN68826_c0_g1_i1.p1, Psi_DN71848_c0_g4_i2.p1, Psi_DN72749_c0_g2_i5.p1	Sps_DN113379_c0_g1_i1.p1, Sps_DN35752_c0_g1_i2.p1, Sps_DN40076_c0_g1_i1.p1, Sps_DN42325_c0_g1_i1.p1, Sps_DN42635_c0_g1_i1.p1, Sps_DN43608_c0_g1_i2.p1, Sps_DN44306_c0_g1_i1.p1, Sps_DN45152_c0_g1_i1.p1, Sps_DN46649_c0_g1_i1.p1, Sps_DN50877_c0_g1_i1.p1, Sps_DN50877_c0_g3_i1.p1, Sps_DN51145_c0_g1_i1.p1, Sps_DN51737_c0_g1_i3.p1, Sps_DN52190_c0_g1_i1.p1, Sps_DN52645_c0_g1_i1.p1, Sps_DN52773_c0_g2_i1.p1…
OG0000048	tr|A0A419PHQ8|A0A419PHQ8_CLOSI, tr|A0A419Q8I8|A0A419Q8I8_CLOSI, tr|A0A419Q8M7|A0A419Q8M7_CLOSI	Cluster-65551.164830, Cluster-65551.176676orf1, Cluster-65551.177572orf1, Cluster-65551.179839, Cluster-65551.181392, Cluster-65551.184299orf1, Cluster-65551.185979orf1, Cluster-65551.53620orf2, Cluster-65551.56331orf1, Cluster-65551.56752orf2, Cluster-65551.58316orf1, Cluster-65551.59394orf1, Cluster-65551.64542orf1, Cluster-65551.86755orf1, Cluster-65551.86756, Cluster-65551.89450orf1, Cluster-…	tr|A0A4E0QU43|A0A4E0QU43_FASHE, tr|A0A4E0QUW0|A0A4E0QUW0_FASHE, tr|A0A4E0QX35|A0A4E0QX35_FASHE, tr|A0A4E0QX38|A0A4E0QX38_FASHE, tr|A0A4E0QXU6|A0A4E0QXU6_FASHE, tr|A0A4E0QZ05|A0A4E0QZ05_FASHE, tr|A0A4E0R0X1|A0A4E0R0X1_FASHE, tr|A0A4E0R250|A0A4E0R250_FASHE, tr|A0A4E0R3J0|A0A4E0R3J0_FASHE, tr|A0A4E0R4T8|A0A4E0R4T8_FASHE, tr|A0A4E0RHZ6|A0A4E0RHZ6_FASHE, tr|A0A4E0RLP5|A0A4E0RLP5_FASHE, tr|A0A4E0RRX8|A…	BOX15_Mlig022794g1, BOX15_Mlig022794g2, BOX15_Mlig022794g3	tr|A0A4S2L725|A0A4S2L725_OPIFE, tr|A0A4S2LD96|A0A4S2LD96_OPIFE, tr|A0A4S2M369|A0A4S2M369_OPIFE, tr|A0A4S2M4X5|A0A4S2M4X5_OPIFE, tr|A0A4S2M4Z3|A0A4S2M4Z3_OPIFE, tr|A0A4S2M506|A0A4S2M506_OPIFE, tr|A0A4S2M5G1|A0A4S2M5G1_OPIFE, tr|A0A4S2M7L2|A0A4S2M7L2_OPIFE, tr|A0A4V3SG86|A0A4V3SG86_OPIFE	tr|A0A074YVY3|A0A074YVY3_9TREM, tr|A0A074YVZ5|A0A074YVZ5_9TREM, tr|A0A074YW56|A0A074YW56_9TREM, tr|A0A074YW66|A0A074YW66_9TREM, tr|A0A074YW86|A0A074YW86_9TREM, tr|A0A074YWT6|A0A074YWT6_9TREM, tr|A0A074YWY2|A0A074YWY2_9TREM, tr|A0A074YX06|A0A074YX06_9TREM, tr|A0A074YX60|A0A074YX60_9TREM, tr|A0A074YX93|A0A074YX93_9TREM, tr|A0A074YXF8|A0A074YXF8_9TREM, tr|A0A074YXK6|A0A074YXK6_9TREM, tr|A0A074YXS7|A…		tr|A0A095A0I7|A0A095A0I7_SCHHA, tr|A0A095A410|A0A095A410_SCHHA	tr|A0A4Z2CLI5|A0A4Z2CLI5_SCHJA, tr|A0A4Z2CLM0|A0A4Z2CLM0_SCHJA, tr|A0A4Z2CLY2|A0A4Z2CLY2_SCHJA, tr|A0A4Z2D3N7|A0A4Z2D3N7_SCHJA	sp|P09841|HGLB_SCHMA, tr|A0A3Q0KHY6|A0A3Q0KHY6_SCHMA	cds.Treg_006584|m.70091, cds.Treg_015036|m.153555	Tszi_019834|m.166429	Psi_DN63214_c3_g1_i6.p1, Psi_DN63540_c1_g4_i2.p1, Psi_DN68305_c0_g1_i2.p1, Psi_DN69428_c0_g3_i1.p1, Psi_DN69644_c1_g3_i3.p1, Psi_DN69644_c1_g6_i1.p1, Psi_DN70234_c4_g1_i4.p1, Psi_DN70234_c4_g5_i1.p1, Psi_DN71178_c0_g1_i3.p1, Psi_DN71178_c0_g2_i1.p1, Psi_DN72786_c1_g2_i6.p1, Psi_DN72786_c1_g3_i3.p1, Psi_DN72786_c1_g4_i5.p1	Sps_DN34617_c0_g1_i1.p1, Sps_DN42265_c0_g1_i1.p1, Sps_DN46496_c0_g1_i1.p1, Sps_DN52553_c0_g1_i1.p1, Sps_DN54268_c0_g1_i1.p1, Sps_DN65102_c0_g3_i2.p1, Sps_DN74941_c0_g1_i1.p1
OG0000049	tr|A0A3R7DAK4|A0A3R7DAK4_CLOSI, tr|A0A3R7DGM3|A0A3R7DGM3_CLOSI, tr|A0A3R7ETD6|A0A3R7ETD6_CLOSI, tr|A0A419PPT0|A0A419PPT0_CLOSI, tr|A0A419QAN2|A0A419QAN2_CLOSI	Cluster-13389.0, Cluster-14129.0orf1, Cluster-14317.0orf1, Cluster-151.0orf1, Cluster-15134.0, Cluster-31725.0orf1, Cluster-34808.0orf1, Cluster-40781.0orf1, Cluster-43848.0, Cluster-49026.1orf1, Cluster-52653.0orf1, Cluster-53305.0orf1, Cluster-63922.0orf1, Cluster-65551.102338orf1, Cluster-65551.102888orf1, Cluster-65551.105182orf2, Cluster-65551.105212orf1, Cluster-65551.105484orf1, Cluster-65…			tr|A0A4S2JNB1|A0A4S2JNB1_OPIFE, tr|A0A4S2LQL6|A0A4S2LQL6_OPIFE, tr|A0A4V3SF77|A0A4V3SF77_OPIFE	tr|A0A074ZD79|A0A074ZD79_9TREM, tr|A0A074ZJ76|A0A074ZJ76_9TREM, tr|A0A075A1S4|A0A075A1S4_9TREM, tr|A0A075A274|A0A075A274_9TREM		tr|A0A094ZBF5|A0A094ZBF5_SCHHA, tr|A0A094ZE34|A0A094ZE34_SCHHA, tr|A0A094ZEK4|A0A094ZEK4_SCHHA, tr|A0A094ZHN0|A0A094ZHN0_SCHHA, tr|A0A094ZHY6|A0A094ZHY6_SCHHA, tr|A0A094ZLR6|A0A094ZLR6_SCHHA, tr|A0A094ZMZ7|A0A094ZMZ7_SCHHA, tr|A0A094ZN95|A0A094ZN95_SCHHA, tr|A0A094ZQI3|A0A094ZQI3_SCHHA, tr|A0A094ZQM4|A0A094ZQM4_SCHHA, tr|A0A094ZR25|A0A094ZR25_SCHHA, tr|A0A094ZRY5|A0A094ZRY5_SCHHA, tr|A0A094ZS86|A…	tr|A0A4Z2CXA9|A0A4Z2CXA9_SCHJA, tr|A0A4Z2DLX3|A0A4Z2DLX3_SCHJA		cds.Treg_004986|m.49352, cds.Treg_005745|m.57411, cds.Treg_016471|m.174810		Psi_DN130229_c0_g1_i1.p1, Psi_DN3020_c0_g2_i1.p1, Psi_DN45795_c0_g1_i1.p2, Psi_DN63507_c5_g1_i4.p1, Psi_DN66010_c5_g1_i3.p1, Psi_DN66010_c5_g5_i1.p2, Psi_DN66215_c0_g2_i6.p1, Psi_DN67212_c1_g1_i1.p1, Psi_DN67784_c4_g2_i5.p1, Psi_DN68336_c3_g1_i3.p1, Psi_DN68432_c0_g2_i1.p1, Psi_DN70623_c5_g1_i5.p1, Psi_DN71159_c2_g1_i2.p1, Psi_DN72223_c1_g1_i1.p1, Psi_DN72477_c3_g3_i1.p1, Psi_DN73313_c2_g2_i4.p1,…	Sps_DN2411_c0_g1_i1.p1, Sps_DN53054_c1_g1_i5.p1, Sps_DN56020_c2_g3_i2.p1, Sps_DN56994_c0_g1_i3.p1, Sps_DN56994_c0_g2_i1.p1, Sps_DN56994_c0_g4_i2.p1, Sps_DN58040_c2_g1_i1.p1, Sps_DN59527_c1_g3_i2.p1, Sps_DN59527_c1_g5_i1.p1, Sps_DN61261_c1_g2_i1.p1, Sps_DN61261_c2_g1_i3.p1, Sps_DN61338_c0_g1_i1.p1, Sps_DN62485_c0_g1_i1.p1, Sps_DN64412_c0_g2_i6.p1, Sps_DN64632_c1_g1_i1.p1, Sps_DN65708_c2_g3_i4.p1, …
OG0000050	tr|A0A3R7FMR5|A0A3R7FMR5_CLOSI, tr|A0A419PZX9|A0A419PZX9_CLOSI, tr|A0A419QFC3|A0A419QFC3_CLOSI	Cluster-65551.102663orf1, Cluster-65551.128360, Cluster-65551.129574orf1, Cluster-65551.129992orf1, Cluster-65551.131396orf1, Cluster-65551.134021orf1, Cluster-65551.135647orf1, Cluster-65551.138894orf1, Cluster-65551.161641orf1, Cluster-65551.161641orf2, Cluster-65551.177848orf1, Cluster-65551.177849orf1, Cluster-65551.180428orf1, Cluster-65551.183207orf1, Cluster-65551.38989orf1, Cluster-65551.…	tr|A0A4E0R475|A0A4E0R475_FASHE, tr|A0A4E0RYN8|A0A4E0RYN8_FASHE, tr|A0A4E0S369|A0A4E0S369_FASHE	BOX15_Mlig002149g2, BOX15_Mlig002149g4, BOX15_Mlig002557g1, BOX15_Mlig002557g2, BOX15_Mlig004429g1, BOX15_Mlig007274g1, BOX15_Mlig007419g1, BOX15_Mlig007419g2, BOX15_Mlig007419g3, BOX15_Mlig008928g3, BOX15_Mlig009452g1, BOX15_Mlig009452g2, BOX15_Mlig009688g1, BOX15_Mlig009688g3, BOX15_Mlig009688g4, BOX15_Mlig010092g2, BOX15_Mlig010092g3, BOX15_Mlig010092g4, BOX15_Mlig014302g3, BOX15_Mlig014584g1,…	tr|A0A4S2LJI5|A0A4S2LJI5_OPIFE, tr|A0A4S2LJJ4|A0A4S2LJJ4_OPIFE, tr|A0A4S2LP53|A0A4S2LP53_OPIFE, tr|A0A4V3SCX5|A0A4V3SCX5_OPIFE	tr|A0A074ZGZ0|A0A074ZGZ0_9TREM, tr|A0A074ZLL5|A0A074ZLL5_9TREM, tr|A0A075AAU0|A0A075AAU0_9TREM	SMEST008751001, SMEST008751002, SMEST010555001, SMEST012176001, SMEST012176002, SMEST014472001, SMEST014472002, SMEST022902001, SMEST023091001, SMEST030842001, SMEST030842002, SMEST033799001, SMEST033799003, SMEST033799004, SMEST033799007, SMEST034072001, SMEST034072002, SMEST034072003, SMEST035568001, SMEST035568002, SMEST044242001, SMEST045211001, SMEST048913001, SMEST048913002, SMEST063589001,…	tr|A0A094ZT13|A0A094ZT13_SCHHA, tr|A0A094ZT55|A0A094ZT55_SCHHA, tr|A0A095A1Y0|A0A095A1Y0_SCHHA, tr|A0A095ASJ8|A0A095ASJ8_SCHHA, tr|A0A095B3V9|A0A095B3V9_SCHHA, tr|A0A095BSK3|A0A095BSK3_SCHHA	tr|A0A4Z2CMD9|A0A4Z2CMD9_SCHJA, tr|A0A4Z2CZX5|A0A4Z2CZX5_SCHJA, tr|A0A4Z2CZZ1|A0A4Z2CZZ1_SCHJA, tr|A0A4Z2DD19|A0A4Z2DD19_SCHJA		cds.Treg_009792|m.116474, cds.Treg_010241|m.121891, cds.Treg_011103|m.130873	Tszi_004391|m.52794, Tszi_005135|m.60751, Tszi_007584|m.79988, Tszi_016203|m.132657, Tszi_018020|m.151964, Tszi_025211|m.200118, Tszi_025900|m.207735, Tszi_028303|m.235965	Psi_DN71934_c0_g1_i1.p1, Psi_DN72772_c0_g1_i1.p1, Psi_DN72899_c0_g3_i3.p1	Sps_DN118769_c0_g1_i1.p1, Sps_DN14563_c0_g1_i1.p1, Sps_DN16827_c0_g1_i1.p1, Sps_DN22292_c0_g1_i1.p1, Sps_DN34320_c0_g1_i1.p1, Sps_DN37004_c0_g1_i1.p1, Sps_DN42925_c0_g1_i1.p1, Sps_DN43222_c0_g1_i1.p1, Sps_DN46209_c0_g1_i1.p1, Sps_DN48982_c0_g1_i1.p1, Sps_DN58945_c0_g1_i2.p1, Sps_DN67545_c0_g1_i2.p1, Sps_DN69873_c0_g2_i1.p1, Sps_DN70745_c0_g1_i1.p1, Sps_DN85322_c0_g1_i1.p1, Sps_DN86251_c0_g1_i1.p1
OG0000051	tr|A0A3R7CRX7|A0A3R7CRX7_CLOSI, tr|A0A3R7FTA2|A0A3R7FTA2_CLOSI, tr|A0A3R7GLZ3|A0A3R7GLZ3_CLOSI, tr|A0A3R7JUQ6|A0A3R7JUQ6_CLOSI, tr|A0A419Q450|A0A419Q450_CLOSI	Cluster-65551.116059orf1, Cluster-65551.132018orf1, Cluster-65551.138125orf1, Cluster-65551.157838orf1, Cluster-65551.163157orf1, Cluster-65551.163452orf1, Cluster-65551.164106, Cluster-65551.182198orf1, Cluster-65551.185793orf1, Cluster-65551.83313orf1, Cluster-65551.84758orf1	tr|A0A4E0RDX7|A0A4E0RDX7_FASHE, tr|A0A4E0RF10|A0A4E0RF10_FASHE, tr|A0A4E0RS81|A0A4E0RS81_FASHE	BOX15_Mlig000453g2, BOX15_Mlig001215g1, BOX15_Mlig001215g3, BOX15_Mlig001678g1, BOX15_Mlig001678g5, BOX15_Mlig004850g1, BOX15_Mlig005281g1, BOX15_Mlig005969g1, BOX15_Mlig005969g2, BOX15_Mlig007069g1, BOX15_Mlig008936g1, BOX15_Mlig009425g1, BOX15_Mlig009950g1, BOX15_Mlig010007g1, BOX15_Mlig011021g2, BOX15_Mlig013172g1, BOX15_Mlig014653g1, BOX15_Mlig016464g1, BOX15_Mlig020632g1, BOX15_Mlig023319g1,…	tr|A0A4S2L9R7|A0A4S2L9R7_OPIFE, tr|A0A4S2LRK9|A0A4S2LRK9_OPIFE, tr|A0A4S2M3V6|A0A4S2M3V6_OPIFE, tr|A0A4S2M3V7|A0A4S2M3V7_OPIFE, tr|A0A4S2M3V9|A0A4S2M3V9_OPIFE, tr|A0A4S2M3W5|A0A4S2M3W5_OPIFE, tr|A0A4S2M3X1|A0A4S2M3X1_OPIFE, tr|A0A4S2M3X2|A0A4S2M3X2_OPIFE, tr|A0A4S2M3X3|A0A4S2M3X3_OPIFE, tr|A0A4S2M3X4|A0A4S2M3X4_OPIFE, tr|A0A4S2M3X8|A0A4S2M3X8_OPIFE, tr|A0A4S2M3Z5|A0A4S2M3Z5_OPIFE, tr|A0A4S2M4G6|A…	tr|A0A074ZB84|A0A074ZB84_9TREM, tr|A0A074ZM35|A0A074ZM35_9TREM, tr|A0A074ZZ93|A0A074ZZ93_9TREM	SMEST000606001, SMEST000606002, SMEST000606003, SMEST000606004, SMEST000606005, SMEST000606006, SMEST000606007, SMEST000606008, SMEST000606009, SMEST000606010, SMEST010564001, SMEST017035001, SMEST017135001, SMEST017135002, SMEST017135003, SMEST017135004, SMEST017135005, SMEST017135007, SMEST017135008, SMEST017135010, SMEST017135011, SMEST018225001, SMEST018225002, SMEST018225004, SMEST018225005,…	tr|A0A094ZDR6|A0A094ZDR6_SCHHA, tr|A0A094ZT84|A0A094ZT84_SCHHA, tr|A0A094ZVP4|A0A094ZVP4_SCHHA, tr|A0A095AUY5|A0A095AUY5_SCHHA, tr|A0A095C3I5|A0A095C3I5_SCHHA	tr|A0A4Z2CVV7|A0A4Z2CVV7_SCHJA, tr|A0A4Z2CW11|A0A4Z2CW11_SCHJA, tr|A0A4Z2D3Q5|A0A4Z2D3Q5_SCHJA, tr|A0A4Z2D3S6|A0A4Z2D3S6_SCHJA, tr|A0A4Z2D3U0|A0A4Z2D3U0_SCHJA	tr|A0A3Q0KP19|A0A3Q0KP19_SCHMA	cds.Treg_003747|m.34058, cds.Treg_005095|m.50138, cds.Treg_005367|m.51961, cds.Treg_006607|m.70483, cds.Treg_007323|m.81595, cds.Treg_007686|m.86985, cds.Treg_009904|m.117911	Tszi_002907|m.35387, Tszi_003668|m.44303, Tszi_003669|m.44340, Tszi_014852|m.117292, Tszi_015022|m.119299, Tszi_015023|m.119329	Psi_DN72474_c0_g2_i3.p1, Psi_DN72474_c0_g3_i1.p2, Psi_DN73945_c0_g1_i3.p1, Psi_DN74430_c1_g1_i1.p1, Psi_DN74895_c3_g2_i1.p1	Sps_DN48149_c0_g1_i1.p1, Sps_DN48410_c0_g1_i1.p1, Sps_DN51776_c0_g1_i1.p1, Sps_DN53407_c0_g1_i2.p1, Sps_DN55039_c0_g1_i2.p1, Sps_DN55039_c0_g2_i2.p2, Sps_DN56675_c1_g1_i1.p1, Sps_DN58910_c0_g2_i4.p1, Sps_DN70209_c2_g3_i1.p1, Sps_DN70403_c0_g2_i1.p1, Sps_DN70403_c1_g1_i1.p1, Sps_DN70403_c1_g5_i1.p1, Sps_DN70403_c1_g7_i1.p1, Sps_DN70612_c1_g1_i2.p1, Sps_DN70612_c1_g4_i1.p1, Sps_DN70612_c1_g5_i1.p1
OG0000052				BOX15_Mlig000805g1, BOX15_Mlig000805g3, BOX15_Mlig000805g4, BOX15_Mlig001422g2, BOX15_Mlig001422g4, BOX15_Mlig002295g1, BOX15_Mlig002295g2, BOX15_Mlig002295g3, BOX15_Mlig002316g1, BOX15_Mlig002316g2, BOX15_Mlig003530g1, BOX15_Mlig004420g1, BOX15_Mlig004420g2, BOX15_Mlig004420g3, BOX15_Mlig004420g4, BOX15_Mlig004603g1, BOX15_Mlig005044g1, BOX15_Mlig005626g1, BOX15_Mlig005626g2, BOX15_Mlig005678g1,…			SMEST003402001, SMEST005914005, SMEST013697001, SMEST013700001, SMEST013701001, SMEST020470001, SMEST022100001, SMEST022101001, SMEST022751001, SMEST023528001, SMEST023530001, SMEST025941001, SMEST025941002, SMEST034110001, SMEST036258001, SMEST048645001, SMEST048655001, SMEST048655002, SMEST049728001, SMEST050434001, SMEST057929001, SMEST059212001, SMEST059290001, SMEST059323001, SMEST059367001,…						Psi_DN38300_c0_g1_i1.p1, Psi_DN38300_c0_g2_i1.p3, Psi_DN69842_c0_g1_i2.p1
OG0000053	tr|A0A3R7EQ96|A0A3R7EQ96_CLOSI, tr|A0A3R7G6M0|A0A3R7G6M0_CLOSI, tr|A0A3R7GEI2|A0A3R7GEI2_CLOSI, tr|A0A3R7JPZ6|A0A3R7JPZ6_CLOSI	Cluster-16038.0orf1, Cluster-33010.0orf1, Cluster-37741.0orf1, Cluster-40372.0, Cluster-57034.0, Cluster-59938.0, Cluster-62254.0orf1, Cluster-62695.0orf1, Cluster-65551.100638orf1, Cluster-65551.101946orf1, Cluster-65551.103643orf1, Cluster-65551.10534orf1, Cluster-65551.111374orf1, Cluster-65551.111374orf2, Cluster-65551.111697, Cluster-65551.113102orf1, Cluster-65551.113412orf1, Cluster-65551.…				tr|A0A074ZJR0|A0A074ZJR0_9TREM, tr|A0A074ZJZ0|A0A074ZJZ0_9TREM, tr|A0A074ZL48|A0A074ZL48_9TREM, tr|A0A074ZN96|A0A074ZN96_9TREM, tr|A0A074ZS94|A0A074ZS94_9TREM, tr|A0A075A2N7|A0A075A2N7_9TREM, tr|A0A075A431|A0A075A431_9TREM, tr|A0A075AGY3|A0A075AGY3_9TREM		tr|A0A094ZEK8|A0A094ZEK8_SCHHA	tr|A0A4Z2D4N0|A0A4Z2D4N0_SCHJA	tr|G4LZ76|G4LZ76_SCHMA			Psi_DN108238_c0_g1_i1.p1, Psi_DN114944_c0_g1_i1.p1, Psi_DN14402_c0_g1_i1.p1, Psi_DN33159_c0_g1_i1.p1, Psi_DN39215_c0_g1_i1.p1, Psi_DN41435_c0_g1_i1.p1, Psi_DN61643_c0_g1_i5.p1, Psi_DN61716_c1_g1_i1.p1, Psi_DN63099_c0_g1_i2.p1, Psi_DN63999_c1_g6_i6.p1, Psi_DN65469_c0_g1_i1.p1, Psi_DN66101_c2_g5_i1.p1, Psi_DN66144_c5_g1_i3.p1, Psi_DN66687_c3_g2_i6.p1, Psi_DN66687_c3_g3_i1.p1, Psi_DN66687_c4_g1_i7.p…	Sps_DN123158_c0_g1_i1.p1, Sps_DN14632_c0_g1_i1.p1, Sps_DN20186_c0_g1_i1.p1, Sps_DN46815_c0_g1_i1.p1, Sps_DN52396_c0_g1_i2.p1, Sps_DN52905_c0_g1_i2.p1, Sps_DN55360_c0_g1_i1.p1, Sps_DN55360_c0_g3_i2.p1, Sps_DN55844_c1_g2_i7.p1, Sps_DN56454_c3_g2_i2.p1, Sps_DN56526_c1_g4_i3.p1, Sps_DN56659_c0_g2_i3.p1, Sps_DN59733_c1_g1_i11.p1, Sps_DN59733_c1_g3_i2.p1, Sps_DN60360_c1_g1_i1.p1, Sps_DN60790_c4_g2_i12.…
OG0000054	tr|A0A3R7D690|A0A3R7D690_CLOSI, tr|A0A3R7K115|A0A3R7K115_CLOSI, tr|A0A419PXF2|A0A419PXF2_CLOSI, tr|H2KTF1|H2KTF1_CLOSI, tr|H2KU48|H2KU48_CLOSI	Cluster-65551.119200orf1, Cluster-65551.125323orf1, Cluster-65551.126657orf1, Cluster-65551.129966orf1, Cluster-65551.129967orf1, Cluster-65551.130913, Cluster-65551.133098orf1, Cluster-65551.134566orf1, Cluster-65551.137573orf1, Cluster-65551.137934, Cluster-65551.146645orf1, Cluster-65551.147116orf1, Cluster-65551.156680orf1, Cluster-65551.158607orf1, Cluster-65551.160740orf1, Cluster-65551.166…	tr|A0A2H1CDZ1|A0A2H1CDZ1_FASHE, tr|A0A4E0R439|A0A4E0R439_FASHE, tr|A0A4E0RAM5|A0A4E0RAM5_FASHE, tr|A0A4E0RIC2|A0A4E0RIC2_FASHE, tr|A0A4E0RYI9|A0A4E0RYI9_FASHE	BOX15_Mlig000304g2, BOX15_Mlig000304g3, BOX15_Mlig000304g4, BOX15_Mlig000437g3, BOX15_Mlig000437g4, BOX15_Mlig001428g1, BOX15_Mlig001428g3, BOX15_Mlig001504g1, BOX15_Mlig002500g1, BOX15_Mlig007741g1, BOX15_Mlig020537g1, BOX15_Mlig020537g2, BOX15_Mlig021253g1, BOX15_Mlig021253g2, BOX15_Mlig021253g3, BOX15_Mlig023482g1, BOX15_Mlig030186g1, BOX15_Mlig030186g2, BOX15_Mlig030186g3, BOX15_Mlig032677g1,…	tr|A0A4S2KQM0|A0A4S2KQM0_OPIFE, tr|A0A4S2L5E2|A0A4S2L5E2_OPIFE, tr|A0A4S2LX01|A0A4S2LX01_OPIFE, tr|A0A4S2LX13|A0A4S2LX13_OPIFE, tr|A0A4S2LXS6|A0A4S2LXS6_OPIFE, tr|A0A4S2M052|A0A4S2M052_OPIFE, tr|A0A4S2M295|A0A4S2M295_OPIFE, tr|A0A4S2M391|A0A4S2M391_OPIFE, tr|A0A4S2M3I2|A0A4S2M3I2_OPIFE, tr|A0A4S2M4B1|A0A4S2M4B1_OPIFE, tr|A0A4S2M5B0|A0A4S2M5B0_OPIFE	tr|A0A074Z1P9|A0A074Z1P9_9TREM, tr|A0A074Z4S9|A0A074Z4S9_9TREM, tr|A0A074ZFR1|A0A074ZFR1_9TREM, tr|A0A074ZH18|A0A074ZH18_9TREM, tr|A0A074ZJ50|A0A074ZJ50_9TREM, tr|A0A074ZWV6|A0A074ZWV6_9TREM	SMEST000892001, SMEST000892002, SMEST016235001, SMEST016651001, SMEST022857001, SMEST037955001, SMEST038292001, SMEST038292003, SMEST038292004, SMEST041798001, SMEST043218004, SMEST043218007, SMEST043218017, SMEST048623002, SMEST048623003, SMEST048623005, SMEST048623006, SMEST050951001, SMEST050951002, SMEST050951003, SMEST051702001, SMEST063155001, SMEST068162001, SMEST077092001, SMEST077752001	tr|A0A094ZLR1|A0A094ZLR1_SCHHA, tr|A0A094ZWF2|A0A094ZWF2_SCHHA, tr|A0A095AH96|A0A095AH96_SCHHA, tr|A0A095AU77|A0A095AU77_SCHHA, tr|A0A095BXJ8|A0A095BXJ8_SCHHA, tr|A0A095C006|A0A095C006_SCHHA	tr|A0A4Z2CNG2|A0A4Z2CNG2_SCHJA, tr|A0A4Z2CPC7|A0A4Z2CPC7_SCHJA, tr|A0A4Z2CPP9|A0A4Z2CPP9_SCHJA, tr|A0A4Z2CU11|A0A4Z2CU11_SCHJA, tr|A0A4Z2DKG0|A0A4Z2DKG0_SCHJA, tr|A0A4Z2DSP8|A0A4Z2DSP8_SCHJA, tr|A0A4Z2DSU2|A0A4Z2DSU2_SCHJA, tr|A0A4Z2DUY0|A0A4Z2DUY0_SCHJA, tr|A0A4Z2DV55|A0A4Z2DV55_SCHJA, tr|A0A4Z2DV84|A0A4Z2DV84_SCHJA, tr|A0A4Z2DVA6|A0A4Z2DVA6_SCHJA, tr|A0A4Z2DVJ0|A0A4Z2DVJ0_SCHJA, tr|D2JWR5|D2JWR…	tr|A0A3Q0KIP7|A0A3Q0KIP7_SCHMA, tr|A0A3Q0KUQ9|A0A3Q0KUQ9_SCHMA, tr|C7DPD5|C7DPD5_SCHMA, tr|G4VLY7|G4VLY7_SCHMA	cds.Treg_000478|m.5857, cds.Treg_001177|m.13447, cds.Treg_006146|m.62870, cds.Treg_008129|m.93813, cds.Treg_010032|m.119459	Tszi_000708|m.8765, Tszi_002785|m.33852, Tszi_003987|m.48223, Tszi_004492|m.53847, Tszi_015996|m.130177, Tszi_015997|m.130197, Tszi_016258|m.133255	Psi_DN62547_c0_g1_i5.p1, Psi_DN62885_c0_g2_i7.p1, Psi_DN66644_c0_g3_i1.p1, Psi_DN71022_c0_g1_i1.p1, Psi_DN71024_c0_g1_i1.p1, Psi_DN74549_c1_g1_i5.p1	Sps_DN54582_c0_g1_i1.p1, Sps_DN54582_c0_g2_i2.p1, Sps_DN54895_c0_g1_i1.p1, Sps_DN62520_c1_g2_i3.p1, Sps_DN62520_c1_g3_i2.p1, Sps_DN65247_c0_g1_i1.p1, Sps_DN65247_c0_g2_i3.p1, Sps_DN66039_c0_g1_i1.p1, Sps_DN66039_c0_g2_i1.p2, Sps_DN66890_c0_g1_i7.p1, Sps_DN69109_c0_g1_i1.p1, Sps_DN69109_c1_g1_i8.p1, Sps_DN69109_c1_g7_i1.p1
OG0000055	tr|A0A3R7FRE1|A0A3R7FRE1_CLOSI, tr|A0A3R7FST1|A0A3R7FST1_CLOSI, tr|A0A419PT23|A0A419PT23_CLOSI, tr|A0A419PUS8|A0A419PUS8_CLOSI, tr|A0A419PUV6|A0A419PUV6_CLOSI, tr|A0A419PUX1|A0A419PUX1_CLOSI, tr|A0A419QEJ4|A0A419QEJ4_CLOSI, tr|H2KR90|H2KR90_CLOSI, tr|H2KU99|H2KU99_CLOSI, tr|H2KUM8|H2KUM8_CLOSI	Cluster-13254.0orf1, Cluster-65551.111479orf1, Cluster-65551.112959orf1, Cluster-65551.114286orf1, Cluster-65551.117533orf1, Cluster-65551.1251orf1, Cluster-65551.125835orf1, Cluster-65551.128031orf1, Cluster-65551.129723, Cluster-65551.139642orf1, Cluster-65551.139643orf1, Cluster-65551.142777orf1, Cluster-65551.143530orf1, Cluster-65551.147736, Cluster-65551.152762orf1, Cluster-65551.206040orf1…	tr|A0A2H1C9Z3|A0A2H1C9Z3_FASHE, tr|A0A2H1CR03|A0A2H1CR03_FASHE, tr|A0A4E0QYJ7|A0A4E0QYJ7_FASHE, tr|A0A4E0R9N7|A0A4E0R9N7_FASHE, tr|A0A4E0RGM9|A0A4E0RGM9_FASHE, tr|A0A4E0RHI9|A0A4E0RHI9_FASHE, tr|A0A4E0RM87|A0A4E0RM87_FASHE	BOX15_Mlig021971g1, BOX15_Mlig021971g2, BOX15_Mlig021971g3, BOX15_Mlig030487g1	tr|A0A4S2JLT0|A0A4S2JLT0_OPIFE, tr|A0A4S2JLX2|A0A4S2JLX2_OPIFE, tr|A0A4S2JMI3|A0A4S2JMI3_OPIFE, tr|A0A4S2LRT0|A0A4S2LRT0_OPIFE, tr|A0A4S2LUW1|A0A4S2LUW1_OPIFE, tr|A0A4S2LYT8|A0A4S2LYT8_OPIFE, tr|A0A4S2MAZ6|A0A4S2MAZ6_OPIFE, tr|A0A4S2MDV6|A0A4S2MDV6_OPIFE, tr|A0A4S2MFK2|A0A4S2MFK2_OPIFE, tr|A0A4S2MFW5|A0A4S2MFW5_OPIFE, tr|A0A4S2MM61|A0A4S2MM61_OPIFE, tr|A0A4V3S7F5|A0A4V3S7F5_OPIFE, tr|A0A4V3SEB2|A…	tr|A0A074Z2D4|A0A074Z2D4_9TREM, tr|A0A074Z393|A0A074Z393_9TREM, tr|A0A074ZE92|A0A074ZE92_9TREM, tr|A0A074ZM66|A0A074ZM66_9TREM, tr|A0A074ZRM0|A0A074ZRM0_9TREM, tr|A0A075A1J7|A0A075A1J7_9TREM, tr|A0A075A629|A0A075A629_9TREM, tr|A0A075ABM5|A0A075ABM5_9TREM	SMEST008761002, SMEST008805001, SMEST008883001, SMEST008972001, SMEST009005001, SMEST009027001, SMEST009072001, SMEST009483001, SMEST022103001, SMEST026549001, SMEST026549002, SMEST026549004, SMEST043049001, SMEST043051001, SMEST043051002, SMEST043052001, SMEST043054001, SMEST043055001, SMEST043063002, SMEST043067001, SMEST043068001, SMEST043074001, SMEST043082001, SMEST051787001, SMEST051787002,…	tr|A0A094ZDE6|A0A094ZDE6_SCHHA, tr|A0A094ZQ76|A0A094ZQ76_SCHHA, tr|A0A094ZQK1|A0A094ZQK1_SCHHA, tr|A0A094ZUS5|A0A094ZUS5_SCHHA, tr|A0A094ZVK1|A0A094ZVK1_SCHHA, tr|A0A094ZYR2|A0A094ZYR2_SCHHA, tr|A0A095C7Z9|A0A095C7Z9_SCHHA	tr|A0A4Z2D3H3|A0A4Z2D3H3_SCHJA, tr|A0A4Z2D3K5|A0A4Z2D3K5_SCHJA, tr|A0A4Z2D4C3|A0A4Z2D4C3_SCHJA, tr|A0A4Z2D5T1|A0A4Z2D5T1_SCHJA, tr|A0A4Z2D5T2|A0A4Z2D5T2_SCHJA, tr|A0A4Z2D9G0|A0A4Z2D9G0_SCHJA, tr|A0A4Z2D9G9|A0A4Z2D9G9_SCHJA, tr|A0A4Z2DAD4|A0A4Z2DAD4_SCHJA	tr|A0A3Q0KC78|A0A3Q0KC78_SCHMA, tr|A0A3Q0KQF4|A0A3Q0KQF4_SCHMA, tr|A0A3Q0KU07|A0A3Q0KU07_SCHMA, tr|G4LUI0|G4LUI0_SCHMA, tr|G4V6I0|G4V6I0_SCHMA	cds.Treg_011442|m.133683, cds.Treg_012914|m.141926, cds.Treg_016000|m.168435, cds.Treg_018213|m.192576	Tszi_000965|m.11923, Tszi_007316|m.78418, Tszi_008456|m.84511, Tszi_014427|m.112267, Tszi_019833|m.166424, Tszi_020980|m.172322	Psi_DN57452_c0_g1_i1.p1, Psi_DN62529_c1_g1_i1.p1, Psi_DN63106_c0_g1_i2.p1, Psi_DN64194_c0_g2_i1.p1, Psi_DN66887_c0_g2_i3.p1, Psi_DN66887_c0_g4_i2.p1, Psi_DN66887_c0_g5_i1.p1, Psi_DN69220_c0_g1_i1.p1, Psi_DN69525_c0_g3_i2.p1, Psi_DN69525_c0_g5_i1.p1, Psi_DN69525_c0_g6_i1.p1, Psi_DN69525_c0_g9_i1.p1, Psi_DN70226_c0_g1_i4.p1, Psi_DN70226_c0_g2_i3.p1, Psi_DN70226_c0_g4_i1.p1, Psi_DN70226_c0_g5_i1.p1,…	Sps_DN37725_c0_g1_i1.p1, Sps_DN51172_c0_g1_i2.p1, Sps_DN52000_c0_g1_i2.p1, Sps_DN54304_c0_g1_i4.p1, Sps_DN54883_c0_g1_i2.p1, Sps_DN56194_c0_g2_i1.p1, Sps_DN56194_c1_g1_i2.p1, Sps_DN56194_c1_g3_i1.p1, Sps_DN56194_c1_g4_i1.p1, Sps_DN56534_c0_g1_i1.p1, Sps_DN56534_c0_g2_i1.p1, Sps_DN5770_c0_g1_i1.p1, Sps_DN59943_c1_g1_i1.p1, Sps_DN59943_c1_g2_i1.p1, Sps_DN59943_c1_g5_i1.p1, Sps_DN68019_c0_g3_i3.p1, …
OG0000056	tr|A0A3R7EPR5|A0A3R7EPR5_CLOSI, tr|A0A3R7FA26|A0A3R7FA26_CLOSI, tr|A0A3R7GAV0|A0A3R7GAV0_CLOSI, tr|A0A3R7GLJ7|A0A3R7GLJ7_CLOSI, tr|A0A3R7JXV6|A0A3R7JXV6_CLOSI, tr|A0A419PJE2|A0A419PJE2_CLOSI, tr|A0A419PJF6|A0A419PJF6_CLOSI, tr|A0A419PJN3|A0A419PJN3_CLOSI, tr|H2KRN7|H2KRN7_CLOSI, tr|H2KSA9|H2KSA9_CLOSI	Cluster-65551.125118orf1, Cluster-65551.126062orf1, Cluster-65551.126450orf1, Cluster-65551.127186orf1, Cluster-65551.127364orf1, Cluster-65551.127871, Cluster-65551.128786orf1, Cluster-65551.170693orf1, Cluster-65551.176724orf1, Cluster-65551.177952orf1, Cluster-65551.178243orf1, Cluster-65551.204451orf1, Cluster-65551.44081orf1, Cluster-65551.47687orf1, Cluster-65551.90273orf1	tr|A0A2H1C9Q2|A0A2H1C9Q2_FASHE, tr|A0A2H1C9Z2|A0A2H1C9Z2_FASHE, tr|A0A2H1CLM9|A0A2H1CLM9_FASHE, tr|A0A2H1CRP1|A0A2H1CRP1_FASHE, tr|A0A2H1CUK6|A0A2H1CUK6_FASHE, tr|A0A2H1CUX3|A0A2H1CUX3_FASHE, tr|A0A4E0QW74|A0A4E0QW74_FASHE, tr|A0A4E0R648|A0A4E0R648_FASHE, tr|A0A4E0RII3|A0A4E0RII3_FASHE, tr|A0A4E0RW70|A0A4E0RW70_FASHE, tr|A0A4E0S0G8|A0A4E0S0G8_FASHE, tr|B1NI98|B1NI98_FASHE	BOX15_Mlig001106g1, BOX15_Mlig001106g2, BOX15_Mlig008834g1, BOX15_Mlig008834g2, BOX15_Mlig008834g3, BOX15_Mlig009539g1, BOX15_Mlig009539g2, BOX15_Mlig009539g3, BOX15_Mlig010745g1, BOX15_Mlig010745g2, BOX15_Mlig010745g3, BOX15_Mlig022022g1, BOX15_Mlig022022g2, BOX15_Mlig022022g3, BOX15_Mlig032526g1, BOX15_Mlig032526g2, BOX15_Mlig032526g3	tr|A0A4S2L9D8|A0A4S2L9D8_OPIFE, tr|A0A4S2LHN5|A0A4S2LHN5_OPIFE, tr|A0A4S2LKX7|A0A4S2LKX7_OPIFE, tr|A0A4S2M3P2|A0A4S2M3P2_OPIFE, tr|A0A4S2MBF8|A0A4S2MBF8_OPIFE, tr|A0A4S2MFM1|A0A4S2MFM1_OPIFE, tr|A0A4S2MHW3|A0A4S2MHW3_OPIFE, tr|A0A4V3SDY2|A0A4V3SDY2_OPIFE	tr|A0A074Z704|A0A074Z704_9TREM, tr|A0A074ZCN3|A0A074ZCN3_9TREM, tr|A0A074ZHN8|A0A074ZHN8_9TREM, tr|A0A074ZIC7|A0A074ZIC7_9TREM, tr|A0A074ZLZ6|A0A074ZLZ6_9TREM, tr|A0A074ZTS2|A0A074ZTS2_9TREM, tr|A0A074ZTS7|A0A074ZTS7_9TREM, tr|A0A074ZZ99|A0A074ZZ99_9TREM	SMEST040632001, SMEST051540001, SMEST051541001, SMEST051567001, SMEST051570001, SMEST051815001, SMEST056256001, SMEST056256002, SMEST061528001, SMEST062699001, SMEST068215001, SMEST068215002, SMEST077989001, SMEST080711001, SMEST080727001, SMEST081110001	tr|A0A094ZBS2|A0A094ZBS2_SCHHA, tr|A0A094ZG26|A0A094ZG26_SCHHA, tr|A0A095CE29|A0A095CE29_SCHHA, tr|A0A095CGL8|A0A095CGL8_SCHHA	tr|A0A4Z2CT44|A0A4Z2CT44_SCHJA, tr|A0A4Z2CT74|A0A4Z2CT74_SCHJA, tr|B3GUU7|B3GUU7_SCHJA	sp|P08418|HSP70_SCHMA, tr|A0A3Q0KK62|A0A3Q0KK62_SCHMA, tr|G4V910|G4V910_SCHMA	cds.Treg_000990|m.11419, cds.Treg_006155|m.63030, cds.Treg_015209|m.156216	Tszi_000525|m.6485, Tszi_000623|m.7673, Tszi_014850|m.117269	Psi_DN10295_c0_g2_i1.p1, Psi_DN128476_c0_g1_i1.p2, Psi_DN18543_c0_g2_i1.p2, Psi_DN269_c0_g1_i1.p1, Psi_DN28614_c1_g1_i1.p2, Psi_DN51311_c0_g1_i2.p1, Psi_DN63063_c0_g1_i4.p2, Psi_DN64615_c0_g1_i1.p1, Psi_DN67388_c0_g1_i1.p1, Psi_DN67846_c0_g1_i3.p1, Psi_DN68379_c0_g3_i1.p1, Psi_DN69434_c0_g1_i3.p1, Psi_DN69824_c0_g2_i3.p1, Psi_DN70762_c0_g1_i2.p1, Psi_DN70883_c0_g1_i5.p1, Psi_DN70883_c0_g5_i1.p1, …	Sps_DN106325_c0_g1_i1.p2, Sps_DN41436_c0_g1_i1.p1, Sps_DN49988_c0_g1_i1.p1, Sps_DN52178_c0_g2_i1.p1, Sps_DN55618_c0_g1_i1.p1, Sps_DN56552_c0_g2_i1.p1, Sps_DN56552_c0_g4_i1.p1, Sps_DN59372_c2_g1_i4.p1, Sps_DN59737_c0_g1_i6.p1, Sps_DN59737_c0_g2_i3.p1, Sps_DN61338_c1_g1_i1.p1, Sps_DN61338_c1_g2_i1.p1, Sps_DN61338_c1_g4_i1.p1, Sps_DN61477_c1_g1_i1.p1, Sps_DN61477_c1_g2_i2.p1, Sps_DN61477_c1_g3_i3.p1…
OG0000057	tr|A0A3R7FAZ8|A0A3R7FAZ8_CLOSI, tr|A0A3R7GKK4|A0A3R7GKK4_CLOSI, tr|A0A419PD03|A0A419PD03_CLOSI, tr|A0A419PPJ4|A0A419PPJ4_CLOSI, tr|A0A419Q1L2|A0A419Q1L2_CLOSI, tr|A0A419Q1S4|A0A419Q1S4_CLOSI, tr|A0A419QEM0|A0A419QEM0_CLOSI	Cluster-65551.110387orf1, Cluster-65551.110388orf1, Cluster-65551.116604orf1, Cluster-65551.116605orf1, Cluster-65551.116606orf1, Cluster-65551.116607orf1, Cluster-65551.116608orf1, Cluster-65551.116609orf1, Cluster-65551.119721orf1, Cluster-65551.127586orf1, Cluster-65551.127939orf1, Cluster-65551.129729orf1, Cluster-65551.129730orf1, Cluster-65551.129733orf1, Cluster-65551.130952orf1, Cluster-6…	tr|A0A4E0R5J1|A0A4E0R5J1_FASHE, tr|A0A4E0R661|A0A4E0R661_FASHE, tr|A0A4E0R8M0|A0A4E0R8M0_FASHE, tr|A0A4E0RB72|A0A4E0RB72_FASHE, tr|A0A4E0RI63|A0A4E0RI63_FASHE	BOX15_Mlig000818g2, BOX15_Mlig002300g1, BOX15_Mlig002300g2, BOX15_Mlig002300g3, BOX15_Mlig004416g1, BOX15_Mlig006267g1, BOX15_Mlig006267g2, BOX15_Mlig006791g2, BOX15_Mlig006791g3, BOX15_Mlig007973g1, BOX15_Mlig011132g1, BOX15_Mlig019916g2, BOX15_Mlig020416g1, BOX15_Mlig020693g1, BOX15_Mlig020693g2, BOX15_Mlig020815g1, BOX15_Mlig021040g1, BOX15_Mlig029490g1, BOX15_Mlig031508g3	tr|A0A4S2KYP8|A0A4S2KYP8_OPIFE, tr|A0A4S2KYS4|A0A4S2KYS4_OPIFE, tr|A0A4S2L3Y8|A0A4S2L3Y8_OPIFE, tr|A0A4S2L4D4|A0A4S2L4D4_OPIFE, tr|A0A4S2LB70|A0A4S2LB70_OPIFE, tr|A0A4S2M322|A0A4S2M322_OPIFE, tr|A0A4S2M814|A0A4S2M814_OPIFE, tr|A0A4S2M9G5|A0A4S2M9G5_OPIFE, tr|A0A4S2MCH0|A0A4S2MCH0_OPIFE, tr|A0A4S2MLX3|A0A4S2MLX3_OPIFE, tr|A0A4V3SCW9|A0A4V3SCW9_OPIFE	tr|A0A074YTZ6|A0A074YTZ6_9TREM, tr|A0A074Z3B9|A0A074Z3B9_9TREM, tr|A0A074Z682|A0A074Z682_9TREM, tr|A0A074Z7H5|A0A074Z7H5_9TREM, tr|A0A074ZR97|A0A074ZR97_9TREM, tr|A0A074ZWD3|A0A074ZWD3_9TREM, tr|A0A075A218|A0A075A218_9TREM, tr|A0A075A614|A0A075A614_9TREM, tr|A0A075AJP6|A0A075AJP6_9TREM	SMEST008326001, SMEST008326002, SMEST008326003, SMEST009652001, SMEST009652003, SMEST009652004, SMEST009652005, SMEST021793002, SMEST021793003, SMEST021793004, SMEST021793005, SMEST021793006, SMEST022413001, SMEST029469001, SMEST036933002	tr|A0A094ZKW6|A0A094ZKW6_SCHHA, tr|A0A094ZPY3|A0A094ZPY3_SCHHA, tr|A0A094ZSF9|A0A094ZSF9_SCHHA, tr|A0A094ZUX3|A0A094ZUX3_SCHHA, tr|A0A094ZVI5|A0A094ZVI5_SCHHA	tr|A0A4Z2CQ40|A0A4Z2CQ40_SCHJA, tr|A0A4Z2CQ80|A0A4Z2CQ80_SCHJA, tr|A0A4Z2CQ97|A0A4Z2CQ97_SCHJA, tr|A0A4Z2CQJ8|A0A4Z2CQJ8_SCHJA, tr|A0A4Z2CR53|A0A4Z2CR53_SCHJA, tr|A0A4Z2CRJ2|A0A4Z2CRJ2_SCHJA, tr|A0A4Z2CSU1|A0A4Z2CSU1_SCHJA, tr|A0A4Z2CTF5|A0A4Z2CTF5_SCHJA, tr|A0A4Z2D315|A0A4Z2D315_SCHJA, tr|A0A4Z2D352|A0A4Z2D352_SCHJA, tr|A0A4Z2D367|A0A4Z2D367_SCHJA	tr|A0A3Q0KR59|A0A3Q0KR59_SCHMA, tr|G4VIN1|G4VIN1_SCHMA	cds.Treg_001426|m.16243, cds.Treg_005549|m.54967, cds.Treg_007301|m.81303, cds.Treg_008621|m.100923, cds.Treg_017626|m.187990, cds.Treg_018680|m.195572	Tszi_000185|m.2135, Tszi_001174|m.14533, Tszi_005998|m.68785, Tszi_010116|m.91541, Tszi_014602|m.114286, Tszi_014971|m.118667, Tszi_018238|m.153840	Psi_DN71039_c0_g1_i4.p1, Psi_DN71709_c0_g1_i1.p1, Psi_DN71799_c0_g1_i3.p1, Psi_DN73374_c0_g1_i1.p1, Psi_DN73494_c0_g1_i3.p1	Sps_DN105842_c0_g1_i1.p1, Sps_DN118467_c0_g1_i1.p1, Sps_DN128391_c0_g1_i1.p1, Sps_DN25216_c0_g1_i1.p1, Sps_DN57291_c0_g1_i2.p1, Sps_DN57291_c0_g3_i1.p2, Sps_DN57291_c0_g4_i1.p1, Sps_DN57403_c0_g1_i1.p2, Sps_DN60891_c0_g1_i2.p1, Sps_DN65027_c0_g1_i2.p1, Sps_DN65027_c0_g2_i1.p1, Sps_DN65267_c1_g1_i4.p1, Sps_DN66632_c0_g1_i4.p1, Sps_DN66632_c0_g2_i3.p1, Sps_DN67464_c1_g2_i2.p1, Sps_DN67464_c1_g3_i1.…
OG0000058	tr|A0A3R7FWW0|A0A3R7FWW0_CLOSI, tr|A0A419Q081|A0A419Q081_CLOSI, tr|A0A419Q083|A0A419Q083_CLOSI, tr|A1YLF1|A1YLF1_CLOSI, tr|A3R0V6|A3R0V6_CLOSI, tr|A4GVW7|A4GVW7_CLOSI, tr|B0L0Y4|B0L0Y4_CLOSI, tr|B5G4Z2|B5G4Z2_CLOSI	Cluster-65551.103998, Cluster-65551.105769orf1, Cluster-65551.120597orf1, Cluster-65551.126330orf1, Cluster-65551.150473orf1, Cluster-65551.150474orf1, Cluster-65551.150474orf2, Cluster-65551.160168orf1, Cluster-65551.161637, Cluster-65551.166680orf1, Cluster-65551.166827orf1, Cluster-65551.176233orf1, Cluster-65551.177918orf1, Cluster-65551.178199orf1, Cluster-65551.44829orf1, Cluster-65551.4489…	tr|A0A2H1BSD0|A0A2H1BSD0_FASHE, tr|A0A2H1BSG8|A0A2H1BSG8_FASHE, tr|A0A2H1C281|A0A2H1C281_FASHE, tr|A0A2H1C5U8|A0A2H1C5U8_FASHE, tr|A0A4E0QU31|A0A4E0QU31_FASHE, tr|A0A4E0QUT5|A0A4E0QUT5_FASHE, tr|A0A4E0QZS1|A0A4E0QZS1_FASHE, tr|A0A4E0R4T4|A0A4E0R4T4_FASHE, tr|A0A4E0R514|A0A4E0R514_FASHE, tr|A0A4E0RN05|A0A4E0RN05_FASHE, tr|A0A4E0RNG2|A0A4E0RNG2_FASHE, tr|A0A4E0RVE4|A0A4E0RVE4_FASHE, tr|A0A4E0S045|A…	BOX15_Mlig003307g1, BOX15_Mlig030029g1, BOX15_Mlig030029g2, BOX15_Mlig030029g3, BOX15_Mlig032044g1, BOX15_Mlig033947g1	tr|A0A4S2LHA5|A0A4S2LHA5_OPIFE, tr|A0A4S2LHJ4|A0A4S2LHJ4_OPIFE, tr|A0A4S2LNF7|A0A4S2LNF7_OPIFE, tr|A0A4S2LNR7|A0A4S2LNR7_OPIFE, tr|A0A4S2LUJ6|A0A4S2LUJ6_OPIFE, tr|A0A4S2LZ88|A0A4S2LZ88_OPIFE, tr|A0A4S2M3D5|A0A4S2M3D5_OPIFE, tr|A0A4S2M3E5|A0A4S2M3E5_OPIFE, tr|A0A4S2M3Y9|A0A4S2M3Y9_OPIFE, tr|A0A4V3SG38|A0A4V3SG38_OPIFE	tr|A0A074YZV7|A0A074YZV7_9TREM, tr|A0A074ZBY8|A0A074ZBY8_9TREM, tr|A0A074ZCD5|A0A074ZCD5_9TREM, tr|A0A074ZGN4|A0A074ZGN4_9TREM, tr|A0A074ZNA9|A0A074ZNA9_9TREM, tr|A0A074ZNB0|A0A074ZNB0_9TREM, tr|A0A075AIC9|A0A075AIC9_9TREM	SMEST048413001, SMEST048414001, SMEST048415001	tr|A0A095A1Q5|A0A095A1Q5_SCHHA, tr|A0A095A383|A0A095A383_SCHHA, tr|A0A095A441|A0A095A441_SCHHA, tr|A0A095AIP5|A0A095AIP5_SCHHA, tr|A0A095AXZ4|A0A095AXZ4_SCHHA, tr|A0A095B296|A0A095B296_SCHHA	tr|A0A4Z2CKH4|A0A4Z2CKH4_SCHJA, tr|A0A4Z2CKR7|A0A4Z2CKR7_SCHJA, tr|A0A4Z2CLH9|A0A4Z2CLH9_SCHJA, tr|A0A4Z2CLI7|A0A4Z2CLI7_SCHJA, tr|A0A4Z2CM03|A0A4Z2CM03_SCHJA, tr|A0A4Z2D7G6|A0A4Z2D7G6_SCHJA, tr|A0A4Z2DAC1|A0A4Z2DAC1_SCHJA, tr|A0A4Z2DAD9|A0A4Z2DAD9_SCHJA, tr|A0A4Z2DAE0|A0A4Z2DAE0_SCHJA, tr|A0A4Z2DFJ1|A0A4Z2DFJ1_SCHJA, tr|A0A4Z2DX52|A0A4Z2DX52_SCHJA, tr|A0A4Z2DX58|A0A4Z2DX58_SCHJA, tr|A0A4Z2DX86|A…	sp|P25792|CYSP_SCHMA, tr|A0A3Q0KH54|A0A3Q0KH54_SCHMA, tr|A0A3Q0KIN2|A0A3Q0KIN2_SCHMA, tr|A0A3Q0KIP2|A0A3Q0KIP2_SCHMA, tr|G4V5E2|G4V5E2_SCHMA, tr|Q8MNY2|Q8MNY2_SCHMA, tr|Q95PM1|Q95PM1_SCHMA	cds.Treg_004279|m.41462, cds.Treg_006318|m.65696, cds.Treg_006320|m.65718, cds.Treg_006625|m.70872, cds.Treg_007505|m.84423, cds.Treg_013311|m.143520, cds.Treg_014534|m.147505, cds.Treg_014792|m.150146, cds.Treg_015294|m.157558, cds.Treg_018303|m.193234, cds.Treg_020667|m.208251	Tszi_001643|m.20339, Tszi_002382|m.29320, Tszi_002608|m.31910, Tszi_007807|m.81333, Tszi_015033|m.119443, Tszi_025604|m.204807	Psi_DN3954_c0_g1_i1.p1, Psi_DN60894_c0_g1_i1.p1, Psi_DN60894_c0_g2_i1.p1, Psi_DN63724_c0_g2_i4.p1, Psi_DN67036_c0_g1_i1.p1, Psi_DN67144_c0_g1_i3.p1, Psi_DN68767_c1_g1_i2.p1, Psi_DN69960_c0_g1_i5.p1, Psi_DN70414_c0_g1_i3.p1	Sps_DN120976_c0_g1_i1.p1, Sps_DN20853_c0_g1_i1.p1, Sps_DN25717_c0_g1_i1.p1, Sps_DN44486_c0_g2_i1.p1, Sps_DN45600_c0_g1_i1.p1, Sps_DN49639_c0_g1_i1.p1, Sps_DN55068_c0_g1_i1.p1, Sps_DN55068_c0_g2_i1.p1, Sps_DN56561_c0_g1_i1.p1, Sps_DN61089_c0_g1_i1.p1, Sps_DN61089_c0_g2_i4.p2, Sps_DN61089_c0_g5_i1.p1, Sps_DN61089_c0_g6_i1.p1, Sps_DN61089_c0_g7_i1.p1, Sps_DN61866_c0_g1_i2.p1, Sps_DN63208_c0_g1_i1.p1…
OG0000059	tr|G7YQ49|G7YQ49_CLOSI, tr|G7YUE7|G7YUE7_CLOSI	Cluster-65551.124899orf1, Cluster-65551.126240orf1, Cluster-65551.126586, Cluster-65551.127786orf1, Cluster-65551.143233orf1, Cluster-65551.150696orf1	tr|A0A2H1BXU1|A0A2H1BXU1_FASHE, tr|A0A4E0RUZ9|A0A4E0RUZ9_FASHE, tr|A0A4E0S292|A0A4E0S292_FASHE	BOX15_Mlig001135g1, BOX15_Mlig001135g4, BOX15_Mlig001661g1, BOX15_Mlig001661g2, BOX15_Mlig001661g3, BOX15_Mlig001661g4, BOX15_Mlig004826g1, BOX15_Mlig004912g1, BOX15_Mlig021105g1, BOX15_Mlig023095g1, BOX15_Mlig024150g1, BOX15_Mlig026261g1, BOX15_Mlig026261g2, BOX15_Mlig026352g1, BOX15_Mlig026352g2, BOX15_Mlig028806g1, BOX15_Mlig028806g2, BOX15_Mlig032073g1, BOX15_Mlig032305g1, BOX15_Mlig032305g2,…	tr|A0A4S2LEK1|A0A4S2LEK1_OPIFE, tr|A0A4S2M862|A0A4S2M862_OPIFE	tr|A0A074Z4S4|A0A074Z4S4_9TREM, tr|A0A074ZD74|A0A074ZD74_9TREM, tr|A0A074ZFT3|A0A074ZFT3_9TREM, tr|A0A075ABW4|A0A075ABW4_9TREM	SMEST004678001, SMEST007687001, SMEST007687003, SMEST007687004, SMEST007747001, SMEST010152001, SMEST010777001, SMEST012196001, SMEST014081001, SMEST014932001, SMEST016773001, SMEST016774001, SMEST016778001, SMEST016782001, SMEST016784001, SMEST016788001, SMEST016789001, SMEST016812001, SMEST025683001, SMEST029218002, SMEST029218003, SMEST032615001, SMEST034764001, SMEST035681001, SMEST039012002,…	tr|A0A095A5J4|A0A095A5J4_SCHHA, tr|A0A095A7R8|A0A095A7R8_SCHHA, tr|A0A095B131|A0A095B131_SCHHA, tr|A0A095C853|A0A095C853_SCHHA	tr|A0A4Z2CWF2|A0A4Z2CWF2_SCHJA, tr|A0A4Z2CWJ1|A0A4Z2CWJ1_SCHJA, tr|A0A4Z2CX16|A0A4Z2CX16_SCHJA, tr|A0A4Z2DA49|A0A4Z2DA49_SCHJA, tr|A0A4Z2DA57|A0A4Z2DA57_SCHJA, tr|A0A4Z2DB29|A0A4Z2DB29_SCHJA, tr|C1LY97|C1LY97_SCHJA, tr|O96462|O96462_SCHJA	tr|A0A3Q0KFF6|A0A3Q0KFF6_SCHMA, tr|A0A3Q0KKI5|A0A3Q0KKI5_SCHMA, tr|C4QL66|C4QL66_SCHMA	cds.Treg_000222|m.2617, cds.Treg_015088|m.154244	Tszi_000989|m.12264, Tszi_014442|m.112434, Tszi_014443|m.112453, Tszi_024335|m.187875, Tszi_024336|m.187895	Psi_DN114572_c0_g1_i1.p1, Psi_DN56959_c0_g2_i1.p1, Psi_DN60530_c0_g1_i1.p1, Psi_DN65071_c0_g1_i12.p1, Psi_DN68180_c0_g2_i1.p3	Sps_DN39818_c0_g1_i1.p1, Sps_DN47552_c1_g1_i1.p1, Sps_DN47552_c1_g2_i1.p1, Sps_DN51227_c0_g1_i1.p1, Sps_DN53495_c1_g1_i1.p1, Sps_DN55536_c0_g2_i1.p1, Sps_DN59199_c2_g1_i2.p1, Sps_DN59199_c3_g1_i8.p1, Sps_DN59199_c3_g2_i1.p1, Sps_DN59605_c2_g2_i1.p1, Sps_DN59605_c2_g3_i2.p1, Sps_DN59605_c2_g4_i1.p1, Sps_DN59605_c2_g6_i1.p1, Sps_DN59605_c2_g7_i1.p1, Sps_DN60583_c1_g1_i1.p1, Sps_DN60583_c1_g2_i1.p1,…
OG0000060	tr|A0A3R7C6S5|A0A3R7C6S5_CLOSI, tr|A0A3R7F7D1|A0A3R7F7D1_CLOSI, tr|A0A3R7FPR3|A0A3R7FPR3_CLOSI, tr|A0A3R7H850|A0A3R7H850_CLOSI, tr|A0A3R7JQJ2|A0A3R7JQJ2_CLOSI, tr|A0A419PVA2|A0A419PVA2_CLOSI	Cluster-48370.0orf1, Cluster-48370.1orf1, Cluster-65551.111011orf1, Cluster-65551.111013orf1, Cluster-65551.114678orf1, Cluster-65551.143861orf1, Cluster-65551.175715, Cluster-65551.179066orf1, Cluster-65551.179787orf1, Cluster-65551.194766orf1, Cluster-65551.204058orf1, Cluster-65551.35490orf1, Cluster-65551.36193orf1, Cluster-65551.36195orf1, Cluster-65551.57146orf1, Cluster-65551.58195orf1, Cl…	tr|A0A4E0R2X4|A0A4E0R2X4_FASHE, tr|A0A4E0R3K9|A0A4E0R3K9_FASHE, tr|A0A4E0RBF9|A0A4E0RBF9_FASHE, tr|A0A4E0RE11|A0A4E0RE11_FASHE, tr|A0A4E0RL97|A0A4E0RL97_FASHE, tr|A0A4E0RNZ5|A0A4E0RNZ5_FASHE, tr|A0A4E0RS97|A0A4E0RS97_FASHE, tr|A0A4E0RXR8|A0A4E0RXR8_FASHE, tr|A0A4E0S3U6|A0A4E0S3U6_FASHE	BOX15_Mlig008535g2, BOX15_Mlig028926g1, BOX15_Mlig028926g2, BOX15_Mlig028926g3, BOX15_Mlig031081g1	tr|A0A4S2JLN6|A0A4S2JLN6_OPIFE, tr|A0A4S2L2L9|A0A4S2L2L9_OPIFE, tr|A0A4S2L8Q0|A0A4S2L8Q0_OPIFE, tr|A0A4S2LL23|A0A4S2LL23_OPIFE, tr|A0A4S2LRU1|A0A4S2LRU1_OPIFE, tr|A0A4S2LSL6|A0A4S2LSL6_OPIFE, tr|A0A4S2M7F8|A0A4S2M7F8_OPIFE	tr|A0A074YTU0|A0A074YTU0_9TREM, tr|A0A074Z8I6|A0A074Z8I6_9TREM, tr|A0A074ZEZ5|A0A074ZEZ5_9TREM, tr|A0A074ZRI4|A0A074ZRI4_9TREM, tr|A0A074ZXP0|A0A074ZXP0_9TREM, tr|A0A074ZZQ9|A0A074ZZQ9_9TREM, tr|A0A075A4E6|A0A075A4E6_9TREM, tr|A0A075A7Z0|A0A075A7Z0_9TREM	SMEST016670001, SMEST016670002, SMEST017304001, SMEST020038001, SMEST023717001, SMEST023717004, SMEST023717006, SMEST030143001, SMEST031965001, SMEST031965002, SMEST031965003, SMEST031965004, SMEST033843001, SMEST047763001, SMEST047763002, SMEST048803001, SMEST048803002, SMEST052478001, SMEST067397001, SMEST067397002, SMEST067397003, SMEST067397004, SMEST067397005, SMEST067397006, SMEST080420001,…	tr|A0A094ZJB5|A0A094ZJB5_SCHHA, tr|A0A094ZJK0|A0A094ZJK0_SCHHA, tr|A0A094ZP11|A0A094ZP11_SCHHA, tr|A0A094ZUF1|A0A094ZUF1_SCHHA, tr|A0A094ZW79|A0A094ZW79_SCHHA, tr|A0A095AJ34|A0A095AJ34_SCHHA, tr|A0A095ALM5|A0A095ALM5_SCHHA, tr|A0A095AVN2|A0A095AVN2_SCHHA, tr|A0A095AWB1|A0A095AWB1_SCHHA, tr|A0A095BYE8|A0A095BYE8_SCHHA, tr|A0A095C708|A0A095C708_SCHHA, tr|A0A095CGF7|A0A095CGF7_SCHHA	tr|A0A4Z2CPB7|A0A4Z2CPB7_SCHJA, tr|A0A4Z2CVI6|A0A4Z2CVI6_SCHJA, tr|A0A4Z2CW81|A0A4Z2CW81_SCHJA, tr|A0A4Z2D0U9|A0A4Z2D0U9_SCHJA, tr|A0A4Z2D105|A0A4Z2D105_SCHJA, tr|A0A4Z2D682|A0A4Z2D682_SCHJA, tr|A0A4Z2DNE2|A0A4Z2DNE2_SCHJA, tr|A0A4Z2DQB6|A0A4Z2DQB6_SCHJA, tr|A0A4Z2DVW3|A0A4Z2DVW3_SCHJA	sp|Q26602|SMOX3_SCHMA, tr|A0A3Q0KCT4|A0A3Q0KCT4_SCHMA, tr|A0A3Q0KEG9|A0A3Q0KEG9_SCHMA, tr|A0A3Q0KKQ0|A0A3Q0KKQ0_SCHMA, tr|A0A3Q0KL40|A0A3Q0KL40_SCHMA	cds.Treg_009798|m.116554, cds.Treg_012892|m.141844	Tszi_003511|m.42583, Tszi_016604|m.137045	Psi_DN39061_c0_g1_i2.p1, Psi_DN59564_c0_g2_i1.p1, Psi_DN59801_c0_g1_i1.p1, Psi_DN62670_c0_g1_i1.p1, Psi_DN66924_c0_g3_i1.p1, Psi_DN67517_c0_g1_i1.p1, Psi_DN67544_c0_g1_i3.p1, Psi_DN68054_c0_g1_i2.p1, Psi_DN68054_c0_g2_i1.p1, Psi_DN69603_c0_g2_i2.p1, Psi_DN72890_c2_g2_i4.p1	Sps_DN117757_c0_g1_i1.p1, Sps_DN125896_c0_g1_i1.p2, Sps_DN24216_c0_g1_i1.p1, Sps_DN37576_c0_g1_i1.p1, Sps_DN48333_c0_g1_i1.p1, Sps_DN51828_c0_g1_i1.p1, Sps_DN55548_c0_g1_i1.p1, Sps_DN56761_c0_g1_i1.p1, Sps_DN57514_c0_g1_i3.p1, Sps_DN62024_c0_g1_i1.p1, Sps_DN62435_c0_g1_i1.p1, Sps_DN66556_c0_g1_i1.p1, Sps_DN66556_c0_g2_i1.p1, Sps_DN66556_c0_g3_i1.p1, Sps_DN66556_c1_g1_i1.p1, Sps_DN67808_c0_g1_i1.p…
OG0000061	tr|A0A3R7CWG3|A0A3R7CWG3_CLOSI, tr|A0A3R7JU74|A0A3R7JU74_CLOSI, tr|A0A419PNE7|A0A419PNE7_CLOSI, tr|A0A419PX62|A0A419PX62_CLOSI, tr|A0A419Q2Y5|A0A419Q2Y5_CLOSI, tr|A0A419Q3E3|A0A419Q3E3_CLOSI	Cluster-65551.124488, Cluster-65551.125705, Cluster-65551.125899, Cluster-65551.125900orf1, Cluster-65551.125901orf1, Cluster-65551.129077orf1, Cluster-65551.132880, Cluster-65551.135664orf2, Cluster-65551.136529orf1, Cluster-65551.157371orf1, Cluster-65551.157372orf1, Cluster-65551.157857orf1, Cluster-65551.157940orf1, Cluster-65551.158381orf1, Cluster-65551.158382orf1, Cluster-65551.158835orf1,…	tr|A0A4E0R526|A0A4E0R526_FASHE, tr|A0A4E0RJT9|A0A4E0RJT9_FASHE, tr|A0A4E0RLB3|A0A4E0RLB3_FASHE, tr|A0A4E0RPF9|A0A4E0RPF9_FASHE, tr|A0A4E0RSV5|A0A4E0RSV5_FASHE	BOX15_Mlig000684g2, BOX15_Mlig000684g3, BOX15_Mlig002403g1, BOX15_Mlig002403g2, BOX15_Mlig005442g1, BOX15_Mlig005442g2, BOX15_Mlig005442g3, BOX15_Mlig005463g1, BOX15_Mlig009754g1, BOX15_Mlig011490g1, BOX15_Mlig013791g1, BOX15_Mlig013791g4, BOX15_Mlig019924g1, BOX15_Mlig020951g1, BOX15_Mlig026089g1, BOX15_Mlig026089g2, BOX15_Mlig029950g1, BOX15_Mlig029950g2, BOX15_Mlig030104g1, BOX15_Mlig031988g1,…	tr|A0A4S2L2U7|A0A4S2L2U7_OPIFE, tr|A0A4S2LBY4|A0A4S2LBY4_OPIFE, tr|A0A4S2LC51|A0A4S2LC51_OPIFE, tr|A0A4S2LF09|A0A4S2LF09_OPIFE, tr|A0A4S2LF95|A0A4S2LF95_OPIFE, tr|A0A4S2LFH5|A0A4S2LFH5_OPIFE, tr|A0A4S2LFN9|A0A4S2LFN9_OPIFE, tr|A0A4S2LH56|A0A4S2LH56_OPIFE, tr|A0A4S2LLY6|A0A4S2LLY6_OPIFE, tr|A0A4S2LMW6|A0A4S2LMW6_OPIFE, tr|A0A4S2LND8|A0A4S2LND8_OPIFE, tr|A0A4S2LS05|A0A4S2LS05_OPIFE, tr|A0A4S2LTC3|A…	tr|A0A074YYZ2|A0A074YYZ2_9TREM, tr|A0A074ZHY8|A0A074ZHY8_9TREM, tr|A0A074ZJ10|A0A074ZJ10_9TREM, tr|A0A074ZM92|A0A074ZM92_9TREM, tr|A0A075AB26|A0A075AB26_9TREM	SMEST017238001, SMEST039299001, SMEST039299002, SMEST039299003, SMEST062902002, SMEST062904004, SMEST062904005, SMEST062904006, SMEST067761001, SMEST079026001	tr|A0A094ZH52|A0A094ZH52_SCHHA, tr|A0A095A057|A0A095A057_SCHHA, tr|A0A095A0Z0|A0A095A0Z0_SCHHA, tr|A0A095CCW5|A0A095CCW5_SCHHA	tr|A0A4Z2CLR8|A0A4Z2CLR8_SCHJA, tr|A0A4Z2CM74|A0A4Z2CM74_SCHJA, tr|A0A4Z2CQ68|A0A4Z2CQ68_SCHJA, tr|A0A4Z2CQA6|A0A4Z2CQA6_SCHJA, tr|A0A4Z2DAA0|A0A4Z2DAA0_SCHJA, tr|A0A4Z2DAA7|A0A4Z2DAA7_SCHJA, tr|A0A4Z2DAB1|A0A4Z2DAB1_SCHJA, tr|A0A4Z2DAI1|A0A4Z2DAI1_SCHJA, tr|A0A4Z2DAJ6|A0A4Z2DAJ6_SCHJA, tr|A0A4Z2DB79|A0A4Z2DB79_SCHJA, tr|A0A4Z2DGZ6|A0A4Z2DGZ6_SCHJA, tr|A0A4Z2DH05|A0A4Z2DH05_SCHJA, tr|A0A4Z2DH58|A…	sp|P27730|CAN_SCHMA, tr|A0A3Q0KBN6|A0A3Q0KBN6_SCHMA, tr|A0A3Q0KJ03|A0A3Q0KJ03_SCHMA, tr|A0A3Q0KJ04|A0A3Q0KJ04_SCHMA	cds.Treg_000212|m.2484, cds.Treg_000213|m.2503, cds.Treg_000470|m.5760, cds.Treg_003717|m.33581, cds.Treg_007035|m.77018	Tszi_000664|m.8252, Tszi_013829|m.104922, Tszi_016523|m.136204, Tszi_016524|m.136215, Tszi_020360|m.169290, Tszi_020362|m.169302, Tszi_026462|m.213168, Tszi_028206|m.234991	Psi_DN71362_c1_g1_i1.p1, Psi_DN71362_c1_g2_i3.p1, Psi_DN72159_c0_g1_i1.p1, Psi_DN72427_c1_g1_i2.p1, Psi_DN73242_c0_g2_i22.p1, Psi_DN74849_c0_g1_i4.p1	Sps_DN43273_c0_g2_i1.p1, Sps_DN45576_c0_g1_i1.p1, Sps_DN55449_c0_g1_i7.p1, Sps_DN57656_c1_g1_i1.p1, Sps_DN61662_c0_g5_i2.p1, Sps_DN64999_c0_g1_i5.p1, Sps_DN65820_c0_g1_i3.p1, Sps_DN66331_c0_g1_i4.p1, Sps_DN66331_c0_g3_i1.p1, Sps_DN66652_c0_g1_i5.p1, Sps_DN66652_c0_g2_i5.p1, Sps_DN67788_c2_g1_i1.p1, Sps_DN69940_c1_g2_i1.p1, Sps_DN69940_c1_g5_i1.p1
OG0000062	tr|A0A3R7C5S6|A0A3R7C5S6_CLOSI, tr|A0A3R7C6Q7|A0A3R7C6Q7_CLOSI, tr|A0A3R7DGF8|A0A3R7DGF8_CLOSI, tr|A0A3R7EZ31|A0A3R7EZ31_CLOSI, tr|G7YGH7|G7YGH7_CLOSI, tr|G7YWP4|G7YWP4_CLOSI, tr|H2KNL5|H2KNL5_CLOSI, tr|H2KNL6|H2KNL6_CLOSI, tr|H2KNL7|H2KNL7_CLOSI	Cluster-65551.122366orf1, Cluster-65551.123034orf1, Cluster-65551.123298orf1, Cluster-65551.125823orf1, Cluster-65551.125980orf1, Cluster-65551.158086orf1, Cluster-65551.158563orf1, Cluster-65551.158681, Cluster-65551.160199orf1, Cluster-65551.162958orf1, Cluster-65551.1663orf1, Cluster-65551.180802orf1, Cluster-65551.205615orf1, Cluster-65551.3259orf1, Cluster-65551.49351orf1, Cluster-65551.4935…	tr|A0A4E0QUJ2|A0A4E0QUJ2_FASHE, tr|A0A4E0RB78|A0A4E0RB78_FASHE, tr|A0A4E0RG11|A0A4E0RG11_FASHE, tr|A0A4E0RJF5|A0A4E0RJF5_FASHE, tr|A0A4E0RJV9|A0A4E0RJV9_FASHE, tr|A0A4E0S1M3|A0A4E0S1M3_FASHE, tr|A0A4E0S1T5|A0A4E0S1T5_FASHE	BOX15_Mlig001004g1, BOX15_Mlig001091g1, BOX15_Mlig003433g1, BOX15_Mlig003433g2, BOX15_Mlig004269g1, BOX15_Mlig005837g1, BOX15_Mlig007915g1, BOX15_Mlig007915g2, BOX15_Mlig010086g1, BOX15_Mlig010086g2, BOX15_Mlig010086g3, BOX15_Mlig010280g1, BOX15_Mlig010280g2, BOX15_Mlig017632g1, BOX15_Mlig021838g1, BOX15_Mlig022429g1, BOX15_Mlig022429g2, BOX15_Mlig026696g1, BOX15_Mlig027558g1, BOX15_Mlig027945g1	tr|A0A4S2L8N6|A0A4S2L8N6_OPIFE, tr|A0A4S2L9D1|A0A4S2L9D1_OPIFE, tr|A0A4S2LLS0|A0A4S2LLS0_OPIFE, tr|A0A4S2LLU3|A0A4S2LLU3_OPIFE, tr|A0A4S2LLV0|A0A4S2LLV0_OPIFE, tr|A0A4S2LLV4|A0A4S2LLV4_OPIFE, tr|A0A4S2LWC6|A0A4S2LWC6_OPIFE, tr|A0A4S2LWC9|A0A4S2LWC9_OPIFE, tr|A0A4S2LWD0|A0A4S2LWD0_OPIFE, tr|A0A4S2LWD1|A0A4S2LWD1_OPIFE, tr|A0A4S2LWD6|A0A4S2LWD6_OPIFE, tr|A0A4S2M1N3|A0A4S2M1N3_OPIFE, tr|A0A4S2M2M9|A…	tr|A0A074ZWN3|A0A074ZWN3_9TREM, tr|A0A074ZWQ1|A0A074ZWQ1_9TREM, tr|A0A075A0W6|A0A075A0W6_9TREM, tr|A0A075A406|A0A075A406_9TREM, tr|A0A075AB15|A0A075AB15_9TREM, tr|A0A075ACW4|A0A075ACW4_9TREM, tr|A0A075AHJ4|A0A075AHJ4_9TREM	SMEST063559001, SMEST063568001, SMEST063568002, SMEST063568003, SMEST070848001	tr|A0A094ZQC2|A0A094ZQC2_SCHHA, tr|A0A094ZTG8|A0A094ZTG8_SCHHA, tr|A0A095ARE8|A0A095ARE8_SCHHA	tr|A0A4Z2D674|A0A4Z2D674_SCHJA, tr|A0A4Z2D675|A0A4Z2D675_SCHJA, tr|B3GUV1|B3GUV1_SCHJA, tr|C1LF38|C1LF38_SCHJA	tr|A0A3Q0KKQ2|A0A3Q0KKQ2_SCHMA, tr|G4V6N0|G4V6N0_SCHMA	cds.Treg_001634|m.18391, cds.Treg_002683|m.27962, cds.Treg_010411|m.123602	Tszi_001533|m.19092, Tszi_019527|m.164456, Tszi_025740|m.206098	Psi_DN59870_c0_g1_i1.p1, Psi_DN63193_c11_g1_i2.p1, Psi_DN63458_c0_g1_i1.p1, Psi_DN64280_c0_g2_i6.p1, Psi_DN65193_c0_g2_i4.p1, Psi_DN65222_c0_g1_i1.p1, Psi_DN65243_c0_g1_i3.p1, Psi_DN66043_c0_g1_i3.p1, Psi_DN66706_c0_g1_i2.p1, Psi_DN69572_c0_g1_i7.p1, Psi_DN69572_c0_g2_i2.p1, Psi_DN86162_c0_g1_i1.p1	Sps_DN35394_c0_g1_i1.p1, Sps_DN37580_c0_g1_i1.p1, Sps_DN42723_c0_g1_i1.p1, Sps_DN49929_c0_g1_i1.p1, Sps_DN51031_c0_g1_i2.p1, Sps_DN51707_c0_g1_i1.p1, Sps_DN56155_c0_g1_i1.p1, Sps_DN56384_c0_g1_i3.p1, Sps_DN56384_c0_g2_i1.p1, Sps_DN57845_c0_g1_i5.p1, Sps_DN57845_c0_g2_i1.p1, Sps_DN61360_c0_g1_i5.p1, Sps_DN62957_c0_g4_i1.p1, Sps_DN63408_c0_g3_i1.p1, Sps_DN65334_c0_g1_i2.p1, Sps_DN65334_c0_g2_i1.p1,…
OG0000063	tr|A0A3R7CBT6|A0A3R7CBT6_CLOSI, tr|A0A3R7CGE3|A0A3R7CGE3_CLOSI, tr|A0A3R7CGF3|A0A3R7CGF3_CLOSI, tr|A0A3R7D201|A0A3R7D201_CLOSI, tr|A0A3R7DAG7|A0A3R7DAG7_CLOSI, tr|A0A3R7DBZ2|A0A3R7DBZ2_CLOSI, tr|A0A3R7DFZ0|A0A3R7DFZ0_CLOSI, tr|A0A3R7ESJ1|A0A3R7ESJ1_CLOSI, tr|A0A3R7FW12|A0A3R7FW12_CLOSI, tr|A0A419QF46|A0A419QF46_CLOSI	Cluster-65551.106935orf1, Cluster-65551.115224orf1, Cluster-65551.115225orf1, Cluster-65551.115225orf2, Cluster-65551.137060orf1, Cluster-65551.137061orf1, Cluster-65551.158327orf1, Cluster-65551.158329orf1, Cluster-65551.80536orf1, Cluster-65551.83737orf1, Cluster-65551.88195orf1	tr|A0A4E0RBS1|A0A4E0RBS1_FASHE, tr|A0A4E0RYR0|A0A4E0RYR0_FASHE, tr|A0A4E0RZY9|A0A4E0RZY9_FASHE	BOX15_Mlig000477g2, BOX15_Mlig000477g4, BOX15_Mlig018879g3, BOX15_Mlig018879g4, BOX15_Mlig020909g1	tr|A0A4S2JP55|A0A4S2JP55_OPIFE, tr|A0A4S2KZY8|A0A4S2KZY8_OPIFE, tr|A0A4S2L040|A0A4S2L040_OPIFE, tr|A0A4S2L7M1|A0A4S2L7M1_OPIFE, tr|A0A4S2L7T8|A0A4S2L7T8_OPIFE, tr|A0A4S2L8A8|A0A4S2L8A8_OPIFE, tr|A0A4S2LET8|A0A4S2LET8_OPIFE, tr|A0A4S2LFL7|A0A4S2LFL7_OPIFE, tr|A0A4S2LFQ9|A0A4S2LFQ9_OPIFE, tr|A0A4S2LUJ8|A0A4S2LUJ8_OPIFE, tr|A0A4S2LVY6|A0A4S2LVY6_OPIFE, tr|A0A4S2LWT0|A0A4S2LWT0_OPIFE, tr|A0A4S2LZ49|A…	tr|A0A074ZBL8|A0A074ZBL8_9TREM, tr|A0A074ZMW9|A0A074ZMW9_9TREM, tr|A0A074ZT44|A0A074ZT44_9TREM, tr|A0A075A2W2|A0A075A2W2_9TREM, tr|A0A075A3W5|A0A075A3W5_9TREM, tr|A0A075A6Q3|A0A075A6Q3_9TREM, tr|A0A075A6Q9|A0A075A6Q9_9TREM, tr|A0A075ACX3|A0A075ACX3_9TREM, tr|A0A075AD83|A0A075AD83_9TREM, tr|A0A075AJV7|A0A075AJV7_9TREM	SMEST018042001, SMEST060691001, SMEST060691002, SMEST060691003, SMEST060693001, SMEST060693002, SMEST060693003, SMEST060693004, SMEST060694001, SMEST060698001, SMEST060698002, SMEST060699001, SMEST060699002, SMEST061390001, SMEST061391001, SMEST061391002, SMEST061393001, SMEST062462001, SMEST062465002, SMEST062468001, SMEST069667001, SMEST069675001, SMEST069681001	tr|A0A094ZCV2|A0A094ZCV2_SCHHA, tr|A0A094ZEA4|A0A094ZEA4_SCHHA, tr|A0A094ZEA9|A0A094ZEA9_SCHHA, tr|A0A095AE47|A0A095AE47_SCHHA, tr|A0A095AE52|A0A095AE52_SCHHA	tr|A0A4Z2DMZ3|A0A4Z2DMZ3_SCHJA, tr|A0A4Z2DWI7|A0A4Z2DWI7_SCHJA, tr|A0A4Z2DWI9|A0A4Z2DWI9_SCHJA, tr|A0A4Z2DWJ4|A0A4Z2DWJ4_SCHJA, tr|A0A4Z2DWJ6|A0A4Z2DWJ6_SCHJA, tr|A0A4Z2DWK3|A0A4Z2DWK3_SCHJA, tr|A0A4Z2DWM4|A0A4Z2DWM4_SCHJA, tr|A0A4Z2DWN4|A0A4Z2DWN4_SCHJA, tr|A0A4Z2DWU4|A0A4Z2DWU4_SCHJA, tr|A0A4Z2DWV1|A0A4Z2DWV1_SCHJA, tr|A0A4Z2DWW2|A0A4Z2DWW2_SCHJA, tr|A0A4Z2DX00|A0A4Z2DX00_SCHJA, tr|A0A4Z2DXE2|A…	tr|A0A3Q0KMB4|A0A3Q0KMB4_SCHMA, tr|A0A3Q0KME7|A0A3Q0KME7_SCHMA, tr|A0A3Q0KMF3|A0A3Q0KMF3_SCHMA	cds.Treg_000322|m.3876, cds.Treg_000615|m.7484, cds.Treg_000616|m.7495, cds.Treg_000617|m.7503, cds.Treg_000771|m.9197, cds.Treg_002470|m.26468, cds.Treg_003864|m.35672, cds.Treg_003866|m.35694, cds.Treg_009843|m.117079, cds.Treg_011247|m.132178, cds.Treg_012524|m.140338	Tszi_001074|m.13341, Tszi_006316|m.71367, Tszi_014519|m.113367, Tszi_015875|m.128785, Tszi_015876|m.128800, Tszi_015877|m.128820, Tszi_015878|m.128839, Tszi_016554|m.136579	Psi_DN66176_c1_g1_i5.p1, Psi_DN66814_c0_g1_i3.p1, Psi_DN66847_c0_g1_i1.p1, Psi_DN68120_c0_g1_i2.p1, Psi_DN73217_c0_g1_i3.p1	Sps_DN35790_c0_g1_i1.p1, Sps_DN38743_c0_g1_i1.p1, Sps_DN57617_c1_g2_i4.p1, Sps_DN57617_c1_g3_i6.p1, Sps_DN62266_c0_g2_i4.p1, Sps_DN67660_c0_g1_i1.p1, Sps_DN69751_c3_g1_i3.p1, Sps_DN69751_c4_g3_i3.p1, Sps_DN91386_c0_g1_i1.p1
OG0000064	tr|A0A3R7C289|A0A3R7C289_CLOSI, tr|A0A3R7DBQ6|A0A3R7DBQ6_CLOSI, tr|A0A3R7EU19|A0A3R7EU19_CLOSI, tr|H2KNL8|H2KNL8_CLOSI, tr|H2KTM5|H2KTM5_CLOSI, tr|H2KUM9|H2KUM9_CLOSI	Cluster-65551.148280orf1, Cluster-65551.161210orf1, Cluster-65551.164130orf1, Cluster-65551.164386orf2, Cluster-65551.164387orf1, Cluster-65551.164512orf1, Cluster-65551.164886orf1, Cluster-65551.164887orf1, Cluster-65551.176873orf1, Cluster-65551.181036orf1, Cluster-65551.86488orf1, Cluster-65551.86749orf1, Cluster-85081.0orf1	tr|A0A2H1CFC1|A0A2H1CFC1_FASHE, tr|A0A2H1CG18|A0A2H1CG18_FASHE, tr|A0A2H1CW00|A0A2H1CW00_FASHE, tr|A0A4E0RFB7|A0A4E0RFB7_FASHE, tr|A0A4E0RGR2|A0A4E0RGR2_FASHE, tr|A0A4E0RIK6|A0A4E0RIK6_FASHE, tr|A0A4E0RY99|A0A4E0RY99_FASHE, tr|A0A4E0RZB1|A0A4E0RZB1_FASHE	BOX15_Mlig000137g2, BOX15_Mlig000137g3, BOX15_Mlig001272g1, BOX15_Mlig001272g2, BOX15_Mlig001272g6, BOX15_Mlig001272g7, BOX15_Mlig001538g1, BOX15_Mlig004665g1, BOX15_Mlig008271g1, BOX15_Mlig008271g2, BOX15_Mlig008271g3, BOX15_Mlig009401g1, BOX15_Mlig011143g1, BOX15_Mlig011143g2, BOX15_Mlig011143g3, BOX15_Mlig013819g1, BOX15_Mlig015086g3, BOX15_Mlig017186g1, BOX15_Mlig018945g1, BOX15_Mlig019436g1,…	tr|A0A4S2LPS4|A0A4S2LPS4_OPIFE, tr|A0A4S2LWI7|A0A4S2LWI7_OPIFE, tr|A0A4S2LWJ5|A0A4S2LWJ5_OPIFE, tr|A0A4S2LXV8|A0A4S2LXV8_OPIFE, tr|A0A4S2MHC9|A0A4S2MHC9_OPIFE, tr|A0A4S2MKL3|A0A4S2MKL3_OPIFE, tr|A0A4S2MM69|A0A4S2MM69_OPIFE, tr|A0A4S2MMU0|A0A4S2MMU0_OPIFE, tr|A0A4V3SFE9|A0A4V3SFE9_OPIFE, tr|A0A4V6RH26|A0A4V6RH26_OPIFE	tr|A0A074Z727|A0A074Z727_9TREM, tr|A0A074ZGG6|A0A074ZGG6_9TREM, tr|A0A075A057|A0A075A057_9TREM, tr|A0A075A0W1|A0A075A0W1_9TREM, tr|A0A075A1G1|A0A075A1G1_9TREM, tr|A0A075A783|A0A075A783_9TREM, tr|A0A075ADL1|A0A075ADL1_9TREM	SMEST009300001, SMEST011117001, SMEST011117002, SMEST021969001, SMEST022574001, SMEST022721001, SMEST026539001, SMEST028915001, SMEST048102001, SMEST059569001, SMEST060718001, SMEST063036001, SMEST063597001, SMEST068910001, SMEST076275001	tr|A0A094ZF29|A0A094ZF29_SCHHA, tr|A0A094ZSE2|A0A094ZSE2_SCHHA, tr|A0A094ZXG6|A0A094ZXG6_SCHHA, tr|A0A094ZYM7|A0A094ZYM7_SCHHA, tr|A0A095AEV9|A0A095AEV9_SCHHA, tr|A0A095BWL5|A0A095BWL5_SCHHA, tr|A0A095C0N1|A0A095C0N1_SCHHA	tr|A0A4Z2CL06|A0A4Z2CL06_SCHJA, tr|A0A4Z2CTR5|A0A4Z2CTR5_SCHJA, tr|A0A4Z2CZK9|A0A4Z2CZK9_SCHJA, tr|A0A4Z2D7Z9|A0A4Z2D7Z9_SCHJA, tr|A0A4Z2D8R2|A0A4Z2D8R2_SCHJA, tr|A0A4Z2DBR3|A0A4Z2DBR3_SCHJA, tr|A0A4Z2DJB1|A0A4Z2DJB1_SCHJA, tr|A0A4Z2DKE1|A0A4Z2DKE1_SCHJA, tr|C1LKU6|C1LKU6_SCHJA	tr|A0A3Q0KKG6|A0A3Q0KKG6_SCHMA, tr|G4LZB3|G4LZB3_SCHMA, tr|G4V6P0|G4V6P0_SCHMA, tr|G4V8L7|G4V8L7_SCHMA, tr|G4VM02|G4VM02_SCHMA	cds.Treg_000207|m.2433, cds.Treg_006413|m.67298, cds.Treg_007580|m.85440, cds.Treg_008878|m.104475, cds.Treg_010641|m.126228, cds.Treg_015265|m.157201, cds.Treg_019198|m.197844	Tszi_004030|m.48774, Tszi_014957|m.118524, Tszi_018554|m.157044, Tszi_018668|m.157916, Tszi_019529|m.164464, Tszi_025529|m.204018	Psi_DN63664_c0_g1_i2.p1, Psi_DN63700_c0_g1_i1.p1, Psi_DN67876_c0_g2_i4.p1, Psi_DN68189_c0_g1_i4.p1, Psi_DN68835_c0_g3_i1.p1, Psi_DN71749_c0_g1_i3.p1, Psi_DN72822_c0_g6_i3.p1	Sps_DN35484_c0_g2_i1.p1, Sps_DN54032_c0_g1_i1.p1, Sps_DN56283_c0_g1_i1.p1, Sps_DN57116_c0_g1_i1.p1, Sps_DN62778_c0_g1_i3.p1, Sps_DN62778_c0_g2_i1.p1, Sps_DN63166_c0_g1_i2.p1, Sps_DN63890_c0_g1_i2.p1, Sps_DN63890_c0_g2_i1.p1, Sps_DN64167_c0_g1_i2.p1, Sps_DN64335_c0_g2_i1.p1, Sps_DN68000_c2_g1_i2.p1, Sps_DN69885_c1_g2_i1.p1
OG0000065	tr|G7YFC2|G7YFC2_CLOSI, tr|G7YU26|G7YU26_CLOSI	Cluster-65551.154574orf1, Cluster-65551.157973orf1, Cluster-65551.158455orf1, Cluster-65551.161081orf1, Cluster-65551.162926, Cluster-65551.170037, Cluster-65551.170145, Cluster-65551.177257orf1, Cluster-65551.181138orf1, Cluster-65551.181607orf1, Cluster-65551.181609orf1, Cluster-65551.181956orf1, Cluster-65551.182303orf1, Cluster-65551.185642orf1, Cluster-65551.37769orf1, Cluster-65551.50707orf…	tr|A0A075F9M7|A0A075F9M7_FASHE, tr|A0A2H1CCY5|A0A2H1CCY5_FASHE, tr|A0A4E0R229|A0A4E0R229_FASHE, tr|A0A4E0R298|A0A4E0R298_FASHE, tr|A0A4E0R383|A0A4E0R383_FASHE, tr|A0A4E0RGI9|A0A4E0RGI9_FASHE, tr|A0A4E0RYP4|A0A4E0RYP4_FASHE, tr|A0A4E0RZM8|A0A4E0RZM8_FASHE	BOX15_Mlig004174g1, BOX15_Mlig008030g1, BOX15_Mlig008601g1, BOX15_Mlig012092g1, BOX15_Mlig012092g2, BOX15_Mlig012092g3, BOX15_Mlig012958g1, BOX15_Mlig016803g1, BOX15_Mlig017829g1, BOX15_Mlig024928g1, BOX15_Mlig025168g1, BOX15_Mlig029132g1, BOX15_Mlig029132g2, BOX15_Mlig032079g1	tr|A0A4S2L018|A0A4S2L018_OPIFE, tr|A0A4S2LSZ8|A0A4S2LSZ8_OPIFE, tr|A0A4S2MBZ1|A0A4S2MBZ1_OPIFE	tr|A0A074YXH7|A0A074YXH7_9TREM	SMEST007197001, SMEST007226001, SMEST007344001, SMEST011857002, SMEST028039001, SMEST031234001, SMEST031269002, SMEST031269003, SMEST031269004, SMEST031270001, SMEST031277001, SMEST053279001, SMEST053279002, SMEST070230001	tr|A0A094ZSP5|A0A094ZSP5_SCHHA, tr|A0A095AUM3|A0A095AUM3_SCHHA	tr|A0A4Z2CNL7|A0A4Z2CNL7_SCHJA, tr|A0A4Z2CQ78|A0A4Z2CQ78_SCHJA, tr|A0A4Z2CS24|A0A4Z2CS24_SCHJA, tr|A0A4Z2D5I0|A0A4Z2D5I0_SCHJA, tr|Q5DC93|Q5DC93_SCHJA	tr|A0A3Q0KD07|A0A3Q0KD07_SCHMA, tr|B8Y6H3|B8Y6H3_SCHMA	cds.Treg_000549|m.6787, cds.Treg_002924|m.29424, cds.Treg_003495|m.31435, cds.Treg_008168|m.94497, cds.Treg_014547|m.147757	Tszi_000161|m.1844, Tszi_001295|m.16272, Tszi_014719|m.115745	Psi_DN11469_c0_g1_i1.p1, Psi_DN23327_c0_g1_i1.p1, Psi_DN59107_c0_g1_i2.p1, Psi_DN61797_c0_g1_i1.p1, Psi_DN61921_c0_g1_i3.p1, Psi_DN61997_c0_g1_i1.p1, Psi_DN62567_c0_g1_i1.p1, Psi_DN63653_c0_g1_i1.p1, Psi_DN63654_c0_g1_i1.p1, Psi_DN64031_c0_g1_i1.p1, Psi_DN64465_c0_g3_i1.p1, Psi_DN65763_c1_g1_i1.p1, Psi_DN68224_c0_g1_i4.p1, Psi_DN69533_c0_g1_i4.p1, Psi_DN71131_c2_g1_i4.p1, Psi_DN71392_c1_g2_i1.p2	Sps_DN121273_c0_g1_i1.p1, Sps_DN19108_c0_g1_i1.p1, Sps_DN33743_c0_g1_i1.p2, Sps_DN40738_c0_g1_i1.p1, Sps_DN41120_c0_g2_i1.p1, Sps_DN42772_c0_g1_i1.p1, Sps_DN43941_c0_g1_i1.p1, Sps_DN46283_c0_g1_i2.p1, Sps_DN46621_c0_g1_i1.p1, Sps_DN46786_c0_g1_i1.p1, Sps_DN49844_c0_g1_i1.p1, Sps_DN50086_c0_g1_i1.p1, Sps_DN50682_c0_g1_i1.p1, Sps_DN51400_c0_g1_i1.p1, Sps_DN52042_c0_g1_i1.p1, Sps_DN52122_c0_g1_i2.p1…
OG0000066	tr|A0A3R7BZX0|A0A3R7BZX0_CLOSI, tr|A0A3R7C3C9|A0A3R7C3C9_CLOSI, tr|A0A3R7CC39|A0A3R7CC39_CLOSI, tr|A0A3R7CD28|A0A3R7CD28_CLOSI, tr|A0A3R7CH64|A0A3R7CH64_CLOSI, tr|A0A3R7CJD0|A0A3R7CJD0_CLOSI, tr|A0A3R7CR47|A0A3R7CR47_CLOSI, tr|A0A3R7CRA1|A0A3R7CRA1_CLOSI, tr|A0A3R7CW32|A0A3R7CW32_CLOSI, tr|A0A3R7D4Z8|A0A3R7D4Z8_CLOSI, tr|A0A3R7D6B6|A0A3R7D6B6_CLOSI, tr|A0A3R7D9I2|A0A3R7D9I2_CLOSI, tr|A0A3R7D9R8|A…	Cluster-65551.149714orf1, Cluster-65551.153657, Cluster-65551.153658orf1, Cluster-65551.153660orf1, Cluster-65551.160669orf1, Cluster-65551.84495orf2, Cluster-65551.86195orf2, Cluster-65551.87890orf1, Cluster-65551.88300orf1, Cluster-65551.97191orf1, Cluster-65551.97194orf1		BOX15_Mlig004541g1, BOX15_Mlig024648g1, BOX15_Mlig024648g2	tr|A0A4S2MFI5|A0A4S2MFI5_OPIFE	tr|A0A074YWR2|A0A074YWR2_9TREM, tr|A0A074YZ37|A0A074YZ37_9TREM, tr|A0A074YZH6|A0A074YZH6_9TREM, tr|A0A074Z3N3|A0A074Z3N3_9TREM, tr|A0A074ZBF9|A0A074ZBF9_9TREM, tr|A0A074ZC50|A0A074ZC50_9TREM, tr|A0A074ZC60|A0A074ZC60_9TREM, tr|A0A074ZD44|A0A074ZD44_9TREM, tr|A0A074ZD71|A0A074ZD71_9TREM, tr|A0A074ZE26|A0A074ZE26_9TREM, tr|A0A074ZFH4|A0A074ZFH4_9TREM, tr|A0A074ZJ88|A0A074ZJ88_9TREM, tr|A0A074ZKT3|A…	SMEST059575001	tr|A0A095A3W0|A0A095A3W0_SCHHA	tr|A0A4Z2CS62|A0A4Z2CS62_SCHJA		cds.Treg_010433|m.123824	Tszi_017442|m.146321	Psi_DN73947_c2_g2_i1.p1	Sps_DN67789_c0_g3_i1.p1, Sps_DN69345_c0_g3_i1.p1
OG0000067	tr|A0A3R7CY76|A0A3R7CY76_CLOSI	Cluster-65551.121557orf1, Cluster-65551.122271orf1, Cluster-65551.122398orf1, Cluster-65551.122399orf1, Cluster-65551.122401orf1, Cluster-65551.122404orf1, Cluster-65551.124910orf1, Cluster-65551.126621orf1, Cluster-65551.126645orf1, Cluster-65551.126645orf2, Cluster-65551.128576orf1, Cluster-65551.131261orf1, Cluster-65551.135806orf1, Cluster-65551.138428orf1	tr|A0A4E0RA02|A0A4E0RA02_FASHE, tr|A0A4E0RRS9|A0A4E0RRS9_FASHE, tr|A0A4E0RW47|A0A4E0RW47_FASHE, tr|A0A4E0RXN1|A0A4E0RXN1_FASHE	BOX15_Mlig001895g1, BOX15_Mlig001902g1, BOX15_Mlig003274g1, BOX15_Mlig008166g4, BOX15_Mlig014113g2, BOX15_Mlig016543g1, BOX15_Mlig016543g4, BOX15_Mlig017729g1, BOX15_Mlig018478g1, BOX15_Mlig019024g2, BOX15_Mlig019024g3, BOX15_Mlig020465g1, BOX15_Mlig021124g1, BOX15_Mlig024320g1, BOX15_Mlig024320g4, BOX15_Mlig025056g1, BOX15_Mlig025056g2, BOX15_Mlig025056g3, BOX15_Mlig025066g1, BOX15_Mlig025066g2,…	tr|A0A4S2LH06|A0A4S2LH06_OPIFE	tr|A0A075A119|A0A075A119_9TREM	SMEST032117001, SMEST034856001, SMEST034868001, SMEST034890001, SMEST034890002, SMEST034891002, SMEST034891004, SMEST034905001, SMEST057303001, SMEST057303005, SMEST069873006, SMEST077362001, SMEST081218001	tr|A0A094ZNR9|A0A094ZNR9_SCHHA	tr|A0A4Z2D3P6|A0A4Z2D3P6_SCHJA	tr|A0A3Q0KGM5|A0A3Q0KGM5_SCHMA, tr|A0A3Q0KGP9|A0A3Q0KGP9_SCHMA	cds.Treg_006346|m.66208, cds.Treg_014842|m.150834		Psi_DN64305_c1_g1_i1.p1, Psi_DN71298_c0_g2_i3.p1, Psi_DN71501_c1_g4_i2.p1, Psi_DN72249_c0_g2_i4.p1, Psi_DN73644_c0_g4_i6.p1	Sps_DN119840_c0_g1_i1.p1, Sps_DN32990_c0_g1_i2.p1, Sps_DN42630_c0_g2_i2.p1, Sps_DN44200_c0_g1_i1.p1, Sps_DN51157_c0_g1_i1.p1, Sps_DN51825_c0_g2_i1.p1, Sps_DN52329_c0_g2_i1.p1, Sps_DN52329_c0_g3_i1.p1, Sps_DN52586_c0_g1_i1.p1, Sps_DN52717_c0_g1_i1.p1, Sps_DN53211_c0_g1_i1.p1, Sps_DN54012_c1_g2_i4.p1, Sps_DN54777_c0_g1_i1.p1, Sps_DN54980_c0_g1_i4.p1, Sps_DN55609_c0_g1_i4.p1, Sps_DN56768_c0_g3_i2.p1…
OG0000068	tr|A0A3R7CE78|A0A3R7CE78_CLOSI, tr|A0A3R7CF86|A0A3R7CF86_CLOSI, tr|A0A3R7DL34|A0A3R7DL34_CLOSI, tr|A0A3R7FZI7|A0A3R7FZI7_CLOSI, tr|A0A3R7GS10|A0A3R7GS10_CLOSI, tr|A0A419Q341|A0A419Q341_CLOSI, tr|A0A419Q834|A0A419Q834_CLOSI, tr|A0A419QBV3|A0A419QBV3_CLOSI, tr|A0A419QEK6|A0A419QEK6_CLOSI, tr|G7YPL6|G7YPL6_CLOSI, tr|G7YW34|G7YW34_CLOSI	Cluster-14850.0orf1, Cluster-14866.0orf1, Cluster-28988.0orf1, Cluster-36827.0orf1, Cluster-65551.11080orf1, Cluster-65551.13353orf1, Cluster-65551.151127orf1, Cluster-65551.154806orf1, Cluster-65551.155576orf1, Cluster-65551.155576orf2, Cluster-65551.155577orf1, Cluster-65551.155577orf2, Cluster-65551.159646orf1, Cluster-65551.185124orf1, Cluster-65551.185125orf1, Cluster-65551.185126orf1, Clust…	tr|A0A4E0R660|A0A4E0R660_FASHE, tr|A0A4E0R8J3|A0A4E0R8J3_FASHE, tr|A0A4E0RAC4|A0A4E0RAC4_FASHE, tr|A0A4E0RC39|A0A4E0RC39_FASHE, tr|A0A4E0RDA4|A0A4E0RDA4_FASHE, tr|A0A4E0RE78|A0A4E0RE78_FASHE, tr|A0A4E0RWA5|A0A4E0RWA5_FASHE, tr|A0A4E0S2A7|A0A4E0S2A7_FASHE		tr|A0A4S2KJX8|A0A4S2KJX8_OPIFE, tr|A0A4S2KJZ1|A0A4S2KJZ1_OPIFE, tr|A0A4S2KK44|A0A4S2KK44_OPIFE, tr|A0A4S2LI38|A0A4S2LI38_OPIFE, tr|A0A4S2LI39|A0A4S2LI39_OPIFE, tr|A0A4S2LI40|A0A4S2LI40_OPIFE, tr|A0A4S2LIC3|A0A4S2LIC3_OPIFE, tr|A0A4S2LII0|A0A4S2LII0_OPIFE, tr|A0A4S2LK19|A0A4S2LK19_OPIFE, tr|A0A4S2LPS5|A0A4S2LPS5_OPIFE, tr|A0A4S2LRG5|A0A4S2LRG5_OPIFE, tr|A0A4S2LRH2|A0A4S2LRH2_OPIFE, tr|A0A4S2LRH8|A…	tr|A0A074ZAQ2|A0A074ZAQ2_9TREM, tr|A0A074ZJ86|A0A074ZJ86_9TREM, tr|A0A074ZR74|A0A074ZR74_9TREM, tr|A0A075A2J3|A0A075A2J3_9TREM, tr|A0A075A2Y4|A0A075A2Y4_9TREM, tr|A0A075A957|A0A075A957_9TREM, tr|A0A075A9N5|A0A075A9N5_9TREM, tr|A0A075AF62|A0A075AF62_9TREM, tr|A0A075AIU7|A0A075AIU7_9TREM		tr|A0A094ZSP0|A0A094ZSP0_SCHHA, tr|A0A094ZU99|A0A094ZU99_SCHHA, tr|A0A094ZV50|A0A094ZV50_SCHHA, tr|A0A094ZX86|A0A094ZX86_SCHHA, tr|A0A095C6V6|A0A095C6V6_SCHHA, tr|A0A095C910|A0A095C910_SCHHA	tr|A0A4Z2CKG1|A0A4Z2CKG1_SCHJA, tr|A0A4Z2CUV2|A0A4Z2CUV2_SCHJA, tr|A0A4Z2CV67|A0A4Z2CV67_SCHJA, tr|A0A4Z2CVA2|A0A4Z2CVA2_SCHJA, tr|A0A4Z2DA19|A0A4Z2DA19_SCHJA, tr|A0A4Z2DDS1|A0A4Z2DDS1_SCHJA	tr|A0A3Q0KQS8|A0A3Q0KQS8_SCHMA	cds.Treg_004154|m.39758		Psi_DN51361_c0_g1_i1.p1, Psi_DN54095_c0_g1_i2.p1, Psi_DN56830_c0_g1_i3.p1, Psi_DN62418_c0_g1_i3.p1, Psi_DN62647_c0_g1_i10.p1, Psi_DN65287_c1_g2_i4.p1, Psi_DN65287_c1_g4_i3.p1, Psi_DN65730_c0_g1_i1.p1, Psi_DN67289_c0_g1_i1.p1, Psi_DN68028_c0_g1_i6.p1, Psi_DN70196_c3_g2_i3.p1, Psi_DN72078_c0_g1_i11.p1, Psi_DN72273_c0_g1_i4.p1, Psi_DN72273_c0_g2_i2.p1, Psi_DN72273_c0_g4_i2.p1, Psi_DN72659_c0_g2_i3.p…	Sps_DN48018_c0_g1_i5.p1, Sps_DN49140_c0_g1_i2.p1, Sps_DN53350_c0_g1_i1.p1, Sps_DN53390_c0_g1_i1.p1, Sps_DN53390_c1_g1_i1.p1, Sps_DN53390_c1_g2_i1.p1, Sps_DN53733_c0_g1_i1.p1, Sps_DN56181_c0_g1_i1.p1, Sps_DN64974_c0_g1_i5.p1, Sps_DN64974_c0_g4_i4.p1, Sps_DN67300_c0_g2_i5.p1, Sps_DN67426_c0_g1_i4.p1, Sps_DN85470_c0_g1_i1.p1, Sps_DN9813_c0_g1_i1.p1
OG0000069	tr|A0A3R7FGK9|A0A3R7FGK9_CLOSI, tr|A0A419Q843|A0A419Q843_CLOSI	Cluster-100798.0, Cluster-30295.0, Cluster-39063.0, Cluster-50596.0orf1, Cluster-5278.0, Cluster-60255.0, Cluster-62272.0, Cluster-65551.106608orf1, Cluster-65551.1088orf1, Cluster-65551.129578orf1, Cluster-65551.131839orf1, Cluster-65551.132458orf1, Cluster-65551.132462orf1, Cluster-65551.135928orf1, Cluster-65551.150627orf1, Cluster-65551.157189, Cluster-65551.157190orf1, Cluster-65551.157191or…			tr|A0A4S2LFQ8|A0A4S2LFQ8_OPIFE	tr|A0A074Z1V9|A0A074Z1V9_9TREM, tr|A0A074ZCG1|A0A074ZCG1_9TREM, tr|A0A075A3T7|A0A075A3T7_9TREM, tr|A0A075A5N4|A0A075A5N4_9TREM, tr|A0A075AJS5|A0A075AJS5_9TREM		tr|A0A094ZJ38|A0A094ZJ38_SCHHA, tr|A0A094ZJS0|A0A094ZJS0_SCHHA, tr|A0A094ZS53|A0A094ZS53_SCHHA, tr|A0A094ZSR2|A0A094ZSR2_SCHHA, tr|A0A095A8Q4|A0A095A8Q4_SCHHA, tr|A0A095AGI8|A0A095AGI8_SCHHA, tr|A0A095ARD7|A0A095ARD7_SCHHA, tr|A0A095AXL9|A0A095AXL9_SCHHA, tr|A0A095B2D4|A0A095B2D4_SCHHA, tr|A0A095C545|A0A095C545_SCHHA		tr|G4VKM0|G4VKM0_SCHMA			Psi_DN108381_c0_g1_i1.p1, Psi_DN108405_c0_g1_i1.p1, Psi_DN116543_c0_g1_i1.p1, Psi_DN121104_c0_g1_i1.p1, Psi_DN128097_c0_g1_i1.p1, Psi_DN18712_c1_g1_i1.p1, Psi_DN68666_c8_g1_i1.p1, Psi_DN70670_c3_g3_i2.p1, Psi_DN70960_c4_g1_i1.p1, Psi_DN72320_c0_g3_i2.p1, Psi_DN73674_c2_g1_i1.p1	Sps_DN14722_c0_g1_i2.p1, Sps_DN26244_c0_g1_i1.p1, Sps_DN38416_c0_g1_i1.p1, Sps_DN49060_c0_g1_i2.p1, Sps_DN50255_c0_g1_i2.p1, Sps_DN51176_c0_g1_i1.p1, Sps_DN55193_c1_g1_i2.p2, Sps_DN55743_c0_g2_i1.p1, Sps_DN57758_c0_g1_i2.p1, Sps_DN58342_c0_g1_i4.p1, Sps_DN58648_c0_g1_i1.p1, Sps_DN60113_c4_g3_i1.p2, Sps_DN60937_c2_g1_i1.p1, Sps_DN62734_c2_g1_i1.p1, Sps_DN63110_c0_g4_i1.p1, Sps_DN63389_c1_g1_i1.p1,…
OG0000070	tr|A0A3R7GW45|A0A3R7GW45_CLOSI	Cluster-65551.163288, Cluster-65551.163289orf1, Cluster-65551.163290orf1, Cluster-65551.163291orf1, Cluster-65551.163291orf2, Cluster-65551.169309orf1, Cluster-65551.170926orf1	tr|A0A4E0RZ70|A0A4E0RZ70_FASHE	BOX15_Mlig000846g3, BOX15_Mlig000846g4, BOX15_Mlig001045g1, BOX15_Mlig001045g4, BOX15_Mlig001191g2, BOX15_Mlig001809g8, BOX15_Mlig002394g1, BOX15_Mlig003219g1, BOX15_Mlig003481g1, BOX15_Mlig007320g2, BOX15_Mlig008354g1, BOX15_Mlig008604g1, BOX15_Mlig008770g1, BOX15_Mlig009054g2, BOX15_Mlig009111g1, BOX15_Mlig009111g3, BOX15_Mlig009111g4, BOX15_Mlig010266g1, BOX15_Mlig010600g1, BOX15_Mlig010600g2,…	tr|A0A4S2LW80|A0A4S2LW80_OPIFE, tr|A0A4S2LX33|A0A4S2LX33_OPIFE, tr|A0A4S2M1J5|A0A4S2M1J5_OPIFE, tr|A0A4S2M2J4|A0A4S2M2J4_OPIFE, tr|A0A4S2MFD5|A0A4S2MFD5_OPIFE	tr|A0A075ACW3|A0A075ACW3_9TREM	SMEST004641004, SMEST004641005, SMEST016740001, SMEST016740002, SMEST016842001, SMEST017091001, SMEST017091002, SMEST022931001, SMEST022931002, SMEST022931003, SMEST022931004, SMEST026756001, SMEST037862001, SMEST046694002, SMEST046694003, SMEST052676001, SMEST076350006, SMEST076350007						Psi_DN64679_c7_g1_i1.p1	Sps_DN50684_c0_g1_i1.p1, Sps_DN61186_c0_g1_i1.p1, Sps_DN65105_c0_g1_i5.p1, Sps_DN69607_c0_g2_i7.p1, Sps_DN69607_c0_g3_i1.p1, Sps_DN69607_c0_g4_i1.p1
OG0000071		Cluster-1832.0, Cluster-32008.0, Cluster-32069.0, Cluster-32416.0, Cluster-33305.0, Cluster-38820.0orf1, Cluster-38906.0, Cluster-38996.0, Cluster-40287.0, Cluster-43021.0, Cluster-47502.0, Cluster-49174.0, Cluster-49524.0orf1, Cluster-53763.0orf1, Cluster-54157.0, Cluster-55758.0, Cluster-56020.0, Cluster-56233.0, Cluster-61140.0, Cluster-62003.0, Cluster-62699.0, Cluster-65551.100954, Cluster-6…									cds.Treg_014859|m.151061		Psi_DN34346_c0_g2_i1.p2, Psi_DN65461_c7_g2_i1.p1
OG0000072	tr|A0A3R7CHY1|A0A3R7CHY1_CLOSI, tr|A0A3R7GCY9|A0A3R7GCY9_CLOSI, tr|A0A419PDK5|A0A419PDK5_CLOSI, tr|A0A419PNM8|A0A419PNM8_CLOSI, tr|A0A419PSB5|A0A419PSB5_CLOSI, tr|A0A419Q1B5|A0A419Q1B5_CLOSI	Cluster-65551.100997orf1, Cluster-65551.111453orf1, Cluster-65551.111924orf1, Cluster-65551.126368, Cluster-65551.127402orf1, Cluster-65551.127592orf1, Cluster-65551.128621, Cluster-65551.129055orf1, Cluster-65551.131721, Cluster-65551.132235orf2, Cluster-65551.135458orf1, Cluster-65551.141748orf1, Cluster-65551.141749orf1, Cluster-65551.142242orf1, Cluster-65551.142243orf1, Cluster-65551.142445o…	tr|A0A4E0RI37|A0A4E0RI37_FASHE, tr|A0A4E0RJ06|A0A4E0RJ06_FASHE, tr|A0A4E0RUQ0|A0A4E0RUQ0_FASHE, tr|A0A4E0RVV6|A0A4E0RVV6_FASHE, tr|A0A4E0RW42|A0A4E0RW42_FASHE, tr|A0A4E0RY34|A0A4E0RY34_FASHE	BOX15_Mlig002752g1, BOX15_Mlig008511g1, BOX15_Mlig008511g2, BOX15_Mlig008511g3, BOX15_Mlig014193g1, BOX15_Mlig019463g1, BOX15_Mlig029371g1, BOX15_Mlig029371g2, BOX15_Mlig030002g1, BOX15_Mlig033376g2	tr|A0A4S2L6B0|A0A4S2L6B0_OPIFE, tr|A0A4S2L748|A0A4S2L748_OPIFE, tr|A0A4S2L755|A0A4S2L755_OPIFE, tr|A0A4S2LDF4|A0A4S2LDF4_OPIFE, tr|A0A4S2LE27|A0A4S2LE27_OPIFE, tr|A0A4S2LE60|A0A4S2LE60_OPIFE, tr|A0A4S2LPD8|A0A4S2LPD8_OPIFE, tr|A0A4S2LQW7|A0A4S2LQW7_OPIFE, tr|A0A4S2LRX9|A0A4S2LRX9_OPIFE, tr|A0A4S2LTB7|A0A4S2LTB7_OPIFE, tr|A0A4S2LUE4|A0A4S2LUE4_OPIFE, tr|A0A4S2M027|A0A4S2M027_OPIFE, tr|A0A4S2M0Q9|A…	tr|A0A074Z3W5|A0A074Z3W5_9TREM, tr|A0A074Z6L3|A0A074Z6L3_9TREM, tr|A0A074ZXT6|A0A074ZXT6_9TREM, tr|A0A075A729|A0A075A729_9TREM, tr|A0A075A767|A0A075A767_9TREM, tr|A0A075AIG9|A0A075AIG9_9TREM	SMEST015305001, SMEST042362001, SMEST042362002, SMEST055722001, SMEST055722002, SMEST057003001, SMEST057003002, SMEST057003003, SMEST057003004, SMEST057003005, SMEST057003006, SMEST057003007, SMEST057003008, SMEST079993001	tr|A0A094ZJW6|A0A094ZJW6_SCHHA, tr|A0A094ZPN0|A0A094ZPN0_SCHHA, tr|A0A094ZQM1|A0A094ZQM1_SCHHA, tr|A0A094ZR29|A0A094ZR29_SCHHA, tr|A0A094ZTA9|A0A094ZTA9_SCHHA, tr|A0A095C7D4|A0A095C7D4_SCHHA	tr|A0A4Z2CTQ7|A0A4Z2CTQ7_SCHJA, tr|A0A4Z2CU19|A0A4Z2CU19_SCHJA, tr|A0A4Z2CWP7|A0A4Z2CWP7_SCHJA, tr|A0A4Z2D1I5|A0A4Z2D1I5_SCHJA, tr|A0A4Z2D1I8|A0A4Z2D1I8_SCHJA, tr|A0A4Z2D1Q6|A0A4Z2D1Q6_SCHJA, tr|A0A4Z2D2H8|A0A4Z2D2H8_SCHJA, tr|A0A4Z2DTD0|A0A4Z2DTD0_SCHJA	tr|A0A3Q0KCJ0|A0A3Q0KCJ0_SCHMA, tr|A0A3Q0KCJ4|A0A3Q0KCJ4_SCHMA, tr|A0A3Q0KRG9|A0A3Q0KRG9_SCHMA, tr|G4LVH5|G4LVH5_SCHMA	cds.Treg_000729|m.8763, cds.Treg_004656|m.46251, cds.Treg_005818|m.58613, cds.Treg_006538|m.69405, cds.Treg_006539|m.69434, cds.Treg_006844|m.74125, cds.Treg_006845|m.74166, cds.Treg_009807|m.116651, cds.Treg_015173|m.155710, cds.Treg_016984|m.181226	Tszi_004525|m.54221, Tszi_004892|m.58384, Tszi_008060|m.82495, Tszi_017584|m.147743, Tszi_027488|m.227214	Psi_DN115874_c0_g1_i1.p1, Psi_DN73026_c0_g2_i4.p1, Psi_DN73034_c0_g1_i1.p1, Psi_DN73034_c0_g3_i3.p1, Psi_DN74414_c1_g3_i1.p1, Psi_DN74521_c1_g1_i1.p1, Psi_DN74667_c2_g1_i7.p1, Psi_DN74697_c1_g3_i1.p1	Sps_DN58466_c1_g1_i1.p1, Sps_DN61019_c0_g1_i5.p1, Sps_DN66279_c0_g4_i1.p1, Sps_DN66834_c0_g2_i1.p1, Sps_DN66834_c0_g3_i1.p1, Sps_DN67025_c0_g1_i7.p1, Sps_DN67025_c0_g3_i2.p1, Sps_DN67669_c0_g1_i5.p1, Sps_DN67669_c0_g3_i2.p1, Sps_DN69581_c0_g2_i2.p1, Sps_DN92100_c0_g1_i1.p1
OG0000073	tr|A0A3R7BYS7|A0A3R7BYS7_CLOSI, tr|A0A3R7C2K9|A0A3R7C2K9_CLOSI, tr|A0A3R7C6K0|A0A3R7C6K0_CLOSI, tr|A0A3R7CBP7|A0A3R7CBP7_CLOSI, tr|A0A3R7CCL2|A0A3R7CCL2_CLOSI, tr|A0A3R7CEL8|A0A3R7CEL8_CLOSI, tr|A0A3R7CNF6|A0A3R7CNF6_CLOSI, tr|A0A3R7D6S8|A0A3R7D6S8_CLOSI, tr|A0A3R7D746|A0A3R7D746_CLOSI, tr|A0A3R7D7Z0|A0A3R7D7Z0_CLOSI, tr|A0A3R7DH74|A0A3R7DH74_CLOSI, tr|A0A3R7DPP9|A0A3R7DPP9_CLOSI, tr|A0A3R7EYN4|A…				tr|A0A4S2L9T9|A0A4S2L9T9_OPIFE, tr|A0A4S2LBF9|A0A4S2LBF9_OPIFE, tr|A0A4S2M2F3|A0A4S2M2F3_OPIFE	tr|A0A074YXR2|A0A074YXR2_9TREM, tr|A0A074Z0M0|A0A074Z0M0_9TREM, tr|A0A074Z163|A0A074Z163_9TREM, tr|A0A074Z1F0|A0A074Z1F0_9TREM, tr|A0A074Z4N9|A0A074Z4N9_9TREM, tr|A0A074Z4Y3|A0A074Z4Y3_9TREM, tr|A0A074Z6N2|A0A074Z6N2_9TREM, tr|A0A074Z6W6|A0A074Z6W6_9TREM, tr|A0A074Z916|A0A074Z916_9TREM, tr|A0A074Z919|A0A074Z919_9TREM, tr|A0A074Z930|A0A074Z930_9TREM, tr|A0A074ZAS9|A0A074ZAS9_9TREM, tr|A0A074ZB62|A…							Psi_DN65799_c2_g1_i3.p1, Psi_DN67641_c0_g5_i1.p1	Sps_DN64073_c1_g1_i3.p1, Sps_DN64506_c1_g1_i1.p2, Sps_DN66346_c1_g1_i1.p1, Sps_DN66558_c2_g1_i2.p1, Sps_DN69979_c1_g2_i1.p1
OG0000074	tr|A0A419Q7C5|A0A419Q7C5_CLOSI, tr|A0A419QHU1|A0A419QHU1_CLOSI, tr|H2KUP9|H2KUP9_CLOSI	Cluster-65551.116894orf1, Cluster-65551.117244orf1, Cluster-65551.117245orf1, Cluster-65551.123734orf1, Cluster-65551.123992orf1, Cluster-65551.124110orf1, Cluster-65551.126394orf1, Cluster-65551.126464orf1, Cluster-65551.126479orf1, Cluster-65551.129211orf1, Cluster-65551.136781orf1, Cluster-65551.136983orf1, Cluster-65551.139167orf1, Cluster-65551.143603orf1, Cluster-65551.151138orf1, Cluster-6…	tr|A0A4E0QUK4|A0A4E0QUK4_FASHE, tr|A0A4E0R313|A0A4E0R313_FASHE, tr|A0A4E0R3Y3|A0A4E0R3Y3_FASHE, tr|A0A4E0RET0|A0A4E0RET0_FASHE, tr|A0A4E0RFR7|A0A4E0RFR7_FASHE, tr|A0A4E0RI91|A0A4E0RI91_FASHE	BOX15_Mlig002411g1, BOX15_Mlig005183g1, BOX15_Mlig005183g2, BOX15_Mlig007751g1, BOX15_Mlig010914g1, BOX15_Mlig011276g1, BOX15_Mlig016384g1, BOX15_Mlig017457g1, BOX15_Mlig020675g1, BOX15_Mlig020806g1, BOX15_Mlig024054g1, BOX15_Mlig025041g1, BOX15_Mlig028738g1, BOX15_Mlig028738g2, BOX15_Mlig028738g3, BOX15_Mlig029210g1, BOX15_Mlig030806g1, BOX15_Mlig030806g2, BOX15_Mlig032583g1, BOX15_Mlig032583g3,…	tr|A0A4S2KPB8|A0A4S2KPB8_OPIFE, tr|A0A4S2KUC3|A0A4S2KUC3_OPIFE, tr|A0A4S2L553|A0A4S2L553_OPIFE, tr|A0A4S2LIS8|A0A4S2LIS8_OPIFE, tr|A0A4S2LN29|A0A4S2LN29_OPIFE, tr|A0A4S2LN32|A0A4S2LN32_OPIFE, tr|A0A4S2LN40|A0A4S2LN40_OPIFE, tr|A0A4S2LNH5|A0A4S2LNH5_OPIFE, tr|A0A4S2LNZ2|A0A4S2LNZ2_OPIFE, tr|A0A4S2LP00|A0A4S2LP00_OPIFE, tr|A0A4S2LPX6|A0A4S2LPX6_OPIFE, tr|A0A4S2LU90|A0A4S2LU90_OPIFE, tr|A0A4S2LV45|A…	tr|A0A074Z0Q6|A0A074Z0Q6_9TREM, tr|A0A075AIJ0|A0A075AIJ0_9TREM	SMEST020853001, SMEST020865001, SMEST020869001	tr|A0A094ZWI1|A0A094ZWI1_SCHHA, tr|A0A094ZX34|A0A094ZX34_SCHHA, tr|A0A095A7C3|A0A095A7C3_SCHHA, tr|A0A095AW92|A0A095AW92_SCHHA	tr|A0A4Z2DCK2|A0A4Z2DCK2_SCHJA, tr|A0A4Z2DCN6|A0A4Z2DCN6_SCHJA, tr|A0A4Z2DCP0|A0A4Z2DCP0_SCHJA, tr|A0A4Z2DQY6|A0A4Z2DQY6_SCHJA, tr|A0A4Z2DUT1|A0A4Z2DUT1_SCHJA, tr|C1LKS8|C1LKS8_SCHJA, tr|Q5DFA9|Q5DFA9_SCHJA	tr|A0A3Q0KDH5|A0A3Q0KDH5_SCHMA, tr|A0A3Q0KGK6|A0A3Q0KGK6_SCHMA, tr|G4VQL3|G4VQL3_SCHMA, tr|G4VQL5|G4VQL5_SCHMA	cds.Treg_001988|m.21960	Tszi_005584|m.65000, Tszi_027851|m.231338	Psi_DN62081_c0_g1_i2.p1, Psi_DN62905_c0_g1_i1.p1, Psi_DN64049_c0_g1_i1.p1, Psi_DN64074_c0_g1_i2.p1, Psi_DN67339_c0_g2_i5.p1, Psi_DN68833_c1_g1_i7.p1, Psi_DN69505_c0_g1_i3.p1, Psi_DN69505_c0_g2_i1.p1, Psi_DN69658_c0_g2_i10.p1	Sps_DN45472_c0_g1_i2.p1, Sps_DN49975_c0_g1_i1.p1, Sps_DN50168_c0_g1_i1.p1, Sps_DN50285_c0_g1_i1.p1, Sps_DN51249_c0_g1_i2.p1, Sps_DN53583_c0_g2_i1.p1, Sps_DN53938_c0_g1_i2.p1, Sps_DN54684_c0_g1_i1.p1, Sps_DN55264_c0_g1_i2.p1, Sps_DN58847_c0_g1_i2.p2, Sps_DN59647_c0_g5_i1.p1, Sps_DN61496_c0_g1_i4.p1, Sps_DN63984_c0_g2_i2.p1, Sps_DN65259_c0_g1_i2.p1, Sps_DN66165_c0_g2_i5.p1
OG0000075	tr|A0A3R7C505|A0A3R7C505_CLOSI, tr|A0A3R7GPX8|A0A3R7GPX8_CLOSI, tr|A0A3R7H1R9|A0A3R7H1R9_CLOSI, tr|A0A419Q2D2|A0A419Q2D2_CLOSI, tr|H2KPK3|H2KPK3_CLOSI, tr|H2KT63|H2KT63_CLOSI	Cluster-65551.100786orf1, Cluster-65551.113713orf1, Cluster-65551.117944orf1, Cluster-65551.120814orf1, Cluster-65551.120815, Cluster-65551.120816orf2, Cluster-65551.120817orf1, Cluster-65551.124403orf1, Cluster-65551.124404orf1, Cluster-65551.125127orf1, Cluster-65551.125446orf1, Cluster-65551.125855orf1, Cluster-65551.126445orf1, Cluster-65551.127258orf1, Cluster-65551.127719orf1, Cluster-65551…	tr|A0A2H1CFW7|A0A2H1CFW7_FASHE, tr|A0A2H1CL01|A0A2H1CL01_FASHE, tr|A0A4E0RG01|A0A4E0RG01_FASHE, tr|A0A4E0RGG4|A0A4E0RGG4_FASHE, tr|A0A4E0RIS4|A0A4E0RIS4_FASHE, tr|A0A4E0RR45|A0A4E0RR45_FASHE, tr|A0A4E0S3G5|A0A4E0S3G5_FASHE	BOX15_Mlig012061g1, BOX15_Mlig013359g1, BOX15_Mlig017404g1, BOX15_Mlig017404g2, BOX15_Mlig028012g1, BOX15_Mlig028012g2, BOX15_Mlig028215g1, BOX15_Mlig028215g2, BOX15_Mlig030761g1, BOX15_Mlig030761g2, BOX15_Mlig031003g1	tr|A0A4S2KIP2|A0A4S2KIP2_OPIFE, tr|A0A4S2L2R1|A0A4S2L2R1_OPIFE, tr|A0A4S2L383|A0A4S2L383_OPIFE, tr|A0A4S2LES3|A0A4S2LES3_OPIFE, tr|A0A4S2LFY5|A0A4S2LFY5_OPIFE, tr|A0A4S2LG51|A0A4S2LG51_OPIFE, tr|A0A4S2LUJ7|A0A4S2LUJ7_OPIFE, tr|A0A4S2LUK2|A0A4S2LUK2_OPIFE, tr|A0A4S2LVF7|A0A4S2LVF7_OPIFE, tr|A0A4S2LWC7|A0A4S2LWC7_OPIFE, tr|A0A4S2M0S5|A0A4S2M0S5_OPIFE, tr|A0A4S2M235|A0A4S2M235_OPIFE, tr|A0A4V3SFB9|A…	tr|A0A074Z213|A0A074Z213_9TREM, tr|A0A074Z4B6|A0A074Z4B6_9TREM, tr|A0A074Z8N8|A0A074Z8N8_9TREM, tr|A0A074ZE00|A0A074ZE00_9TREM, tr|A0A074ZLU1|A0A074ZLU1_9TREM, tr|A0A074ZQJ9|A0A074ZQJ9_9TREM, tr|A0A074ZXK9|A0A074ZXK9_9TREM	SMEST003447001, SMEST004381001, SMEST015282001, SMEST017033001, SMEST022539001, SMEST023512001, SMEST024840001, SMEST024840002, SMEST025481001, SMEST031893001, SMEST048792001, SMEST062804001, SMEST062804002, SMEST066564001, SMEST067422001, SMEST067423001, SMEST070492001, SMEST075171001, SMEST075857001, SMEST079155001	tr|A0A094ZI07|A0A094ZI07_SCHHA, tr|A0A094ZK35|A0A094ZK35_SCHHA, tr|A0A094ZPI0|A0A094ZPI0_SCHHA, tr|A0A094ZZB3|A0A094ZZB3_SCHHA	tr|A0A291FAL7|A0A291FAL7_SCHJA, tr|A0A4Z2CV12|A0A4Z2CV12_SCHJA, tr|A0A4Z2CW78|A0A4Z2CW78_SCHJA, tr|Q5DAL5|Q5DAL5_SCHJA, tr|Q5FX73|Q5FX73_SCHJA	tr|G4V7P4|G4V7P4_SCHMA, tr|G4VGS4|G4VGS4_SCHMA, tr|Q3ZFF5|Q3ZFF5_SCHMA	cds.Treg_001025|m.11687, cds.Treg_001697|m.19027, cds.Treg_005455|m.53452	Tszi_000598|m.7325, Tszi_013579|m.102254, Tszi_026337|m.211309	Psi_DN60944_c0_g1_i1.p1, Psi_DN63556_c0_g1_i2.p1, Psi_DN65656_c0_g1_i1.p1, Psi_DN68791_c0_g1_i2.p1, Psi_DN68792_c0_g3_i6.p1, Psi_DN70841_c0_g2_i13.p2, Psi_DN70841_c0_g3_i1.p1, Psi_DN71060_c0_g2_i1.p1, Psi_DN7122_c0_g1_i1.p2	Sps_DN57610_c0_g2_i1.p1, Sps_DN58889_c0_g1_i1.p1, Sps_DN58889_c0_g3_i1.p1, Sps_DN58889_c0_g4_i4.p1, Sps_DN58889_c0_g6_i1.p1, Sps_DN58892_c0_g2_i1.p1, Sps_DN58892_c0_g4_i1.p1, Sps_DN60673_c0_g1_i1.p1, Sps_DN60673_c0_g2_i1.p1, Sps_DN60673_c1_g1_i4.p1, Sps_DN60673_c1_g2_i3.p1, Sps_DN65806_c0_g2_i1.p1, Sps_DN69136_c2_g2_i4.p1, Sps_DN70077_c2_g3_i1.p1
OG0000076	tr|A0A3R7C678|A0A3R7C678_CLOSI, tr|A0A419PDX1|A0A419PDX1_CLOSI, tr|A0A419PY67|A0A419PY67_CLOSI, tr|G7YGH4|G7YGH4_CLOSI, tr|G7YGH5|G7YGH5_CLOSI, tr|H2KV16|H2KV16_CLOSI	Cluster-65551.113959orf1, Cluster-65551.113960orf1, Cluster-65551.122135orf1, Cluster-65551.123664orf1, Cluster-65551.131355orf1, Cluster-65551.134952orf1, Cluster-65551.161351orf1, Cluster-65551.171335orf1, Cluster-65551.174976orf1, Cluster-65551.77905orf1, Cluster-65551.82934orf1, Cluster-65551.88016orf1, Cluster-65551.89378orf1, Cluster-65551.89804orf1, Cluster-65551.93070orf1	tr|A0A2H1BSW6|A0A2H1BSW6_FASHE, tr|A0A4E0R246|A0A4E0R246_FASHE, tr|A0A4E0R8Y4|A0A4E0R8Y4_FASHE, tr|A0A4E0RET5|A0A4E0RET5_FASHE, tr|A0A4E0RKT4|A0A4E0RKT4_FASHE, tr|A0A4E0S3C5|A0A4E0S3C5_FASHE	BOX15_Mlig001642g1, BOX15_Mlig001642g3, BOX15_Mlig006568g1, BOX15_Mlig007819g1, BOX15_Mlig007819g2, BOX15_Mlig012514g1, BOX15_Mlig012514g2, BOX15_Mlig014153g1, BOX15_Mlig020417g1, BOX15_Mlig020417g2, BOX15_Mlig020479g1, BOX15_Mlig020479g2, BOX15_Mlig025835g1, BOX15_Mlig026761g1, BOX15_Mlig029302g1, BOX15_Mlig030311g1, BOX15_Mlig030311g2, BOX15_Mlig030311g3, BOX15_Mlig031394g1, BOX15_Mlig031394g2,…	tr|A0A4S2LYN6|A0A4S2LYN6_OPIFE, tr|A0A4S2M4F3|A0A4S2M4F3_OPIFE, tr|A0A4S2M4V3|A0A4S2M4V3_OPIFE, tr|A0A4S2M9N5|A0A4S2M9N5_OPIFE, tr|A0A4V3SFJ8|A0A4V3SFJ8_OPIFE, tr|A0A4V3SG66|A0A4V3SG66_OPIFE	tr|A0A074ZD66|A0A074ZD66_9TREM, tr|A0A074ZV21|A0A074ZV21_9TREM, tr|A0A075A416|A0A075A416_9TREM, tr|A0A075AHQ9|A0A075AHQ9_9TREM	SMEST029906001, SMEST029910001, SMEST029913001, SMEST046697001, SMEST046710001, SMEST046728001, SMEST046732001, SMEST046742001, SMEST051527001, SMEST057816001, SMEST074377001, SMEST074378001, SMEST074396001	tr|A0A094ZUY6|A0A094ZUY6_SCHHA, tr|A0A095AJD7|A0A095AJD7_SCHHA, tr|A0A095C4Z6|A0A095C4Z6_SCHHA	tr|A0A4Z2CWC5|A0A4Z2CWC5_SCHJA, tr|A0A4Z2D656|A0A4Z2D656_SCHJA, tr|A0A4Z2D8K2|A0A4Z2D8K2_SCHJA, tr|A0A4Z2D8L7|A0A4Z2D8L7_SCHJA, tr|C1L4J3|C1L4J3_SCHJA, tr|Q5DDH3|Q5DDH3_SCHJA, tr|Q5DGU2|Q5DGU2_SCHJA	tr|A0A3Q0KSA4|A0A3Q0KSA4_SCHMA, tr|G4LX94|G4LX94_SCHMA, tr|G4V6M3|G4V6M3_SCHMA, tr|G4V6M4|G4V6M4_SCHMA, tr|G4V6M5|G4V6M5_SCHMA, tr|G4V7P2|G4V7P2_SCHMA	cds.Treg_007531|m.84825, cds.Treg_007673|m.86801, cds.Treg_008592|m.100548, cds.Treg_010423|m.123735, cds.Treg_010898|m.128815, cds.Treg_011544|m.134529, cds.Treg_012709|m.141135	Tszi_002610|m.31955, Tszi_006839|m.75263, Tszi_016252|m.133204, Tszi_019879|m.166674, Tszi_022532|m.178722, Tszi_027451|m.226838	Psi_DN64252_c0_g1_i1.p1, Psi_DN64336_c0_g1_i2.p1, Psi_DN65899_c1_g1_i4.p1, Psi_DN66547_c1_g1_i1.p1, Psi_DN66547_c1_g2_i9.p2, Psi_DN66823_c1_g1_i3.p1, Psi_DN67511_c0_g2_i4.p1, Psi_DN67511_c0_g4_i2.p1, Psi_DN68307_c1_g1_i7.p1	Sps_DN40859_c0_g1_i1.p1, Sps_DN40859_c0_g2_i1.p1, Sps_DN48166_c0_g1_i1.p1, Sps_DN50218_c0_g1_i1.p1, Sps_DN53825_c0_g1_i1.p1, Sps_DN54156_c0_g1_i2.p1, Sps_DN55405_c0_g1_i2.p1, Sps_DN55405_c0_g2_i1.p1, Sps_DN57404_c0_g1_i1.p1, Sps_DN57404_c0_g4_i2.p1, Sps_DN57404_c0_g6_i2.p1, Sps_DN58013_c0_g1_i1.p1, Sps_DN59994_c0_g1_i3.p1, Sps_DN61744_c0_g1_i1.p2, Sps_DN63044_c0_g2_i3.p1, Sps_DN63044_c0_g3_i4.p1,…
OG0000077	tr|A0A3R7DI69|A0A3R7DI69_CLOSI, tr|A0A419PES4|A0A419PES4_CLOSI, tr|A0A419Q295|A0A419Q295_CLOSI, tr|H2KUT8|H2KUT8_CLOSI	Cluster-65551.117872orf1, Cluster-65551.122786orf1, Cluster-65551.123563orf1, Cluster-65551.130986orf1, Cluster-65551.131654orf1, Cluster-65551.131655orf1, Cluster-65551.131656orf1, Cluster-65551.135163orf1, Cluster-65551.135163orf2, Cluster-65551.141535orf1, Cluster-65551.142465orf1, Cluster-65551.142465orf2, Cluster-65551.143231orf1, Cluster-65551.163769orf1, Cluster-65551.176502orf1, Cluster-6…	tr|A0A2H1BUN9|A0A2H1BUN9_FASHE, tr|A0A2H1CHR3|A0A2H1CHR3_FASHE, tr|A0A2H1CY14|A0A2H1CY14_FASHE, tr|A0A4E0QVS3|A0A4E0QVS3_FASHE, tr|A0A4E0RF43|A0A4E0RF43_FASHE, tr|A0A4E0RVG2|A0A4E0RVG2_FASHE, tr|A0A4E0RWG5|A0A4E0RWG5_FASHE, tr|A0A4E0S3F1|A0A4E0S3F1_FASHE	BOX15_Mlig004743g1, BOX15_Mlig006038g1, BOX15_Mlig007719g2, BOX15_Mlig007719g3, BOX15_Mlig008398g1, BOX15_Mlig008398g2, BOX15_Mlig008398g3, BOX15_Mlig011832g1, BOX15_Mlig013191g1, BOX15_Mlig018761g1, BOX15_Mlig021744g1, BOX15_Mlig023853g1, BOX15_Mlig023853g2, BOX15_Mlig025229g1, BOX15_Mlig025229g2, BOX15_Mlig025229g3, BOX15_Mlig025229g4	tr|A0A4S2L790|A0A4S2L790_OPIFE, tr|A0A4S2L7Y3|A0A4S2L7Y3_OPIFE, tr|A0A4S2L836|A0A4S2L836_OPIFE, tr|A0A4S2LC67|A0A4S2LC67_OPIFE, tr|A0A4S2LQT6|A0A4S2LQT6_OPIFE, tr|A0A4S2LVI1|A0A4S2LVI1_OPIFE, tr|A0A4S2M6T9|A0A4S2M6T9_OPIFE, tr|A0A4S2M721|A0A4S2M721_OPIFE, tr|A0A4S2MCG8|A0A4S2MCG8_OPIFE	tr|A0A074YYY3|A0A074YYY3_9TREM, tr|A0A074ZGG0|A0A074ZGG0_9TREM, tr|A0A074ZP74|A0A074ZP74_9TREM, tr|A0A074ZP93|A0A074ZP93_9TREM, tr|A0A075A139|A0A075A139_9TREM, tr|A0A075A548|A0A075A548_9TREM, tr|A0A075ACP5|A0A075ACP5_9TREM	SMEST023227001, SMEST025482001, SMEST025482002, SMEST031008001, SMEST031008002, SMEST032379001, SMEST050160001, SMEST067314001	tr|A0A094ZFZ1|A0A094ZFZ1_SCHHA, tr|A0A094ZJG2|A0A094ZJG2_SCHHA, tr|A0A094ZVU7|A0A094ZVU7_SCHHA, tr|A0A095AK89|A0A095AK89_SCHHA, tr|A0A095BY12|A0A095BY12_SCHHA, tr|A0A095C780|A0A095C780_SCHHA, tr|A0A095C8A8|A0A095C8A8_SCHHA	tr|A0A4Z2DAT1|A0A4Z2DAT1_SCHJA, tr|A0A4Z2DDS4|A0A4Z2DDS4_SCHJA, tr|A0A4Z2DDW7|A0A4Z2DDW7_SCHJA, tr|A0A4Z2DLT9|A0A4Z2DLT9_SCHJA, tr|A0A4Z2DTT5|A0A4Z2DTT5_SCHJA, tr|A0A4Z2DV00|A0A4Z2DV00_SCHJA	tr|A0A3Q0KCU9|A0A3Q0KCU9_SCHMA, tr|A0A3Q0KET7|A0A3Q0KET7_SCHMA, tr|A0A3Q0KH43|A0A3Q0KH43_SCHMA, tr|A0A3Q0KNA0|A0A3Q0KNA0_SCHMA, tr|G4VM64|G4VM64_SCHMA, tr|G4VM66|G4VM66_SCHMA	cds.Treg_000831|m.9829, cds.Treg_000891|m.10383, cds.Treg_008741|m.102530, cds.Treg_020740|m.209477	Tszi_013858|m.105253, Tszi_013859|m.105267, Tszi_013860|m.105281, Tszi_018102|m.152652, Tszi_021218|m.173448, Tszi_026378|m.211984	Psi_DN24263_c0_g1_i1.p2, Psi_DN61479_c0_g1_i1.p1, Psi_DN64884_c0_g1_i3.p1, Psi_DN66970_c0_g1_i1.p1, Psi_DN67432_c0_g1_i2.p1, Psi_DN72670_c1_g1_i1.p1, Psi_DN73221_c0_g3_i1.p1, Psi_DN73344_c2_g1_i9.p1	Sps_DN13469_c0_g1_i1.p1, Sps_DN29917_c0_g1_i1.p1, Sps_DN30166_c0_g1_i1.p1, Sps_DN32469_c0_g1_i1.p1, Sps_DN33118_c0_g1_i1.p1, Sps_DN53881_c0_g1_i1.p1, Sps_DN54359_c0_g1_i1.p1, Sps_DN64757_c0_g1_i1.p1, Sps_DN64757_c0_g2_i2.p1, Sps_DN64757_c0_g3_i2.p1, Sps_DN67370_c0_g1_i2.p1, Sps_DN68452_c1_g1_i1.p1, Sps_DN69919_c3_g1_i3.p1, Sps_DN70183_c3_g1_i4.p1, Sps_DN77147_c0_g1_i1.p1, Sps_DN87376_c0_g1_i1.p1
OG0000078	tr|A0A3R7DIB3|A0A3R7DIB3_CLOSI, tr|A0A3R7FK99|A0A3R7FK99_CLOSI, tr|A0A3R7FZ78|A0A3R7FZ78_CLOSI, tr|A0A419PU26|A0A419PU26_CLOSI	Cluster-65551.116940orf1, Cluster-65551.119799orf1, Cluster-65551.121579orf1, Cluster-65551.128176orf1, Cluster-65551.128562orf1, Cluster-65551.129837orf1, Cluster-65551.134365orf1, Cluster-65551.139674orf1, Cluster-65551.176636orf1, Cluster-65551.179179orf1	tr|A0A4E0RBF3|A0A4E0RBF3_FASHE, tr|A0A4E0RG13|A0A4E0RG13_FASHE, tr|A0A4E0S0K6|A0A4E0S0K6_FASHE, tr|A0A4E0S2S0|A0A4E0S2S0_FASHE	BOX15_Mlig003612g1, BOX15_Mlig003612g2, BOX15_Mlig003913g1, BOX15_Mlig003913g2, BOX15_Mlig003913g3, BOX15_Mlig003913g4, BOX15_Mlig007594g1, BOX15_Mlig007594g2, BOX15_Mlig007594g3, BOX15_Mlig007901g1, BOX15_Mlig007901g2, BOX15_Mlig012163g1, BOX15_Mlig013558g1, BOX15_Mlig015610g1, BOX15_Mlig015889g1, BOX15_Mlig015889g2, BOX15_Mlig017559g1, BOX15_Mlig018517g1, BOX15_Mlig018517g2, BOX15_Mlig021893g1,…	tr|A0A4S2LUM5|A0A4S2LUM5_OPIFE, tr|A0A4S2LYP0|A0A4S2LYP0_OPIFE, tr|A0A4S2LZF7|A0A4S2LZF7_OPIFE, tr|A0A4S2M051|A0A4S2M051_OPIFE, tr|A0A4S2M6V2|A0A4S2M6V2_OPIFE	tr|A0A074ZS89|A0A074ZS89_9TREM, tr|A0A074ZSJ9|A0A074ZSJ9_9TREM, tr|A0A075A0Z1|A0A075A0Z1_9TREM	SMEST003807001, SMEST015831001, SMEST016930001, SMEST020289001, SMEST020289002, SMEST020289003, SMEST029204001, SMEST034071001, SMEST045588001, SMEST053399001, SMEST060646001, SMEST060646002, SMEST060646003, SMEST072546001, SMEST072546002, SMEST072548001, SMEST077919001	tr|A0A094ZQJ1|A0A094ZQJ1_SCHHA, tr|A0A094ZT02|A0A094ZT02_SCHHA, tr|A0A094ZWE3|A0A094ZWE3_SCHHA, tr|A0A094ZXZ7|A0A094ZXZ7_SCHHA, tr|A0A095BRI5|A0A095BRI5_SCHHA, tr|A0A095C657|A0A095C657_SCHHA	tr|A0A4Z2CND2|A0A4Z2CND2_SCHJA, tr|A0A4Z2CSG4|A0A4Z2CSG4_SCHJA, tr|A0A4Z2CTZ6|A0A4Z2CTZ6_SCHJA, tr|A0A4Z2CUE7|A0A4Z2CUE7_SCHJA, tr|A0A4Z2D5D6|A0A4Z2D5D6_SCHJA, tr|A0A4Z2D5F7|A0A4Z2D5F7_SCHJA, tr|C1LGZ6|C1LGZ6_SCHJA	tr|A0A3Q0KBZ0|A0A3Q0KBZ0_SCHMA, tr|A0A3Q0KMQ4|A0A3Q0KMQ4_SCHMA, tr|A0A3Q0KT01|A0A3Q0KT01_SCHMA	cds.Treg_006705|m.72083, cds.Treg_009492|m.112552, cds.Treg_011731|m.135840	Tszi_006243|m.70781, Tszi_006244|m.70801, Tszi_018472|m.156131	Psi_DN57640_c0_g1_i1.p1, Psi_DN57640_c0_g2_i1.p1, Psi_DN60161_c0_g1_i2.p1, Psi_DN71935_c0_g4_i2.p1, Psi_DN72410_c0_g3_i1.p1, Psi_DN72750_c0_g2_i1.p1	Sps_DN106949_c0_g1_i1.p1, Sps_DN29050_c0_g1_i1.p1, Sps_DN48739_c0_g1_i1.p1, Sps_DN51795_c0_g1_i2.p1, Sps_DN54003_c0_g1_i1.p1, Sps_DN57743_c0_g1_i1.p1, Sps_DN57743_c0_g3_i1.p1, Sps_DN59301_c0_g1_i3.p1, Sps_DN63567_c0_g6_i1.p1, Sps_DN68180_c0_g1_i1.p1, Sps_DN70247_c3_g1_i2.p1, Sps_DN70247_c3_g2_i3.p1, Sps_DN70352_c2_g1_i3.p1, Sps_DN70352_c2_g2_i1.p1, Sps_DN72020_c0_g1_i1.p1, Sps_DN85543_c0_g1_i1.p1…
OG0000079	tr|A0A3R7CD59|A0A3R7CD59_CLOSI, tr|A0A3R7H5U5|A0A3R7H5U5_CLOSI, tr|A0A419Q5W8|A0A419Q5W8_CLOSI	Cluster-65551.113837orf1, Cluster-65551.122325orf1, Cluster-65551.129019orf2, Cluster-65551.132258orf1, Cluster-65551.136733orf1, Cluster-65551.141063orf1, Cluster-65551.141064orf1, Cluster-65551.141108orf1, Cluster-65551.151073orf1, Cluster-65551.151073orf2, Cluster-65551.165131orf1, Cluster-65551.174998orf1, Cluster-65551.174999orf1, Cluster-65551.194852orf1, Cluster-65551.82886orf1, Cluster-65…	tr|A0A4E0RLX6|A0A4E0RLX6_FASHE, tr|A0A4E0S260|A0A4E0S260_FASHE	BOX15_Mlig000402g1, BOX15_Mlig000402g3, BOX15_Mlig000540g1, BOX15_Mlig000646g1, BOX15_Mlig000646g3, BOX15_Mlig000646g5, BOX15_Mlig001875g3, BOX15_Mlig002287g1, BOX15_Mlig002287g2, BOX15_Mlig002287g3, BOX15_Mlig003405g1, BOX15_Mlig003405g2, BOX15_Mlig005698g1, BOX15_Mlig005698g2, BOX15_Mlig006231g1, BOX15_Mlig013410g1, BOX15_Mlig013434g1, BOX15_Mlig013434g2, BOX15_Mlig014609g2, BOX15_Mlig015275g1,…	tr|A0A4S2LTH2|A0A4S2LTH2_OPIFE, tr|A0A4S2LUK7|A0A4S2LUK7_OPIFE, tr|A0A4S2LWU8|A0A4S2LWU8_OPIFE, tr|A0A4S2LZY8|A0A4S2LZY8_OPIFE, tr|A0A4S2M0C2|A0A4S2M0C2_OPIFE, tr|A0A4S2M7Q1|A0A4S2M7Q1_OPIFE, tr|A0A4V3SF56|A0A4V3SF56_OPIFE, tr|A0A4V3SGI0|A0A4V3SGI0_OPIFE	tr|A0A074YZB0|A0A074YZB0_9TREM, tr|A0A074Z3M6|A0A074Z3M6_9TREM, tr|A0A074Z558|A0A074Z558_9TREM, tr|A0A074Z5T1|A0A074Z5T1_9TREM	SMEST035953001, SMEST051986001, SMEST052008001, SMEST052053002, SMEST064562001, SMEST064562002, SMEST064565001, SMEST064565002, SMEST064565004, SMEST064566002, SMEST064571002, SMEST064571004, SMEST071473001, SMEST071475001	tr|A0A094ZN02|A0A094ZN02_SCHHA, tr|A0A094ZXB0|A0A094ZXB0_SCHHA, tr|A0A095A223|A0A095A223_SCHHA, tr|A0A095BZ79|A0A095BZ79_SCHHA	tr|A0A4Z2D2L9|A0A4Z2D2L9_SCHJA, tr|A0A4Z2DT47|A0A4Z2DT47_SCHJA, tr|A0A4Z2DWM0|A0A4Z2DWM0_SCHJA	tr|A0A3Q0KM66|A0A3Q0KM66_SCHMA, tr|A0A3Q0KNZ4|A0A3Q0KNZ4_SCHMA	cds.Treg_010731|m.127210, cds.Treg_011616|m.135039, cds.Treg_017686|m.188548, cds.Treg_018757|m.195987, cds.Treg_019979|m.200475	Tszi_018244|m.153891	Psi_DN64572_c0_g1_i3.p1, Psi_DN72501_c0_g2_i3.p1, Psi_DN73885_c0_g1_i1.p1, Psi_DN73885_c0_g2_i1.p1, Psi_DN74248_c2_g5_i1.p1	Sps_DN19879_c0_g1_i1.p1, Sps_DN49199_c0_g1_i1.p1, Sps_DN49953_c0_g1_i2.p1, Sps_DN53865_c0_g1_i1.p1, Sps_DN65752_c2_g2_i1.p1, Sps_DN65752_c2_g3_i3.p1, Sps_DN65752_c2_g4_i2.p1, Sps_DN66299_c0_g1_i4.p1, Sps_DN67665_c0_g1_i1.p1, Sps_DN67665_c0_g2_i2.p1, Sps_DN67793_c1_g3_i4.p1, Sps_DN69489_c0_g3_i2.p1, Sps_DN69489_c0_g4_i1.p1, Sps_DN70188_c1_g1_i1.p1, Sps_DN70188_c1_g2_i2.p1, Sps_DN70188_c1_g3_i1.p1,…
OG0000080	tr|A0A3R7CJ11|A0A3R7CJ11_CLOSI, tr|A0A3R7CKY4|A0A3R7CKY4_CLOSI, tr|A0A3R7CN73|A0A3R7CN73_CLOSI, tr|A0A3R7ESU4|A0A3R7ESU4_CLOSI, tr|A0A3R7GHU9|A0A3R7GHU9_CLOSI, tr|A0A3R7GRN2|A0A3R7GRN2_CLOSI, tr|A0A3R7GTQ2|A0A3R7GTQ2_CLOSI, tr|A0A419QFS9|A0A419QFS9_CLOSI, tr|G7Y4U3|G7Y4U3_CLOSI	Cluster-65551.110968orf1, Cluster-65551.110968orf2, Cluster-65551.110969orf1, Cluster-65551.111304orf1, Cluster-65551.114673orf1, Cluster-65551.114674, Cluster-65551.117031orf1, Cluster-65551.117031orf2, Cluster-65551.117728, Cluster-65551.122923orf1, Cluster-65551.127567orf1, Cluster-65551.130579orf2, Cluster-65551.136050orf1, Cluster-65551.136169orf1, Cluster-65551.157258orf2, Cluster-65551.179…	tr|A0A4E0R6D2|A0A4E0R6D2_FASHE, tr|A0A4E0R7N9|A0A4E0R7N9_FASHE, tr|A0A4E0RDY8|A0A4E0RDY8_FASHE, tr|A0A4E0RT22|A0A4E0RT22_FASHE, tr|A0A4E0S0V9|A0A4E0S0V9_FASHE	BOX15_Mlig005176g1, BOX15_Mlig006752g1, BOX15_Mlig012078g1, BOX15_Mlig012078g2, BOX15_Mlig012078g3, BOX15_Mlig013270g6, BOX15_Mlig014396g1, BOX15_Mlig015097g1, BOX15_Mlig016811g1, BOX15_Mlig017641g1, BOX15_Mlig017641g2, BOX15_Mlig017641g3, BOX15_Mlig029584g1, BOX15_Mlig029584g2, BOX15_Mlig030785g2, BOX15_Mlig030785g5	tr|A0A4S2LFM1|A0A4S2LFM1_OPIFE, tr|A0A4S2LNB7|A0A4S2LNB7_OPIFE, tr|A0A4S2M2E5|A0A4S2M2E5_OPIFE, tr|A0A4S2M2E7|A0A4S2M2E7_OPIFE, tr|A0A4S2M2H0|A0A4S2M2H0_OPIFE, tr|A0A4S2M2I1|A0A4S2M2I1_OPIFE, tr|A0A4S2M2Z0|A0A4S2M2Z0_OPIFE, tr|A0A4S2M8K8|A0A4S2M8K8_OPIFE, tr|A0A4S2MET3|A0A4S2MET3_OPIFE, tr|A0A4V3SDW9|A0A4V3SDW9_OPIFE, tr|A0A4V6RH43|A0A4V6RH43_OPIFE	tr|A0A074Z4D5|A0A074Z4D5_9TREM, tr|A0A074ZCU7|A0A074ZCU7_9TREM, tr|A0A074ZFE2|A0A074ZFE2_9TREM, tr|A0A075A3I0|A0A075A3I0_9TREM, tr|A0A075A4N6|A0A075A4N6_9TREM	SMEST006721001, SMEST017104001, SMEST025359001, SMEST044247001, SMEST051755001, SMEST081276001	tr|A0A094ZIJ3|A0A094ZIJ3_SCHHA, tr|A0A094ZL13|A0A094ZL13_SCHHA, tr|A0A094ZQN6|A0A094ZQN6_SCHHA, tr|A0A094ZYG9|A0A094ZYG9_SCHHA, tr|A0A095A1S3|A0A095A1S3_SCHHA, tr|A0A095AUF3|A0A095AUF3_SCHHA	tr|A0A4Z2D8C7|A0A4Z2D8C7_SCHJA, tr|A0A4Z2D8J2|A0A4Z2D8J2_SCHJA, tr|A0A4Z2D997|A0A4Z2D997_SCHJA, tr|A0A4Z2DDZ0|A0A4Z2DDZ0_SCHJA, tr|C1L452|C1L452_SCHJA	tr|A0A3Q0KPV8|A0A3Q0KPV8_SCHMA, tr|G4VHR0|G4VHR0_SCHMA, tr|Q26594|Q26594_SCHMA	cds.Treg_000632|m.7667, cds.Treg_007399|m.82713, cds.Treg_007785|m.88622, cds.Treg_009736|m.115846, cds.Treg_018546|m.194747	Tszi_002030|m.25005, Tszi_012613|m.98908, Tszi_014158|m.109042, Tszi_015575|m.125450, Tszi_018487|m.156264, Tszi_024253|m.186615	Psi_DN64162_c0_g1_i1.p1, Psi_DN65408_c1_g1_i3.p1, Psi_DN68797_c0_g1_i2.p1, Psi_DN68804_c0_g2_i2.p1, Psi_DN69460_c2_g1_i15.p1	Sps_DN57352_c3_g1_i1.p1, Sps_DN61218_c0_g1_i1.p1, Sps_DN61218_c0_g2_i1.p1, Sps_DN61391_c0_g1_i3.p1, Sps_DN63081_c0_g1_i6.p1, Sps_DN64074_c0_g2_i2.p1, Sps_DN64074_c0_g3_i3.p1, Sps_DN64074_c0_g4_i2.p1, Sps_DN64074_c0_g8_i1.p1, Sps_DN64366_c0_g1_i1.p1, Sps_DN64955_c0_g1_i1.p1, Sps_DN65760_c1_g1_i2.p1, Sps_DN67170_c0_g1_i1.p1, Sps_DN67170_c0_g2_i1.p1, Sps_DN67953_c0_g1_i2.p1, Sps_DN67953_c0_g4_i1.p1,…
OG0000081	tr|A0A3R7CF96|A0A3R7CF96_CLOSI, tr|A0A3R7FWY8|A0A3R7FWY8_CLOSI, tr|A0A419PWF5|A0A419PWF5_CLOSI, tr|A0A419PWL9|A0A419PWL9_CLOSI, tr|A0A419QB61|A0A419QB61_CLOSI	Cluster-65551.109619orf1, Cluster-65551.109619orf2, Cluster-65551.117616orf1, Cluster-65551.119345orf1, Cluster-65551.119347orf1, Cluster-65551.124472orf1, Cluster-65551.125247, Cluster-65551.125307orf1, Cluster-65551.125470orf1, Cluster-65551.125767orf1, Cluster-65551.126141orf1, Cluster-65551.126280, Cluster-65551.126456orf1, Cluster-65551.126592orf1, Cluster-65551.126777orf1, Cluster-65551.126…	tr|A0A2H1CHR2|A0A2H1CHR2_FASHE, tr|A0A2H1CPB2|A0A2H1CPB2_FASHE, tr|A0A4E0R528|A0A4E0R528_FASHE, tr|A0A4E0R5L6|A0A4E0R5L6_FASHE, tr|A0A4E0S249|A0A4E0S249_FASHE		tr|A0A4S2L6D1|A0A4S2L6D1_OPIFE, tr|A0A4S2L720|A0A4S2L720_OPIFE, tr|A0A4S2LJ27|A0A4S2LJ27_OPIFE, tr|A0A4S2LJ37|A0A4S2LJ37_OPIFE, tr|A0A4S2LJF5|A0A4S2LJF5_OPIFE, tr|A0A4S2LQJ0|A0A4S2LQJ0_OPIFE, tr|A0A4V3SE91|A0A4V3SE91_OPIFE	tr|A0A074Z1P1|A0A074Z1P1_9TREM, tr|A0A074Z3T6|A0A074Z3T6_9TREM, tr|A0A074ZP38|A0A074ZP38_9TREM, tr|A0A074ZUZ2|A0A074ZUZ2_9TREM, tr|A0A075A5X8|A0A075A5X8_9TREM	SMEST028601001, SMEST033587001	tr|A0A094ZBQ6|A0A094ZBQ6_SCHHA, tr|A0A094ZKM1|A0A094ZKM1_SCHHA, tr|A0A094ZQ66|A0A094ZQ66_SCHHA, tr|A0A095A7H4|A0A095A7H4_SCHHA, tr|A0A095AM10|A0A095AM10_SCHHA, tr|A0A095CFJ6|A0A095CFJ6_SCHHA	tr|A0A4Z2CMD1|A0A4Z2CMD1_SCHJA, tr|A0A4Z2CMF6|A0A4Z2CMF6_SCHJA, tr|A0A4Z2CMP3|A0A4Z2CMP3_SCHJA, tr|C1LQQ9|C1LQQ9_SCHJA, tr|Q5DE66|Q5DE66_SCHJA, tr|Q5DFS8|Q5DFS8_SCHJA, tr|Q5DI11|Q5DI11_SCHJA	sp|P12812|P40_SCHMA, tr|A0A3Q0KFJ4|A0A3Q0KFJ4_SCHMA, tr|A0A3Q0KFN8|A0A3Q0KFN8_SCHMA, tr|A0A3Q0KU29|A0A3Q0KU29_SCHMA, tr|G4V8X9|G4V8X9_SCHMA	cds.Treg_000278|m.3305, cds.Treg_000279|m.3311, cds.Treg_000280|m.3318, cds.Treg_000570|m.6982, cds.Treg_000571|m.6991, cds.Treg_000572|m.7002, cds.Treg_003720|m.33609, cds.Treg_005360|m.51787, cds.Treg_005361|m.51793, cds.Treg_006570|m.69960, cds.Treg_006571|m.69965, cds.Treg_007276|m.80928, cds.Treg_008553|m.100014, cds.Treg_009480|m.112396	Tszi_000586|m.7226, Tszi_000813|m.10054, Tszi_000814|m.10060, Tszi_014269|m.110386, Tszi_014270|m.110393, Tszi_024292|m.187173, Tszi_026350|m.211527, Tszi_026506|m.213713, Tszi_027602|m.228685	Psi_DN61364_c1_g4_i1.p1, Psi_DN66046_c0_g2_i14.p1, Psi_DN66740_c0_g1_i11.p1, Psi_DN66740_c0_g3_i1.p2, Psi_DN68544_c0_g3_i4.p1, Psi_DN69540_c3_g1_i4.p1, Psi_DN69540_c3_g4_i1.p1, Psi_DN70997_c0_g1_i1.p1, Psi_DN70997_c0_g5_i1.p1, Psi_DN70997_c0_g7_i1.p2, Psi_DN71526_c0_g2_i2.p1, Psi_DN74370_c2_g1_i10.p1	Sps_DN53782_c0_g1_i1.p1, Sps_DN55410_c0_g2_i1.p1, Sps_DN56171_c0_g1_i1.p1, Sps_DN59903_c0_g1_i4.p1, Sps_DN59903_c1_g1_i5.p1, Sps_DN59903_c1_g3_i2.p1, Sps_DN59903_c1_g5_i2.p1, Sps_DN60028_c2_g1_i3.p1, Sps_DN60028_c2_g2_i1.p1, Sps_DN60028_c2_g3_i2.p1, Sps_DN60028_c2_g4_i1.p1, Sps_DN60183_c1_g1_i2.p1, Sps_DN62445_c1_g1_i1.p1, Sps_DN62445_c1_g2_i1.p1, Sps_DN65047_c0_g2_i1.p1, Sps_DN65047_c0_g3_i1.p1,…
OG0000082	tr|A0A3R7DHS1|A0A3R7DHS1_CLOSI, tr|A0A3R7FK26|A0A3R7FK26_CLOSI, tr|A0A419PHK6|A0A419PHK6_CLOSI	Cluster-65551.113213, Cluster-65551.113214, Cluster-65551.116030orf1, Cluster-65551.122583orf1, Cluster-65551.132704orf1, Cluster-65551.134773orf1, Cluster-65551.135211orf2, Cluster-65551.136766orf1, Cluster-65551.143135, Cluster-65551.154066orf1, Cluster-65551.157199orf1, Cluster-65551.157199orf2, Cluster-65551.157200, Cluster-65551.157941orf2, Cluster-65551.158530, Cluster-65551.158909orf1, Clu…	tr|A0A4E0RKV1|A0A4E0RKV1_FASHE, tr|A0A4E0RQH7|A0A4E0RQH7_FASHE, tr|A0A4E0S2T9|A0A4E0S2T9_FASHE	BOX15_Mlig006732g2, BOX15_Mlig022810g1, BOX15_Mlig028096g3, BOX15_Mlig033262g1	tr|A0A4S2JKS9|A0A4S2JKS9_OPIFE, tr|A0A4S2JLV5|A0A4S2JLV5_OPIFE, tr|A0A4S2JUZ7|A0A4S2JUZ7_OPIFE, tr|A0A4S2MA75|A0A4S2MA75_OPIFE, tr|A0A4S2MD02|A0A4S2MD02_OPIFE, tr|A0A4S2MD04|A0A4S2MD04_OPIFE, tr|A0A4S2MD09|A0A4S2MD09_OPIFE, tr|A0A4V3SH21|A0A4V3SH21_OPIFE	tr|A0A074ZIA5|A0A074ZIA5_9TREM, tr|A0A074ZQH4|A0A074ZQH4_9TREM	SMEST005727001, SMEST038900001	tr|A0A094ZD21|A0A094ZD21_SCHHA, tr|A0A095A5J7|A0A095A5J7_SCHHA	tr|A0A4Z2CUN3|A0A4Z2CUN3_SCHJA		cds.Treg_001107|m.12707, cds.Treg_003812|m.34979, cds.Treg_003829|m.35220, cds.Treg_005742|m.57384, cds.Treg_012222|m.138772, cds.Treg_016283|m.172207	Tszi_000879|m.11089, Tszi_004915|m.58637, Tszi_019343|m.163071, Tszi_024307|m.187444, Tszi_026521|m.213868	Psi_DN131666_c0_g1_i1.p1, Psi_DN54216_c0_g1_i3.p1, Psi_DN63459_c0_g1_i1.p1, Psi_DN63459_c1_g1_i2.p1, Psi_DN63459_c1_g3_i1.p1, Psi_DN63459_c1_g4_i1.p1, Psi_DN65020_c0_g1_i1.p1, Psi_DN65603_c3_g1_i4.p1, Psi_DN65603_c3_g2_i2.p1, Psi_DN65603_c4_g3_i1.p1, Psi_DN66048_c0_g2_i3.p1, Psi_DN66048_c0_g5_i1.p1, Psi_DN69056_c1_g1_i5.p1, Psi_DN73290_c2_g1_i14.p1, Psi_DN73290_c2_g5_i2.p1, Psi_DN74609_c5_g6_i2.p…	Sps_DN47304_c0_g1_i4.p1, Sps_DN49119_c0_g1_i1.p1, Sps_DN56687_c1_g1_i3.p1, Sps_DN56687_c2_g1_i1.p1, Sps_DN56687_c2_g3_i8.p1, Sps_DN56687_c2_g5_i1.p1, Sps_DN57591_c0_g1_i7.p1, Sps_DN57963_c4_g1_i1.p1, Sps_DN58178_c1_g1_i1.p1, Sps_DN58178_c1_g2_i2.p1, Sps_DN58607_c0_g6_i1.p1, Sps_DN58668_c0_g2_i8.p1, Sps_DN58668_c0_g3_i2.p1, Sps_DN59280_c0_g2_i5.p1, Sps_DN60069_c0_g1_i2.p1, Sps_DN60069_c0_g2_i3.p1,…
OG0000083	tr|A0A3R7CI92|A0A3R7CI92_CLOSI	Cluster-65551.111765orf1, Cluster-65551.112484orf1, Cluster-65551.112484orf2, Cluster-65551.116243orf1, Cluster-65551.116899orf1, Cluster-65551.135153orf1, Cluster-65551.147296orf1, Cluster-65551.153024orf1, Cluster-65551.91405orf1	tr|A0A4E0R183|A0A4E0R183_FASHE, tr|A0A4E0R9L1|A0A4E0R9L1_FASHE	BOX15_Mlig000839g1, BOX15_Mlig000839g4, BOX15_Mlig000839g5, BOX15_Mlig001326g1, BOX15_Mlig001326g2, BOX15_Mlig001738g6, BOX15_Mlig001850g6, BOX15_Mlig002273g3, BOX15_Mlig004337g1, BOX15_Mlig004361g1, BOX15_Mlig004361g2, BOX15_Mlig006798g1, BOX15_Mlig007876g1, BOX15_Mlig008259g1, BOX15_Mlig008365g1, BOX15_Mlig009848g4, BOX15_Mlig010513g1, BOX15_Mlig010782g2, BOX15_Mlig010863g1, BOX15_Mlig010863g3,…	tr|A0A4S2LF02|A0A4S2LF02_OPIFE, tr|A0A4S2LP43|A0A4S2LP43_OPIFE	tr|A0A074ZPU6|A0A074ZPU6_9TREM	SMEST049972006, SMEST049972007, SMEST075372001	tr|A0A094ZH62|A0A094ZH62_SCHHA, tr|A0A095A3J3|A0A095A3J3_SCHHA, tr|A0A095CC61|A0A095CC61_SCHHA	tr|A0A4Z2CRC3|A0A4Z2CRC3_SCHJA, tr|A0A4Z2CRF7|A0A4Z2CRF7_SCHJA, tr|A0A4Z2DFE3|A0A4Z2DFE3_SCHJA, tr|C7TY13|C7TY13_SCHJA	tr|A0A3Q0KI60|A0A3Q0KI60_SCHMA, tr|G4LYN2|G4LYN2_SCHMA, tr|G4VM27|G4VM27_SCHMA	cds.Treg_001226|m.14042, cds.Treg_002316|m.25208, cds.Treg_003272|m.30870, cds.Treg_005801|m.58300, cds.Treg_005802|m.58314, cds.Treg_006661|m.71394, cds.Treg_006662|m.71409, cds.Treg_007015|m.76769, cds.Treg_007016|m.76785, cds.Treg_012831|m.141628, cds.Treg_015089|m.154262, cds.Treg_015090|m.154277, cds.Treg_015277|m.157356, cds.Treg_015683|m.163737, cds.Treg_017414|m.185913, cds.Treg_020717|m.…	Tszi_004280|m.51708, Tszi_017844|m.150307, Tszi_025414|m.202684	Psi_DN67535_c9_g1_i5.p1, Psi_DN67902_c6_g1_i1.p2, Psi_DN68810_c2_g1_i1.p1, Psi_DN72030_c0_g1_i1.p1	Sps_DN19107_c0_g1_i1.p1, Sps_DN42767_c1_g1_i1.p1, Sps_DN56642_c4_g2_i9.p1, Sps_DN57299_c2_g1_i2.p1, Sps_DN57299_c2_g2_i1.p1, Sps_DN58314_c5_g1_i3.p1, Sps_DN58314_c5_g2_i13.p1, Sps_DN59613_c0_g1_i4.p1, Sps_DN59613_c1_g1_i2.p2, Sps_DN59613_c1_g3_i3.p1, Sps_DN59613_c1_g4_i4.p1, Sps_DN59613_c1_g5_i1.p1, Sps_DN59715_c0_g1_i7.p1, Sps_DN61299_c0_g1_i1.p1, Sps_DN66137_c0_g1_i4.p1, Sps_DN66807_c2_g2_i20.p…
OG0000084	tr|A0A3R7FB58|A0A3R7FB58_CLOSI, tr|A0A3R7JND5|A0A3R7JND5_CLOSI, tr|A0A419PRI7|A0A419PRI7_CLOSI, tr|A0A419PYC3|A0A419PYC3_CLOSI, tr|H2KQU4|H2KQU4_CLOSI	Cluster-65551.104741orf1, Cluster-65551.104742orf1, Cluster-65551.104744orf1, Cluster-65551.104745, Cluster-65551.104746, Cluster-65551.118261orf1, Cluster-65551.143933orf1, Cluster-65551.150443orf1, Cluster-65551.152937orf1, Cluster-65551.154226orf1, Cluster-65551.159965orf1, Cluster-65551.169673, Cluster-65551.181186orf1, Cluster-65551.187161orf1, Cluster-65551.51533orf1, Cluster-65551.58218orf…	tr|A0A2H1BV88|A0A2H1BV88_FASHE, tr|A0A2H1BXJ6|A0A2H1BXJ6_FASHE, tr|A0A2H1CF89|A0A2H1CF89_FASHE, tr|A0A4E0RBK7|A0A4E0RBK7_FASHE, tr|A0A4E0RE40|A0A4E0RE40_FASHE, tr|A0A4E0RL51|A0A4E0RL51_FASHE, tr|A0A4E0RTU5|A0A4E0RTU5_FASHE, tr|A0A4E0RUH8|A0A4E0RUH8_FASHE, tr|A0A4E0RUI2|A0A4E0RUI2_FASHE, tr|A0A4E0RUZ0|A0A4E0RUZ0_FASHE, tr|A0A4E0RYM6|A0A4E0RYM6_FASHE	BOX15_Mlig002008g2, BOX15_Mlig004349g1, BOX15_Mlig005892g1, BOX15_Mlig005892g2, BOX15_Mlig005892g3, BOX15_Mlig014404g1, BOX15_Mlig017184g1, BOX15_Mlig020376g3, BOX15_Mlig020376g4, BOX15_Mlig020376g7, BOX15_Mlig020376g8, BOX15_Mlig022828g1, BOX15_Mlig022828g2, BOX15_Mlig029257g1, BOX15_Mlig029257g4	tr|A0A4S2L536|A0A4S2L536_OPIFE, tr|A0A4S2M9X3|A0A4S2M9X3_OPIFE, tr|A0A4S2MB65|A0A4S2MB65_OPIFE, tr|A0A4S2MCC2|A0A4S2MCC2_OPIFE, tr|A0A4S2MCC7|A0A4S2MCC7_OPIFE, tr|A0A4V3SGR4|A0A4V3SGR4_OPIFE	tr|A0A074YYJ1|A0A074YYJ1_9TREM, tr|A0A074Z0D0|A0A074Z0D0_9TREM, tr|A0A074ZAX3|A0A074ZAX3_9TREM, tr|A0A074ZD47|A0A074ZD47_9TREM, tr|A0A074ZVB2|A0A074ZVB2_9TREM	SMEST009674001, SMEST009679001, SMEST009696001, SMEST010175001, SMEST010198001, SMEST049264001, SMEST077649002	tr|A0A094ZG41|A0A094ZG41_SCHHA, tr|A0A094ZVT5|A0A094ZVT5_SCHHA, tr|A0A095A0T9|A0A095A0T9_SCHHA, tr|A0A095A7I4|A0A095A7I4_SCHHA, tr|A0A095A8A5|A0A095A8A5_SCHHA, tr|A0A095CCS1|A0A095CCS1_SCHHA, tr|A0A095CFK7|A0A095CFK7_SCHHA	tr|A0A4Z2DC21|A0A4Z2DC21_SCHJA, tr|A0A4Z2DC69|A0A4Z2DC69_SCHJA, tr|A0A4Z2DCF9|A0A4Z2DCF9_SCHJA, tr|A0A4Z2DCV9|A0A4Z2DCV9_SCHJA, tr|A0A4Z2DP09|A0A4Z2DP09_SCHJA, tr|A0A4Z2DPB7|A0A4Z2DPB7_SCHJA, tr|C1LLA7|C1LLA7_SCHJA	tr|A0A3Q0KE20|A0A3Q0KE20_SCHMA, tr|A0A3Q0KIE2|A0A3Q0KIE2_SCHMA, tr|A0A3Q0KKA6|A0A3Q0KKA6_SCHMA, tr|A0A3Q0KMZ6|A0A3Q0KMZ6_SCHMA, tr|A0A3Q0KVF6|A0A3Q0KVF6_SCHMA	cds.Treg_001027|m.11700, cds.Treg_001738|m.19475, cds.Treg_001834|m.20469, cds.Treg_005122|m.50315, cds.Treg_011064|m.130547, cds.Treg_011478|m.133970, cds.Treg_020108|m.200803	Tszi_005579|m.64974, Tszi_014005|m.107020, Tszi_018097|m.152606	Psi_DN66805_c0_g1_i7.p1, Psi_DN67194_c2_g1_i1.p1, Psi_DN69639_c0_g1_i3.p1, Psi_DN69772_c2_g4_i1.p1, Psi_DN71981_c1_g2_i1.p1, Psi_DN72812_c1_g1_i4.p1	Sps_DN55230_c0_g1_i1.p1, Sps_DN57475_c0_g1_i1.p1, Sps_DN60497_c0_g2_i5.p1, Sps_DN60497_c0_g3_i1.p1, Sps_DN60497_c0_g4_i1.p1, Sps_DN60497_c0_g5_i1.p1, Sps_DN60770_c0_g2_i3.p1, Sps_DN64486_c0_g4_i1.p1, Sps_DN65470_c2_g1_i1.p1, Sps_DN67576_c0_g1_i1.p1, Sps_DN67937_c0_g2_i2.p1, Sps_DN67937_c0_g3_i1.p1, Sps_DN68354_c1_g1_i2.p1
OG0000085	tr|A0A3R7CCF1|A0A3R7CCF1_CLOSI, tr|A0A3R7CG75|A0A3R7CG75_CLOSI, tr|A0A3R7CGL4|A0A3R7CGL4_CLOSI, tr|A0A3R7CTN4|A0A3R7CTN4_CLOSI, tr|A0A3R7DAE9|A0A3R7DAE9_CLOSI, tr|A0A3R7DM39|A0A3R7DM39_CLOSI, tr|A0A3R7EVM5|A0A3R7EVM5_CLOSI, tr|A0A3R7F0W8|A0A3R7F0W8_CLOSI, tr|A0A3R7FZZ5|A0A3R7FZZ5_CLOSI, tr|A0A3R7GMY1|A0A3R7GMY1_CLOSI, tr|A0A3R7GRA8|A0A3R7GRA8_CLOSI, tr|A0A3R7H5Y8|A0A3R7H5Y8_CLOSI, tr|A0A3R7JQU4|A…	Cluster-65551.120728orf1, Cluster-65551.120729orf1, Cluster-65551.121601orf1, Cluster-65551.137876orf1, Cluster-65551.96775orf1, Cluster-65551.97786orf1, Cluster-65551.97789orf1	tr|A0A2H1BXG3|A0A2H1BXG3_FASHE, tr|A0A4E0R9R5|A0A4E0R9R5_FASHE, tr|A0A4E0RV44|A0A4E0RV44_FASHE	BOX15_Mlig024849g1, BOX15_Mlig024849g2, BOX15_Mlig024849g3, BOX15_Mlig025232g1, BOX15_Mlig025232g2, BOX15_Mlig027630g1, BOX15_Mlig027630g2	tr|A0A4S2JS39|A0A4S2JS39_OPIFE, tr|A0A4S2L8S3|A0A4S2L8S3_OPIFE, tr|A0A4S2LDA4|A0A4S2LDA4_OPIFE, tr|A0A4S2LF45|A0A4S2LF45_OPIFE, tr|A0A4S2LJC9|A0A4S2LJC9_OPIFE, tr|A0A4S2LJL3|A0A4S2LJL3_OPIFE, tr|A0A4S2LK87|A0A4S2LK87_OPIFE, tr|A0A4S2LRA6|A0A4S2LRA6_OPIFE, tr|A0A4S2LRB3|A0A4S2LRB3_OPIFE, tr|A0A4S2LTY9|A0A4S2LTY9_OPIFE, tr|A0A4S2LTZ7|A0A4S2LTZ7_OPIFE, tr|A0A4S2LV28|A0A4S2LV28_OPIFE, tr|A0A4S2LZI8|A…	tr|A0A074YXL4|A0A074YXL4_9TREM, tr|A0A074YZ11|A0A074YZ11_9TREM, tr|A0A074Z0R8|A0A074Z0R8_9TREM, tr|A0A074Z3D7|A0A074Z3D7_9TREM, tr|A0A074Z3N8|A0A074Z3N8_9TREM, tr|A0A074Z518|A0A074Z518_9TREM, tr|A0A074Z5F5|A0A074Z5F5_9TREM, tr|A0A074Z6C2|A0A074Z6C2_9TREM, tr|A0A074ZD41|A0A074ZD41_9TREM, tr|A0A074ZDI4|A0A074ZDI4_9TREM, tr|A0A074ZGQ0|A0A074ZGQ0_9TREM, tr|A0A074ZH17|A0A074ZH17_9TREM, tr|A0A074ZHD1|A…	SMEST023323001, SMEST031788001, SMEST031800001	tr|A0A095C7C6|A0A095C7C6_SCHHA	tr|A0A4Z2CZS2|A0A4Z2CZS2_SCHJA, tr|Q5DHY8|Q5DHY8_SCHJA	tr|A0A3Q0KU93|A0A3Q0KU93_SCHMA	cds.Treg_008217|m.95353	Tszi_014735|m.115903, Tszi_019023|m.160798	Psi_DN62555_c0_g1_i3.p2, Psi_DN63149_c0_g1_i2.p1, Psi_DN64980_c0_g1_i4.p1, Psi_DN64980_c0_g2_i3.p1, Psi_DN77918_c0_g1_i1.p1	Sps_DN119227_c0_g1_i1.p1, Sps_DN31012_c0_g1_i1.p1, Sps_DN46797_c0_g1_i1.p1, Sps_DN52702_c0_g1_i2.p1, Sps_DN53864_c0_g1_i1.p1, Sps_DN57668_c0_g1_i4.p1, Sps_DN59082_c0_g1_i2.p2, Sps_DN59082_c1_g3_i1.p2, Sps_DN62846_c0_g2_i1.p1, Sps_DN62846_c0_g3_i1.p1, Sps_DN62846_c0_g5_i1.p1, Sps_DN73052_c0_g1_i1.p1
OG0000086	tr|A0A3R7FSQ8|A0A3R7FSQ8_CLOSI, tr|A0A3R7JPE0|A0A3R7JPE0_CLOSI, tr|A0A419PRZ6|A0A419PRZ6_CLOSI, tr|A0A419PY19|A0A419PY19_CLOSI, tr|G7Y992|G7Y992_CLOSI	Cluster-65551.109026, Cluster-65551.112571orf1, Cluster-65551.114478orf1, Cluster-65551.120328orf1, Cluster-65551.125007orf1, Cluster-65551.125322orf1, Cluster-65551.130490orf1, Cluster-65551.131170orf1, Cluster-65551.139486orf1, Cluster-65551.141733orf1, Cluster-65551.142395orf1, Cluster-65551.142395orf2, Cluster-65551.142452orf1, Cluster-65551.145042orf1, Cluster-65551.145043orf1, Cluster-65551…	tr|A0A4E0QYL2|A0A4E0QYL2_FASHE, tr|A0A4E0R1Z1|A0A4E0R1Z1_FASHE, tr|A0A4E0RB43|A0A4E0RB43_FASHE, tr|A0A4E0RD01|A0A4E0RD01_FASHE, tr|A0A4E0RHU5|A0A4E0RHU5_FASHE, tr|A0A4E0RI79|A0A4E0RI79_FASHE, tr|A0A4E0S315|A0A4E0S315_FASHE	BOX15_Mlig003256g1, BOX15_Mlig003416g1, BOX15_Mlig009136g2, BOX15_Mlig011874g1, BOX15_Mlig016021g2, BOX15_Mlig017055g1, BOX15_Mlig030852g1, BOX15_Mlig031621g1, BOX15_Mlig031621g2, BOX15_Mlig031621g3	tr|A0A4S2L7V8|A0A4S2L7V8_OPIFE, tr|A0A4S2LP97|A0A4S2LP97_OPIFE, tr|A0A4S2LPA2|A0A4S2LPA2_OPIFE, tr|A0A4S2LPA3|A0A4S2LPA3_OPIFE, tr|A0A4S2LPA5|A0A4S2LPA5_OPIFE, tr|A0A4S2LQT3|A0A4S2LQT3_OPIFE, tr|A0A4S2MG07|A0A4S2MG07_OPIFE, tr|A0A4S2MGD6|A0A4S2MGD6_OPIFE, tr|A0A4S2MKU9|A0A4S2MKU9_OPIFE, tr|A0A4V3SER2|A0A4V3SER2_OPIFE, tr|A0A4V3SF09|A0A4V3SF09_OPIFE	tr|A0A074Z287|A0A074Z287_9TREM, tr|A0A074Z677|A0A074Z677_9TREM, tr|A0A074Z821|A0A074Z821_9TREM, tr|A0A074ZQQ7|A0A074ZQQ7_9TREM, tr|A0A074ZZ54|A0A074ZZ54_9TREM	SMEST005347001, SMEST007783001, SMEST008788001, SMEST016927001, SMEST016927002, SMEST018146001, SMEST018148001, SMEST020772001, SMEST052811001, SMEST052811004, SMEST074822001	tr|A0A094ZHE2|A0A094ZHE2_SCHHA, tr|A0A094ZXP3|A0A094ZXP3_SCHHA, tr|A0A095AYA4|A0A095AYA4_SCHHA, tr|A0A095BYQ1|A0A095BYQ1_SCHHA, tr|A0A095BYR3|A0A095BYR3_SCHHA	tr|A0A4Z2CPT9|A0A4Z2CPT9_SCHJA, tr|A0A4Z2CPU8|A0A4Z2CPU8_SCHJA, tr|A0A4Z2CWF9|A0A4Z2CWF9_SCHJA, tr|A0A4Z2CWJ9|A0A4Z2CWJ9_SCHJA, tr|A0A4Z2CXB9|A0A4Z2CXB9_SCHJA, tr|A0A4Z2DUC9|A0A4Z2DUC9_SCHJA, tr|A0A4Z2DXA7|A0A4Z2DXA7_SCHJA	tr|A0A3Q0KI04|A0A3Q0KI04_SCHMA, tr|A0A3Q0KPR9|A0A3Q0KPR9_SCHMA, tr|E7BBH9|E7BBH9_SCHMA, tr|G4LX39|G4LX39_SCHMA	cds.Treg_000479|m.5866, cds.Treg_003976|m.37048, cds.Treg_010177|m.121140, cds.Treg_020927|m.211917	Tszi_000368|m.4589, Tszi_005300|m.62205, Tszi_013863|m.105313, Tszi_026314|m.210988, Tszi_026380|m.212001	Psi_DN69148_c0_g1_i2.p1, Psi_DN73490_c0_g1_i1.p1, Psi_DN73992_c1_g2_i7.p1, Psi_DN74054_c1_g1_i2.p1, Psi_DN74508_c2_g1_i1.p1, Psi_DN74508_c2_g3_i2.p1	Sps_DN29164_c0_g1_i1.p1, Sps_DN46230_c0_g1_i1.p1, Sps_DN52545_c0_g1_i1.p1, Sps_DN56621_c0_g1_i1.p1, Sps_DN57934_c1_g1_i3.p1, Sps_DN58565_c0_g1_i2.p2, Sps_DN62418_c0_g1_i1.p1, Sps_DN64669_c0_g1_i3.p1, Sps_DN65512_c2_g1_i5.p1, Sps_DN66136_c1_g1_i2.p1, Sps_DN66136_c2_g1_i1.p1, Sps_DN68685_c0_g3_i2.p1, Sps_DN70387_c0_g2_i1.p1, Sps_DN70387_c0_g4_i2.p1, Sps_DN70518_c4_g1_i3.p1
OG0000087	tr|A0A3R7CYW0|A0A3R7CYW0_CLOSI, tr|A0A3R7GKY0|A0A3R7GKY0_CLOSI, tr|A0A3R7JXL0|A0A3R7JXL0_CLOSI, tr|A0A419PLW1|A0A419PLW1_CLOSI, tr|A0A419PNH5|A0A419PNH5_CLOSI	Cluster-29983.0orf1, Cluster-311.1orf1, Cluster-388.0orf1, Cluster-65551.1468orf1, Cluster-65551.1468orf2, Cluster-65551.163997orf1, Cluster-65551.163998orf1, Cluster-65551.178893orf1, Cluster-65551.181617orf1, Cluster-65551.192834, Cluster-65551.192835, Cluster-65551.203854orf1, Cluster-65551.205640orf1, Cluster-65551.20694orf1, Cluster-65551.21412orf1, Cluster-65551.41117orf1, Cluster-65551.487…	tr|A0A4E0RLY2|A0A4E0RLY2_FASHE, tr|A0A4E0RVC2|A0A4E0RVC2_FASHE, tr|A0A4E0RW69|A0A4E0RW69_FASHE, tr|A0A4E0RW84|A0A4E0RW84_FASHE, tr|A0A4E0RXX6|A0A4E0RXX6_FASHE, tr|A0A4E0RY07|A0A4E0RY07_FASHE		tr|A0A4S2LBW9|A0A4S2LBW9_OPIFE, tr|A0A4S2LJK7|A0A4S2LJK7_OPIFE, tr|A0A4S2MEN7|A0A4S2MEN7_OPIFE, tr|A0A4S2MLJ8|A0A4S2MLJ8_OPIFE, tr|A0A4V3SH86|A0A4V3SH86_OPIFE, tr|A0A4V6RGU5|A0A4V6RGU5_OPIFE	tr|A0A074YUK2|A0A074YUK2_9TREM, tr|A0A074YUW1|A0A074YUW1_9TREM, tr|A0A074YVB5|A0A074YVB5_9TREM, tr|A0A074YY69|A0A074YY69_9TREM, tr|A0A074YZ22|A0A074YZ22_9TREM, tr|A0A074Z429|A0A074Z429_9TREM, tr|A0A074Z561|A0A074Z561_9TREM, tr|A0A074Z608|A0A074Z608_9TREM, tr|A0A074Z6F3|A0A074Z6F3_9TREM, tr|A0A074ZGS6|A0A074ZGS6_9TREM, tr|A0A074ZHL1|A0A074ZHL1_9TREM, tr|A0A074ZSI3|A0A074ZSI3_9TREM, tr|A0A074ZU51|A…	SMEST009488001				cds.Treg_014188|m.146041		Psi_DN104085_c0_g1_i1.p1, Psi_DN118729_c0_g1_i1.p2, Psi_DN119533_c0_g1_i1.p1, Psi_DN55895_c1_g1_i1.p1, Psi_DN65764_c3_g2_i1.p1, Psi_DN65937_c0_g1_i1.p1, Psi_DN69280_c0_g2_i20.p1, Psi_DN69280_c0_g4_i1.p1, Psi_DN74185_c0_g1_i3.p1, Psi_DN75015_c4_g1_i3.p1	Sps_DN1024_c0_g1_i1.p1, Sps_DN121038_c0_g1_i1.p1, Sps_DN123967_c0_g1_i1.p1, Sps_DN125182_c0_g1_i1.p1, Sps_DN12714_c0_g1_i2.p1, Sps_DN19735_c0_g1_i1.p1, Sps_DN22571_c0_g1_i1.p1, Sps_DN25688_c0_g1_i1.p1, Sps_DN30694_c0_g1_i1.p1, Sps_DN33393_c0_g1_i1.p1, Sps_DN38589_c0_g1_i1.p1, Sps_DN40389_c0_g1_i1.p1, Sps_DN40646_c0_g1_i1.p1, Sps_DN41904_c0_g1_i2.p1, Sps_DN46620_c0_g1_i1.p1, Sps_DN46991_c0_g1_i1.p…
OG0000088	tr|A0A3R7FKK7|A0A3R7FKK7_CLOSI, tr|A0A3R7GVD7|A0A3R7GVD7_CLOSI, tr|A0A419Q058|A0A419Q058_CLOSI, tr|G7Y6Q2|G7Y6Q2_CLOSI, tr|G7Y822|G7Y822_CLOSI, tr|G7YE60|G7YE60_CLOSI, tr|H2KSR4|H2KSR4_CLOSI	Cluster-65551.129626orf1, Cluster-65551.132118orf1, Cluster-65551.133617orf1, Cluster-65551.144929orf1, Cluster-65551.144930orf1, Cluster-65551.145989orf1, Cluster-65551.146933orf1, Cluster-65551.146934orf1, Cluster-65551.151563orf1, Cluster-65551.152132orf1, Cluster-65551.152486orf1, Cluster-65551.155982orf1, Cluster-65551.157848orf1, Cluster-65551.158908orf1, Cluster-65551.160729orf1, Cluster-6…	tr|A0A4E0R6Z3|A0A4E0R6Z3_FASHE, tr|A0A4E0RD30|A0A4E0RD30_FASHE, tr|A0A4E0RLQ8|A0A4E0RLQ8_FASHE, tr|A0A4E0S0H4|A0A4E0S0H4_FASHE	BOX15_Mlig014142g1, BOX15_Mlig014142g2, BOX15_Mlig021901g1, BOX15_Mlig021901g2, BOX15_Mlig021901g3, BOX15_Mlig023399g1	tr|A0A4S2KZY4|A0A4S2KZY4_OPIFE, tr|A0A4S2L2Y3|A0A4S2L2Y3_OPIFE, tr|A0A4S2L342|A0A4S2L342_OPIFE, tr|A0A4S2LSZ6|A0A4S2LSZ6_OPIFE, tr|A0A4S2MF92|A0A4S2MF92_OPIFE, tr|A0A4V3SF38|A0A4V3SF38_OPIFE	tr|A0A074YX10|A0A074YX10_9TREM, tr|A0A074Z2J0|A0A074Z2J0_9TREM, tr|A0A074ZK35|A0A074ZK35_9TREM, tr|A0A074ZY84|A0A074ZY84_9TREM, tr|A0A074ZYP6|A0A074ZYP6_9TREM, tr|A0A074ZZB7|A0A074ZZB7_9TREM, tr|A0A074ZZG4|A0A074ZZG4_9TREM, tr|A0A075A2D8|A0A075A2D8_9TREM, tr|A0A075A9P9|A0A075A9P9_9TREM	SMEST024857001	tr|A0A094ZF18|A0A094ZF18_SCHHA, tr|A0A094ZGP5|A0A094ZGP5_SCHHA, tr|A0A094ZQK2|A0A094ZQK2_SCHHA, tr|A0A094ZWL0|A0A094ZWL0_SCHHA, tr|A0A094ZYH1|A0A094ZYH1_SCHHA	tr|A0A4Z2D616|A0A4Z2D616_SCHJA, tr|A0A4Z2DRR1|A0A4Z2DRR1_SCHJA, tr|Q5DE98|Q5DE98_SCHJA, tr|Q5DGK7|Q5DGK7_SCHJA	tr|G4LUC6|G4LUC6_SCHMA	cds.Treg_001048|m.11890, cds.Treg_003131|m.30370, cds.Treg_007370|m.82246	Tszi_002815|m.34212, Tszi_002816|m.34218, Tszi_014041|m.107378, Tszi_014468|m.112752, Tszi_016728|m.138718, Tszi_019479|m.164086	Psi_DN54431_c0_g1_i1.p1, Psi_DN59301_c0_g1_i1.p1, Psi_DN59640_c0_g1_i1.p1, Psi_DN61674_c0_g1_i3.p1, Psi_DN61897_c0_g1_i2.p1, Psi_DN62475_c0_g1_i2.p1, Psi_DN62503_c0_g1_i1.p1, Psi_DN64782_c0_g2_i5.p2, Psi_DN68006_c1_g1_i1.p1, Psi_DN72715_c0_g1_i1.p1, Psi_DN73036_c1_g1_i1.p1	Sps_DN15378_c0_g1_i1.p1, Sps_DN45410_c0_g1_i1.p1, Sps_DN50305_c0_g1_i1.p1, Sps_DN51978_c0_g1_i1.p1, Sps_DN51978_c0_g2_i1.p1, Sps_DN54896_c0_g2_i1.p2, Sps_DN56836_c2_g3_i1.p1, Sps_DN56836_c2_g6_i1.p1, Sps_DN57033_c0_g1_i4.p2, Sps_DN58108_c0_g1_i2.p1, Sps_DN58108_c0_g4_i2.p1, Sps_DN65889_c2_g1_i3.p1, Sps_DN66887_c0_g3_i2.p1, Sps_DN78055_c0_g1_i1.p1, Sps_DN9992_c0_g1_i1.p1
OG0000089	tr|A0A419PKJ3|A0A419PKJ3_CLOSI, tr|A0A419Q670|A0A419Q670_CLOSI	Cluster-65551.114058orf1, Cluster-65551.121510orf2, Cluster-65551.130245orf1, Cluster-65551.140368orf1, Cluster-65551.141249orf1, Cluster-65551.141249orf2, Cluster-65551.141250orf1, Cluster-65551.141444orf1, Cluster-65551.143528orf1, Cluster-65551.143528orf2, Cluster-65551.145240orf1, Cluster-65551.154256, Cluster-65551.156419orf1, Cluster-65551.158469orf1, Cluster-65551.160390orf1, Cluster-65551…	tr|A0A4E0R1Z7|A0A4E0R1Z7_FASHE, tr|A0A4E0R6Y4|A0A4E0R6Y4_FASHE, tr|A0A4E0RQR5|A0A4E0RQR5_FASHE	BOX15_Mlig000192g1, BOX15_Mlig000501g1, BOX15_Mlig001893g5, BOX15_Mlig003906g2, BOX15_Mlig005885g1, BOX15_Mlig005885g2, BOX15_Mlig006646g1, BOX15_Mlig008606g1, BOX15_Mlig009352g1, BOX15_Mlig009352g3, BOX15_Mlig009647g1, BOX15_Mlig011265g1, BOX15_Mlig011808g1, BOX15_Mlig012178g1, BOX15_Mlig013032g1, BOX15_Mlig013032g2, BOX15_Mlig013494g1, BOX15_Mlig013584g1, BOX15_Mlig013660g2, BOX15_Mlig016725g1,…	tr|A0A4S2KMB2|A0A4S2KMB2_OPIFE, tr|A0A4S2LPV6|A0A4S2LPV6_OPIFE, tr|A0A4S2LPX1|A0A4S2LPX1_OPIFE, tr|A0A4V3SES9|A0A4V3SES9_OPIFE	tr|A0A074ZZK4|A0A074ZZK4_9TREM, tr|A0A075AHV4|A0A075AHV4_9TREM	SMEST005635001, SMEST017215005, SMEST020466001, SMEST020466002, SMEST020466003, SMEST043302002, SMEST043302004, SMEST043302005, SMEST043302010, SMEST043302011, SMEST043302016, SMEST057044001	tr|A0A094ZHK4|A0A094ZHK4_SCHHA, tr|A0A094ZI16|A0A094ZI16_SCHHA, tr|A0A094ZMG6|A0A094ZMG6_SCHHA	tr|A0A4Z2CP90|A0A4Z2CP90_SCHJA, tr|A0A4Z2D7P4|A0A4Z2D7P4_SCHJA, tr|A0A4Z2DSG0|A0A4Z2DSG0_SCHJA		cds.Treg_011221|m.131947, cds.Treg_011725|m.135807, cds.Treg_012213|m.138735	Tszi_005412|m.63314	Psi_DN70324_c0_g1_i1.p1, Psi_DN72161_c0_g1_i3.p1, Psi_DN74412_c1_g1_i2.p1	Sps_DN59359_c0_g1_i1.p1, Sps_DN62186_c0_g1_i1.p1, Sps_DN62186_c0_g2_i3.p1, Sps_DN64863_c0_g2_i5.p1, Sps_DN64863_c0_g3_i3.p1, Sps_DN68753_c0_g1_i10.p1, Sps_DN69463_c0_g1_i8.p1
OG0000090	tr|A0A3R7C0C5|A0A3R7C0C5_CLOSI, tr|A0A3R7CFX5|A0A3R7CFX5_CLOSI, tr|A0A3R7CJG1|A0A3R7CJG1_CLOSI, tr|A0A3R7CJR4|A0A3R7CJR4_CLOSI, tr|A0A3R7FH36|A0A3R7FH36_CLOSI, tr|A0A3R7FVR9|A0A3R7FVR9_CLOSI, tr|A0A419PCY1|A0A419PCY1_CLOSI, tr|A0A419PD92|A0A419PD92_CLOSI, tr|A0A419PLY9|A0A419PLY9_CLOSI, tr|A0A419PNX4|A0A419PNX4_CLOSI	Cluster-65551.82960orf2, Cluster-69025.0orf1		BOX15_Mlig000070g1, BOX15_Mlig000624g2, BOX15_Mlig000759g2, BOX15_Mlig000944g2, BOX15_Mlig000944g4, BOX15_Mlig001075g54, BOX15_Mlig001683g2, BOX15_Mlig001683g5, BOX15_Mlig001689g4, BOX15_Mlig001718g3, BOX15_Mlig001816g2, BOX15_Mlig002243g1, BOX15_Mlig002725g1, BOX15_Mlig003782g1, BOX15_Mlig004788g1, BOX15_Mlig005036g1, BOX15_Mlig005464g1, BOX15_Mlig005792g1, BOX15_Mlig005914g3, BOX15_Mlig006040g1…		tr|A0A074Z4B5|A0A074Z4B5_9TREM, tr|A0A074ZYR1|A0A074ZYR1_9TREM	SMEST053935001	tr|A0A094ZFX6|A0A094ZFX6_SCHHA, tr|A0A094ZMA2|A0A094ZMA2_SCHHA, tr|A0A094ZRQ8|A0A094ZRQ8_SCHHA, tr|A0A094ZS88|A0A094ZS88_SCHHA, tr|A0A094ZSM4|A0A094ZSM4_SCHHA, tr|A0A094ZSM9|A0A094ZSM9_SCHHA, tr|A0A094ZTK1|A0A094ZTK1_SCHHA, tr|A0A094ZV78|A0A094ZV78_SCHHA, tr|A0A094ZZ81|A0A094ZZ81_SCHHA, tr|A0A095A2Q2|A0A095A2Q2_SCHHA, tr|A0A095A7K6|A0A095A7K6_SCHHA, tr|A0A095A8J7|A0A095A8J7_SCHHA, tr|A0A095C6K7|A…					Psi_DN65454_c0_g1_i6.p1, Psi_DN66712_c8_g2_i10.p1, Psi_DN70229_c0_g1_i1.p1, Psi_DN70941_c0_g3_i1.p1	Sps_DN62804_c4_g3_i1.p2, Sps_DN67903_c0_g1_i1.p4
OG0000091	tr|A0A3R7GR11|A0A3R7GR11_CLOSI, tr|A0A3R7JT26|A0A3R7JT26_CLOSI, tr|A0A419QD89|A0A419QD89_CLOSI, tr|H2KNZ3|H2KNZ3_CLOSI	Cluster-65551.116442orf1, Cluster-65551.126089orf1, Cluster-65551.126225orf1, Cluster-65551.126363orf1, Cluster-65551.126380orf1, Cluster-65551.127363orf1, Cluster-65551.129064orf1, Cluster-65551.129919orf1, Cluster-65551.1557orf1	tr|A0A2H1C3P3|A0A2H1C3P3_FASHE, tr|A0A4E0QYM4|A0A4E0QYM4_FASHE, tr|A0A4E0R3U8|A0A4E0R3U8_FASHE, tr|A0A4E0R742|A0A4E0R742_FASHE, tr|A0A4E0RF18|A0A4E0RF18_FASHE, tr|A0A4E0RGQ0|A0A4E0RGQ0_FASHE, tr|A0A4E0RXJ7|A0A4E0RXJ7_FASHE	BOX15_Mlig004411g1, BOX15_Mlig004411g2, BOX15_Mlig004411g4, BOX15_Mlig004411g5, BOX15_Mlig006670g1, BOX15_Mlig006670g2, BOX15_Mlig006670g3, BOX15_Mlig008321g1, BOX15_Mlig008321g2, BOX15_Mlig008321g3, BOX15_Mlig008769g1, BOX15_Mlig010039g1, BOX15_Mlig010039g3, BOX15_Mlig010039g4, BOX15_Mlig010039g5, BOX15_Mlig010039g6, BOX15_Mlig012117g1, BOX15_Mlig017041g1, BOX15_Mlig017041g2, BOX15_Mlig017041g3,…	tr|A0A4S2KEK8|A0A4S2KEK8_OPIFE, tr|A0A4S2KEL6|A0A4S2KEL6_OPIFE, tr|A0A4S2LEF0|A0A4S2LEF0_OPIFE, tr|A0A4S2LL72|A0A4S2LL72_OPIFE, tr|A0A4S2LLW1|A0A4S2LLW1_OPIFE, tr|A0A4S2M9E8|A0A4S2M9E8_OPIFE, tr|A0A4V3SE92|A0A4V3SE92_OPIFE, tr|A0A4V3SES4|A0A4V3SES4_OPIFE	tr|A0A074ZFH9|A0A074ZFH9_9TREM, tr|A0A074ZUP1|A0A074ZUP1_9TREM, tr|A0A074ZUU6|A0A074ZUU6_9TREM, tr|A0A075ACY5|A0A075ACY5_9TREM, tr|A0A075AG62|A0A075AG62_9TREM	SMEST044296001, SMEST047644001, SMEST055903001, SMEST058073001, SMEST067831001, SMEST075252001, SMEST075252002, SMEST076939001	tr|A0A094ZCH1|A0A094ZCH1_SCHHA, tr|A0A094ZRL3|A0A094ZRL3_SCHHA, tr|A0A094ZUU9|A0A094ZUU9_SCHHA, tr|A0A095BXE3|A0A095BXE3_SCHHA, tr|A0A095C260|A0A095C260_SCHHA	tr|A0A4Z2CY24|A0A4Z2CY24_SCHJA, tr|A0A4Z2CY26|A0A4Z2CY26_SCHJA, tr|A0A4Z2D5U7|A0A4Z2D5U7_SCHJA, tr|A0A4Z2DID8|A0A4Z2DID8_SCHJA, tr|A0A4Z2DJ26|A0A4Z2DJ26_SCHJA, tr|Q5DBQ9|Q5DBQ9_SCHJA, tr|Q5DFR7|Q5DFR7_SCHJA, tr|Q86DY0|Q86DY0_SCHJA	sp|Q26537|14332_SCHMA, sp|Q26540|14331_SCHMA, tr|G4LWW0|G4LWW0_SCHMA, tr|Q95W36|Q95W36_SCHMA, tr|Q9U491|Q9U491_SCHMA	cds.Treg_000293|m.3502, cds.Treg_006304|m.65568, cds.Treg_006829|m.73967, cds.Treg_015642|m.163176	Tszi_001292|m.16234, Tszi_013773|m.104389, Tszi_014307|m.110712, Tszi_026474|m.213321, Tszi_026475|m.213327	Psi_DN15205_c0_g1_i1.p1, Psi_DN43437_c0_g2_i1.p1, Psi_DN62164_c0_g1_i1.p1, Psi_DN63450_c0_g1_i1.p1, Psi_DN65410_c0_g1_i6.p1, Psi_DN67029_c6_g1_i3.p1, Psi_DN70257_c0_g1_i3.p1, Psi_DN70257_c0_g2_i1.p1, Psi_DN87100_c0_g1_i1.p1	Sps_DN123566_c0_g1_i1.p1, Sps_DN55177_c0_g1_i1.p1, Sps_DN55177_c0_g2_i1.p1, Sps_DN55765_c0_g2_i2.p1, Sps_DN55765_c0_g3_i1.p1, Sps_DN55765_c0_g6_i2.p1, Sps_DN61510_c2_g1_i1.p1, Sps_DN62025_c0_g1_i1.p1, Sps_DN62912_c0_g1_i1.p2, Sps_DN62912_c0_g2_i1.p1, Sps_DN62912_c0_g4_i1.p1, Sps_DN76998_c0_g1_i1.p1
OG0000092	tr|A0A3R7G4C1|A0A3R7G4C1_CLOSI, tr|A0A3R7GUZ4|A0A3R7GUZ4_CLOSI, tr|A0A3R7HC36|A0A3R7HC36_CLOSI, tr|A0A419QHS6|A0A419QHS6_CLOSI, tr|A0A419QI60|A0A419QI60_CLOSI, tr|G7YG42|G7YG42_CLOSI, tr|H2KRT0|H2KRT0_CLOSI	Cluster-65551.118609orf1, Cluster-65551.131599orf2, Cluster-65551.131600orf2, Cluster-65551.134497orf1, Cluster-65551.153399orf1, Cluster-65551.157413orf1, Cluster-65551.158138orf1, Cluster-65551.159065orf1, Cluster-65551.159457orf1, Cluster-65551.53849orf2, Cluster-65551.73887orf1, Cluster-65551.76254orf2, Cluster-65551.82265orf1, Cluster-65551.82266orf1, Cluster-65551.82678orf1, Cluster-65551.8…	tr|A0A2H1CPR0|A0A2H1CPR0_FASHE, tr|A0A4E0RAW6|A0A4E0RAW6_FASHE, tr|A0A4E0RE94|A0A4E0RE94_FASHE, tr|A0A4E0RHF4|A0A4E0RHF4_FASHE, tr|A0A4E0RWG4|A0A4E0RWG4_FASHE	BOX15_Mlig010277g1, BOX15_Mlig010277g4, BOX15_Mlig025708g1, BOX15_Mlig025708g3, BOX15_Mlig025708g4, BOX15_Mlig032719g1, BOX15_Mlig032719g2, BOX15_Mlig032719g3, BOX15_Mlig032719g4	tr|A0A4S2LM97|A0A4S2LM97_OPIFE, tr|A0A4S2LN38|A0A4S2LN38_OPIFE, tr|A0A4S2LN39|A0A4S2LN39_OPIFE, tr|A0A4S2LN43|A0A4S2LN43_OPIFE, tr|A0A4S2LN50|A0A4S2LN50_OPIFE, tr|A0A4S2LPP0|A0A4S2LPP0_OPIFE, tr|A0A4S2LPP5|A0A4S2LPP5_OPIFE, tr|A0A4S2LT92|A0A4S2LT92_OPIFE, tr|A0A4S2LU95|A0A4S2LU95_OPIFE, tr|A0A4S2LV55|A0A4S2LV55_OPIFE, tr|A0A4S2LVI9|A0A4S2LVI9_OPIFE, tr|A0A4S2LVJ6|A0A4S2LVJ6_OPIFE, tr|A0A4V3SEM1|A…	tr|A0A074Z0Q1|A0A074Z0Q1_9TREM, tr|A0A074Z0Y2|A0A074Z0Y2_9TREM, tr|A0A074Z444|A0A074Z444_9TREM, tr|A0A074ZBL2|A0A074ZBL2_9TREM, tr|A0A074ZBL7|A0A074ZBL7_9TREM	SMEST000553001, SMEST016862001, SMEST066843001	tr|A0A094ZS57|A0A094ZS57_SCHHA, tr|A0A094ZUZ2|A0A094ZUZ2_SCHHA, tr|A0A094ZUZ7|A0A094ZUZ7_SCHHA, tr|A0A095AT41|A0A095AT41_SCHHA, tr|A0A095AUA7|A0A095AUA7_SCHHA	tr|A0A4Z2CN69|A0A4Z2CN69_SCHJA, tr|A0A4Z2DQW0|A0A4Z2DQW0_SCHJA, tr|A0A4Z2DQZ8|A0A4Z2DQZ8_SCHJA, tr|A0A4Z2DR11|A0A4Z2DR11_SCHJA, tr|Q5D8J1|Q5D8J1_SCHJA, tr|Q5DDP6|Q5DDP6_SCHJA, tr|Q5DES8|Q5DES8_SCHJA	sp|Q07167|SM16_SCHMA, tr|A0A3Q0KMN3|A0A3Q0KMN3_SCHMA, tr|G4VPE1|G4VPE1_SCHMA, tr|G4VR57|G4VR57_SCHMA	cds.Treg_000215|m.2547, cds.Treg_000269|m.3231, cds.Treg_000294|m.3507, cds.Treg_003481|m.31411, cds.Treg_003725|m.33659, cds.Treg_017036|m.181897	Tszi_000397|m.4965, Tszi_001763|m.21820, Tszi_002051|m.25224, Tszi_008841|m.86566, Tszi_013781|m.104450, Tszi_015385|m.123263	Psi_DN62258_c0_g2_i1.p1, Psi_DN63876_c0_g1_i6.p1, Psi_DN66051_c0_g1_i6.p1, Psi_DN66051_c0_g2_i3.p1, Psi_DN67806_c0_g2_i3.p1, Psi_DN74058_c2_g2_i1.p1	Sps_DN106408_c0_g1_i1.p1, Sps_DN45196_c0_g1_i1.p1, Sps_DN48090_c0_g1_i1.p1, Sps_DN49420_c0_g1_i1.p1, Sps_DN51911_c0_g1_i1.p1, Sps_DN51911_c0_g2_i1.p1, Sps_DN53724_c0_g1_i2.p1, Sps_DN54433_c0_g1_i2.p1, Sps_DN55083_c0_g3_i2.p1, Sps_DN55947_c0_g1_i1.p1, Sps_DN56033_c0_g1_i4.p1, Sps_DN57074_c0_g1_i4.p1, Sps_DN57184_c0_g1_i1.p1, Sps_DN57184_c0_g2_i1.p1, Sps_DN58465_c0_g1_i1.p1, Sps_DN58465_c0_g3_i4.p1…
OG0000093	tr|A0A3R7FAC1|A0A3R7FAC1_CLOSI, tr|A0A3R7FS21|A0A3R7FS21_CLOSI, tr|A0A419PVJ3|A0A419PVJ3_CLOSI, tr|A0A419PVX9|A0A419PVX9_CLOSI, tr|G7YN19|G7YN19_CLOSI, tr|G7YQY1|G7YQY1_CLOSI, tr|G7YVJ8|G7YVJ8_CLOSI	Cluster-32532.0orf1, Cluster-65551.101777orf1, Cluster-65551.126549orf1, Cluster-65551.127390orf1, Cluster-65551.127617orf1, Cluster-65551.128748orf1, Cluster-65551.184589orf1, Cluster-65551.184591orf1, Cluster-65551.185479orf1, Cluster-65551.39515orf1, Cluster-65551.40990orf1, Cluster-65551.43989orf2, Cluster-65551.44474orf1, Cluster-65551.52731orf1	tr|A0A2H1BWW6|A0A2H1BWW6_FASHE, tr|A0A2H1C0D6|A0A2H1C0D6_FASHE, tr|A0A4E0QXX9|A0A4E0QXX9_FASHE, tr|A0A4E0R0I7|A0A4E0R0I7_FASHE, tr|A0A4E0RFK2|A0A4E0RFK2_FASHE, tr|A0A4E0RT03|A0A4E0RT03_FASHE, tr|A0A4E0RUB6|A0A4E0RUB6_FASHE, tr|A0A4E0S3V4|A0A4E0S3V4_FASHE		tr|A0A4S2JQN9|A0A4S2JQN9_OPIFE, tr|A0A4S2L5R1|A0A4S2L5R1_OPIFE, tr|A0A4S2L5R5|A0A4S2L5R5_OPIFE, tr|A0A4S2LZZ4|A0A4S2LZZ4_OPIFE, tr|A0A4S2M005|A0A4S2M005_OPIFE	tr|A0A074YZQ6|A0A074YZQ6_9TREM, tr|A0A074ZAT6|A0A074ZAT6_9TREM, tr|A0A074ZBC0|A0A074ZBC0_9TREM, tr|A0A074ZL17|A0A074ZL17_9TREM, tr|A0A074ZWM7|A0A074ZWM7_9TREM	SMEST037996001, SMEST038000001	tr|A0A095A6A4|A0A095A6A4_SCHHA, tr|A0A095CEH8|A0A095CEH8_SCHHA	tr|A0A4Z2DD62|A0A4Z2DD62_SCHJA, tr|A0A4Z2DD69|A0A4Z2DD69_SCHJA, tr|A0A4Z2DDA9|A0A4Z2DDA9_SCHJA, tr|A0A4Z2DDC6|A0A4Z2DDC6_SCHJA, tr|Q5DA05|Q5DA05_SCHJA	tr|A0A3Q0KN03|A0A3Q0KN03_SCHMA	cds.Treg_001831|m.20446, cds.Treg_008065|m.92934, cds.Treg_011325|m.132797, cds.Treg_011400|m.133384, cds.Treg_016146|m.170348, cds.Treg_017724|m.188898	Tszi_004026|m.48737, Tszi_004027|m.48747, Tszi_004028|m.48756, Tszi_014568|m.113952	Psi_DN16607_c0_g1_i1.p2, Psi_DN60858_c0_g1_i4.p2, Psi_DN61067_c0_g1_i1.p1, Psi_DN63437_c0_g1_i2.p1, Psi_DN63586_c1_g3_i1.p1, Psi_DN63893_c2_g1_i1.p1, Psi_DN64225_c0_g1_i2.p1, Psi_DN68634_c0_g2_i1.p1, Psi_DN68634_c0_g3_i2.p1, Psi_DN68946_c0_g2_i1.p1	Sps_DN106782_c0_g1_i1.p1, Sps_DN107090_c0_g1_i1.p1, Sps_DN109570_c0_g1_i1.p1, Sps_DN118739_c0_g1_i1.p2, Sps_DN119302_c0_g1_i1.p1, Sps_DN18623_c0_g1_i1.p1, Sps_DN31183_c0_g1_i1.p1, Sps_DN33548_c0_g1_i1.p1, Sps_DN38765_c0_g1_i1.p1, Sps_DN40049_c0_g1_i1.p1, Sps_DN40739_c1_g1_i1.p2, Sps_DN42565_c0_g1_i2.p1, Sps_DN42565_c0_g2_i1.p1, Sps_DN44326_c0_g1_i1.p1, Sps_DN51859_c0_g1_i1.p1, Sps_DN525_c0_g1_i1.…
OG0000094	tr|A0A3R7CFV7|A0A3R7CFV7_CLOSI, tr|A0A3R7DLF6|A0A3R7DLF6_CLOSI, tr|A0A3R7EP67|A0A3R7EP67_CLOSI, tr|A0A3R7FLX7|A0A3R7FLX7_CLOSI, tr|A0A3R7GNB4|A0A3R7GNB4_CLOSI, tr|A0A3R7JXP2|A0A3R7JXP2_CLOSI	Cluster-65551.132633orf1, Cluster-65551.14247orf1, Cluster-65551.177360, Cluster-65551.18586orf1, Cluster-65551.198805orf1, Cluster-65551.198806orf1, Cluster-65551.51312, Cluster-65551.51770orf1, Cluster-65551.55945orf1, Cluster-65551.57078orf1	tr|A0A4E0RH00|A0A4E0RH00_FASHE, tr|A0A4E0RJB1|A0A4E0RJB1_FASHE, tr|A0A4E0RVW2|A0A4E0RVW2_FASHE, tr|A0A4E0RWP9|A0A4E0RWP9_FASHE, tr|A0A4E0RXV2|A0A4E0RXV2_FASHE, tr|A0A4E0S0M9|A0A4E0S0M9_FASHE, tr|A0A4E0S2G1|A0A4E0S2G1_FASHE	BOX15_Mlig009365g1, BOX15_Mlig011447g1, BOX15_Mlig011447g2, BOX15_Mlig011447g3, BOX15_Mlig013193g1, BOX15_Mlig013193g2, BOX15_Mlig015274g2, BOX15_Mlig025674g1, BOX15_Mlig028397g1, BOX15_Mlig028397g2, BOX15_Mlig032680g1, BOX15_Mlig032954g1	tr|A0A4S2LLQ7|A0A4S2LLQ7_OPIFE, tr|A0A4S2LT75|A0A4S2LT75_OPIFE, tr|A0A4S2LZA5|A0A4S2LZA5_OPIFE, tr|A0A4S2M0T2|A0A4S2M0T2_OPIFE, tr|A0A4S2M8B4|A0A4S2M8B4_OPIFE, tr|A0A4S2MN24|A0A4S2MN24_OPIFE, tr|A0A4V3SGW2|A0A4V3SGW2_OPIFE	tr|A0A074ZIR1|A0A074ZIR1_9TREM, tr|A0A074ZKS3|A0A074ZKS3_9TREM, tr|A0A074ZVZ5|A0A074ZVZ5_9TREM, tr|A0A074ZZ79|A0A074ZZ79_9TREM, tr|A0A075A0T0|A0A075A0T0_9TREM, tr|A0A075AJA2|A0A075AJA2_9TREM	SMEST004239001, SMEST015673001, SMEST021761001, SMEST028135001, SMEST065670001, SMEST065690001, SMEST066497001, SMEST067799001, SMEST075929001, SMEST075929002, SMEST077075001	tr|A0A094ZLJ2|A0A094ZLJ2_SCHHA, tr|A0A094ZRK9|A0A094ZRK9_SCHHA, tr|A0A094ZW62|A0A094ZW62_SCHHA, tr|A0A094ZXP0|A0A094ZXP0_SCHHA, tr|A0A094ZYZ0|A0A094ZYZ0_SCHHA, tr|A0A095A3V8|A0A095A3V8_SCHHA, tr|A0A095C3X5|A0A095C3X5_SCHHA, tr|A0A095CC55|A0A095CC55_SCHHA	tr|A0A4Z2CSP7|A0A4Z2CSP7_SCHJA, tr|A0A4Z2CYX2|A0A4Z2CYX2_SCHJA, tr|A0A4Z2D7J7|A0A4Z2D7J7_SCHJA, tr|A0A4Z2D7P3|A0A4Z2D7P3_SCHJA, tr|A0A4Z2D7Q1|A0A4Z2D7Q1_SCHJA, tr|A0A4Z2DDJ3|A0A4Z2DDJ3_SCHJA, tr|A0A4Z2DH04|A0A4Z2DH04_SCHJA, tr|A0A4Z2DPE0|A0A4Z2DPE0_SCHJA, tr|A0A4Z2DR32|A0A4Z2DR32_SCHJA	tr|A0A3Q0KG12|A0A3Q0KG12_SCHMA, tr|A0A3Q0KHY9|A0A3Q0KHY9_SCHMA, tr|A0A3Q0KQX2|A0A3Q0KQX2_SCHMA	cds.Treg_001087|m.12394, cds.Treg_010194|m.121349, cds.Treg_010645|m.126283, cds.Treg_011559|m.134609, cds.Treg_017580|m.187469	Tszi_006773|m.74779, Tszi_017384|m.145717, Tszi_019233|m.162295	Psi_DN61886_c0_g1_i1.p1, Psi_DN64796_c0_g1_i1.p1, Psi_DN66904_c0_g2_i1.p1, Psi_DN68180_c0_g1_i2.p1, Psi_DN69838_c0_g2_i1.p1, Psi_DN73594_c0_g2_i1.p1, Psi_DN74057_c0_g1_i3.p1, Psi_DN74208_c0_g1_i2.p1	Sps_DN109837_c0_g1_i1.p1, Sps_DN17741_c0_g1_i1.p1, Sps_DN32180_c0_g1_i1.p1, Sps_DN39413_c0_g1_i1.p1, Sps_DN43849_c0_g1_i1.p1, Sps_DN46437_c0_g1_i1.p1, Sps_DN54996_c0_g1_i2.p1, Sps_DN57119_c0_g1_i3.p1, Sps_DN60754_c0_g1_i1.p1, Sps_DN60754_c0_g2_i1.p1, Sps_DN60754_c0_g3_i1.p1, Sps_DN62777_c0_g1_i2.p1, Sps_DN66178_c0_g3_i2.p1, Sps_DN66178_c0_g4_i1.p1, Sps_DN66717_c0_g2_i1.p1, Sps_DN70644_c2_g1_i2.p1…
OG0000095	tr|A0A3R7G6D4|A0A3R7G6D4_CLOSI, tr|A0A419PEP7|A0A419PEP7_CLOSI, tr|A0A419Q154|A0A419Q154_CLOSI	Cluster-65551.129357orf1, Cluster-65551.136272orf1, Cluster-65551.173327orf1, Cluster-65551.51497orf1, Cluster-65551.51498orf1	tr|A0A4E0QXF5|A0A4E0QXF5_FASHE, tr|A0A4E0R9W3|A0A4E0R9W3_FASHE, tr|A0A4E0RAX4|A0A4E0RAX4_FASHE, tr|A0A4E0RN35|A0A4E0RN35_FASHE	BOX15_Mlig000229g1, BOX15_Mlig000229g3, BOX15_Mlig000229g4, BOX15_Mlig000229g5, BOX15_Mlig000229g7, BOX15_Mlig000229g8, BOX15_Mlig000450g1, BOX15_Mlig000450g3, BOX15_Mlig000450g4, BOX15_Mlig000609g1, BOX15_Mlig000609g10, BOX15_Mlig000609g2, BOX15_Mlig000609g9, BOX15_Mlig001961g1, BOX15_Mlig001961g2, BOX15_Mlig002153g1, BOX15_Mlig002153g2, BOX15_Mlig002153g4, BOX15_Mlig002273g2, BOX15_Mlig003230g1…	tr|A0A4S2L356|A0A4S2L356_OPIFE, tr|A0A4S2LDR3|A0A4S2LDR3_OPIFE, tr|A0A4S2M0Y3|A0A4S2M0Y3_OPIFE, tr|A0A4S2M0Y5|A0A4S2M0Y5_OPIFE, tr|A0A4S2M3J6|A0A4S2M3J6_OPIFE, tr|A0A4S2M455|A0A4S2M455_OPIFE, tr|A0A4V3SG57|A0A4V3SG57_OPIFE	tr|A0A074Z915|A0A074Z915_9TREM, tr|A0A074ZBD1|A0A074ZBD1_9TREM	SMEST000679001, SMEST058261001, SMEST079499001, SMEST079499002	tr|A0A095A5K1|A0A095A5K1_SCHHA, tr|A0A095AQT5|A0A095AQT5_SCHHA, tr|A0A095CGQ8|A0A095CGQ8_SCHHA	tr|A0A4Z2CRD4|A0A4Z2CRD4_SCHJA, tr|A0A4Z2CRD5|A0A4Z2CRD5_SCHJA, tr|A0A4Z2CRM3|A0A4Z2CRM3_SCHJA, tr|A0A4Z2CS44|A0A4Z2CS44_SCHJA, tr|A0A4Z2DG06|A0A4Z2DG06_SCHJA, tr|A0A4Z2DG65|A0A4Z2DG65_SCHJA	tr|A0A3Q0KL00|A0A3Q0KL00_SCHMA, tr|A0A3Q0KP27|A0A3Q0KP27_SCHMA	cds.Treg_004101|m.38894	Tszi_000616|m.7626, Tszi_024608|m.191695	Psi_DN68057_c0_g1_i1.p1, Psi_DN68105_c0_g1_i2.p1	Sps_DN63190_c0_g1_i3.p1, Sps_DN64623_c0_g1_i1.p1, Sps_DN64623_c0_g2_i1.p1
OG0000096	tr|A0A3R7FX47|A0A3R7FX47_CLOSI	Cluster-65551.154289orf1, Cluster-65551.2138orf1, Cluster-65551.82329orf1, Cluster-65551.82333orf1, Cluster-65551.82336orf1	tr|A0A4E0RDV5|A0A4E0RDV5_FASHE	BOX15_Mlig000356g1, BOX15_Mlig001593g2, BOX15_Mlig002045g3, BOX15_Mlig002051g1, BOX15_Mlig004986g2, BOX15_Mlig004998g1, BOX15_Mlig006430g1, BOX15_Mlig006735g1, BOX15_Mlig006735g2, BOX15_Mlig007500g1, BOX15_Mlig007500g2, BOX15_Mlig007500g6, BOX15_Mlig008556g1, BOX15_Mlig008865g1, BOX15_Mlig008865g3, BOX15_Mlig008865g5, BOX15_Mlig010277g3, BOX15_Mlig010988g2, BOX15_Mlig011222g1, BOX15_Mlig011222g2,…	tr|A0A4S2LCQ4|A0A4S2LCQ4_OPIFE	tr|A0A075AJL6|A0A075AJL6_9TREM	SMEST004900001, SMEST004911001, SMEST004911003, SMEST004911004, SMEST004955001, SMEST004955002, SMEST004977001, SMEST005057002, SMEST005057003, SMEST005057005, SMEST005057006, SMEST005058001, SMEST005058002, SMEST005058003, SMEST005061001, SMEST005061002, SMEST005064001, SMEST005064002, SMEST005064003, SMEST005064006, SMEST005064009, SMEST014679001, SMEST017090001, SMEST035341001, SMEST064622001,…	tr|A0A094ZK28|A0A094ZK28_SCHHA, tr|A0A094ZZL1|A0A094ZZL1_SCHHA	tr|A0A4Z2DLL4|A0A4Z2DLL4_SCHJA, tr|A0A4Z2DMI8|A0A4Z2DMI8_SCHJA, tr|A0A4Z2DS48|A0A4Z2DS48_SCHJA, tr|A0A4Z2DSU7|A0A4Z2DSU7_SCHJA	tr|A0A3Q0KRY5|A0A3Q0KRY5_SCHMA	cds.Treg_005825|m.58718, cds.Treg_009829|m.116902	Tszi_004377|m.52649	Psi_DN74218_c1_g1_i1.p1, Psi_DN74218_c1_g2_i1.p1	Sps_DN57288_c0_g1_i1.p1, Sps_DN58518_c0_g1_i2.p1, Sps_DN65467_c1_g2_i5.p1
OG0000097	tr|A0A3R7DFY2|A0A3R7DFY2_CLOSI, tr|A0A3R7GDG4|A0A3R7GDG4_CLOSI, tr|A0A419PEC6|A0A419PEC6_CLOSI, tr|A0A419PGW4|A0A419PGW4_CLOSI, tr|A0A419PT41|A0A419PT41_CLOSI	Cluster-16353.0, Cluster-41734.0orf1, Cluster-65551.100998, Cluster-65551.107306orf1, Cluster-65551.108793orf1, Cluster-65551.119268orf1, Cluster-65551.122371, Cluster-65551.126596orf1, Cluster-65551.126659orf1, Cluster-65551.126667orf1, Cluster-65551.126909orf1, Cluster-65551.128231orf1, Cluster-65551.129040orf1, Cluster-65551.129040orf3, Cluster-65551.129041orf2, Cluster-65551.132413orf1, Clust…	tr|A0A4E0QX10|A0A4E0QX10_FASHE, tr|A0A4E0RUT4|A0A4E0RUT4_FASHE	BOX15_Mlig017792g2		tr|A0A074ZUW9|A0A074ZUW9_9TREM		tr|A0A094ZJ51|A0A094ZJ51_SCHHA, tr|A0A094ZKE9|A0A094ZKE9_SCHHA, tr|A0A094ZT09|A0A094ZT09_SCHHA, tr|A0A094ZYV4|A0A094ZYV4_SCHHA, tr|A0A094ZZW1|A0A094ZZW1_SCHHA, tr|A0A095A4Q5|A0A095A4Q5_SCHHA, tr|A0A095AR19|A0A095AR19_SCHHA, tr|A0A095AWQ0|A0A095AWQ0_SCHHA, tr|A0A095B1K3|A0A095B1K3_SCHHA, tr|A0A095BRL6|A0A095BRL6_SCHHA, tr|A0A095C7C4|A0A095C7C4_SCHHA, tr|A0A095C9X7|A0A095C9X7_SCHHA, tr|A0A095CH12|A…	tr|A0A4Z2CM55|A0A4Z2CM55_SCHJA, tr|A0A4Z2CZE5|A0A4Z2CZE5_SCHJA, tr|A0A4Z2DPF2|A0A4Z2DPF2_SCHJA	tr|G4LZH7|G4LZH7_SCHMA		Tszi_026405|m.212352, Tszi_026406|m.212355	Psi_DN41241_c0_g2_i1.p1, Psi_DN43899_c0_g1_i1.p1, Psi_DN59358_c0_g1_i1.p1, Psi_DN62245_c2_g1_i1.p1, Psi_DN63594_c1_g2_i2.p1, Psi_DN65308_c1_g1_i1.p1, Psi_DN65901_c0_g1_i9.p1, Psi_DN66857_c0_g1_i1.p1, Psi_DN67663_c0_g1_i1.p1, Psi_DN67663_c3_g1_i1.p1, Psi_DN68913_c0_g1_i5.p1, Psi_DN69715_c4_g2_i1.p1, Psi_DN69715_c4_g4_i1.p1, Psi_DN71079_c7_g2_i7.p1, Psi_DN71457_c0_g2_i4.p1, Psi_DN71907_c2_g3_i2.p2,…	Sps_DN107191_c0_g1_i1.p1, Sps_DN120568_c0_g1_i1.p1, Sps_DN2998_c0_g1_i1.p1, Sps_DN31598_c0_g1_i1.p1, Sps_DN42088_c0_g1_i1.p1, Sps_DN47578_c0_g1_i1.p1, Sps_DN49507_c0_g1_i1.p1, Sps_DN56246_c2_g1_i1.p1, Sps_DN56416_c0_g1_i3.p1, Sps_DN56416_c1_g2_i7.p1, Sps_DN56416_c1_g6_i1.p1, Sps_DN63935_c0_g1_i2.p1, Sps_DN65824_c5_g3_i2.p1, Sps_DN68456_c2_g1_i2.p1, Sps_DN68735_c0_g2_i7.p1, Sps_DN70169_c3_g1_i2.p1…
OG0000098	tr|A0A3R7DNY3|A0A3R7DNY3_CLOSI, tr|A0A3R7FS49|A0A3R7FS49_CLOSI, tr|A0A419QEC9|A0A419QEC9_CLOSI	Cluster-10162.0, Cluster-16419.1orf1, Cluster-3194.0, Cluster-32126.0orf1, Cluster-39615.0, Cluster-43004.0, Cluster-47298.0, Cluster-49022.0orf1, Cluster-62744.0orf1, Cluster-65551.105513, Cluster-65551.105991, Cluster-65551.107156, Cluster-65551.111639orf2, Cluster-65551.13217, Cluster-65551.132216orf1, Cluster-65551.134746, Cluster-65551.145571orf1, Cluster-65551.151680, Cluster-65551.153224, …	tr|A0A4E0RTQ3|A0A4E0RTQ3_FASHE, tr|A0A4E0S343|A0A4E0S343_FASHE		tr|A0A4S2LCR1|A0A4S2LCR1_OPIFE	tr|A0A074YWC2|A0A074YWC2_9TREM, tr|A0A074YYF9|A0A074YYF9_9TREM, tr|A0A074Z090|A0A074Z090_9TREM, tr|A0A074Z3V3|A0A074Z3V3_9TREM, tr|A0A074Z7B8|A0A074Z7B8_9TREM, tr|A0A074Z7L9|A0A074Z7L9_9TREM, tr|A0A074Z871|A0A074Z871_9TREM, tr|A0A074ZDW0|A0A074ZDW0_9TREM, tr|A0A074ZDW4|A0A074ZDW4_9TREM, tr|A0A074ZGT6|A0A074ZGT6_9TREM, tr|A0A074ZQF9|A0A074ZQF9_9TREM, tr|A0A074ZQN8|A0A074ZQN8_9TREM, tr|A0A074ZRY9|A…			tr|A0A4Z2CLB3|A0A4Z2CLB3_SCHJA, tr|A0A4Z2DMN9|A0A4Z2DMN9_SCHJA			Tszi_017007|m.141956	Psi_DN64488_c0_g1_i1.p1, Psi_DN64488_c0_g2_i1.p1	Sps_DN109904_c0_g1_i1.p1, Sps_DN120653_c0_g1_i1.p1, Sps_DN39648_c0_g1_i1.p1, Sps_DN53323_c0_g2_i1.p1, Sps_DN59714_c2_g1_i1.p1, Sps_DN59714_c3_g2_i9.p3, Sps_DN62304_c2_g2_i1.p1, Sps_DN63198_c1_g1_i1.p1, Sps_DN63198_c1_g5_i1.p1, Sps_DN63236_c3_g1_i1.p1, Sps_DN63357_c4_g1_i2.p1, Sps_DN63357_c4_g2_i2.p1, Sps_DN63444_c2_g1_i2.p1, Sps_DN63596_c2_g1_i2.p1, Sps_DN64971_c1_g1_i4.p1, Sps_DN64971_c1_g2_i1.p…
OG0000099				BOX15_Mlig007136g1, BOX15_Mlig007136g2, BOX15_Mlig007136g3, BOX15_Mlig032752g1, BOX15_Mlig032752g2, BOX15_Mlig032752g4			SMEST000101001, SMEST003315001, SMEST003316001, SMEST003395001, SMEST004294001, SMEST004511001, SMEST006212001, SMEST007654001, SMEST008701001, SMEST009461001, SMEST010057001, SMEST010234001, SMEST010369001, SMEST010692001, SMEST010700002, SMEST010758001, SMEST011251001, SMEST011251002, SMEST013714001, SMEST014605001, SMEST015007001, SMEST020308001, SMEST020775002, SMEST020877001, SMEST020958002,…
OG0000100	tr|A0A419PHU4|A0A419PHU4_CLOSI, tr|A0A419Q4X6|A0A419Q4X6_CLOSI, tr|G7Y4B1|G7Y4B1_CLOSI, tr|G7YBP6|G7YBP6_CLOSI, tr|H2KQI8|H2KQI8_CLOSI	Cluster-65551.103189, Cluster-65551.112134orf1, Cluster-65551.113804orf1, Cluster-65551.125913orf1, Cluster-65551.131103, Cluster-65551.131143, Cluster-65551.131359orf1, Cluster-65551.140322orf1, Cluster-65551.145203orf1, Cluster-65551.147653orf1	tr|A0A4E0R6T6|A0A4E0R6T6_FASHE, tr|A0A4E0RDG1|A0A4E0RDG1_FASHE, tr|A0A4E0RJF7|A0A4E0RJF7_FASHE, tr|A0A4E0RNM1|A0A4E0RNM1_FASHE, tr|A0A4E0RVJ0|A0A4E0RVJ0_FASHE	BOX15_Mlig000663g1, BOX15_Mlig000663g4, BOX15_Mlig000760g7, BOX15_Mlig000936g1, BOX15_Mlig000936g2, BOX15_Mlig000936g5, BOX15_Mlig006909g1, BOX15_Mlig009228g1, BOX15_Mlig009726g1, BOX15_Mlig010197g2, BOX15_Mlig011062g1, BOX15_Mlig011062g2, BOX15_Mlig011062g3, BOX15_Mlig013357g1, BOX15_Mlig013659g3, BOX15_Mlig018345g1, BOX15_Mlig019209g1, BOX15_Mlig019209g2, BOX15_Mlig019209g3, BOX15_Mlig023552g1,…	tr|A0A4S2KY11|A0A4S2KY11_OPIFE, tr|A0A4S2KZA0|A0A4S2KZA0_OPIFE, tr|A0A4S2L3W7|A0A4S2L3W7_OPIFE, tr|A0A4S2LNE4|A0A4S2LNE4_OPIFE, tr|A0A4S2LQH3|A0A4S2LQH3_OPIFE, tr|A0A4S2M4S9|A0A4S2M4S9_OPIFE, tr|A0A4S2M4W2|A0A4S2M4W2_OPIFE, tr|A0A4S2M5C5|A0A4S2M5C5_OPIFE, tr|A0A4S2MAI8|A0A4S2MAI8_OPIFE	tr|A0A074ZNU8|A0A074ZNU8_9TREM, tr|A0A074ZW86|A0A074ZW86_9TREM, tr|A0A075A694|A0A075A694_9TREM, tr|A0A075AJX1|A0A075AJX1_9TREM	SMEST016219001, SMEST017314001, SMEST017950001, SMEST017950002, SMEST047013001, SMEST075225001	tr|A0A094ZF04|A0A094ZF04_SCHHA, tr|A0A094ZKQ9|A0A094ZKQ9_SCHHA, tr|A0A094ZNJ7|A0A094ZNJ7_SCHHA, tr|A0A094ZPK5|A0A094ZPK5_SCHHA, tr|A0A095BWS6|A0A095BWS6_SCHHA	tr|A0A4Z2D790|A0A4Z2D790_SCHJA, tr|A0A4Z2D7B8|A0A4Z2D7B8_SCHJA, tr|A0A4Z2DB20|A0A4Z2DB20_SCHJA, tr|A0A4Z2DDU6|A0A4Z2DDU6_SCHJA, tr|A0A4Z2DLF8|A0A4Z2DLF8_SCHJA, tr|A0A4Z2DT70|A0A4Z2DT70_SCHJA, tr|A0A4Z2DTE3|A0A4Z2DTE3_SCHJA, tr|A1XBS2|A1XBS2_SCHJA, tr|C1L8T5|C1L8T5_SCHJA	tr|A0A3Q0KGP3|A0A3Q0KGP3_SCHMA, tr|G4VE67|G4VE67_SCHMA, tr|G4VFV4|G4VFV4_SCHMA, tr|Q26560|Q26560_SCHMA	cds.Treg_000250|m.2965, cds.Treg_006278|m.65200, cds.Treg_007712|m.87437	Tszi_000400|m.5029, Tszi_003149|m.38266, Tszi_013988|m.106789, Tszi_014713|m.115658, Tszi_018849|m.159386	Psi_DN67245_c1_g1_i1.p1, Psi_DN69677_c0_g2_i1.p1, Psi_DN71026_c0_g1_i1.p1, Psi_DN72760_c0_g2_i1.p1, Psi_DN74327_c0_g2_i2.p1	Sps_DN109188_c0_g1_i1.p1, Sps_DN60452_c2_g1_i1.p1, Sps_DN62801_c1_g3_i1.p1, Sps_DN64236_c0_g2_i2.p1, Sps_DN64236_c0_g3_i1.p1, Sps_DN64236_c0_g4_i1.p2, Sps_DN65271_c0_g2_i1.p1, Sps_DN66209_c0_g2_i2.p1, Sps_DN66776_c0_g2_i1.p1, Sps_DN66776_c1_g4_i4.p1, Sps_DN66825_c0_g2_i5.p1, Sps_DN66825_c0_g5_i1.p1, Sps_DN69506_c1_g2_i1.p1, Sps_DN69506_c1_g5_i1.p1, Sps_DN83137_c0_g1_i1.p1
OG0000101	tr|A0A3R7FJQ7|A0A3R7FJQ7_CLOSI, tr|A0A3R7FQ64|A0A3R7FQ64_CLOSI, tr|A0A419PMM5|A0A419PMM5_CLOSI, tr|A0A419Q8C3|A0A419Q8C3_CLOSI, tr|A0A419QGZ5|A0A419QGZ5_CLOSI	Cluster-65551.102562orf1, Cluster-65551.112833, Cluster-65551.115795, Cluster-65551.118628, Cluster-65551.123217orf1, Cluster-65551.130193orf1, Cluster-65551.131430orf1, Cluster-65551.131440orf1, Cluster-65551.131722orf1, Cluster-65551.132273, Cluster-65551.133577orf1, Cluster-65551.140657orf1, Cluster-65551.143169orf1, Cluster-65551.147347orf1, Cluster-65551.147347orf2, Cluster-65551.147350orf1,…	tr|A0A4E0R4E4|A0A4E0R4E4_FASHE, tr|A0A4E0RA79|A0A4E0RA79_FASHE, tr|A0A4E0RE86|A0A4E0RE86_FASHE, tr|A0A4E0RF46|A0A4E0RF46_FASHE, tr|A0A4E0RGW7|A0A4E0RGW7_FASHE, tr|A0A4E0RHT3|A0A4E0RHT3_FASHE, tr|A0A4E0RJ38|A0A4E0RJ38_FASHE, tr|A0A4E0RJS6|A0A4E0RJS6_FASHE, tr|A0A4E0RLC9|A0A4E0RLC9_FASHE, tr|A0A4E0RQP5|A0A4E0RQP5_FASHE	BOX15_Mlig002315g1, BOX15_Mlig002315g2, BOX15_Mlig002315g4, BOX15_Mlig004095g1, BOX15_Mlig004095g2, BOX15_Mlig004095g4	tr|A0A4S2L9V0|A0A4S2L9V0_OPIFE, tr|A0A4S2LAI7|A0A4S2LAI7_OPIFE, tr|A0A4S2LAK9|A0A4S2LAK9_OPIFE, tr|A0A4S2LB41|A0A4S2LB41_OPIFE, tr|A0A4S2LJQ2|A0A4S2LJQ2_OPIFE, tr|A0A4S2LJZ3|A0A4S2LJZ3_OPIFE, tr|A0A4S2LK16|A0A4S2LK16_OPIFE, tr|A0A4S2M6J1|A0A4S2M6J1_OPIFE, tr|A0A4S2M6Q6|A0A4S2M6Q6_OPIFE, tr|A0A4S2MC07|A0A4S2MC07_OPIFE, tr|A0A4S2MC28|A0A4S2MC28_OPIFE, tr|A0A4S2MG49|A0A4S2MG49_OPIFE, tr|A0A4V3SDE5|A…	tr|A0A074ZPN5|A0A074ZPN5_9TREM, tr|A0A075A1W2|A0A075A1W2_9TREM, tr|A0A075A3S7|A0A075A3S7_9TREM, tr|A0A075ABF5|A0A075ABF5_9TREM	SMEST004996001, SMEST027392001, SMEST027393001, SMEST027393002, SMEST027395001, SMEST027395002, SMEST027395003, SMEST027396001	tr|A0A095AJY8|A0A095AJY8_SCHHA, tr|A0A095CAZ0|A0A095CAZ0_SCHHA, tr|A0A095CBA2|A0A095CBA2_SCHHA, tr|A0A095CE39|A0A095CE39_SCHHA	tr|A0A4Z2DB25|A0A4Z2DB25_SCHJA, tr|A0A4Z2DB42|A0A4Z2DB42_SCHJA, tr|A0A4Z2DCS3|A0A4Z2DCS3_SCHJA, tr|A0A4Z2DCY2|A0A4Z2DCY2_SCHJA, tr|A0A4Z2DV26|A0A4Z2DV26_SCHJA	tr|A0A3Q0KG70|A0A3Q0KG70_SCHMA, tr|A0A3Q0KIZ3|A0A3Q0KIZ3_SCHMA, tr|A0A3Q0KMM3|A0A3Q0KMM3_SCHMA	cds.Treg_007397|m.82693, cds.Treg_008964|m.105698, cds.Treg_016472|m.174817	Tszi_000392|m.4847, Tszi_006949|m.75908, Tszi_013896|m.105744, Tszi_013950|m.106366	Psi_DN70673_c1_g1_i7.p1, Psi_DN71860_c2_g1_i5.p1, Psi_DN71871_c0_g1_i3.p1, Psi_DN73091_c1_g1_i5.p1, Psi_DN73523_c1_g1_i1.p1, Psi_DN73691_c0_g1_i1.p1, Psi_DN73793_c0_g1_i2.p1	Sps_DN55832_c0_g1_i1.p1, Sps_DN59240_c0_g1_i4.p1, Sps_DN62108_c0_g1_i2.p1, Sps_DN65256_c0_g1_i3.p1, Sps_DN65698_c0_g1_i3.p1, Sps_DN66070_c1_g1_i2.p1, Sps_DN67690_c0_g1_i3.p1, Sps_DN67991_c0_g1_i6.p1, Sps_DN68870_c0_g2_i3.p1, Sps_DN69226_c1_g2_i2.p1, Sps_DN69226_c1_g5_i2.p1
OG0000102		Cluster-65551.160714, Cluster-65551.77990, Cluster-65551.89582, Cluster-65551.89708	tr|A0A4E0RAK1|A0A4E0RAK1_FASHE, tr|A0A4E0RI51|A0A4E0RI51_FASHE											Sps_DN119131_c0_g1_i1.p1, Sps_DN33185_c0_g1_i1.p1, Sps_DN38447_c0_g1_i1.p1, Sps_DN46638_c0_g1_i1.p1, Sps_DN51255_c0_g1_i1.p1, Sps_DN51255_c0_g2_i1.p1, Sps_DN51255_c0_g3_i1.p1, Sps_DN51832_c0_g2_i2.p1, Sps_DN52466_c0_g1_i1.p1, Sps_DN52501_c0_g1_i3.p1, Sps_DN54450_c0_g1_i1.p1, Sps_DN55313_c0_g2_i3.p1, Sps_DN55643_c0_g1_i1.p1, Sps_DN55643_c0_g2_i7.p1, Sps_DN55755_c0_g1_i4.p1, Sps_DN57429_c0_g1_i1.p1…
OG0000103	tr|A0A3R7CB51|A0A3R7CB51_CLOSI, tr|A0A3R7CHI4|A0A3R7CHI4_CLOSI, tr|A0A3R7CWD1|A0A3R7CWD1_CLOSI, tr|A0A3R7D0Z3|A0A3R7D0Z3_CLOSI, tr|A0A3R7FP75|A0A3R7FP75_CLOSI, tr|A0A3R7FWK5|A0A3R7FWK5_CLOSI, tr|A0A3R7GCJ5|A0A3R7GCJ5_CLOSI, tr|A0A3R7H3I2|A0A3R7H3I2_CLOSI, tr|A0A3R7H7T2|A0A3R7H7T2_CLOSI, tr|A0A419Q2R5|A0A419Q2R5_CLOSI, tr|A0A419Q460|A0A419Q460_CLOSI, tr|A0A419Q935|A0A419Q935_CLOSI, tr|A0A419QA08|A…			BOX15_Mlig023551g2		tr|A0A074Z269|A0A074Z269_9TREM, tr|A0A074Z606|A0A074Z606_9TREM, tr|A0A074Z9S9|A0A074Z9S9_9TREM, tr|A0A074ZD30|A0A074ZD30_9TREM, tr|A0A074ZGY9|A0A074ZGY9_9TREM, tr|A0A074ZRQ6|A0A074ZRQ6_9TREM, tr|A0A074ZUE3|A0A074ZUE3_9TREM, tr|A0A075A910|A0A075A910_9TREM, tr|A0A075AC13|A0A075AC13_9TREM	SMEST002040001, SMEST009188001, SMEST009188002, SMEST009188003, SMEST013793001, SMEST036215001, SMEST048736001, SMEST054196001, SMEST061180001, SMEST079181001, SMEST079576001	tr|A0A094ZY47|A0A094ZY47_SCHHA	tr|A0A4Z2CKQ6|A0A4Z2CKQ6_SCHJA, tr|A0A4Z2DRZ1|A0A4Z2DRZ1_SCHJA		cds.Treg_016001|m.168446		Psi_DN108321_c0_g1_i1.p1, Psi_DN112099_c0_g1_i1.p1, Psi_DN51888_c0_g1_i1.p1, Psi_DN60724_c0_g1_i2.p1, Psi_DN61234_c0_g1_i2.p1, Psi_DN63080_c0_g1_i1.p1, Psi_DN63432_c2_g1_i5.p1, Psi_DN63432_c2_g2_i1.p1, Psi_DN63432_c2_g8_i1.p1, Psi_DN65084_c2_g2_i1.p1, Psi_DN65599_c1_g1_i7.p1, Psi_DN65599_c1_g4_i1.p1, Psi_DN65662_c0_g1_i5.p1, Psi_DN67316_c4_g1_i4.p1, Psi_DN67316_c4_g8_i1.p1, Psi_DN68012_c0_g2_i1.p…	Sps_DN111979_c0_g1_i1.p1, Sps_DN26467_c0_g1_i1.p1, Sps_DN32570_c0_g1_i1.p1, Sps_DN39656_c0_g1_i3.p1, Sps_DN42586_c0_g1_i1.p1, Sps_DN42982_c0_g1_i2.p1, Sps_DN42982_c0_g2_i1.p1, Sps_DN43559_c0_g1_i1.p1, Sps_DN44888_c0_g1_i1.p1, Sps_DN45905_c0_g1_i1.p2, Sps_DN46588_c0_g1_i1.p1, Sps_DN46776_c0_g1_i1.p1, Sps_DN47938_c0_g1_i1.p1, Sps_DN54098_c0_g1_i1.p1, Sps_DN56257_c1_g1_i2.p1, Sps_DN57310_c4_g3_i4.p1…
OG0000104	tr|A0A3R7D483|A0A3R7D483_CLOSI, tr|A0A419QC47|A0A419QC47_CLOSI, tr|G7Y8S9|G7Y8S9_CLOSI	Cluster-65551.119999orf1, Cluster-65551.120000orf2, Cluster-65551.121393orf1, Cluster-65551.125358orf1, Cluster-65551.128803, Cluster-65551.129163orf1, Cluster-65551.134075orf1, Cluster-65551.141765orf1, Cluster-65551.98486orf1	tr|A0A2H1CKY1|A0A2H1CKY1_FASHE, tr|A0A4E0RIZ2|A0A4E0RIZ2_FASHE, tr|A0A4E0RM00|A0A4E0RM00_FASHE, tr|A0A4E0RNR9|A0A4E0RNR9_FASHE	BOX15_Mlig001100g1, BOX15_Mlig003620g1, BOX15_Mlig003620g2, BOX15_Mlig003620g4, BOX15_Mlig009737g1, BOX15_Mlig009737g2, BOX15_Mlig010847g1, BOX15_Mlig011637g1, BOX15_Mlig011637g2, BOX15_Mlig011637g3, BOX15_Mlig012022g1, BOX15_Mlig013673g1, BOX15_Mlig016792g1, BOX15_Mlig016792g2, BOX15_Mlig020763g1, BOX15_Mlig021038g1, BOX15_Mlig021038g2, BOX15_Mlig021247g1, BOX15_Mlig021247g2, BOX15_Mlig021247g3,…	tr|A0A4S2LDI4|A0A4S2LDI4_OPIFE, tr|A0A4S2LFY0|A0A4S2LFY0_OPIFE, tr|A0A4S2LVM0|A0A4S2LVM0_OPIFE, tr|A0A4S2LVM4|A0A4S2LVM4_OPIFE, tr|A0A4S2M7N6|A0A4S2M7N6_OPIFE	tr|A0A074Z3Y4|A0A074Z3Y4_9TREM, tr|A0A075ADF1|A0A075ADF1_9TREM	SMEST026178001, SMEST026323001, SMEST030619001, SMEST030620002, SMEST035214001, SMEST035214002, SMEST042605001, SMEST042605002, SMEST049854001, SMEST052620001, SMEST072655001, SMEST076066001, SMEST076068001, SMEST077710001, SMEST077710002	tr|A0A094ZDA6|A0A094ZDA6_SCHHA, tr|A0A095AZQ0|A0A095AZQ0_SCHHA, tr|A0A095B370|A0A095B370_SCHHA	tr|A0A4Z2CX60|A0A4Z2CX60_SCHJA, tr|A0A4Z2DEF3|A0A4Z2DEF3_SCHJA, tr|A0A4Z2DEI3|A0A4Z2DEI3_SCHJA, tr|A0A4Z2DL47|A0A4Z2DL47_SCHJA, tr|Q5DET6|Q5DET6_SCHJA, tr|Q5DGN7|Q5DGN7_SCHJA, tr|Q86ET1|Q86ET1_SCHJA	tr|A0A3Q0KM10|A0A3Q0KM10_SCHMA, tr|A0A3Q0KV72|A0A3Q0KV72_SCHMA, tr|G4LXZ3|G4LXZ3_SCHMA, tr|Q26554|Q26554_SCHMA	cds.Treg_001126|m.12907, cds.Treg_015569|m.161942, cds.Treg_015633|m.163033, cds.Treg_016337|m.172923	Tszi_000160|m.1836, Tszi_000373|m.4651, Tszi_002967|m.35988, Tszi_003073|m.37412, Tszi_026507|m.213719	Psi_DN64120_c0_g1_i1.p1, Psi_DN67136_c0_g1_i3.p1, Psi_DN67475_c0_g1_i1.p1, Psi_DN71318_c0_g2_i1.p1, Psi_DN71931_c3_g2_i2.p1	Sps_DN122088_c0_g1_i1.p1, Sps_DN37055_c0_g1_i1.p1, Sps_DN42577_c0_g1_i1.p1, Sps_DN53286_c0_g1_i1.p1, Sps_DN58755_c0_g1_i1.p1, Sps_DN60878_c0_g2_i2.p1, Sps_DN60878_c0_g3_i2.p1, Sps_DN64665_c1_g2_i2.p1, Sps_DN64665_c1_g3_i1.p1, Sps_DN64665_c1_g4_i1.p1, Sps_DN67978_c0_g3_i2.p1
OG0000105	tr|A0A3R7FZ98|A0A3R7FZ98_CLOSI, tr|A0A3R7JVT1|A0A3R7JVT1_CLOSI, tr|A0A3R7JWX7|A0A3R7JWX7_CLOSI, tr|A0A419Q245|A0A419Q245_CLOSI, tr|A0A419Q918|A0A419Q918_CLOSI	Cluster-65551.104733orf1, Cluster-65551.108813orf1, Cluster-65551.108814orf1, Cluster-65551.112510orf1, Cluster-65551.113486orf1, Cluster-65551.113487orf1, Cluster-65551.122680orf1, Cluster-65551.158950orf1, Cluster-65551.158951orf1, Cluster-65551.158952orf1, Cluster-65551.161293orf2, Cluster-65551.57389orf1, Cluster-65551.86682orf1, Cluster-65551.89456orf2	tr|A0A2H1BU18|A0A2H1BU18_FASHE, tr|A0A2H1CRS1|A0A2H1CRS1_FASHE, tr|A0A4E0RPK3|A0A4E0RPK3_FASHE	BOX15_Mlig002157g2, BOX15_Mlig002157g4, BOX15_Mlig002157g7, BOX15_Mlig007888g2, BOX15_Mlig013190g1, BOX15_Mlig013496g1, BOX15_Mlig013496g2, BOX15_Mlig019227g2, BOX15_Mlig019227g5, BOX15_Mlig019724g2, BOX15_Mlig023164g1	tr|A0A4S2LE64|A0A4S2LE64_OPIFE, tr|A0A4S2LH75|A0A4S2LH75_OPIFE, tr|A0A4S2M0D5|A0A4S2M0D5_OPIFE, tr|A0A4S2M512|A0A4S2M512_OPIFE, tr|A0A4S2M528|A0A4S2M528_OPIFE, tr|A0A4S2M543|A0A4S2M543_OPIFE, tr|A0A4S2M5J3|A0A4S2M5J3_OPIFE, tr|A0A4V3SDR6|A0A4V3SDR6_OPIFE, tr|A0A4V3SFS6|A0A4V3SFS6_OPIFE	tr|A0A074Z769|A0A074Z769_9TREM, tr|A0A074ZQR2|A0A074ZQR2_9TREM, tr|A0A074ZS26|A0A074ZS26_9TREM, tr|A0A075A4R6|A0A075A4R6_9TREM, tr|A0A075A531|A0A075A531_9TREM	SMEST002057001, SMEST008535001, SMEST064462001, SMEST071011001, SMEST071011002, SMEST071011003, SMEST072173001, SMEST072173002, SMEST072173006	tr|A0A094ZFU3|A0A094ZFU3_SCHHA, tr|A0A094ZGY1|A0A094ZGY1_SCHHA, tr|A0A094ZL16|A0A094ZL16_SCHHA, tr|A0A094ZRB6|A0A094ZRB6_SCHHA, tr|A0A095A1J6|A0A095A1J6_SCHHA, tr|A0A095A5S2|A0A095A5S2_SCHHA, tr|A0A095AVP3|A0A095AVP3_SCHHA	tr|A0A4Z2CVK0|A0A4Z2CVK0_SCHJA, tr|A0A4Z2CY95|A0A4Z2CY95_SCHJA, tr|A0A4Z2DG37|A0A4Z2DG37_SCHJA, tr|A0A4Z2DG56|A0A4Z2DG56_SCHJA, tr|A0A4Z2DMY0|A0A4Z2DMY0_SCHJA, tr|A0A4Z2DRN8|A0A4Z2DRN8_SCHJA, tr|A0A4Z2DS27|A0A4Z2DS27_SCHJA, tr|C1LF65|C1LF65_SCHJA	tr|A0A3Q0KD59|A0A3Q0KD59_SCHMA, tr|A0A3Q0KFG9|A0A3Q0KFG9_SCHMA, tr|A0A3Q0KP76|A0A3Q0KP76_SCHMA, tr|A0A3Q0KQ65|A0A3Q0KQ65_SCHMA	cds.Treg_008693|m.101872, cds.Treg_008694|m.101880, cds.Treg_008695|m.101888, cds.Treg_008697|m.101915, cds.Treg_008831|m.103774, cds.Treg_009064|m.106986, cds.Treg_009065|m.107012, cds.Treg_011987|m.137392	Tszi_003577|m.43293, Tszi_003905|m.47228, Tszi_005241|m.61710, Tszi_011627|m.96273, Tszi_018297|m.154467, Tszi_021251|m.173567, Tszi_027719|m.230046	Psi_DN63575_c0_g1_i1.p1, Psi_DN64549_c0_g1_i1.p1, Psi_DN72619_c1_g1_i6.p1	Sps_DN15681_c0_g1_i1.p1, Sps_DN33645_c0_g1_i1.p1, Sps_DN50675_c0_g1_i1.p1, Sps_DN58435_c0_g1_i3.p1, Sps_DN58456_c0_g1_i2.p1, Sps_DN63095_c0_g1_i2.p1, Sps_DN64934_c0_g1_i3.p1, Sps_DN64934_c0_g2_i5.p1, Sps_DN66416_c1_g1_i1.p1, Sps_DN66416_c1_g2_i1.p1, Sps_DN73988_c0_g1_i1.p1
OG0000106	tr|A0A3R7CIB9|A0A3R7CIB9_CLOSI, tr|A0A3R7H474|A0A3R7H474_CLOSI, tr|A0A419Q2I1|A0A419Q2I1_CLOSI, tr|A0A419Q2X9|A0A419Q2X9_CLOSI	Cluster-65551.124755orf1, Cluster-65551.125623orf1, Cluster-65551.125624orf1, Cluster-65551.126483orf1, Cluster-65551.128115orf1, Cluster-65551.128133orf1, Cluster-65551.158166, Cluster-65551.159573, Cluster-65551.159575orf1, Cluster-65551.159578, Cluster-65551.159579orf1, Cluster-65551.159580orf1, Cluster-65551.159581, Cluster-65551.162213orf1, Cluster-65551.82483, Cluster-65551.86848orf1, Clust…	tr|A0A4E0RZC0|A0A4E0RZC0_FASHE, tr|A0A4E0S0Z4|A0A4E0S0Z4_FASHE	BOX15_Mlig000517g1, BOX15_Mlig004620g1, BOX15_Mlig005185g1, BOX15_Mlig005185g4, BOX15_Mlig005283g1, BOX15_Mlig008813g1, BOX15_Mlig008813g2, BOX15_Mlig008813g3, BOX15_Mlig008813g4, BOX15_Mlig009327g2, BOX15_Mlig009327g5, BOX15_Mlig009327g7, BOX15_Mlig011209g1, BOX15_Mlig011209g4, BOX15_Mlig017507g1, BOX15_Mlig017507g2, BOX15_Mlig017507g3, BOX15_Mlig031210g1	tr|A0A4S2LIN0|A0A4S2LIN0_OPIFE, tr|A0A4S2LIP1|A0A4S2LIP1_OPIFE, tr|A0A4S2LIP7|A0A4S2LIP7_OPIFE, tr|A0A4S2LIZ7|A0A4S2LIZ7_OPIFE, tr|A0A4S2LKK5|A0A4S2LKK5_OPIFE, tr|A0A4S2LKL7|A0A4S2LKL7_OPIFE, tr|A0A4S2LQA9|A0A4S2LQA9_OPIFE, tr|A0A4S2LR61|A0A4S2LR61_OPIFE, tr|A0A4S2LR69|A0A4S2LR69_OPIFE, tr|A0A4S2LRM8|A0A4S2LRM8_OPIFE, tr|A0A4S2LRN9|A0A4S2LRN9_OPIFE, tr|A0A4V3SE68|A0A4V3SE68_OPIFE	tr|A0A075A4W1|A0A075A4W1_9TREM, tr|A0A075ABU6|A0A075ABU6_9TREM, tr|A0A075AJG1|A0A075AJG1_9TREM	SMEST023108001, SMEST030132001, SMEST042839001	tr|A0A094ZZ78|A0A094ZZ78_SCHHA, tr|A0A095A0K4|A0A095A0K4_SCHHA, tr|A0A095A7Z0|A0A095A7Z0_SCHHA, tr|A0A095AZR0|A0A095AZR0_SCHHA, tr|A0A095C3K0|A0A095C3K0_SCHHA	tr|A0A4Z2CQH0|A0A4Z2CQH0_SCHJA, tr|A0A4Z2CQJ0|A0A4Z2CQJ0_SCHJA, tr|A0A4Z2CQM7|A0A4Z2CQM7_SCHJA, tr|A0A4Z2CQN3|A0A4Z2CQN3_SCHJA, tr|A0A4Z2CR31|A0A4Z2CR31_SCHJA, tr|A0A4Z2CR81|A0A4Z2CR81_SCHJA	tr|A0A3Q0KFA6|A0A3Q0KFA6_SCHMA, tr|A0A3Q0KP72|A0A3Q0KP72_SCHMA, tr|A0A3Q0KV37|A0A3Q0KV37_SCHMA, tr|G4VI62|G4VI62_SCHMA, tr|G4VI63|G4VI63_SCHMA, tr|G4VI66|G4VI66_SCHMA	cds.Treg_000683|m.8238, cds.Treg_000890|m.10372, cds.Treg_000991|m.11429	Tszi_003327|m.40555, Tszi_013684|m.103549, Tszi_024362|m.188251, Tszi_026582|m.214776	Psi_DN130424_c0_g1_i1.p1, Psi_DN60734_c0_g1_i2.p1, Psi_DN63367_c1_g1_i2.p1, Psi_DN63367_c1_g2_i4.p1, Psi_DN64457_c1_g1_i4.p1, Psi_DN68781_c0_g1_i2.p1, Psi_DN69535_c1_g1_i1.p1, Psi_DN69535_c2_g1_i5.p1, Psi_DN69954_c0_g1_i4.p1, Psi_DN69954_c0_g5_i1.p1, Psi_DN74971_c1_g2_i4.p1	Sps_DN55510_c0_g1_i1.p1, Sps_DN57406_c0_g1_i1.p1, Sps_DN57406_c2_g1_i4.p1, Sps_DN57406_c2_g2_i1.p1, Sps_DN61326_c1_g3_i1.p1, Sps_DN65276_c0_g2_i3.p1, Sps_DN66808_c0_g1_i1.p1, Sps_DN66808_c0_g3_i1.p1, Sps_DN68437_c0_g1_i1.p1, Sps_DN76459_c0_g1_i1.p1
OG0000107	tr|A0A3R7G6L4|A0A3R7G6L4_CLOSI, tr|A0A3R7GNK1|A0A3R7GNK1_CLOSI, tr|A0A3R7GU91|A0A3R7GU91_CLOSI, tr|A0A3R7H2E9|A0A3R7H2E9_CLOSI	Cluster-65551.125646orf1, Cluster-65551.127913orf1, Cluster-65551.137067, Cluster-65551.137093orf1, Cluster-65551.149351orf1, Cluster-65551.155412orf1, Cluster-65551.177770orf1, Cluster-65551.181384orf1, Cluster-65551.182397orf1, Cluster-65551.187580orf1, Cluster-65551.33445orf1, Cluster-65551.50170orf1, Cluster-65551.73436orf1, Cluster-65551.87325orf1, Cluster-65551.87528orf1, Cluster-65551.9321…	tr|A0A4E0RE54|A0A4E0RE54_FASHE, tr|A0A4E0RPR9|A0A4E0RPR9_FASHE, tr|A0A4E0S0C3|A0A4E0S0C3_FASHE, tr|A0A4E0S1Q8|A0A4E0S1Q8_FASHE	BOX15_Mlig000129g2, BOX15_Mlig026250g1, BOX15_Mlig026250g3, BOX15_Mlig026250g5	tr|A0A4S2LS90|A0A4S2LS90_OPIFE, tr|A0A4S2M3T0|A0A4S2M3T0_OPIFE, tr|A0A4S2MBI4|A0A4S2MBI4_OPIFE	tr|A0A074ZUS7|A0A074ZUS7_9TREM, tr|A0A075A198|A0A075A198_9TREM, tr|A0A075A2P7|A0A075A2P7_9TREM, tr|A0A075A6J2|A0A075A6J2_9TREM, tr|A0A075AD34|A0A075AD34_9TREM, tr|A0A075AEW5|A0A075AEW5_9TREM	SMEST025325001, SMEST025325003, SMEST025325006, SMEST025325010, SMEST035516001, SMEST035516002, SMEST035516005, SMEST035516007, SMEST035516008, SMEST038449016, SMEST038449022, SMEST038449033, SMEST038449034, SMEST038449043, SMEST038449044, SMEST041927001, SMEST041927002, SMEST041927003, SMEST041927007, SMEST042151003, SMEST053906001, SMEST053906004, SMEST053906005, SMEST068618002, SMEST068618003,…	tr|A0A094ZK37|A0A094ZK37_SCHHA, tr|A0A094ZMY1|A0A094ZMY1_SCHHA, tr|A0A094ZPD0|A0A094ZPD0_SCHHA, tr|A0A094ZSS8|A0A094ZSS8_SCHHA, tr|A0A095BYV2|A0A095BYV2_SCHHA, tr|A0A095C040|A0A095C040_SCHHA	tr|A0A4Z2D3C1|A0A4Z2D3C1_SCHJA, tr|A0A4Z2D3F1|A0A4Z2D3F1_SCHJA, tr|A0A4Z2DIE5|A0A4Z2DIE5_SCHJA, tr|A0A4Z2DSA0|A0A4Z2DSA0_SCHJA		cds.Treg_007579|m.85412, cds.Treg_008204|m.95185, cds.Treg_017283|m.184504	Tszi_003789|m.45849, Tszi_004620|m.55457, Tszi_016844|m.140132, Tszi_020229|m.168727, Tszi_022107|m.177068, Tszi_027290|m.224768	Psi_DN66627_c0_g1_i1.p1, Psi_DN70193_c0_g1_i1.p1, Psi_DN72636_c0_g1_i2.p1, Psi_DN73151_c0_g1_i1.p1, Psi_DN74400_c1_g1_i3.p1, Psi_DN74400_c1_g3_i2.p1	Sps_DN113962_c0_g1_i1.p1, Sps_DN119810_c0_g1_i1.p1, Sps_DN21341_c0_g2_i1.p1, Sps_DN43303_c0_g1_i1.p2, Sps_DN48952_c0_g1_i1.p1, Sps_DN50623_c0_g2_i1.p1, Sps_DN50647_c0_g1_i1.p1, Sps_DN52475_c1_g1_i1.p1, Sps_DN67797_c0_g1_i3.p1, Sps_DN69604_c0_g1_i1.p1, Sps_DN70427_c2_g1_i3.p1, Sps_DN70751_c0_g1_i1.p1, Sps_DN70793_c0_g1_i1.p1, Sps_DN84872_c0_g1_i1.p1
OG0000108	tr|A0A3R7CTP5|A0A3R7CTP5_CLOSI, tr|A0A3R7CXQ4|A0A3R7CXQ4_CLOSI, tr|A0A3R7EN71|A0A3R7EN71_CLOSI, tr|A0A3R7F2U8|A0A3R7F2U8_CLOSI, tr|A0A3R7FDE2|A0A3R7FDE2_CLOSI, tr|A0A3R7G932|A0A3R7G932_CLOSI, tr|A0A3R7GA15|A0A3R7GA15_CLOSI, tr|A0A3R7GE93|A0A3R7GE93_CLOSI, tr|A0A419PQI7|A0A419PQI7_CLOSI, tr|A0A419PQM6|A0A419PQM6_CLOSI	Cluster-65551.146994orf1, Cluster-65551.184594orf1	tr|A0A4E0RHE0|A0A4E0RHE0_FASHE		tr|A0A4S2KJJ6|A0A4S2KJJ6_OPIFE, tr|A0A4S2L9E7|A0A4S2L9E7_OPIFE, tr|A0A4S2L9F9|A0A4S2L9F9_OPIFE, tr|A0A4S2L9G6|A0A4S2L9G6_OPIFE, tr|A0A4S2LA24|A0A4S2LA24_OPIFE, tr|A0A4S2LA64|A0A4S2LA64_OPIFE, tr|A0A4S2LA87|A0A4S2LA87_OPIFE, tr|A0A4S2LCJ2|A0A4S2LCJ2_OPIFE, tr|A0A4S2LP23|A0A4S2LP23_OPIFE, tr|A0A4S2LQK0|A0A4S2LQK0_OPIFE, tr|A0A4S2LRC5|A0A4S2LRC5_OPIFE, tr|A0A4S2LRI4|A0A4S2LRI4_OPIFE, tr|A0A4S2MEE4|A…	tr|A0A074ZA43|A0A074ZA43_9TREM, tr|A0A074ZP27|A0A074ZP27_9TREM, tr|A0A074ZZY3|A0A074ZZY3_9TREM	SMEST011622001, SMEST011627001, SMEST011630001, SMEST026283001, SMEST026300001, SMEST026300002, SMEST026301001, SMEST026302001, SMEST026354001, SMEST026355001, SMEST026361001, SMEST026361002, SMEST026362002, SMEST026376001, SMEST026377002, SMEST042170001, SMEST042170002, SMEST042174002, SMEST042174003, SMEST042235001, SMEST042676001, SMEST042720001, SMEST070472001						Psi_DN62583_c3_g1_i1.p1, Psi_DN62583_c3_g2_i1.p1, Psi_DN62583_c4_g1_i5.p1, Psi_DN62583_c4_g3_i1.p1, Psi_DN62583_c4_g4_i1.p1, Psi_DN62614_c1_g2_i2.p1, Psi_DN64360_c0_g1_i1.p1, Psi_DN64360_c0_g3_i1.p1, Psi_DN64360_c1_g1_i1.p1, Psi_DN64360_c1_g2_i1.p1, Psi_DN66055_c0_g1_i1.p1, Psi_DN66055_c0_g4_i1.p1, Psi_DN67198_c1_g1_i7.p1, Psi_DN67198_c1_g2_i1.p1, Psi_DN72776_c0_g2_i1.p1, Psi_DN72776_c1_g1_i2.p1,…	Sps_DN110238_c0_g1_i1.p1, Sps_DN53541_c0_g1_i2.p1, Sps_DN54293_c0_g1_i2.p1, Sps_DN61731_c2_g1_i2.p1, Sps_DN61731_c2_g2_i1.p1, Sps_DN64378_c0_g1_i1.p1, Sps_DN65212_c1_g1_i5.p1, Sps_DN65212_c1_g2_i3.p1, Sps_DN66832_c0_g1_i1.p1, Sps_DN66832_c1_g1_i3.p1, Sps_DN66832_c1_g2_i1.p1, Sps_DN67019_c0_g1_i4.p1, Sps_DN69503_c2_g1_i3.p1, Sps_DN69503_c2_g3_i2.p1, Sps_DN69503_c2_g6_i1.p1, Sps_DN70380_c2_g1_i1.p1…
OG0000109	tr|A0A3R7DAZ2|A0A3R7DAZ2_CLOSI, tr|A0A419QD00|A0A419QD00_CLOSI	Cluster-65551.105805, Cluster-65551.157405orf1, Cluster-65551.159213orf1, Cluster-65551.159214orf1, Cluster-65551.166111orf1, Cluster-65551.67285orf1, Cluster-65551.74980orf1	tr|A0A4E0R0M1|A0A4E0R0M1_FASHE, tr|A0A4E0RDG0|A0A4E0RDG0_FASHE, tr|A0A4E0RYI8|A0A4E0RYI8_FASHE	BOX15_Mlig004493g3, BOX15_Mlig005042g2, BOX15_Mlig006253g2, BOX15_Mlig007183g1, BOX15_Mlig013942g3, BOX15_Mlig014308g2, BOX15_Mlig018298g1, BOX15_Mlig033111g1	tr|A0A4S2LSJ6|A0A4S2LSJ6_OPIFE, tr|A0A4S2LT22|A0A4S2LT22_OPIFE, tr|A0A4S2LVK6|A0A4S2LVK6_OPIFE, tr|A0A4S2LWH2|A0A4S2LWH2_OPIFE, tr|A0A4S2M0Z7|A0A4S2M0Z7_OPIFE, tr|A0A4S2M276|A0A4S2M276_OPIFE	tr|A0A074ZGD7|A0A074ZGD7_9TREM, tr|A0A074ZPL5|A0A074ZPL5_9TREM	SMEST002681001, SMEST002681002, SMEST002681003, SMEST002681004, SMEST002681005, SMEST002681006, SMEST008181001, SMEST008181002, SMEST008181003, SMEST037355001	tr|A0A095A0W0|A0A095A0W0_SCHHA, tr|A0A095AWT7|A0A095AWT7_SCHHA	tr|A0A4Z2CLR6|A0A4Z2CLR6_SCHJA, tr|A0A4Z2CLS5|A0A4Z2CLS5_SCHJA, tr|A0A4Z2D3V5|A0A4Z2D3V5_SCHJA	tr|A0A3Q0KM70|A0A3Q0KM70_SCHMA, tr|G4VHP9|G4VHP9_SCHMA	cds.Treg_001840|m.20510, cds.Treg_006008|m.61240, cds.Treg_006302|m.65529, cds.Treg_006310|m.65611, cds.Treg_008394|m.97905, cds.Treg_008735|m.102442, cds.Treg_009625|m.114413, cds.Treg_009837|m.117037, cds.Treg_014789|m.150115, cds.Treg_015005|m.153115, cds.Treg_015078|m.154029, cds.Treg_015334|m.158224, cds.Treg_015400|m.159250, cds.Treg_015937|m.167403, cds.Treg_015938|m.167421, cds.Treg_01691…	Tszi_001016|m.12586, Tszi_001017|m.12598, Tszi_002076|m.25451, Tszi_006748|m.74617, Tszi_007671|m.80434, Tszi_008481|m.84685, Tszi_008615|m.85347, Tszi_012665|m.99240, Tszi_022115|m.177106, Tszi_022137|m.177184, Tszi_022162|m.177299, Tszi_022216|m.177531, Tszi_022224|m.177563, Tszi_022505|m.178613, Tszi_023253|m.180799, Tszi_023270|m.180842, Tszi_023478|m.181615, Tszi_024801|m.194442, Tszi_025171…	Psi_DN66539_c0_g1_i3.p1, Psi_DN68576_c0_g1_i1.p1, Psi_DN71575_c1_g2_i1.p1	Sps_DN41629_c0_g1_i1.p1, Sps_DN56869_c0_g1_i1.p1, Sps_DN59604_c2_g3_i3.p1, Sps_DN67524_c0_g1_i2.p1, Sps_DN68675_c0_g5_i1.p1, Sps_DN68864_c0_g1_i4.p1, Sps_DN68864_c0_g2_i1.p1, Sps_DN68864_c0_g3_i1.p1
OG0000110	tr|A0A3R7EQL0|A0A3R7EQL0_CLOSI, tr|G7YVJ4|G7YVJ4_CLOSI, tr|H2KQA5|H2KQA5_CLOSI	Cluster-65551.117658orf1, Cluster-65551.117659orf1, Cluster-65551.117660orf1, Cluster-65551.123823, Cluster-65551.124311orf1, Cluster-65551.125723orf1, Cluster-65551.129913orf1, Cluster-65551.147793orf1	tr|A0A2H1BSN8|A0A2H1BSN8_FASHE, tr|A0A2H1BUB8|A0A2H1BUB8_FASHE, tr|A0A4E0QYB1|A0A4E0QYB1_FASHE, tr|A0A4E0R4C1|A0A4E0R4C1_FASHE	BOX15_Mlig002720g1, BOX15_Mlig004818g1, BOX15_Mlig004818g2, BOX15_Mlig005039g1, BOX15_Mlig005039g2, BOX15_Mlig005039g3, BOX15_Mlig007902g1, BOX15_Mlig007902g2, BOX15_Mlig007902g3, BOX15_Mlig007902g4, BOX15_Mlig009206g1, BOX15_Mlig009206g3, BOX15_Mlig010634g1, BOX15_Mlig010634g2, BOX15_Mlig015442g1, BOX15_Mlig015579g1, BOX15_Mlig019960g1, BOX15_Mlig019960g2, BOX15_Mlig023625g1, BOX15_Mlig023625g2,…	tr|A0A4S2L8A0|A0A4S2L8A0_OPIFE, tr|A0A4S2LIK3|A0A4S2LIK3_OPIFE, tr|A0A4S2LP46|A0A4S2LP46_OPIFE, tr|A0A4S2M257|A0A4S2M257_OPIFE	tr|A0A074ZEX7|A0A074ZEX7_9TREM, tr|A0A074ZF17|A0A074ZF17_9TREM, tr|A0A074ZKI1|A0A074ZKI1_9TREM	SMEST000928001, SMEST000928002, SMEST000945001, SMEST000945002, SMEST033952001, SMEST033952002, SMEST033952003, SMEST052735001, SMEST052739001, SMEST052739002, SMEST052741001, SMEST052741002, SMEST052750001, SMEST052759001, SMEST052759002, SMEST052762001, SMEST052762002, SMEST052763001, SMEST052764001, SMEST052764002, SMEST067743001, SMEST070321001, SMEST070321002	tr|A0A094ZQ83|A0A094ZQ83_SCHHA, tr|A0A094ZWY4|A0A094ZWY4_SCHHA	tr|A0A4Z2D2K6|A0A4Z2D2K6_SCHJA, tr|A0A4Z2D3K0|A0A4Z2D3K0_SCHJA, tr|A0A4Z2DQR1|A0A4Z2DQR1_SCHJA, tr|Q5D9T3|Q5D9T3_SCHJA, tr|Q5DCD7|Q5DCD7_SCHJA	tr|A0A3Q0KE19|A0A3Q0KE19_SCHMA, tr|G4VDJ6|G4VDJ6_SCHMA	cds.Treg_000037|m.445, cds.Treg_009402|m.111451, cds.Treg_009403|m.111469, cds.Treg_009404|m.111488	Tszi_004479|m.53731, Tszi_025233|m.200385	Psi_DN63205_c0_g2_i1.p1, Psi_DN63902_c0_g2_i1.p1, Psi_DN68522_c0_g1_i1.p1, Psi_DN68522_c0_g2_i2.p1	Sps_DN19948_c0_g1_i1.p1, Sps_DN30823_c0_g1_i2.p1, Sps_DN34900_c0_g1_i1.p1, Sps_DN49821_c0_g1_i1.p1, Sps_DN55737_c0_g1_i1.p1, Sps_DN60037_c2_g1_i1.p1, Sps_DN60549_c2_g1_i1.p1, Sps_DN60549_c3_g3_i2.p1, Sps_DN65123_c1_g2_i1.p1, Sps_DN65123_c1_g5_i1.p1, Sps_DN70686_c0_g1_i1.p1
OG0000111	tr|A0A3R7C5U3|A0A3R7C5U3_CLOSI, tr|A0A3R7CI63|A0A3R7CI63_CLOSI, tr|A0A3R7FCM1|A0A3R7FCM1_CLOSI, tr|A0A3R7FWT9|A0A3R7FWT9_CLOSI, tr|A0A419PRK8|A0A419PRK8_CLOSI, tr|A0A419PRS3|A0A419PRS3_CLOSI, tr|A0A419PX82|A0A419PX82_CLOSI, tr|A0A419PY56|A0A419PY56_CLOSI, tr|A0A419Q1A4|A0A419Q1A4_CLOSI, tr|A0A419QD58|A0A419QD58_CLOSI	Cluster-39480.1, Cluster-42758.2orf1, Cluster-45434.0, Cluster-65551.123650a, Cluster-65551.137857orf1, Cluster-65551.14184, Cluster-65551.154225a, Cluster-65551.182800orf1, Cluster-65551.195225, Cluster-65551.20380, Cluster-65551.204464, Cluster-65551.27363, Cluster-65551.28444, Cluster-65551.50441orf1, Cluster-65551.5366, Cluster-65551.68370orf1, Cluster-65551.69159orf1, Cluster-65551.71441, Cl…		BOX15_Mlig022126g1	tr|A0A4V3SBC2|A0A4V3SBC2_OPIFE	tr|A0A074Z6V7|A0A074Z6V7_9TREM, tr|A0A074Z6Z2|A0A074Z6Z2_9TREM, tr|A0A074Z8G4|A0A074Z8G4_9TREM, tr|A0A074ZAL2|A0A074ZAL2_9TREM, tr|A0A074ZCM1|A0A074ZCM1_9TREM, tr|A0A074ZDL7|A0A074ZDL7_9TREM, tr|A0A074ZKT6|A0A074ZKT6_9TREM, tr|A0A074ZNU1|A0A074ZNU1_9TREM, tr|A0A074ZW45|A0A074ZW45_9TREM, tr|A0A074ZYA3|A0A074ZYA3_9TREM, tr|A0A075A1N2|A0A075A1N2_9TREM, tr|A0A075A412|A0A075A412_9TREM, tr|A0A075A5L4|A…	SMEST002061001, SMEST003381001, SMEST030262001						Psi_DN15303_c0_g1_i1.p1, Psi_DN19867_c0_g1_i1.p1, Psi_DN33001_c0_g1_i1.p1, Psi_DN56920_c1_g1_i1.p1, Psi_DN60449_c0_g1_i1.p1, Psi_DN61102_c0_g1_i2.p1, Psi_DN61102_c2_g1_i1.p1, Psi_DN63518_c2_g2_i1.p1, Psi_DN63518_c2_g3_i5.p1, Psi_DN63518_c2_g4_i2.p1, Psi_DN64335_c3_g2_i1.p1, Psi_DN64990_c1_g1_i8.p1, Psi_DN64990_c1_g2_i3.p1, Psi_DN65954_c3_g4_i1.p1, Psi_DN67028_c6_g3_i1.p1, Psi_DN67307_c0_g1_i1.p1,…	Sps_DN30880_c0_g1_i1.p1, Sps_DN46054_c0_g1_i1.p1, Sps_DN46617_c0_g1_i1.p1, Sps_DN49085_c0_g1_i1.p1, Sps_DN55216_c1_g1_i1.p1, Sps_DN55830_c5_g1_i7.p1, Sps_DN56373_c0_g2_i1.p1, Sps_DN56373_c1_g1_i5.p1, Sps_DN58049_c5_g1_i1.p1, Sps_DN58049_c9_g3_i3.p1, Sps_DN58424_c0_g3_i1.p1, Sps_DN60393_c2_g1_i1.p1, Sps_DN60812_c5_g1_i7.p1, Sps_DN60963_c1_g1_i1.p1, Sps_DN60963_c2_g1_i1.p1, Sps_DN60963_c3_g2_i1.p1,…
OG0000112	tr|A0A3R7C7X9|A0A3R7C7X9_CLOSI, tr|G7Y2I9|G7Y2I9_CLOSI	Cluster-65551.120688orf2, Cluster-65551.120690orf2, Cluster-65551.126507orf1, Cluster-65551.126950orf1, Cluster-65551.127404orf1, Cluster-65551.80204, Cluster-65551.85986, Cluster-65551.86030, Cluster-65551.86823orf2, Cluster-65551.86986orf1	tr|A0A4E0QT09|A0A4E0QT09_FASHE, tr|A0A4E0R0U0|A0A4E0R0U0_FASHE, tr|A0A4E0R2L0|A0A4E0R2L0_FASHE, tr|A0A4E0RMF0|A0A4E0RMF0_FASHE	BOX15_Mlig005866g1, BOX15_Mlig005866g2, BOX15_Mlig023254g1, BOX15_Mlig023254g2, BOX15_Mlig023254g3, BOX15_Mlig023254g4, BOX15_Mlig024523g1, BOX15_Mlig024523g2, BOX15_Mlig024523g3, BOX15_Mlig026879g1, BOX15_Mlig026879g2, BOX15_Mlig026879g3	tr|A0A4S2LAM8|A0A4S2LAM8_OPIFE, tr|A0A4S2MGL8|A0A4S2MGL8_OPIFE, tr|A0A4V3SGQ7|A0A4V3SGQ7_OPIFE	tr|A0A074Z7V0|A0A074Z7V0_9TREM, tr|A0A074ZWE7|A0A074ZWE7_9TREM	SMEST007158001, SMEST024822001, SMEST025598001, SMEST041107001, SMEST054819001, SMEST054821001, SMEST054821002, SMEST068132001, SMEST071531001, SMEST071533001	tr|A0A094ZC43|A0A094ZC43_SCHHA, tr|A0A094ZQZ9|A0A094ZQZ9_SCHHA, tr|A0A094ZT60|A0A094ZT60_SCHHA, tr|A0A094ZTU7|A0A094ZTU7_SCHHA, tr|A0A095AQH4|A0A095AQH4_SCHHA, tr|A0A095ASK3|A0A095ASK3_SCHHA	tr|A0A4Z2DQL0|A0A4Z2DQL0_SCHJA, tr|A0A4Z2DQL2|A0A4Z2DQL2_SCHJA, tr|A0A4Z2DQM6|A0A4Z2DQM6_SCHJA, tr|A0A4Z2DQU7|A0A4Z2DQU7_SCHJA, tr|Q5D947|Q5D947_SCHJA	tr|A0A3Q0KHG3|A0A3Q0KHG3_SCHMA	cds.Treg_000224|m.2630, cds.Treg_000330|m.4016, cds.Treg_000331|m.4084, cds.Treg_006182|m.63493, cds.Treg_014602|m.148470, cds.Treg_015337|m.158234	Tszi_000064|m.731, Tszi_000811|m.10034, Tszi_001475|m.18349, Tszi_001527|m.18983, Tszi_001528|m.19008, Tszi_014895|m.117885	Psi_DN19415_c0_g1_i1.p1, Psi_DN50637_c0_g1_i4.p1, Psi_DN50724_c0_g1_i1.p1, Psi_DN59578_c0_g1_i1.p1, Psi_DN67816_c2_g1_i2.p1, Psi_DN67816_c2_g4_i2.p1, Psi_DN67816_c2_g5_i1.p1, Psi_DN69795_c1_g1_i9.p1, Psi_DN69842_c0_g2_i1.p1, Psi_DN69842_c0_g6_i1.p1, Psi_DN69842_c0_g7_i1.p1, Psi_DN73821_c1_g1_i3.p1, Psi_DN74846_c1_g2_i2.p1, Psi_DN84692_c0_g1_i1.p1, Psi_DN93386_c0_g1_i1.p2	Sps_DN117959_c0_g1_i1.p2, Sps_DN21301_c0_g1_i1.p1, Sps_DN26636_c0_g1_i1.p1, Sps_DN26636_c0_g2_i1.p1, Sps_DN46186_c0_g2_i1.p1, Sps_DN58473_c3_g1_i3.p1, Sps_DN58473_c3_g2_i2.p1, Sps_DN62263_c1_g1_i1.p1, Sps_DN62263_c4_g1_i4.p1, Sps_DN64988_c0_g1_i3.p1, Sps_DN64988_c0_g3_i1.p1, Sps_DN65164_c0_g2_i1.p1, Sps_DN65164_c0_g5_i1.p1, Sps_DN65164_c0_g6_i2.p1, Sps_DN65164_c0_g7_i2.p1, Sps_DN65164_c0_g8_i1.p1…
OG0000113	tr|A0A3R7C4M7|A0A3R7C4M7_CLOSI, tr|A0A419PLS6|A0A419PLS6_CLOSI, tr|A0A419PLY1|A0A419PLY1_CLOSI, tr|A0A419PMV3|A0A419PMV3_CLOSI, tr|A0A419Q106|A0A419Q106_CLOSI, tr|A0A419QCE9|A0A419QCE9_CLOSI	Cluster-65551.112916orf1, Cluster-65551.112917orf1, Cluster-65551.116502orf1, Cluster-65551.120361, Cluster-65551.121159orf1, Cluster-65551.123852, Cluster-65551.123853orf1, Cluster-65551.124168orf1, Cluster-65551.126091orf1, Cluster-65551.126433orf1, Cluster-65551.127213orf1, Cluster-65551.130730orf1, Cluster-65551.130731orf1, Cluster-65551.131618, Cluster-65551.131619, Cluster-65551.136097orf1,…	tr|A0A4E0R3F4|A0A4E0R3F4_FASHE, tr|A0A4E0R9D5|A0A4E0R9D5_FASHE, tr|A0A4E0RKK4|A0A4E0RKK4_FASHE, tr|A0A4E0RQI9|A0A4E0RQI9_FASHE, tr|A0A4E0S3R9|A0A4E0S3R9_FASHE	BOX15_Mlig000255g2, BOX15_Mlig002798g2, BOX15_Mlig003865g1, BOX15_Mlig004298g1, BOX15_Mlig017940g2, BOX15_Mlig017940g3, BOX15_Mlig027584g1, BOX15_Mlig027584g3, BOX15_Mlig027757g1, BOX15_Mlig027757g2, BOX15_Mlig027757g3, BOX15_Mlig027757g4	tr|A0A4S2L814|A0A4S2L814_OPIFE, tr|A0A4S2LGU6|A0A4S2LGU6_OPIFE, tr|A0A4S2MEM8|A0A4S2MEM8_OPIFE, tr|A0A4S2MLI7|A0A4S2MLI7_OPIFE, tr|A0A4V3SHC8|A0A4V3SHC8_OPIFE	tr|A0A074Z6Y8|A0A074Z6Y8_9TREM, tr|A0A074ZFE0|A0A074ZFE0_9TREM, tr|A0A074ZNF6|A0A074ZNF6_9TREM, tr|A0A074ZTE2|A0A074ZTE2_9TREM, tr|A0A074ZXB5|A0A074ZXB5_9TREM, tr|A0A075AB73|A0A075AB73_9TREM	SMEST024739001	tr|A0A094ZUF0|A0A094ZUF0_SCHHA, tr|A0A094ZZD6|A0A094ZZD6_SCHHA, tr|A0A095A663|A0A095A663_SCHHA, tr|A0A095CEY3|A0A095CEY3_SCHHA, tr|A0A095CG03|A0A095CG03_SCHHA	tr|A0A4Z2CN97|A0A4Z2CN97_SCHJA, tr|A0A4Z2CSU0|A0A4Z2CSU0_SCHJA, tr|A0A4Z2D183|A0A4Z2D183_SCHJA, tr|A0A4Z2D1A2|A0A4Z2D1A2_SCHJA, tr|A0A4Z2D1G3|A0A4Z2D1G3_SCHJA, tr|A0A4Z2D9M4|A0A4Z2D9M4_SCHJA, tr|C7TXZ1|C7TXZ1_SCHJA	tr|A0A3Q0KKX7|A0A3Q0KKX7_SCHMA, tr|A0A3Q0KRY0|A0A3Q0KRY0_SCHMA, tr|A0A3Q0KTA1|A0A3Q0KTA1_SCHMA, tr|A0A3Q0KTT2|A0A3Q0KTT2_SCHMA, tr|A0A3Q0KV18|A0A3Q0KV18_SCHMA	cds.Treg_000542|m.6711, cds.Treg_000818|m.9630, cds.Treg_001422|m.16214, cds.Treg_007638|m.86299, cds.Treg_015506|m.160976, cds.Treg_015507|m.160985, cds.Treg_015794|m.165319	Tszi_001552|m.19288, Tszi_014736|m.115906, Tszi_014738|m.115921, Tszi_024464|m.189704, Tszi_024523|m.190512	Psi_DN71627_c0_g2_i1.p1, Psi_DN71679_c1_g1_i2.p1, Psi_DN71679_c1_g4_i1.p1, Psi_DN72536_c0_g2_i5.p1, Psi_DN72997_c0_g2_i7.p1, Psi_DN73657_c3_g1_i9.p1	Sps_DN20949_c0_g1_i1.p1, Sps_DN2388_c0_g1_i1.p1, Sps_DN52712_c0_g1_i2.p1, Sps_DN61286_c0_g2_i1.p1, Sps_DN61286_c0_g3_i1.p1, Sps_DN61286_c0_g5_i1.p1, Sps_DN62750_c0_g1_i1.p1, Sps_DN63663_c0_g2_i5.p1, Sps_DN63927_c0_g1_i8.p1, Sps_DN66294_c0_g1_i1.p1, Sps_DN67415_c0_g1_i3.p1, Sps_DN68478_c0_g2_i1.p1, Sps_DN68670_c0_g1_i5.p1
OG0000114	tr|A0A3R7C9F5|A0A3R7C9F5_CLOSI, tr|A0A3R7D9P0|A0A3R7D9P0_CLOSI, tr|A0A3R7FJ79|A0A3R7FJ79_CLOSI, tr|A0A3R7H0S5|A0A3R7H0S5_CLOSI, tr|A0A3R7JG51|A0A3R7JG51_CLOSI, tr|A0A419PG91|A0A419PG91_CLOSI, tr|A0A419QCY1|A0A419QCY1_CLOSI, tr|G7YPG6|G7YPG6_CLOSI, tr|G7YYB9|G7YYB9_CLOSI, tr|H2KQL2|H2KQL2_CLOSI, tr|H2KT02|H2KT02_CLOSI	Cluster-65551.124259orf1, Cluster-65551.125501orf1, Cluster-65551.197099	tr|A0A2H1BRC5|A0A2H1BRC5_FASHE, tr|A0A2H1BRK7|A0A2H1BRK7_FASHE, tr|A0A2H1C027|A0A2H1C027_FASHE, tr|A0A4E0R2Y7|A0A4E0R2Y7_FASHE, tr|A0A4E0RCN4|A0A4E0RCN4_FASHE, tr|A0A4E0RJJ7|A0A4E0RJJ7_FASHE	BOX15_Mlig001513g1, BOX15_Mlig001513g2, BOX15_Mlig001513g3, BOX15_Mlig001513g5, BOX15_Mlig007297g1, BOX15_Mlig016529g1, BOX15_Mlig016529g3, BOX15_Mlig018787g1, BOX15_Mlig021242g1, BOX15_Mlig021242g2, BOX15_Mlig021242g3, BOX15_Mlig021244g1, BOX15_Mlig021244g2, BOX15_Mlig021244g3, BOX15_Mlig023332g1, BOX15_Mlig023332g2, BOX15_Mlig023332g3	tr|A0A4S2L1P5|A0A4S2L1P5_OPIFE, tr|A0A4S2L7Z5|A0A4S2L7Z5_OPIFE, tr|A0A4S2LNZ7|A0A4S2LNZ7_OPIFE, tr|A0A4S2LVI0|A0A4S2LVI0_OPIFE, tr|A0A4S2LVP7|A0A4S2LVP7_OPIFE, tr|A0A4S2MBZ0|A0A4S2MBZ0_OPIFE, tr|A0A4V3SG94|A0A4V3SG94_OPIFE	tr|A0A074Z2C8|A0A074Z2C8_9TREM, tr|A0A075A3R5|A0A075A3R5_9TREM, tr|A0A075A8L9|A0A075A8L9_9TREM, tr|A0A075AAH5|A0A075AAH5_9TREM	SMEST013634001, SMEST049109001, SMEST049112001, SMEST067898001, SMEST067905001, SMEST068567001, SMEST074479001, SMEST074574001, SMEST074937001	tr|A0A094ZKQ7|A0A094ZKQ7_SCHHA, tr|A0A095A1I8|A0A095A1I8_SCHHA, tr|A0A095ANZ3|A0A095ANZ3_SCHHA, tr|A0A095AXK5|A0A095AXK5_SCHHA, tr|A0A095C512|A0A095C512_SCHHA	tr|A0A4Z2CRV0|A0A4Z2CRV0_SCHJA, tr|A0A4Z2D4Y7|A0A4Z2D4Y7_SCHJA, tr|Q5DHF8|Q5DHF8_SCHJA	tr|C4QHD7|C4QHD7_SCHMA, tr|C4QJB5|C4QJB5_SCHMA, tr|G4VKH6|G4VKH6_SCHMA	cds.Treg_007772|m.88443, cds.Treg_010363|m.123161	Tszi_006035|m.69093, Tszi_006493|m.72676, Tszi_006495|m.72684, Tszi_019388|m.163433	Psi_DN117775_c0_g1_i1.p1, Psi_DN55331_c0_g1_i1.p1, Psi_DN59787_c0_g1_i1.p1, Psi_DN61047_c0_g1_i1.p1, Psi_DN61956_c0_g1_i1.p1, Psi_DN61956_c0_g2_i1.p1, Psi_DN65258_c7_g1_i3.p1, Psi_DN65258_c7_g2_i2.p1, Psi_DN68908_c1_g2_i1.p1, Psi_DN84297_c0_g1_i1.p1	Sps_DN119689_c0_g1_i1.p1, Sps_DN120759_c0_g1_i1.p1, Sps_DN46905_c0_g1_i1.p1, Sps_DN50050_c0_g1_i1.p1, Sps_DN52412_c0_g1_i1.p2, Sps_DN55664_c0_g1_i2.p1, Sps_DN57635_c0_g1_i1.p1, Sps_DN57635_c0_g2_i1.p2, Sps_DN57635_c0_g3_i1.p1, Sps_DN58437_c1_g1_i1.p1, Sps_DN62365_c2_g1_i3.p1, Sps_DN62365_c2_g3_i2.p1, Sps_DN62907_c2_g1_i1.p1, Sps_DN62907_c2_g4_i1.p1, Sps_DN62907_c2_g5_i1.p2, Sps_DN62907_c2_g6_i2.p1
OG0000115	tr|A0A3R7D4M7|A0A3R7D4M7_CLOSI, tr|A0A3R7DEP1|A0A3R7DEP1_CLOSI, tr|A0A3R7EZL9|A0A3R7EZL9_CLOSI, tr|A0A419PM74|A0A419PM74_CLOSI, tr|A0A419Q3L9|A0A419Q3L9_CLOSI	Cluster-23621.0orf1, Cluster-65551.119815orf1, Cluster-65551.126251orf1, Cluster-65551.126616orf1, Cluster-65551.126648orf1, Cluster-65551.127707orf1, Cluster-65551.127709orf1, Cluster-65551.127710orf1, Cluster-65551.74605orf1, Cluster-65551.74608orf1, Cluster-65551.74609orf1	tr|A0A4E0QTR4|A0A4E0QTR4_FASHE, tr|A0A4E0R1A8|A0A4E0R1A8_FASHE, tr|A0A4E0RC87|A0A4E0RC87_FASHE, tr|A0A4E0RCS1|A0A4E0RCS1_FASHE, tr|A0A4E0RVC8|A0A4E0RVC8_FASHE		tr|A0A4S2LB49|A0A4S2LB49_OPIFE, tr|A0A4S2LHK4|A0A4S2LHK4_OPIFE, tr|A0A4S2LPP8|A0A4S2LPP8_OPIFE, tr|A0A4S2LSZ2|A0A4S2LSZ2_OPIFE, tr|A0A4S2M6C2|A0A4S2M6C2_OPIFE, tr|A0A4S2MF34|A0A4S2MF34_OPIFE, tr|A0A4S2MF49|A0A4S2MF49_OPIFE, tr|A0A4V3SGR2|A0A4V3SGR2_OPIFE, tr|A0A4V6RH05|A0A4V6RH05_OPIFE	tr|A0A074Z349|A0A074Z349_9TREM, tr|A0A074ZF14|A0A074ZF14_9TREM, tr|A0A074ZQ90|A0A074ZQ90_9TREM, tr|A0A075A9I9|A0A075A9I9_9TREM, tr|A0A075A9N3|A0A075A9N3_9TREM	SMEST009559001, SMEST020341001, SMEST021627001, SMEST063435001	tr|A0A094ZJZ3|A0A094ZJZ3_SCHHA, tr|A0A095A1P6|A0A095A1P6_SCHHA, tr|A0A095A5K7|A0A095A5K7_SCHHA	tr|A0A4Z2D3J5|A0A4Z2D3J5_SCHJA, tr|A0A4Z2D482|A0A4Z2D482_SCHJA, tr|A0A4Z2D491|A0A4Z2D491_SCHJA, tr|A0A4Z2DHE9|A0A4Z2DHE9_SCHJA, tr|B3W665|B3W665_SCHJA, tr|C7TY87|C7TY87_SCHJA, tr|Q5DGI2|Q5DGI2_SCHJA	sp|P19331|IM23_SCHMA, tr|A0A3Q0KTH5|A0A3Q0KTH5_SCHMA, tr|G4LW70|G4LW70_SCHMA	cds.Treg_000582|m.7134, cds.Treg_000868|m.10220, cds.Treg_006453|m.67833	Tszi_000358|m.4499, Tszi_000359|m.4506, Tszi_001819|m.22380, Tszi_008287|m.83718, Tszi_014433|m.112356, Tszi_014434|m.112360, Tszi_018078|m.152482, Tszi_019677|m.165410, Tszi_028251|m.235471	Psi_DN110250_c0_g1_i1.p1, Psi_DN55438_c0_g1_i1.p1, Psi_DN62659_c0_g1_i2.p1, Psi_DN64728_c0_g1_i2.p1, Psi_DN67418_c0_g1_i3.p1, Psi_DN67418_c0_g2_i4.p1, Psi_DN68022_c0_g1_i5.p1, Psi_DN70889_c0_g2_i2.p1, Psi_DN74002_c3_g2_i4.p1	Sps_DN51422_c0_g1_i1.p1, Sps_DN53684_c0_g1_i1.p1, Sps_DN53684_c1_g1_i1.p1, Sps_DN53697_c0_g2_i1.p1, Sps_DN54237_c0_g1_i1.p1, Sps_DN54713_c0_g2_i1.p1, Sps_DN56433_c0_g1_i1.p1, Sps_DN57239_c0_g1_i3.p1, Sps_DN58306_c1_g1_i1.p1, Sps_DN58306_c1_g2_i2.p1, Sps_DN58306_c1_g3_i1.p1, Sps_DN58369_c0_g4_i3.p1, Sps_DN58439_c0_g1_i1.p1, Sps_DN58439_c0_g2_i4.p1, Sps_DN58439_c0_g4_i2.p1, Sps_DN59504_c0_g1_i6.p1,…
OG0000116	tr|A0A3R7FIW3|A0A3R7FIW3_CLOSI, tr|A0A3R7JNT2|A0A3R7JNT2_CLOSI, tr|A0A3R7K0B4|A0A3R7K0B4_CLOSI, tr|A0A419PLL7|A0A419PLL7_CLOSI	Cluster-100177.0, Cluster-36557.0orf1, Cluster-3994.0orf1, Cluster-45124.0orf1, Cluster-51881.1orf1, Cluster-55350.0, Cluster-62158.0, Cluster-64381.0orf1, Cluster-65551.100443, Cluster-65551.112872, Cluster-65551.125097orf1, Cluster-65551.129359orf2, Cluster-65551.145535orf2, Cluster-65551.166742orf2, Cluster-65551.168216orf1, Cluster-65551.175433orf1, Cluster-65551.175850orf1, Cluster-65551.178…			tr|A0A4S2MFU8|A0A4S2MFU8_OPIFE	tr|A0A074Z366|A0A074Z366_9TREM, tr|A0A074Z3U2|A0A074Z3U2_9TREM, tr|A0A074ZBM6|A0A074ZBM6_9TREM	SMEST002972001	tr|A0A094ZBY1|A0A094ZBY1_SCHHA, tr|A0A094ZF83|A0A094ZF83_SCHHA, tr|A0A094ZGD7|A0A094ZGD7_SCHHA, tr|A0A094ZHX4|A0A094ZHX4_SCHHA, tr|A0A094ZLY7|A0A094ZLY7_SCHHA, tr|A0A094ZMC6|A0A094ZMC6_SCHHA, tr|A0A094ZNU6|A0A094ZNU6_SCHHA, tr|A0A094ZQ01|A0A094ZQ01_SCHHA, tr|A0A094ZRN6|A0A094ZRN6_SCHHA, tr|A0A094ZSA2|A0A094ZSA2_SCHHA, tr|A0A094ZTI5|A0A094ZTI5_SCHHA, tr|A0A094ZUH3|A0A094ZUH3_SCHHA, tr|A0A094ZX67|A…	tr|A0A4Z2CM50|A0A4Z2CM50_SCHJA, tr|A0A4Z2D8Q9|A0A4Z2D8Q9_SCHJA, tr|A0A4Z2DFJ3|A0A4Z2DFJ3_SCHJA, tr|A0A4Z2DHM5|A0A4Z2DHM5_SCHJA, tr|A0A4Z2DT16|A0A4Z2DT16_SCHJA				Psi_DN63216_c2_g1_i2.p1, Psi_DN63351_c0_g1_i1.p1, Psi_DN63972_c2_g1_i3.p1, Psi_DN63972_c2_g3_i3.p1, Psi_DN63972_c2_g4_i2.p1, Psi_DN67075_c1_g4_i1.p1, Psi_DN69388_c2_g1_i3.p1, Psi_DN69745_c2_g1_i1.p1, Psi_DN75017_c16_g1_i4.p1, Psi_DN81471_c0_g1_i1.p1	Sps_DN35535_c0_g1_i1.p1, Sps_DN57597_c1_g3_i1.p1, Sps_DN57597_c1_g4_i2.p1, Sps_DN63654_c0_g3_i1.p2, Sps_DN65736_c0_g1_i1.p1, Sps_DN70906_c4_g2_i1.p1, Sps_DN70907_c10_g2_i5.p2, Sps_DN76084_c0_g1_i1.p1, Sps_DN80095_c0_g1_i1.p1
OG0000117	tr|A0A3R7CPG3|A0A3R7CPG3_CLOSI, tr|A0A419PCE8|A0A419PCE8_CLOSI, tr|G7Y6C5|G7Y6C5_CLOSI, tr|G7Y7H8|G7Y7H8_CLOSI, tr|G7YAH7|G7YAH7_CLOSI, tr|G7YAI7|G7YAI7_CLOSI, tr|G7YGA5|G7YGA5_CLOSI	Cluster-16056.0orf1, Cluster-65551.140619orf1, Cluster-65551.140621orf1, Cluster-65551.176830orf1, Cluster-65551.179994orf1, Cluster-65551.216orf1, Cluster-65551.5856orf1, Cluster-65551.7348orf1, Cluster-65551.76286orf1, Cluster-65551.85072orf1, Cluster-65551.85072orf2, Cluster-65551.85644orf1, Cluster-65551.94546orf1, Cluster-65551.97820orf1, Cluster-66609.0orf1	tr|A0A2H1CXP3|A0A2H1CXP3_FASHE, tr|A0A4E0QSR2|A0A4E0QSR2_FASHE, tr|A0A4E0RMG0|A0A4E0RMG0_FASHE, tr|A0A4E0S294|A0A4E0S294_FASHE	BOX15_Mlig011696g1, BOX15_Mlig011696g2, BOX15_Mlig012100g1, BOX15_Mlig013282g1, BOX15_Mlig013937g1, BOX15_Mlig013937g2, BOX15_Mlig018540g1, BOX15_Mlig020166g1, BOX15_Mlig024191g1, BOX15_Mlig024191g2, BOX15_Mlig024254g1, BOX15_Mlig024254g2, BOX15_Mlig024677g1, BOX15_Mlig024810g1, BOX15_Mlig028285g1, BOX15_Mlig030732g1	tr|A0A4S2KAC1|A0A4S2KAC1_OPIFE, tr|A0A4S2KER9|A0A4S2KER9_OPIFE, tr|A0A4S2KYZ5|A0A4S2KYZ5_OPIFE, tr|A0A4S2KZ01|A0A4S2KZ01_OPIFE, tr|A0A4S2L0X4|A0A4S2L0X4_OPIFE, tr|A0A4S2L497|A0A4S2L497_OPIFE, tr|A0A4S2LCT3|A0A4S2LCT3_OPIFE, tr|A0A4S2LJL8|A0A4S2LJL8_OPIFE, tr|A0A4V3SFF2|A0A4V3SFF2_OPIFE	tr|A0A074Z373|A0A074Z373_9TREM, tr|A0A074Z7Z6|A0A074Z7Z6_9TREM, tr|A0A074ZEK5|A0A074ZEK5_9TREM, tr|A0A074ZSF0|A0A074ZSF0_9TREM, tr|A0A075A451|A0A075A451_9TREM	SMEST050175001, SMEST050177001, SMEST050208001, SMEST050210001, SMEST050216001, SMEST050221001, SMEST050229001, SMEST050244001, SMEST050244002, SMEST050245001	tr|A0A094ZJ27|A0A094ZJ27_SCHHA, tr|A0A094ZMS0|A0A094ZMS0_SCHHA, tr|A0A095BYP0|A0A095BYP0_SCHHA	tr|A0A4Z2DCA3|A0A4Z2DCA3_SCHJA, tr|Q5DB80|Q5DB80_SCHJA	tr|A0A3Q0KDE4|A0A3Q0KDE4_SCHMA, tr|A0A3Q0KMC6|A0A3Q0KMC6_SCHMA, tr|G4VQ69|G4VQ69_SCHMA, tr|G4VTB5|G4VTB5_SCHMA	cds.Treg_001001|m.11497, cds.Treg_002556|m.27107, cds.Treg_007974|m.91565, cds.Treg_011317|m.132747	Tszi_000825|m.10242, Tszi_001236|m.15483, Tszi_012404|m.98346, Tszi_028516|m.237233	Psi_DN42810_c0_g1_i1.p1, Psi_DN59331_c0_g1_i1.p1, Psi_DN61299_c0_g1_i1.p1, Psi_DN64546_c0_g1_i2.p1, Psi_DN65608_c2_g2_i2.p1, Psi_DN67820_c0_g1_i5.p1, Psi_DN67820_c0_g2_i2.p1, Psi_DN70088_c2_g1_i2.p1	Sps_DN41505_c0_g1_i1.p1, Sps_DN45610_c0_g1_i1.p1, Sps_DN51588_c0_g1_i1.p1, Sps_DN51588_c0_g2_i1.p1, Sps_DN55679_c0_g1_i3.p1, Sps_DN57701_c0_g1_i3.p1, Sps_DN59525_c0_g1_i1.p1, Sps_DN59525_c0_g2_i1.p1
OG0000118	tr|A0A3R7CES9|A0A3R7CES9_CLOSI, tr|A0A3R7FVK5|A0A3R7FVK5_CLOSI, tr|A0A3R7H1K8|A0A3R7H1K8_CLOSI, tr|A0A3R7JZQ9|A0A3R7JZQ9_CLOSI, tr|A0A419Q0P5|A0A419Q0P5_CLOSI, tr|A0A419Q709|A0A419Q709_CLOSI	Cluster-49035.0orf1, Cluster-65551.154815orf1, Cluster-65551.162174orf1, Cluster-65551.176376orf1, Cluster-65551.176560orf1, Cluster-65551.176700orf1, Cluster-65551.178139orf1, Cluster-65551.179812orf1, Cluster-65551.181650orf1, Cluster-65551.181753orf1, Cluster-65551.186637orf1, Cluster-65551.190347orf1, Cluster-65551.190348orf1, Cluster-65551.55985orf1, Cluster-65551.58325orf1, Cluster-65551.87…	tr|A0A2H1C936|A0A2H1C936_FASHE, tr|A0A2H1CUA4|A0A2H1CUA4_FASHE, tr|A0A4E0QWI4|A0A4E0QWI4_FASHE, tr|A0A4E0R953|A0A4E0R953_FASHE, tr|A0A4E0RH43|A0A4E0RH43_FASHE, tr|A0A4E0RJB3|A0A4E0RJB3_FASHE, tr|A0A4E0RK30|A0A4E0RK30_FASHE, tr|A0A4E0RMB0|A0A4E0RMB0_FASHE	BOX15_Mlig002473g1, BOX15_Mlig002473g2, BOX15_Mlig002473g3, BOX15_Mlig017548g1, BOX15_Mlig017548g2, BOX15_Mlig019709g2, BOX15_Mlig019709g3, BOX15_Mlig019709g4, BOX15_Mlig026272g1, BOX15_Mlig026272g2, BOX15_Mlig026884g1, BOX15_Mlig027643g1, BOX15_Mlig027643g2, BOX15_Mlig027643g3	tr|A0A4S2LBC7|A0A4S2LBC7_OPIFE, tr|A0A4S2LDP9|A0A4S2LDP9_OPIFE, tr|A0A4S2LEE7|A0A4S2LEE7_OPIFE, tr|A0A4S2LIJ5|A0A4S2LIJ5_OPIFE, tr|A0A4S2LPU2|A0A4S2LPU2_OPIFE, tr|A0A4S2M0H7|A0A4S2M0H7_OPIFE, tr|A0A4S2MH43|A0A4S2MH43_OPIFE, tr|A0A4V3SFU0|A0A4V3SFU0_OPIFE	tr|A0A074YYC3|A0A074YYC3_9TREM, tr|A0A074Z5P2|A0A074Z5P2_9TREM, tr|A0A074ZFL8|A0A074ZFL8_9TREM, tr|A0A074ZPF5|A0A074ZPF5_9TREM, tr|A0A074ZV08|A0A074ZV08_9TREM, tr|A0A074ZZ74|A0A074ZZ74_9TREM	SMEST017956001, SMEST065540001, SMEST065543001, SMEST065555001, SMEST079138001, SMEST079140001, SMEST079142001						Psi_DN38499_c0_g1_i1.p1, Psi_DN40276_c0_g1_i1.p1, Psi_DN58268_c0_g1_i1.p1, Psi_DN58268_c0_g2_i1.p1, Psi_DN64947_c0_g2_i6.p1, Psi_DN65400_c0_g1_i1.p1, Psi_DN65719_c1_g4_i2.p1, Psi_DN65941_c0_g1_i3.p1, Psi_DN67757_c0_g2_i3.p1, Psi_DN69301_c0_g2_i1.p1, Psi_DN70122_c0_g2_i3.p1, Psi_DN70680_c0_g2_i2.p1, Psi_DN71604_c0_g1_i1.p1, Psi_DN71604_c0_g5_i1.p1	Sps_DN22129_c0_g1_i1.p1, Sps_DN31137_c0_g1_i1.p1, Sps_DN32202_c0_g1_i1.p1, Sps_DN36028_c0_g1_i1.p1, Sps_DN37104_c0_g1_i1.p1, Sps_DN38260_c0_g1_i3.p1, Sps_DN46062_c0_g2_i1.p1, Sps_DN50092_c0_g1_i2.p1, Sps_DN52758_c0_g1_i1.p1, Sps_DN55459_c0_g1_i1.p1, Sps_DN55877_c0_g1_i1.p1, Sps_DN59317_c0_g1_i5.p1, Sps_DN59317_c0_g3_i1.p1, Sps_DN59365_c0_g1_i2.p1, Sps_DN59365_c0_g2_i4.p1, Sps_DN61727_c0_g1_i2.p1,…
OG0000119	tr|A0A3R7CAG7|A0A3R7CAG7_CLOSI, tr|A0A3R7JJH4|A0A3R7JJH4_CLOSI, tr|A0A419PV68|A0A419PV68_CLOSI, tr|A0A419PWU5|A0A419PWU5_CLOSI	Cluster-65551.121445orf3, Cluster-65551.124258orf1, Cluster-65551.124852orf2, Cluster-65551.158562, Cluster-65551.160604orf1, Cluster-65551.161265orf1, Cluster-65551.161638orf1, Cluster-65551.161639, Cluster-65551.162613orf1, Cluster-65551.163479orf1, Cluster-65551.178568orf1, Cluster-65551.70626orf1, Cluster-65551.84410orf1, Cluster-65551.84499orf1, Cluster-65551.87471orf1, Cluster-65551.88154or…	tr|A0A4E0QUJ3|A0A4E0QUJ3_FASHE, tr|A0A4E0R0L3|A0A4E0R0L3_FASHE, tr|A0A4E0RGN9|A0A4E0RGN9_FASHE, tr|A0A4E0RWZ9|A0A4E0RWZ9_FASHE, tr|A0A4E0RZR8|A0A4E0RZR8_FASHE	BOX15_Mlig003918g1, BOX15_Mlig003918g2, BOX15_Mlig005022g1, BOX15_Mlig008438g1, BOX15_Mlig008438g2, BOX15_Mlig008438g3, BOX15_Mlig014560g1, BOX15_Mlig014560g2, BOX15_Mlig025800g1, BOX15_Mlig028959g2, BOX15_Mlig032014g1, BOX15_Mlig032014g2, BOX15_Mlig032701g1, BOX15_Mlig032701g2, BOX15_Mlig032701g3, BOX15_Mlig033881g1	tr|A0A4S2L8P3|A0A4S2L8P3_OPIFE, tr|A0A4S2LGD8|A0A4S2LGD8_OPIFE, tr|A0A4S2LZR0|A0A4S2LZR0_OPIFE, tr|A0A4S2LZS5|A0A4S2LZS5_OPIFE, tr|A0A4V3SFQ9|A0A4V3SFQ9_OPIFE	tr|A0A074YYJ9|A0A074YYJ9_9TREM, tr|A0A074ZWW9|A0A074ZWW9_9TREM, tr|A0A075AI05|A0A075AI05_9TREM	SMEST042372001, SMEST042372002, SMEST042374001, SMEST042409001, SMEST042409002, SMEST058389001, SMEST058389002, SMEST064198001, SMEST064198002, SMEST076583001, SMEST076586001, SMEST076586002, SMEST081181001	tr|A0A094ZT33|A0A094ZT33_SCHHA, tr|A0A094ZVG0|A0A094ZVG0_SCHHA, tr|A0A094ZXI6|A0A094ZXI6_SCHHA, tr|A0A095ATV1|A0A095ATV1_SCHHA	tr|A0A4Z2CUC2|A0A4Z2CUC2_SCHJA, tr|A0A4Z2CVH7|A0A4Z2CVH7_SCHJA, tr|A0A4Z2CVQ9|A0A4Z2CVQ9_SCHJA, tr|A0A4Z2CVR8|A0A4Z2CVR8_SCHJA	tr|A0A3Q0KLN7|A0A3Q0KLN7_SCHMA, tr|A0A3Q0KNI6|A0A3Q0KNI6_SCHMA, tr|A0A3Q0KPV3|A0A3Q0KPV3_SCHMA	cds.Treg_008737|m.102455, cds.Treg_009098|m.107466, cds.Treg_010970|m.129609, cds.Treg_011174|m.131488	Tszi_005626|m.65317, Tszi_009273|m.88328, Tszi_010604|m.93254	Psi_DN4177_c0_g1_i1.p1, Psi_DN73264_c0_g1_i2.p1, Psi_DN73500_c0_g1_i1.p1	Sps_DN105756_c0_g1_i1.p1, Sps_DN106488_c0_g1_i1.p1, Sps_DN1431_c0_g1_i1.p1, Sps_DN49752_c0_g1_i1.p1, Sps_DN52270_c0_g1_i1.p1, Sps_DN52270_c1_g1_i1.p1, Sps_DN64555_c0_g1_i1.p1, Sps_DN66516_c0_g1_i4.p1, Sps_DN70434_c1_g1_i1.p1, Sps_DN70434_c1_g2_i1.p1, Sps_DN70434_c2_g1_i1.p1
OG0000120	tr|A0A3R7FUZ7|A0A3R7FUZ7_CLOSI	Cluster-61154.0orf1, Cluster-61154.0orf2, Cluster-65551.102024orf1, Cluster-65551.102024orf2, Cluster-65551.102025orf1, Cluster-65551.102026orf1, Cluster-65551.102027orf1, Cluster-65551.102027orf2, Cluster-65551.106561orf1, Cluster-65551.106562orf1, Cluster-65551.151642orf1, Cluster-65551.168945orf1, Cluster-65551.181500orf2, Cluster-65551.182271orf1, Cluster-65551.184096orf1, Cluster-65551.18680…	tr|A0A4E0R0T4|A0A4E0R0T4_FASHE, tr|A0A4E0R6K7|A0A4E0R6K7_FASHE, tr|A0A4E0RV18|A0A4E0RV18_FASHE, tr|A0A4E0RYW4|A0A4E0RYW4_FASHE		tr|A0A4S2M2K3|A0A4S2M2K3_OPIFE, tr|A0A4S2M3M0|A0A4S2M3M0_OPIFE	tr|A0A074Z4H9|A0A074Z4H9_9TREM	SMEST008405001, SMEST008406002, SMEST008414001, SMEST008414002, SMEST036783001, SMEST059813001, SMEST063815001	tr|A0A094ZB01|A0A094ZB01_SCHHA, tr|A0A094ZCY7|A0A094ZCY7_SCHHA, tr|A0A094ZS28|A0A094ZS28_SCHHA, tr|A0A094ZY48|A0A094ZY48_SCHHA, tr|A0A094ZZI1|A0A094ZZI1_SCHHA, tr|A0A095A2F0|A0A095A2F0_SCHHA, tr|A0A095AE82|A0A095AE82_SCHHA, tr|A0A095AJT5|A0A095AJT5_SCHHA, tr|A0A095AYR5|A0A095AYR5_SCHHA, tr|A0A095CBK6|A0A095CBK6_SCHHA	tr|A0A4Z2CV32|A0A4Z2CV32_SCHJA, tr|A0A4Z2D8M5|A0A4Z2D8M5_SCHJA, tr|A0A4Z2DGN5|A0A4Z2DGN5_SCHJA, tr|A0A4Z2DLW5|A0A4Z2DLW5_SCHJA, tr|A0A4Z2DLZ5|A0A4Z2DLZ5_SCHJA, tr|A0A4Z2DNQ5|A0A4Z2DNQ5_SCHJA, tr|A0A4Z2DNQ7|A0A4Z2DNQ7_SCHJA, tr|A0A4Z2DNR4|A0A4Z2DNR4_SCHJA, tr|A0A4Z2DNR6|A0A4Z2DNR6_SCHJA, tr|A0A4Z2DNR7|A0A4Z2DNR7_SCHJA, tr|A0A4Z2DNS8|A0A4Z2DNS8_SCHJA, tr|A0A4Z2DNZ2|A0A4Z2DNZ2_SCHJA, tr|A0A4Z2DNZ8|A…	tr|A0A3Q0KIZ7|A0A3Q0KIZ7_SCHMA, tr|A0A3Q0KJ06|A0A3Q0KJ06_SCHMA, tr|A0A3Q0KQB5|A0A3Q0KQB5_SCHMA, tr|A0A3Q0KS51|A0A3Q0KS51_SCHMA	cds.Treg_004153|m.39752, cds.Treg_005807|m.58450, cds.Treg_011566|m.134687, cds.Treg_011726|m.135822, cds.Treg_013316|m.143533	Tszi_002150|m.26267, Tszi_026872|m.219118	Psi_DN59559_c0_g1_i1.p1, Psi_DN62204_c0_g1_i3.p1, Psi_DN71332_c0_g2_i1.p1, Psi_DN72540_c0_g3_i3.p1	Sps_DN60443_c2_g1_i3.p1, Sps_DN61376_c0_g1_i2.p1, Sps_DN61503_c0_g1_i7.p1, Sps_DN61983_c2_g1_i1.p1, Sps_DN61983_c2_g2_i2.p1, Sps_DN61983_c2_g3_i8.p1, Sps_DN61983_c2_g4_i1.p1, Sps_DN61983_c2_g5_i1.p1, Sps_DN61983_c2_g6_i1.p1, Sps_DN67693_c1_g2_i3.p1
OG0000121	tr|A0A3R7EZH9|A0A3R7EZH9_CLOSI, tr|A0A419PM62|A0A419PM62_CLOSI, tr|A0A419PMW5|A0A419PMW5_CLOSI	Cluster-65551.109651orf1, Cluster-65551.114106orf1, Cluster-65551.114107orf1, Cluster-65551.121024orf1, Cluster-65551.121519orf1, Cluster-65551.121521orf1, Cluster-65551.121522orf1, Cluster-65551.127050orf1, Cluster-65551.127050orf2, Cluster-65551.128252orf1, Cluster-65551.135449orf1, Cluster-65551.141259orf1, Cluster-65551.144905orf1, Cluster-65551.144906orf1, Cluster-65551.144907orf1, Cluster-6…	tr|A0A4E0QWK2|A0A4E0QWK2_FASHE, tr|A0A4E0R3M3|A0A4E0R3M3_FASHE, tr|A0A4E0R8C3|A0A4E0R8C3_FASHE, tr|A0A4E0RC06|A0A4E0RC06_FASHE, tr|A0A4E0RHX1|A0A4E0RHX1_FASHE	BOX15_Mlig000835g1, BOX15_Mlig000835g3, BOX15_Mlig000835g4, BOX15_Mlig002495g1, BOX15_Mlig002714g2, BOX15_Mlig003855g1, BOX15_Mlig005237g1, BOX15_Mlig007882g1, BOX15_Mlig009709g1, BOX15_Mlig013618g1, BOX15_Mlig020924g11	tr|A0A4S2L8H6|A0A4S2L8H6_OPIFE, tr|A0A4S2LBH4|A0A4S2LBH4_OPIFE, tr|A0A4S2LC68|A0A4S2LC68_OPIFE, tr|A0A4S2MD27|A0A4S2MD27_OPIFE, tr|A0A4S2MDB1|A0A4S2MDB1_OPIFE	tr|A0A074Z7Y2|A0A074Z7Y2_9TREM, tr|A0A074ZDY7|A0A074ZDY7_9TREM, tr|A0A075A8U5|A0A075A8U5_9TREM	SMEST001919001, SMEST006773001, SMEST009126001, SMEST030778001, SMEST030778002, SMEST038834001, SMEST038834002, SMEST038860001, SMEST038861001, SMEST038864001, SMEST052927001, SMEST065130001, SMEST065132001	tr|A0A094ZEL4|A0A094ZEL4_SCHHA, tr|A0A094ZZM0|A0A094ZZM0_SCHHA, tr|A0A095AIK1|A0A095AIK1_SCHHA, tr|A0A095CG91|A0A095CG91_SCHHA	tr|A0A4Z2CM88|A0A4Z2CM88_SCHJA, tr|A0A4Z2CQX3|A0A4Z2CQX3_SCHJA, tr|A0A4Z2CWW0|A0A4Z2CWW0_SCHJA, tr|A0A4Z2CX11|A0A4Z2CX11_SCHJA	tr|A0A3Q0KDQ1|A0A3Q0KDQ1_SCHMA, tr|A0A3Q0KQU0|A0A3Q0KQU0_SCHMA, tr|G4VJG1|G4VJG1_SCHMA	cds.Treg_009050|m.106791, cds.Treg_009442|m.111950, cds.Treg_016799|m.179009, cds.Treg_016800|m.179028, cds.Treg_016801|m.179055, cds.Treg_017548|m.187174	Tszi_002910|m.35480, Tszi_015899|m.129073, Tszi_025334|m.201721, Tszi_027060|m.221506	Psi_DN66907_c0_g1_i1.p1, Psi_DN70385_c0_g2_i1.p1, Psi_DN70804_c5_g2_i1.p1, Psi_DN70804_c5_g3_i1.p1	Sps_DN55434_c0_g1_i2.p1, Sps_DN55434_c0_g2_i1.p1, Sps_DN65464_c0_g1_i7.p1, Sps_DN65464_c0_g4_i1.p1, Sps_DN68007_c1_g1_i5.p1, Sps_DN68770_c0_g1_i3.p1, Sps_DN68770_c0_g2_i1.p1, Sps_DN68770_c0_g3_i1.p1, Sps_DN68770_c1_g1_i2.p1, Sps_DN69565_c0_g1_i1.p1, Sps_DN69565_c1_g1_i2.p1, Sps_DN69565_c1_g3_i5.p1
OG0000122	tr|A0A3R7H4J3|A0A3R7H4J3_CLOSI, tr|A0A3R7JTF9|A0A3R7JTF9_CLOSI, tr|A0A3R7JXS9|A0A3R7JXS9_CLOSI, tr|A0A419Q1E8|A0A419Q1E8_CLOSI, tr|A0A419Q1F2|A0A419Q1F2_CLOSI	Cluster-65551.104398, Cluster-65551.104399orf1, Cluster-65551.107692orf1, Cluster-65551.114041orf1, Cluster-65551.119575orf1, Cluster-65551.124292orf1, Cluster-65551.124293orf1, Cluster-65551.124294orf1, Cluster-65551.124464orf1, Cluster-65551.127696orf1, Cluster-65551.129909orf1, Cluster-65551.129989orf1, Cluster-65551.129989orf2, Cluster-65551.130087orf1, Cluster-65551.135497orf1, Cluster-65551…	tr|A0A4E0R332|A0A4E0R332_FASHE, tr|A0A4E0RHM4|A0A4E0RHM4_FASHE, tr|A0A4E0RI47|A0A4E0RI47_FASHE, tr|A0A4E0RIY7|A0A4E0RIY7_FASHE	BOX15_Mlig000072g2, BOX15_Mlig000072g5, BOX15_Mlig000072g7, BOX15_Mlig007521g1, BOX15_Mlig007521g2, BOX15_Mlig007521g3, BOX15_Mlig011804g1, BOX15_Mlig016758g1, BOX15_Mlig023035g1, BOX15_Mlig023313g1, BOX15_Mlig023313g2, BOX15_Mlig023313g3, BOX15_Mlig023869g1, BOX15_Mlig023924g2, BOX15_Mlig033553g1	tr|A0A4S2LFN1|A0A4S2LFN1_OPIFE, tr|A0A4S2LFN4|A0A4S2LFN4_OPIFE, tr|A0A4S2LFW1|A0A4S2LFW1_OPIFE, tr|A0A4S2LFX4|A0A4S2LFX4_OPIFE, tr|A0A4S2LG42|A0A4S2LG42_OPIFE, tr|A0A4S2LG50|A0A4S2LG50_OPIFE, tr|A0A4S2LG92|A0A4S2LG92_OPIFE, tr|A0A4S2LGA1|A0A4S2LGA1_OPIFE, tr|A0A4S2LMJ4|A0A4S2LMJ4_OPIFE, tr|A0A4S2LMK5|A0A4S2LMK5_OPIFE, tr|A0A4S2LNF8|A0A4S2LNF8_OPIFE, tr|A0A4S2LNG4|A0A4S2LNG4_OPIFE, tr|A0A4S2LNZ6|A…	tr|A0A074Z8S9|A0A074Z8S9_9TREM, tr|A0A074ZGN8|A0A074ZGN8_9TREM, tr|A0A074ZU38|A0A074ZU38_9TREM, tr|A0A074ZVE7|A0A074ZVE7_9TREM, tr|A0A075AI45|A0A075AI45_9TREM	SMEST045412001, SMEST045412002, SMEST045436001, SMEST061842001, SMEST061842002	tr|A0A095A813|A0A095A813_SCHHA	tr|A0A4Z2DWZ8|A0A4Z2DWZ8_SCHJA, tr|A0A4Z2DX15|A0A4Z2DX15_SCHJA	tr|A0A3Q0KSS3|A0A3Q0KSS3_SCHMA	cds.Treg_015563|m.161830	Tszi_018792|m.159020	Psi_DN59632_c0_g1_i1.p1, Psi_DN64880_c0_g1_i1.p1, Psi_DN68459_c0_g2_i2.p1, Psi_DN69451_c0_g3_i3.p1	Sps_DN28618_c0_g1_i1.p1, Sps_DN46626_c0_g1_i1.p1, Sps_DN51190_c0_g1_i1.p1, Sps_DN58988_c0_g1_i1.p1, Sps_DN59586_c1_g9_i1.p1, Sps_DN60607_c0_g1_i1.p1, Sps_DN60607_c1_g4_i1.p1, Sps_DN62795_c0_g4_i1.p1, Sps_DN64302_c0_g2_i1.p1, Sps_DN64302_c0_g3_i1.p1, Sps_DN69624_c0_g2_i2.p1, Sps_DN86556_c0_g1_i1.p1
OG0000123	tr|A0A3R7GR00|A0A3R7GR00_CLOSI, tr|A0A419PF96|A0A419PF96_CLOSI, tr|A0A419PM52|A0A419PM52_CLOSI	Cluster-65551.109181orf1, Cluster-65551.127132orf1, Cluster-65551.128147orf1, Cluster-65551.128299orf1, Cluster-65551.128299orf2, Cluster-65551.129434orf1, Cluster-65551.129434orf2, Cluster-65551.130425orf1, Cluster-65551.162088orf1, Cluster-65551.163363orf1	tr|A0A4E0RLN0|A0A4E0RLN0_FASHE, tr|A0A4E0RZJ8|A0A4E0RZJ8_FASHE, tr|A0A4E0S0H8|A0A4E0S0H8_FASHE	BOX15_Mlig004391g1, BOX15_Mlig008693g1, BOX15_Mlig009977g1, BOX15_Mlig009977g2, BOX15_Mlig009977g3, BOX15_Mlig010519g1, BOX15_Mlig010918g1, BOX15_Mlig010918g2, BOX15_Mlig012237g1, BOX15_Mlig013148g1, BOX15_Mlig013148g2, BOX15_Mlig013148g3, BOX15_Mlig015074g1, BOX15_Mlig015074g2, BOX15_Mlig016834g1, BOX15_Mlig016834g2, BOX15_Mlig016834g3, BOX15_Mlig017513g1, BOX15_Mlig018411g1, BOX15_Mlig020153g1,…	tr|A0A4S2LMQ3|A0A4S2LMQ3_OPIFE, tr|A0A4S2LX06|A0A4S2LX06_OPIFE, tr|A0A4V3SEJ6|A0A4V3SEJ6_OPIFE	tr|A0A074YZ53|A0A074YZ53_9TREM, tr|A0A074ZND6|A0A074ZND6_9TREM, tr|A0A075A382|A0A075A382_9TREM, tr|A0A075AG59|A0A075AG59_9TREM	SMEST005043001, SMEST014322001, SMEST031852001, SMEST035834001, SMEST035834002, SMEST037981001, SMEST037982001, SMEST040115001, SMEST040115002, SMEST053774001, SMEST053774002	tr|A0A095A2U4|A0A095A2U4_SCHHA, tr|A0A095AR74|A0A095AR74_SCHHA	tr|A0A4Z2D3M9|A0A4Z2D3M9_SCHJA, tr|A0A4Z2DLK2|A0A4Z2DLK2_SCHJA, tr|A0A4Z2DQF9|A0A4Z2DQF9_SCHJA, tr|A0A4Z2DQU5|A0A4Z2DQU5_SCHJA	tr|A0A3Q0KN05|A0A3Q0KN05_SCHMA, tr|A0A3Q0KQD7|A0A3Q0KQD7_SCHMA, tr|A0A3Q0KT77|A0A3Q0KT77_SCHMA	cds.Treg_007954|m.91211, cds.Treg_010509|m.124616, cds.Treg_017030|m.181840	Tszi_012288|m.98011, Tszi_022195|m.177448, Tszi_024538|m.190715, Tszi_027654|m.229284	Psi_DN68144_c0_g3_i6.p1, Psi_DN74823_c2_g1_i1.p1	Sps_DN111951_c0_g1_i1.p1, Sps_DN113837_c0_g1_i1.p1, Sps_DN40615_c0_g1_i1.p1, Sps_DN50049_c0_g1_i1.p1, Sps_DN51754_c0_g1_i1.p1, Sps_DN51754_c0_g2_i1.p1, Sps_DN55471_c1_g1_i1.p1, Sps_DN67733_c2_g1_i4.p2, Sps_DN67969_c0_g1_i1.p1, Sps_DN69267_c0_g1_i1.p2, Sps_DN69267_c1_g3_i1.p1, Sps_DN69267_c2_g2_i2.p1, Sps_DN69267_c2_g3_i1.p1, Sps_DN70574_c2_g1_i3.p1
OG0000124	tr|A0A3R7DJ42|A0A3R7DJ42_CLOSI, tr|A0A3R7FMD9|A0A3R7FMD9_CLOSI, tr|A0A419PMH4|A0A419PMH4_CLOSI	Cluster-65551.110294, Cluster-65551.117345orf1, Cluster-65551.117452orf1, Cluster-65551.117453orf1, Cluster-65551.117454orf1, Cluster-65551.119848orf1, Cluster-65551.119849orf1, Cluster-65551.125023orf1, Cluster-65551.138281orf1, Cluster-65551.161003orf1, Cluster-65551.161005orf1, Cluster-65551.167206orf1, Cluster-65551.167208orf1, Cluster-65551.51821orf1, Cluster-65551.51822orf1, Cluster-65551.8…	tr|A0A4E0R317|A0A4E0R317_FASHE, tr|A0A4E0R9H8|A0A4E0R9H8_FASHE, tr|A0A4E0RHY7|A0A4E0RHY7_FASHE, tr|A0A4E0RPS0|A0A4E0RPS0_FASHE, tr|A0A4E0RZJ2|A0A4E0RZJ2_FASHE, tr|A0A4E0S178|A0A4E0S178_FASHE	BOX15_Mlig007908g1, BOX15_Mlig007908g3, BOX15_Mlig013694g1, BOX15_Mlig019115g1, BOX15_Mlig022379g1, BOX15_Mlig022379g2, BOX15_Mlig022379g3, BOX15_Mlig028165g1, BOX15_Mlig028165g2	tr|A0A4S2L679|A0A4S2L679_OPIFE, tr|A0A4S2LCF6|A0A4S2LCF6_OPIFE, tr|A0A4S2LY12|A0A4S2LY12_OPIFE, tr|A0A4S2LY66|A0A4S2LY66_OPIFE, tr|A0A4S2LY68|A0A4S2LY68_OPIFE, tr|A0A4V3SFK4|A0A4V3SFK4_OPIFE	tr|A0A074Z6K1|A0A074Z6K1_9TREM, tr|A0A074ZL75|A0A074ZL75_9TREM	SMEST038155001, SMEST038155003, SMEST038155008, SMEST038155013, SMEST048801001, SMEST048801002, SMEST048801003, SMEST069407001, SMEST069407002, SMEST069407003	tr|A0A094ZG02|A0A094ZG02_SCHHA, tr|A0A094ZHP4|A0A094ZHP4_SCHHA, tr|A0A094ZJV7|A0A094ZJV7_SCHHA, tr|A0A094ZUU1|A0A094ZUU1_SCHHA, tr|A0A095AHI6|A0A095AHI6_SCHHA, tr|A0A095BWL2|A0A095BWL2_SCHHA, tr|A0A095BYN5|A0A095BYN5_SCHHA	tr|A0A4Z2D0H6|A0A4Z2D0H6_SCHJA, tr|A0A4Z2D1K8|A0A4Z2D1K8_SCHJA, tr|A0A4Z2D1L7|A0A4Z2D1L7_SCHJA, tr|A0A4Z2D1M4|A0A4Z2D1M4_SCHJA, tr|A0A4Z2DC84|A0A4Z2DC84_SCHJA, tr|A0A4Z2DC86|A0A4Z2DC86_SCHJA	tr|A0A3Q0KLL1|A0A3Q0KLL1_SCHMA, tr|A0A3Q0KUU9|A0A3Q0KUU9_SCHMA	cds.Treg_007960|m.91288, cds.Treg_008889|m.104608, cds.Treg_012022|m.137577	Tszi_002302|m.28350, Tszi_006782|m.74891, Tszi_015444|m.123911, Tszi_015616|m.125799, Tszi_019313|m.162867, Tszi_019416|m.163674, Tszi_024674|m.192576, Tszi_026001|m.208683, Tszi_026867|m.219019	Psi_DN73973_c0_g1_i4.p1, Psi_DN73973_c0_g2_i1.p1, Psi_DN74209_c1_g1_i5.p1, Psi_DN74239_c1_g1_i2.p1	Sps_DN40814_c0_g1_i1.p1, Sps_DN49478_c0_g1_i1.p1, Sps_DN53981_c0_g1_i1.p1, Sps_DN54849_c0_g1_i1.p1, Sps_DN56564_c5_g2_i3.p1, Sps_DN67875_c0_g2_i4.p1, Sps_DN70682_c0_g1_i1.p1, Sps_DN70876_c2_g1_i1.p1, Sps_DN92191_c0_g1_i1.p2
OG0000125	tr|A0A3R7CCG8|A0A3R7CCG8_CLOSI, tr|A0A3R7EXM7|A0A3R7EXM7_CLOSI	Cluster-65551.144368orf1	tr|A0A4E0S494|A0A4E0S494_FASHE	BOX15_Mlig024543g1, BOX15_Mlig024543g2, BOX15_Mlig028090g1, BOX15_Mlig028090g4, BOX15_Mlig028090g5	tr|A0A4S2KYA6|A0A4S2KYA6_OPIFE, tr|A0A4S2M5B6|A0A4S2M5B6_OPIFE, tr|A0A4S2MD06|A0A4S2MD06_OPIFE	tr|A0A075A363|A0A075A363_9TREM	SMEST055070002, SMEST055070003, SMEST055070011, SMEST055070015, SMEST055070016, SMEST055070018, SMEST055070019, SMEST055070020, SMEST055070021, SMEST055070024, SMEST055070031, SMEST055070034, SMEST055070037, SMEST055070038, SMEST055070040, SMEST055070042, SMEST055070050, SMEST055070064, SMEST055070077, SMEST055070079, SMEST055070080, SMEST055070081, SMEST055070082, SMEST055070083, SMEST055070084,…	tr|A0A094ZFA7|A0A094ZFA7_SCHHA, tr|A0A095A870|A0A095A870_SCHHA, tr|A0A095AGT9|A0A095AGT9_SCHHA	tr|A0A4Z2DJR5|A0A4Z2DJR5_SCHJA, tr|A0A4Z2DKP4|A0A4Z2DKP4_SCHJA		cds.Treg_007495|m.84252	Tszi_003916|m.47361, Tszi_016976|m.141624, Tszi_017705|m.148881, Tszi_025318|m.201488, Tszi_025525|m.203988	Psi_DN75010_c3_g1_i1.p1	Sps_DN46789_c0_g1_i1.p1, Sps_DN58774_c0_g1_i1.p1, Sps_DN58774_c1_g1_i1.p1, Sps_DN58774_c1_g5_i1.p1, Sps_DN58774_c1_g6_i1.p1, Sps_DN59774_c1_g1_i1.p1, Sps_DN59774_c1_g2_i1.p1, Sps_DN60971_c0_g1_i2.p1, Sps_DN61057_c2_g1_i1.p1, Sps_DN61057_c3_g1_i1.p1, Sps_DN64664_c1_g1_i1.p1, Sps_DN64664_c1_g2_i1.p1, Sps_DN64664_c1_g3_i1.p1, Sps_DN65492_c0_g1_i1.p1, Sps_DN70827_c0_g1_i2.p1, Sps_DN70827_c1_g1_i1.p1,…
OG0000126	tr|A0A3R7CBN6|A0A3R7CBN6_CLOSI, tr|A0A419PYA1|A0A419PYA1_CLOSI, tr|G7YEI8|G7YEI8_CLOSI, tr|G7YEJ0|G7YEJ0_CLOSI, tr|G7YEJ2|G7YEJ2_CLOSI, tr|G7YS97|G7YS97_CLOSI, tr|H2KRD3|H2KRD3_CLOSI	Cluster-65551.104530orf1, Cluster-65551.117147orf1, Cluster-65551.124158orf1, Cluster-65551.47158orf1, Cluster-65551.64164orf1, Cluster-65551.87725orf1, Cluster-65551.89530orf1, Cluster-8713.0orf1	tr|A0A4E0R1C6|A0A4E0R1C6_FASHE, tr|A0A4E0RN06|A0A4E0RN06_FASHE, tr|A0A4E0RN46|A0A4E0RN46_FASHE, tr|A0A4E0RQA7|A0A4E0RQA7_FASHE, tr|A0A4E0S3L5|A0A4E0S3L5_FASHE	BOX15_Mlig030107g1, BOX15_Mlig030107g2, BOX15_Mlig030107g3	tr|A0A4S2LEJ2|A0A4S2LEJ2_OPIFE, tr|A0A4S2LEL7|A0A4S2LEL7_OPIFE, tr|A0A4S2LEV0|A0A4S2LEV0_OPIFE, tr|A0A4S2LEZ6|A0A4S2LEZ6_OPIFE, tr|A0A4S2LF80|A0A4S2LF80_OPIFE, tr|A0A4S2LFC1|A0A4S2LFC1_OPIFE, tr|A0A4S2LGQ1|A0A4S2LGQ1_OPIFE, tr|A0A4S2LLH4|A0A4S2LLH4_OPIFE, tr|A0A4S2LLK5|A0A4S2LLK5_OPIFE, tr|A0A4S2LN02|A0A4S2LN02_OPIFE, tr|A0A4S2M4Y6|A0A4S2M4Y6_OPIFE, tr|A0A4V3SDT7|A0A4V3SDT7_OPIFE	tr|A0A074Z2A3|A0A074Z2A3_9TREM, tr|A0A074Z3Q4|A0A074Z3Q4_9TREM, tr|A0A074ZX03|A0A074ZX03_9TREM, tr|A0A075A2M2|A0A075A2M2_9TREM	SMEST004851001, SMEST011804001, SMEST012166001, SMEST012168001, SMEST012170001, SMEST070070001, SMEST072897001	tr|A0A095A0V9|A0A095A0V9_SCHHA, tr|A0A095B402|A0A095B402_SCHHA, tr|A0A095CEZ2|A0A095CEZ2_SCHHA	tr|A0A4Z2D8A3|A0A4Z2D8A3_SCHJA, tr|A0A4Z2DN34|A0A4Z2DN34_SCHJA, tr|A0A4Z2DN74|A0A4Z2DN74_SCHJA	tr|A0A3Q0KHF6|A0A3Q0KHF6_SCHMA, tr|A0A3Q0KHX4|A0A3Q0KHX4_SCHMA, tr|A0A3Q0KUJ2|A0A3Q0KUJ2_SCHMA, tr|G4VT96|G4VT96_SCHMA	cds.Treg_010165|m.121017, cds.Treg_016027|m.168792	Tszi_017281|m.144695, Tszi_017663|m.148496, Tszi_026758|m.217266	Psi_DN123282_c0_g1_i1.p1, Psi_DN61583_c0_g1_i1.p1, Psi_DN63805_c0_g1_i1.p1, Psi_DN64885_c0_g1_i3.p1, Psi_DN66264_c0_g2_i2.p1, Psi_DN67485_c0_g1_i4.p1, Psi_DN67485_c0_g2_i1.p1, Psi_DN67578_c0_g1_i2.p1, Psi_DN68809_c0_g1_i3.p1, Psi_DN69372_c0_g2_i1.p1	Sps_DN17489_c0_g1_i1.p1, Sps_DN32474_c0_g1_i1.p1, Sps_DN39159_c0_g1_i2.p1, Sps_DN41259_c0_g1_i1.p1, Sps_DN50315_c0_g1_i1.p1, Sps_DN54022_c0_g1_i1.p1, Sps_DN55183_c0_g1_i1.p1, Sps_DN55183_c0_g2_i1.p1, Sps_DN55902_c0_g1_i1.p1, Sps_DN55902_c0_g2_i1.p1, Sps_DN59696_c0_g1_i7.p1, Sps_DN59696_c0_g2_i1.p1, Sps_DN59696_c0_g3_i2.p1, Sps_DN62290_c0_g1_i1.p1, Sps_DN62290_c0_g3_i1.p1, Sps_DN62290_c0_g4_i1.p1,…
OG0000127	tr|A0A3R7D2G7|A0A3R7D2G7_CLOSI, tr|A0A3R7FI71|A0A3R7FI71_CLOSI, tr|A0A3R7FWH7|A0A3R7FWH7_CLOSI, tr|A0A419PNN2|A0A419PNN2_CLOSI, tr|A0A419PZJ4|A0A419PZJ4_CLOSI	Cluster-65551.116738orf1, Cluster-65551.154147orf1, Cluster-65551.157694orf1, Cluster-65551.158082orf1, Cluster-65551.158334orf1, Cluster-65551.158438orf1, Cluster-65551.161162orf1, Cluster-65551.87995orf1, Cluster-65551.89062orf1	tr|A0A4E0RED0|A0A4E0RED0_FASHE, tr|A0A4E0RFF2|A0A4E0RFF2_FASHE, tr|A0A4E0RX50|A0A4E0RX50_FASHE	BOX15_Mlig014361g2, BOX15_Mlig016943g1, BOX15_Mlig016943g2, BOX15_Mlig016943g3, BOX15_Mlig020578g1, BOX15_Mlig020578g2, BOX15_Mlig020578g3, BOX15_Mlig024833g1, BOX15_Mlig026816g1, BOX15_Mlig026816g2	tr|A0A4S2LJQ6|A0A4S2LJQ6_OPIFE, tr|A0A4S2LZ20|A0A4S2LZ20_OPIFE, tr|A0A4S2LZ53|A0A4S2LZ53_OPIFE, tr|A0A4V3SFN7|A0A4V3SFN7_OPIFE	tr|A0A074YYI0|A0A074YYI0_9TREM, tr|A0A074ZV80|A0A074ZV80_9TREM, tr|A0A075A5Z5|A0A075A5Z5_9TREM	SMEST002557001, SMEST002557002, SMEST002557003, SMEST016766001, SMEST021729001, SMEST042122001, SMEST042122002, SMEST066546001, SMEST066546002, SMEST071508001, SMEST071508002, SMEST071508003	tr|A0A094ZHQ6|A0A094ZHQ6_SCHHA, tr|A0A094ZQH5|A0A094ZQH5_SCHHA, tr|A0A094ZV34|A0A094ZV34_SCHHA, tr|A0A095AHJ7|A0A095AHJ7_SCHHA	tr|A0A4Z2CZI7|A0A4Z2CZI7_SCHJA, tr|A0A4Z2CZM0|A0A4Z2CZM0_SCHJA, tr|A0A4Z2CZN6|A0A4Z2CZN6_SCHJA, tr|A0A4Z2CZR4|A0A4Z2CZR4_SCHJA, tr|A0A4Z2D0J4|A0A4Z2D0J4_SCHJA, tr|A0A4Z2DGT3|A0A4Z2DGT3_SCHJA, tr|A0A4Z2DGY0|A0A4Z2DGY0_SCHJA	tr|A0A3Q0KR54|A0A3Q0KR54_SCHMA, tr|G4V8A8|G4V8A8_SCHMA	cds.Treg_000173|m.1901, cds.Treg_001412|m.16103, cds.Treg_001756|m.19615, cds.Treg_004227|m.40778, cds.Treg_015523|m.161219, cds.Treg_016823|m.179393	Tszi_024169|m.185160	Psi_DN121253_c0_g1_i1.p1, Psi_DN74493_c2_g1_i3.p1, Psi_DN74497_c2_g1_i2.p1, Psi_DN74703_c0_g1_i2.p1, Psi_DN74787_c2_g1_i1.p1	Sps_DN41348_c0_g1_i2.p1, Sps_DN45299_c0_g2_i1.p1, Sps_DN46040_c0_g1_i1.p1, Sps_DN52109_c2_g2_i1.p1, Sps_DN53752_c0_g1_i2.p1, Sps_DN54204_c0_g1_i1.p1, Sps_DN55925_c2_g1_i1.p1, Sps_DN55925_c3_g1_i2.p1, Sps_DN56775_c1_g5_i1.p1, Sps_DN57372_c4_g5_i1.p1, Sps_DN57994_c0_g1_i1.p1, Sps_DN58548_c0_g2_i1.p1, Sps_DN68270_c0_g1_i5.p1, Sps_DN70443_c0_g1_i1.p1, Sps_DN70443_c1_g2_i1.p1, Sps_DN70588_c2_g3_i1.p1,…
OG0000128	tr|A0A3R7CJW4|A0A3R7CJW4_CLOSI, tr|A0A3R7FB50|A0A3R7FB50_CLOSI, tr|A0A3R7GRT9|A0A3R7GRT9_CLOSI, tr|A0A419PLP7|A0A419PLP7_CLOSI, tr|A0A419PY15|A0A419PY15_CLOSI	Cluster-65551.101855orf1, Cluster-65551.103996orf1, Cluster-65551.103997, Cluster-65551.109520orf1, Cluster-65551.109521orf1, Cluster-65551.139296orf1, Cluster-65551.143651orf1, Cluster-65551.143652orf1, Cluster-65551.154691orf1, Cluster-65551.154692orf1, Cluster-65551.154767, Cluster-65551.99747orf1	tr|A0A4E0RPM7|A0A4E0RPM7_FASHE, tr|A0A4E0RWS0|A0A4E0RWS0_FASHE	BOX15_Mlig001343g1, BOX15_Mlig001343g2, BOX15_Mlig001343g3, BOX15_Mlig001343g4, BOX15_Mlig002631g2, BOX15_Mlig009350g2, BOX15_Mlig009866g2, BOX15_Mlig012869g2, BOX15_Mlig015969g1, BOX15_Mlig015969g2, BOX15_Mlig015969g3, BOX15_Mlig030650g1	tr|A0A4S2LFJ0|A0A4S2LFJ0_OPIFE, tr|A0A4S2LFJ1|A0A4S2LFJ1_OPIFE, tr|A0A4S2LFS7|A0A4S2LFS7_OPIFE, tr|A0A4S2LG06|A0A4S2LG06_OPIFE, tr|A0A4S2LG57|A0A4S2LG57_OPIFE, tr|A0A4S2LHS9|A0A4S2LHS9_OPIFE, tr|A0A4S2LI18|A0A4S2LI18_OPIFE, tr|A0A4S2LI78|A0A4S2LI78_OPIFE, tr|A0A4S2LJQ3|A0A4S2LJQ3_OPIFE, tr|A0A4S2LJQ9|A0A4S2LJQ9_OPIFE, tr|A0A4S2LPG4|A0A4S2LPG4_OPIFE, tr|A0A4S2LQD4|A0A4S2LQD4_OPIFE, tr|A0A4S2LQT8|A…	tr|A0A074Z0I8|A0A074Z0I8_9TREM, tr|A0A074ZA58|A0A074ZA58_9TREM, tr|A0A074ZGR3|A0A074ZGR3_9TREM, tr|A0A074ZL39|A0A074ZL39_9TREM	SMEST018230001, SMEST018237001, SMEST018250001, SMEST018250002, SMEST018250003, SMEST018250004, SMEST051487001	tr|A0A094ZUH0|A0A094ZUH0_SCHHA, tr|A0A095BU99|A0A095BU99_SCHHA	tr|A0A4Z2DPI8|A0A4Z2DPI8_SCHJA, tr|A0A4Z2DPP7|A0A4Z2DPP7_SCHJA, tr|A0A4Z2DQJ8|A0A4Z2DQJ8_SCHJA, tr|A0A4Z2DS73|A0A4Z2DS73_SCHJA, tr|A0A4Z2DS93|A0A4Z2DS93_SCHJA, tr|A0A4Z2DT11|A0A4Z2DT11_SCHJA	tr|A0A3Q0KIN6|A0A3Q0KIN6_SCHMA, tr|A0A3Q0KSU2|A0A3Q0KSU2_SCHMA	cds.Treg_000437|m.5361, cds.Treg_008265|m.96090	Tszi_013962|m.106512, Tszi_024190|m.185545	Psi_DN43447_c0_g1_i1.p1, Psi_DN69424_c1_g1_i6.p1, Psi_DN69861_c1_g1_i3.p1	Sps_DN22365_c0_g1_i1.p1, Sps_DN60564_c0_g1_i1.p1, Sps_DN60564_c0_g3_i3.p1, Sps_DN62426_c2_g4_i3.p2, Sps_DN63223_c0_g2_i9.p1, Sps_DN63735_c0_g1_i1.p1
OG0000129	tr|A0A3R7JY49|A0A3R7JY49_CLOSI, tr|A0A419Q6D9|A0A419Q6D9_CLOSI	Cluster-65551.100981orf1, Cluster-65551.125788orf1, Cluster-65551.125874orf1, Cluster-65551.126769orf1, Cluster-65551.130680orf1, Cluster-65551.151183, Cluster-65551.157946orf1, Cluster-65551.160581orf1, Cluster-65551.160582orf1, Cluster-65551.162494orf1, Cluster-65551.162579orf1, Cluster-65551.164784orf1, Cluster-65551.168749orf1, Cluster-65551.168750orf1, Cluster-65551.168751orf1, Cluster-65551…	tr|A0A4E0RJ87|A0A4E0RJ87_FASHE, tr|A0A4E0RJA6|A0A4E0RJA6_FASHE, tr|A0A4E0RUV0|A0A4E0RUV0_FASHE	BOX15_Mlig000424g2, BOX15_Mlig014292g1, BOX15_Mlig014292g2, BOX15_Mlig017528g1, BOX15_Mlig017528g2	tr|A0A4S2KV96|A0A4S2KV96_OPIFE, tr|A0A4S2LR02|A0A4S2LR02_OPIFE, tr|A0A4S2LRF8|A0A4S2LRF8_OPIFE	tr|A0A074YXM6|A0A074YXM6_9TREM, tr|A0A074Z231|A0A074Z231_9TREM, tr|A0A074Z660|A0A074Z660_9TREM	SMEST003715001, SMEST003715002, SMEST013796001, SMEST018727002, SMEST018727003, SMEST020498004, SMEST020512004, SMEST020512010, SMEST020512017, SMEST024282001, SMEST024633001, SMEST024633002, SMEST025327001, SMEST035626001, SMEST035626002, SMEST039228001, SMEST039228003, SMEST039966001, SMEST039966002, SMEST043680001, SMEST048896001, SMEST048896002, SMEST048896003, SMEST048896004, SMEST068315001	tr|A0A094ZH37|A0A094ZH37_SCHHA, tr|A0A094ZTB8|A0A094ZTB8_SCHHA, tr|A0A094ZYS5|A0A094ZYS5_SCHHA	tr|A0A4Z2CPL0|A0A4Z2CPL0_SCHJA, tr|A0A4Z2CXR8|A0A4Z2CXR8_SCHJA, tr|A0A4Z2D3R8|A0A4Z2D3R8_SCHJA		cds.Treg_007956|m.91252, cds.Treg_017603|m.187716	Tszi_019577|m.164762	Psi_DN55615_c0_g1_i1.p1, Psi_DN66607_c0_g3_i2.p1, Psi_DN66607_c0_g4_i1.p1, Psi_DN69998_c0_g1_i5.p1, Psi_DN71054_c0_g1_i3.p1, Psi_DN71054_c0_g2_i5.p1, Psi_DN75079_c0_g1_i1.p1	Sps_DN120744_c0_g1_i1.p1, Sps_DN54007_c0_g1_i1.p1, Sps_DN54007_c0_g2_i1.p1, Sps_DN57332_c0_g1_i1.p1, Sps_DN66769_c0_g1_i4.p1, Sps_DN66850_c0_g1_i4.p1, Sps_DN97945_c0_g1_i1.p1
OG0000130	tr|A0A3R7CJP3|A0A3R7CJP3_CLOSI, tr|A0A3R7JNQ5|A0A3R7JNQ5_CLOSI, tr|A0A419QDB9|A0A419QDB9_CLOSI	Cluster-65551.145255orf1, Cluster-65551.145256, Cluster-65551.145257orf1, Cluster-65551.148284orf1, Cluster-65551.148285orf1, Cluster-65551.152969orf1, Cluster-65551.158858orf1, Cluster-65551.158859orf1, Cluster-65551.158860orf1, Cluster-65551.160012orf1, Cluster-65551.160085orf1, Cluster-65551.160297orf1, Cluster-65551.162974orf1, Cluster-65551.162975orf1, Cluster-65551.164258orf1, Cluster-65551…	tr|A0A4E0RBK0|A0A4E0RBK0_FASHE, tr|A0A4E0RFH3|A0A4E0RFH3_FASHE, tr|A0A4E0RYT0|A0A4E0RYT0_FASHE, tr|A0A4E0S0G5|A0A4E0S0G5_FASHE	BOX15_Mlig000412g1, BOX15_Mlig000412g2, BOX15_Mlig004458g1, BOX15_Mlig004458g2, BOX15_Mlig004458g3, BOX15_Mlig007487g1, BOX15_Mlig007487g2, BOX15_Mlig013127g1, BOX15_Mlig013964g2, BOX15_Mlig013964g4, BOX15_Mlig013964g6, BOX15_Mlig013964g8, BOX15_Mlig029710g1, BOX15_Mlig032425g1, BOX15_Mlig032425g2, BOX15_Mlig032425g3, BOX15_Mlig033678g1	tr|A0A4S2L7V5|A0A4S2L7V5_OPIFE, tr|A0A4S2LU87|A0A4S2LU87_OPIFE, tr|A0A4S2M8J4|A0A4S2M8J4_OPIFE, tr|A0A4V3SGK7|A0A4V3SGK7_OPIFE	tr|A0A074Z3B3|A0A074Z3B3_9TREM, tr|A0A075AAY7|A0A075AAY7_9TREM	SMEST006325001, SMEST006325002, SMEST006325003, SMEST058240001, SMEST058240002, SMEST063805001, SMEST063805002, SMEST063805003, SMEST063805004, SMEST063805005, SMEST063805007	tr|A0A094ZI10|A0A094ZI10_SCHHA, tr|A0A094ZJY2|A0A094ZJY2_SCHHA	tr|A0A4Z2CYG8|A0A4Z2CYG8_SCHJA, tr|A0A4Z2CZ28|A0A4Z2CZ28_SCHJA, tr|A0A4Z2CZ47|A0A4Z2CZ47_SCHJA, tr|A0A4Z2DIV7|A0A4Z2DIV7_SCHJA	tr|A0A3Q0KKU3|A0A3Q0KKU3_SCHMA, tr|A0A3Q0KS81|A0A3Q0KS81_SCHMA	cds.Treg_002098|m.23051, cds.Treg_002524|m.26869	Tszi_001484|m.18470, Tszi_028171|m.234672	Psi_DN40827_c0_g1_i1.p1, Psi_DN73312_c0_g1_i1.p1, Psi_DN73326_c1_g2_i3.p1, Psi_DN73326_c1_g3_i1.p1, Psi_DN85606_c0_g1_i1.p2	Sps_DN59158_c0_g1_i1.p1, Sps_DN59703_c0_g1_i3.p1, Sps_DN59703_c0_g2_i1.p1, Sps_DN59703_c0_g3_i1.p1, Sps_DN61648_c0_g1_i1.p1, Sps_DN69304_c0_g1_i6.p1, Sps_DN69977_c2_g1_i7.p1
OG0000131	tr|A0A3R7FPE4|A0A3R7FPE4_CLOSI, tr|A0A3R7JS74|A0A3R7JS74_CLOSI	Cluster-65551.134416orf1, Cluster-65551.160270orf1, Cluster-65551.161034orf1, Cluster-65551.163822orf1, Cluster-65551.164198orf1, Cluster-65551.166091orf1, Cluster-65551.166481orf1, Cluster-65551.175797, Cluster-65551.178426orf1, Cluster-65551.178426orf2, Cluster-65551.180187orf1, Cluster-65551.180188orf1, Cluster-65551.182687orf1, Cluster-65551.182687orf2, Cluster-65551.182792orf1, Cluster-65551…	tr|A0A4E0RCV0|A0A4E0RCV0_FASHE, tr|A0A4E0RM64|A0A4E0RM64_FASHE, tr|A0A4E0S2Y2|A0A4E0S2Y2_FASHE	BOX15_Mlig003923g1, BOX15_Mlig010098g2, BOX15_Mlig018900g1	tr|A0A4S2LBF4|A0A4S2LBF4_OPIFE, tr|A0A4S2LTH0|A0A4S2LTH0_OPIFE	tr|A0A074ZEL1|A0A074ZEL1_9TREM, tr|A0A075A2C4|A0A075A2C4_9TREM	SMEST013625001, SMEST013633001, SMEST013633002, SMEST013633004, SMEST028296001, SMEST028296002, SMEST028296003, SMEST051203001, SMEST051203002, SMEST051203003, SMEST051203004	tr|A0A094ZTK0|A0A094ZTK0_SCHHA, tr|A0A094ZY75|A0A094ZY75_SCHHA, tr|A0A095A1G4|A0A095A1G4_SCHHA, tr|A0A095AUG3|A0A095AUG3_SCHHA, tr|A0A095CAB6|A0A095CAB6_SCHHA	tr|A0A4Z2CZH2|A0A4Z2CZH2_SCHJA, tr|A0A4Z2D7J3|A0A4Z2D7J3_SCHJA	tr|A0A3Q0KSL5|A0A3Q0KSL5_SCHMA, tr|A0A3Q0KSW1|A0A3Q0KSW1_SCHMA, tr|A0A3Q0KVH4|A0A3Q0KVH4_SCHMA	cds.Treg_009933|m.118209, cds.Treg_016396|m.173753	Tszi_005433|m.63475, Tszi_006215|m.70614, Tszi_006643|m.73664, Tszi_007904|m.81738, Tszi_011832|m.96858, Tszi_018287|m.154352, Tszi_019241|m.162358, Tszi_019304|m.162801, Tszi_025729|m.206016, Tszi_026117|m.209589	Psi_DN65013_c0_g1_i1.p1, Psi_DN74161_c0_g1_i2.p1, Psi_DN74247_c1_g1_i1.p1	Sps_DN42282_c0_g2_i1.p1, Sps_DN54170_c0_g1_i1.p1, Sps_DN62296_c1_g1_i4.p1, Sps_DN70557_c1_g1_i2.p1, Sps_DN70557_c1_g2_i1.p1, Sps_DN70675_c5_g1_i1.p1, Sps_DN70675_c5_g2_i1.p1, Sps_DN86175_c0_g1_i1.p1, Sps_DN96948_c0_g1_i1.p1
OG0000132		Cluster-65551.108710, Cluster-65551.110013, Cluster-65551.130308, Cluster-65551.130311, Cluster-65551.130312, Cluster-65551.132236, Cluster-65551.133468, Cluster-65551.144227, Cluster-65551.154055, Cluster-65551.178778, Cluster-65551.42442, Cluster-65551.59190orf1, Cluster-65551.59193orf1, Cluster-92668.0		BOX15_Mlig025661g1									Psi_DN129389_c0_g1_i1.p1, Psi_DN37276_c0_g1_i1.p1, Psi_DN49763_c0_g1_i1.p1, Psi_DN50663_c0_g1_i1.p2, Psi_DN52058_c0_g1_i1.p1, Psi_DN56217_c0_g1_i1.p1, Psi_DN57753_c0_g1_i2.p1, Psi_DN62017_c0_g1_i9.p1, Psi_DN63156_c0_g3_i3.p1, Psi_DN63166_c0_g1_i12.p1, Psi_DN64698_c1_g2_i7.p1, Psi_DN65230_c1_g2_i1.p1, Psi_DN65804_c0_g1_i17.p1, Psi_DN66002_c9_g2_i1.p1, Psi_DN66017_c0_g1_i10.p1, Psi_DN66987_c2_g4_i1…	Sps_DN107013_c0_g1_i1.p1, Sps_DN1609_c0_g1_i2.p1, Sps_DN28939_c0_g1_i1.p1, Sps_DN38905_c0_g1_i1.p1, Sps_DN41601_c0_g1_i1.p1, Sps_DN45287_c0_g1_i2.p1, Sps_DN47213_c0_g1_i3.p1, Sps_DN48231_c0_g1_i2.p1, Sps_DN54903_c0_g2_i11.p1, Sps_DN55261_c2_g1_i4.p1, Sps_DN56213_c1_g5_i2.p1, Sps_DN57025_c0_g1_i5.p1, Sps_DN57025_c0_g7_i1.p1, Sps_DN57258_c0_g1_i1.p1, Sps_DN57258_c0_g3_i1.p1, Sps_DN57493_c0_g1_i4.p1…
OG0000133	tr|A0A419PDR9|A0A419PDR9_CLOSI, tr|H2KNM6|H2KNM6_CLOSI, tr|H2KP53|H2KP53_CLOSI, tr|H2KV42|H2KV42_CLOSI	Cluster-65551.121034, Cluster-65551.123920orf1, Cluster-65551.124959orf1, Cluster-65551.125089, Cluster-65551.126694orf1, Cluster-65551.127032orf1, Cluster-65551.127821, Cluster-65551.128528orf1, Cluster-65551.130063orf1, Cluster-65551.131166orf1, Cluster-65551.132061orf1, Cluster-65551.132737orf1, Cluster-65551.132739orf1	tr|A0A4E0QYF1|A0A4E0QYF1_FASHE, tr|A0A4E0RES2|A0A4E0RES2_FASHE, tr|A0A4E0RMW0|A0A4E0RMW0_FASHE	BOX15_Mlig007239g1, BOX15_Mlig008623g1, BOX15_Mlig008623g2, BOX15_Mlig009670g2, BOX15_Mlig010423g1, BOX15_Mlig010423g2, BOX15_Mlig011871g1, BOX15_Mlig014278g1, BOX15_Mlig019863g1, BOX15_Mlig025926g1, BOX15_Mlig028122g1, BOX15_Mlig030290g1, BOX15_Mlig030290g2, BOX15_Mlig033844g2	tr|A0A4S2LH13|A0A4S2LH13_OPIFE, tr|A0A4S2LHW9|A0A4S2LHW9_OPIFE, tr|A0A4S2LIQ4|A0A4S2LIQ4_OPIFE, tr|A0A4S2LK14|A0A4S2LK14_OPIFE, tr|A0A4S2LQC5|A0A4S2LQC5_OPIFE	tr|A0A075A0S6|A0A075A0S6_9TREM, tr|A0A075A2M4|A0A075A2M4_9TREM, tr|A0A075AC22|A0A075AC22_9TREM, tr|A0A075AJF8|A0A075AJF8_9TREM	SMEST017499001, SMEST019065001, SMEST023337001, SMEST023850001, SMEST025330001, SMEST051354001, SMEST057377001, SMEST057377002, SMEST059969001	tr|A0A094ZEI5|A0A094ZEI5_SCHHA, tr|A0A095A399|A0A095A399_SCHHA, tr|A0A095C9J6|A0A095C9J6_SCHHA	tr|A0A4Z2CNG3|A0A4Z2CNG3_SCHJA, tr|A0A4Z2CNG4|A0A4Z2CNG4_SCHJA, tr|A0A4Z2D5K2|A0A4Z2D5K2_SCHJA, tr|Q5DI18|Q5DI18_SCHJA	tr|A0A3Q0KLT7|A0A3Q0KLT7_SCHMA, tr|G4LUC8|G4LUC8_SCHMA, tr|G4LV34|G4LV34_SCHMA	cds.Treg_001360|m.15554, cds.Treg_002622|m.27547, cds.Treg_007359|m.82070	Tszi_000675|m.8347, Tszi_002572|m.31484, Tszi_024730|m.193425, Tszi_027822|m.231060	Psi_DN29462_c0_g1_i1.p1, Psi_DN62138_c0_g1_i1.p1, Psi_DN63832_c0_g1_i1.p1, Psi_DN70147_c1_g2_i3.p1, Psi_DN70147_c1_g4_i1.p1, Psi_DN72986_c2_g2_i2.p1, Psi_DN74652_c0_g1_i3.p1	Sps_DN30572_c0_g1_i1.p1, Sps_DN58062_c0_g4_i1.p1, Sps_DN58062_c0_g6_i1.p1, Sps_DN59136_c0_g1_i1.p1, Sps_DN64653_c1_g2_i1.p1, Sps_DN64653_c1_g5_i2.p1, Sps_DN65922_c0_g2_i1.p1, Sps_DN65922_c0_g3_i1.p1, Sps_DN67160_c0_g3_i1.p1, Sps_DN67160_c0_g4_i1.p1, Sps_DN67160_c0_g5_i1.p1, Sps_DN68831_c0_g3_i2.p1
OG0000134	tr|A0A3R7CD13|A0A3R7CD13_CLOSI, tr|A0A3R7CGV2|A0A3R7CGV2_CLOSI, tr|G7YF72|G7YF72_CLOSI, tr|G7YND5|G7YND5_CLOSI	Cluster-65551.118143orf1, Cluster-65551.129317orf1, Cluster-65551.129318orf1, Cluster-65551.135324orf1, Cluster-65551.152576orf1, Cluster-65551.156653orf1, Cluster-65551.166696orf1, Cluster-65551.167512orf1, Cluster-65551.167513orf1, Cluster-65551.167514orf1, Cluster-65551.169075orf1, Cluster-65551.176897orf1, Cluster-65551.51015orf1, Cluster-65551.95945orf1	tr|A0A4E0R1C8|A0A4E0R1C8_FASHE, tr|A0A4E0RBF5|A0A4E0RBF5_FASHE, tr|A0A4E0RQ13|A0A4E0RQ13_FASHE, tr|A0A4E0RQX8|A0A4E0RQX8_FASHE	BOX15_Mlig003673g1, BOX15_Mlig012192g2, BOX15_Mlig012192g3, BOX15_Mlig013143g1, BOX15_Mlig013143g2, BOX15_Mlig015690g1, BOX15_Mlig018508g1, BOX15_Mlig022180g1, BOX15_Mlig027220g1, BOX15_Mlig027220g2, BOX15_Mlig027220g3, BOX15_Mlig027680g1	tr|A0A4S2L6S3|A0A4S2L6S3_OPIFE, tr|A0A4S2LNC2|A0A4S2LNC2_OPIFE, tr|A0A4S2M6A4|A0A4S2M6A4_OPIFE, tr|A0A4S2M9F0|A0A4S2M9F0_OPIFE	tr|A0A074ZCX1|A0A074ZCX1_9TREM, tr|A0A074ZG94|A0A074ZG94_9TREM, tr|A0A074ZH60|A0A074ZH60_9TREM, tr|A0A075A1Z9|A0A075A1Z9_9TREM, tr|A0A075A8J0|A0A075A8J0_9TREM	SMEST005418001, SMEST017017001, SMEST026676001, SMEST026774001, SMEST054823001, SMEST055191001, SMEST055191002, SMEST075477001, SMEST081487001, SMEST081983001, SMEST081983002	tr|A0A094ZCC5|A0A094ZCC5_SCHHA, tr|A0A094ZCU2|A0A094ZCU2_SCHHA, tr|A0A095AV78|A0A095AV78_SCHHA	tr|A0A4Z2CS82|A0A4Z2CS82_SCHJA, tr|A0A4Z2CSX7|A0A4Z2CSX7_SCHJA, tr|A0A4Z2CXC9|A0A4Z2CXC9_SCHJA, tr|A0A4Z2CXD1|A0A4Z2CXD1_SCHJA, tr|A0A4Z2CXN4|A0A4Z2CXN4_SCHJA, tr|A0A4Z2CY44|A0A4Z2CY44_SCHJA, tr|A0A4Z2D2G0|A0A4Z2D2G0_SCHJA, tr|Q5DBN1|Q5DBN1_SCHJA	tr|A0A3Q0KCR4|A0A3Q0KCR4_SCHMA, tr|G4V8F7|G4V8F7_SCHMA, tr|G4VHF0|G4VHF0_SCHMA	cds.Treg_001023|m.11669, cds.Treg_002535|m.26933, cds.Treg_002577|m.27262, cds.Treg_009789|m.116444, cds.Treg_015040|m.153588	Tszi_003976|m.48110, Tszi_006800|m.74992, Tszi_007263|m.78074, Tszi_027422|m.226429	Psi_DN62196_c0_g1_i1.p1, Psi_DN66501_c0_g2_i1.p1, Psi_DN72562_c2_g1_i2.p1, Psi_DN73301_c0_g1_i2.p1	Sps_DN56239_c0_g1_i1.p1, Sps_DN56239_c0_g2_i1.p1, Sps_DN56239_c0_g4_i1.p1, Sps_DN63055_c1_g1_i1.p1, Sps_DN63055_c1_g4_i1.p1, Sps_DN64640_c2_g1_i1.p1, Sps_DN67881_c1_g1_i2.p1
OG0000135							SMEST001786001, SMEST002725001, SMEST003711001, SMEST005163001, SMEST005645001, SMEST005685003, SMEST006929001, SMEST008789001, SMEST009317001, SMEST009500004, SMEST010351001, SMEST010388001, SMEST012636001, SMEST016709001, SMEST016863001, SMEST017136001, SMEST018455001, SMEST018751001, SMEST019324001, SMEST022364001, SMEST023339001, SMEST027422001, SMEST027423001, SMEST028258001, SMEST028260001,…
OG0000136	tr|A0A419PMN5|A0A419PMN5_CLOSI	Cluster-15821.0orf1, Cluster-15821.1, Cluster-15821.2orf1, Cluster-15829.0orf1, Cluster-61022.0orf1	tr|A0A4E0S1G3|A0A4E0S1G3_FASHE	BOX15_Mlig000710g1, BOX15_Mlig000710g5, BOX15_Mlig001032g1, BOX15_Mlig001032g3, BOX15_Mlig002385g1, BOX15_Mlig007464g1, BOX15_Mlig007464g2, BOX15_Mlig009668g1, BOX15_Mlig009728g1, BOX15_Mlig009952g1, BOX15_Mlig010466g1, BOX15_Mlig010466g2, BOX15_Mlig010466g3, BOX15_Mlig010466g4, BOX15_Mlig010622g1, BOX15_Mlig010828g1, BOX15_Mlig015007g1, BOX15_Mlig018053g1, BOX15_Mlig018053g2, BOX15_Mlig018053g3,…	tr|A0A4S2MD21|A0A4S2MD21_OPIFE		SMEST001141001, SMEST002861001, SMEST003172005, SMEST003366001, SMEST003368001, SMEST003368002, SMEST005514002, SMEST006063001, SMEST009500001, SMEST009500002, SMEST009500003, SMEST012127001, SMEST012127002, SMEST012131001, SMEST016284001, SMEST016712001, SMEST016712002, SMEST016712003, SMEST016872001, SMEST017012001, SMEST017245001, SMEST017248001, SMEST017248002, SMEST017249001, SMEST017249002,…						Psi_DN66131_c0_g1_i4.p1	Sps_DN58520_c1_g1_i1.p1, Sps_DN58520_c1_g2_i3.p1
OG0000137	tr|A0A419PBT4|A0A419PBT4_CLOSI, tr|A0A419QCL8|A0A419QCL8_CLOSI	Cluster-65551.127488, Cluster-65551.131393orf1, Cluster-65551.157861orf1, Cluster-65551.157861orf2, Cluster-65551.158177orf1, Cluster-65551.158778orf1, Cluster-65551.159096orf1, Cluster-65551.159996orf1, Cluster-65551.85642orf1, Cluster-65551.87538orf1	tr|A0A4E0RIV7|A0A4E0RIV7_FASHE, tr|A0A4E0S375|A0A4E0S375_FASHE	BOX15_Mlig001176g1, BOX15_Mlig001176g5, BOX15_Mlig001576g1, BOX15_Mlig001576g2, BOX15_Mlig001576g3, BOX15_Mlig004180g1, BOX15_Mlig007848g1, BOX15_Mlig020992g1, BOX15_Mlig020992g2, BOX15_Mlig030327g1, BOX15_Mlig030327g2	tr|A0A4S2LML1|A0A4S2LML1_OPIFE, tr|A0A4S2LML2|A0A4S2LML2_OPIFE, tr|A0A4S2LP74|A0A4S2LP74_OPIFE, tr|A0A4S2MAF2|A0A4S2MAF2_OPIFE	tr|A0A074Z8A5|A0A074Z8A5_9TREM, tr|A0A074ZLR6|A0A074ZLR6_9TREM	SMEST013389001, SMEST013389002, SMEST013389003, SMEST013389004, SMEST049494001, SMEST049494002, SMEST049494004, SMEST049494005, SMEST056451001, SMEST056451002, SMEST056451003, SMEST056451004, SMEST056451005, SMEST056451007, SMEST056451009, SMEST062420001, SMEST078252005	tr|A0A094ZWB0|A0A094ZWB0_SCHHA, tr|A0A095A1J1|A0A095A1J1_SCHHA, tr|A0A095BSU1|A0A095BSU1_SCHHA	tr|A0A4Z2CPI5|A0A4Z2CPI5_SCHJA, tr|A0A4Z2DB62|A0A4Z2DB62_SCHJA, tr|A0A4Z2DBC6|A0A4Z2DBC6_SCHJA	tr|A0A3Q0KFC2|A0A3Q0KFC2_SCHMA, tr|A0A3Q0KFC9|A0A3Q0KFC9_SCHMA, tr|A0A3Q0KIL4|A0A3Q0KIL4_SCHMA, tr|A0A3Q0KIP4|A0A3Q0KIP4_SCHMA	cds.Treg_000579|m.7066, cds.Treg_014445|m.146666	Tszi_000862|m.10777, Tszi_000863|m.10801, Tszi_000864|m.10829, Tszi_000865|m.10853, Tszi_014327|m.110912, Tszi_014329|m.110964, Tszi_014574|m.113999	Psi_DN63784_c0_g1_i5.p1, Psi_DN73586_c0_g1_i9.p1, Psi_DN74994_c9_g1_i2.p1	Sps_DN47499_c0_g1_i1.p1, Sps_DN50370_c1_g1_i1.p1, Sps_DN54279_c1_g1_i14.p1, Sps_DN54964_c0_g1_i2.p1, Sps_DN55001_c1_g1_i2.p1, Sps_DN55473_c1_g1_i3.p1, Sps_DN55797_c0_g2_i1.p1, Sps_DN56415_c1_g1_i11.p1, Sps_DN56567_c0_g1_i3.p1, Sps_DN57755_c0_g1_i1.p1, Sps_DN62359_c2_g1_i1.p1, Sps_DN70649_c0_g4_i1.p1, Sps_DN70649_c1_g3_i1.p1, Sps_DN70649_c1_g4_i1.p1, Sps_DN70903_c3_g1_i6.p1, Sps_DN70903_c4_g2_i4.p…
OG0000138	tr|A0A3R7ERF1|A0A3R7ERF1_CLOSI, tr|A0A419PMT4|A0A419PMT4_CLOSI, tr|H2KP70|H2KP70_CLOSI	Cluster-65551.139140orf1, Cluster-65551.139140orf2, Cluster-65551.142550orf1, Cluster-65551.146031orf1, Cluster-65551.150751orf2, Cluster-65551.177040orf1, Cluster-65551.180137orf1, Cluster-65551.56836orf2, Cluster-65551.56837, Cluster-65551.66269orf1, Cluster-65551.66270orf1	tr|A0A4E0R3U5|A0A4E0R3U5_FASHE, tr|A0A4E0RVZ0|A0A4E0RVZ0_FASHE	BOX15_Mlig009017g1, BOX15_Mlig012762g1, BOX15_Mlig012762g2, BOX15_Mlig012762g3, BOX15_Mlig016181g1, BOX15_Mlig028650g1, BOX15_Mlig028650g2, BOX15_Mlig030322g1, BOX15_Mlig030608g4	tr|A0A4S2LGZ9|A0A4S2LGZ9_OPIFE, tr|A0A4S2LKD5|A0A4S2LKD5_OPIFE, tr|A0A4S2LRM3|A0A4S2LRM3_OPIFE, tr|A0A4S2LSZ3|A0A4S2LSZ3_OPIFE, tr|A0A4S2M2H3|A0A4S2M2H3_OPIFE	tr|A0A074Z6F7|A0A074Z6F7_9TREM, tr|A0A074ZB20|A0A074ZB20_9TREM, tr|A0A074ZEX0|A0A074ZEX0_9TREM	SMEST010284001, SMEST010286001, SMEST010287001, SMEST010287002, SMEST022523001, SMEST037734001, SMEST037740001, SMEST037742001, SMEST037742002, SMEST037742003, SMEST037747001, SMEST037748001, SMEST037748002	tr|A0A094ZDQ2|A0A094ZDQ2_SCHHA, tr|A0A094ZKP9|A0A094ZKP9_SCHHA, tr|A0A094ZW36|A0A094ZW36_SCHHA, tr|A0A095A4M7|A0A095A4M7_SCHHA	tr|A0A4Z2CYP4|A0A4Z2CYP4_SCHJA, tr|A0A4Z2DDC0|A0A4Z2DDC0_SCHJA, tr|A0A4Z2DDH8|A0A4Z2DDH8_SCHJA, tr|A0A4Z2DRT3|A0A4Z2DRT3_SCHJA, tr|A0A4Z2DS21|A0A4Z2DS21_SCHJA, tr|A0A4Z2DUQ5|A0A4Z2DUQ5_SCHJA, tr|C1LE78|C1LE78_SCHJA	tr|A0A0U5DPH3|A0A0U5DPH3_SCHMA, tr|A0A3Q0KE12|A0A3Q0KE12_SCHMA, tr|A0A3Q0KRC7|A0A3Q0KRC7_SCHMA, tr|A0A3Q0KS55|A0A3Q0KS55_SCHMA, tr|A0A3Q0KS72|A0A3Q0KS72_SCHMA, tr|A0A3Q0KSH1|A0A3Q0KSH1_SCHMA, tr|C4QJA6|C4QJA6_SCHMA	cds.Treg_003260|m.30825, cds.Treg_006464|m.68089, cds.Treg_007259|m.80705, cds.Treg_008704|m.101965, cds.Treg_011040|m.130354, cds.Treg_017620|m.187939	Tszi_001394|m.17504, Tszi_003683|m.44539, Tszi_010607|m.93280, Tszi_010621|m.93315, Tszi_014811|m.116794, Tszi_023312|m.180954, Tszi_023379|m.181188	Psi_DN67116_c0_g1_i3.p1, Psi_DN70046_c0_g1_i6.p1, Psi_DN70046_c0_g3_i1.p1, Psi_DN70942_c0_g2_i2.p1	Sps_DN55840_c0_g1_i2.p1, Sps_DN59398_c0_g2_i1.p1, Sps_DN63845_c0_g1_i1.p1, Sps_DN71056_c0_g1_i1.p1, Sps_DN85875_c0_g1_i1.p1
OG0000139	tr|A0A3R7FNH0|A0A3R7FNH0_CLOSI, tr|A0A419Q944|A0A419Q944_CLOSI	Cluster-65551.121697orf1, Cluster-65551.124653orf1, Cluster-65551.132831orf1, Cluster-65551.135284orf1, Cluster-65551.135285orf1, Cluster-65551.160888orf1, Cluster-65551.169980orf1, Cluster-65551.169981orf1, Cluster-65551.169982orf1, Cluster-65551.85917orf1, Cluster-65551.85918orf1, Cluster-65551.87760orf1	tr|A0A4E0R740|A0A4E0R740_FASHE, tr|A0A4E0RJR0|A0A4E0RJR0_FASHE, tr|A0A4E0RPQ3|A0A4E0RPQ3_FASHE	BOX15_Mlig000851g1, BOX15_Mlig000851g2, BOX15_Mlig000851g3, BOX15_Mlig011400g1, BOX15_Mlig011400g2, BOX15_Mlig011998g1, BOX15_Mlig011998g2, BOX15_Mlig011998g3, BOX15_Mlig012182g1, BOX15_Mlig012182g2, BOX15_Mlig017814g1, BOX15_Mlig020267g1, BOX15_Mlig020267g2, BOX15_Mlig020267g3, BOX15_Mlig021016g1, BOX15_Mlig021016g2, BOX15_Mlig021016g3, BOX15_Mlig026749g1, BOX15_Mlig028536g1, BOX15_Mlig031539g2	tr|A0A4S2M4I6|A0A4S2M4I6_OPIFE, tr|A0A4S2M571|A0A4S2M571_OPIFE, tr|A0A4S2M572|A0A4S2M572_OPIFE, tr|A0A4S2M593|A0A4S2M593_OPIFE, tr|A0A4S2M9N9|A0A4S2M9N9_OPIFE, tr|A0A4S2MB28|A0A4S2MB28_OPIFE, tr|A0A4S2MB55|A0A4S2MB55_OPIFE, tr|A0A4V3SG98|A0A4V3SG98_OPIFE	tr|A0A074YY18|A0A074YY18_9TREM, tr|A0A074Z243|A0A074Z243_9TREM, tr|A0A074Z4G3|A0A074Z4G3_9TREM	SMEST007225001, SMEST012033001, SMEST076911001, SMEST077404001, SMEST077404002, SMEST077405001, SMEST077405002	tr|A0A094ZYQ8|A0A094ZYQ8_SCHHA, tr|A0A095A449|A0A095A449_SCHHA	tr|A0A4Z2DDB7|A0A4Z2DDB7_SCHJA, tr|A0A4Z2DDH6|A0A4Z2DDH6_SCHJA, tr|Q5DDR9|Q5DDR9_SCHJA	tr|A0A3Q0KPD3|A0A3Q0KPD3_SCHMA, tr|G4V611|G4V611_SCHMA	cds.Treg_007128|m.78555, cds.Treg_007129|m.78568, cds.Treg_007130|m.78581, cds.Treg_007131|m.78593, cds.Treg_007976|m.91600	Tszi_002134|m.26083, Tszi_015466|m.124154, Tszi_015467|m.124161, Tszi_019560|m.164668, Tszi_024623|m.191884, Tszi_024624|m.191899	Psi_DN67603_c0_g1_i1.p1, Psi_DN70624_c1_g4_i1.p1, Psi_DN71532_c0_g1_i2.p1, Psi_DN71532_c0_g5_i1.p1	Sps_DN50559_c0_g1_i1.p1, Sps_DN50559_c1_g1_i1.p1, Sps_DN53687_c0_g2_i2.p1, Sps_DN56884_c0_g2_i1.p1, Sps_DN56884_c0_g3_i1.p1, Sps_DN62748_c2_g1_i1.p1, Sps_DN65307_c0_g3_i1.p1, Sps_DN67710_c0_g1_i2.p1, Sps_DN67710_c0_g2_i2.p1
OG0000140	tr|A0A419PCX3|A0A419PCX3_CLOSI, tr|A0A419Q266|A0A419Q266_CLOSI, tr|A0A419Q994|A0A419Q994_CLOSI, tr|G7YGP2|G7YGP2_CLOSI	Cluster-65551.167758orf1, Cluster-65551.184808orf1, Cluster-65551.184809orf1, Cluster-65551.184810orf1, Cluster-65551.52203orf1, Cluster-65551.68940orf1, Cluster-65551.87522orf1	tr|A0A4E0R3H5|A0A4E0R3H5_FASHE, tr|A0A4E0RIQ1|A0A4E0RIQ1_FASHE, tr|A0A4E0RZ17|A0A4E0RZ17_FASHE, tr|A0A4E0S054|A0A4E0S054_FASHE	BOX15_Mlig010252g1, BOX15_Mlig012343g1, BOX15_Mlig012770g1, BOX15_Mlig012770g2, BOX15_Mlig012770g3, BOX15_Mlig013502g1, BOX15_Mlig013794g1, BOX15_Mlig013794g2, BOX15_Mlig016280g1, BOX15_Mlig016280g2, BOX15_Mlig016280g3, BOX15_Mlig018453g1, BOX15_Mlig018453g2, BOX15_Mlig027737g1, BOX15_Mlig027737g2	tr|A0A4S2LWT3|A0A4S2LWT3_OPIFE, tr|A0A4S2MA47|A0A4S2MA47_OPIFE, tr|A0A4V3SCV5|A0A4V3SCV5_OPIFE, tr|A0A4V3SFE7|A0A4V3SFE7_OPIFE	tr|A0A074ZH76|A0A074ZH76_9TREM, tr|A0A074ZJN7|A0A074ZJN7_9TREM, tr|A0A075AB22|A0A075AB22_9TREM, tr|A0A075AJ99|A0A075AJ99_9TREM	SMEST023378001, SMEST023378002, SMEST061015001, SMEST064684001, SMEST064684002, SMEST064684003, SMEST071435001, SMEST071435002, SMEST080056001, SMEST080056002	tr|A0A094ZPY9|A0A094ZPY9_SCHHA, tr|A0A094ZPZ6|A0A094ZPZ6_SCHHA, tr|A0A094ZQT9|A0A094ZQT9_SCHHA, tr|A0A095AC10|A0A095AC10_SCHHA, tr|A0A095C9I8|A0A095C9I8_SCHHA	tr|A0A4Z2D387|A0A4Z2D387_SCHJA, tr|A0A4Z2DGR4|A0A4Z2DGR4_SCHJA, tr|A0A4Z2DGW2|A0A4Z2DGW2_SCHJA, tr|A0A4Z2DM42|A0A4Z2DM42_SCHJA, tr|A0A4Z2DWQ3|A0A4Z2DWQ3_SCHJA	tr|A0A3Q0KBN8|A0A3Q0KBN8_SCHMA, tr|A0A3Q0KNY8|A0A3Q0KNY8_SCHMA, tr|A0A3Q0KRQ0|A0A3Q0KRQ0_SCHMA	cds.Treg_006818|m.73814, cds.Treg_010680|m.126669, cds.Treg_012473|m.140060, cds.Treg_018032|m.191372	Tszi_007241|m.77936, Tszi_008073|m.82585, Tszi_019890|m.166758, Tszi_021537|m.174792	Psi_DN65992_c0_g1_i4.p1, Psi_DN71333_c0_g1_i1.p1, Psi_DN73076_c1_g1_i6.p1, Psi_DN73355_c0_g1_i3.p1	Sps_DN110204_c0_g1_i1.p1, Sps_DN122616_c0_g1_i1.p1, Sps_DN15432_c0_g1_i1.p1, Sps_DN49840_c0_g1_i2.p1, Sps_DN51774_c0_g1_i1.p1, Sps_DN55353_c0_g1_i1.p1, Sps_DN5593_c0_g1_i1.p1, Sps_DN61450_c0_g2_i2.p1, Sps_DN66404_c0_g1_i1.p1, Sps_DN68255_c2_g1_i4.p1, Sps_DN69687_c0_g1_i3.p1, Sps_DN98059_c0_g1_i1.p1, Sps_DN99433_c0_g1_i1.p1
OG0000141	tr|A0A3R7C9U2|A0A3R7C9U2_CLOSI, tr|A0A3R7FAI1|A0A3R7FAI1_CLOSI, tr|A0A419PRA3|A0A419PRA3_CLOSI	Cluster-65551.149836orf2, Cluster-65551.149837orf1, Cluster-65551.154648orf1, Cluster-65551.157685orf2, Cluster-65551.158527orf1, Cluster-65551.158536orf1, Cluster-65551.160933orf1, Cluster-65551.162921orf1, Cluster-65551.162922orf1, Cluster-65551.162923orf1, Cluster-65551.162924orf1, Cluster-65551.162925orf1, Cluster-65551.169805orf2, Cluster-65551.175423orf2, Cluster-65551.175424orf2, Cluster-6…	tr|A0A4E0RCX7|A0A4E0RCX7_FASHE, tr|A0A4E0S063|A0A4E0S063_FASHE, tr|A0A4E0S1U0|A0A4E0S1U0_FASHE	BOX15_Mlig022340g1, BOX15_Mlig022340g2, BOX15_Mlig022340g3, BOX15_Mlig022340g4, BOX15_Mlig030040g1, BOX15_Mlig030040g2, BOX15_Mlig030040g3, BOX15_Mlig031309g1, BOX15_Mlig031309g2	tr|A0A4S2M1D2|A0A4S2M1D2_OPIFE, tr|A0A4S2M1D3|A0A4S2M1D3_OPIFE, tr|A0A4S2M1D6|A0A4S2M1D6_OPIFE, tr|A0A4S2M1E8|A0A4S2M1E8_OPIFE, tr|A0A4S2M1F9|A0A4S2M1F9_OPIFE, tr|A0A4S2M1Y4|A0A4S2M1Y4_OPIFE, tr|A0A4S2M6A2|A0A4S2M6A2_OPIFE, tr|A0A4S2M7I0|A0A4S2M7I0_OPIFE, tr|A0A4S2MEZ7|A0A4S2MEZ7_OPIFE, tr|A0A4S2MF13|A0A4S2MF13_OPIFE, tr|A0A4V3SFX1|A0A4V3SFX1_OPIFE	tr|A0A074Z7V8|A0A074Z7V8_9TREM, tr|A0A074ZIM3|A0A074ZIM3_9TREM, tr|A0A074ZX07|A0A074ZX07_9TREM, tr|A0A075A6Y5|A0A075A6Y5_9TREM	SMEST031125001, SMEST031127001	tr|A0A094ZZV7|A0A094ZZV7_SCHHA, tr|A0A095A1K8|A0A095A1K8_SCHHA, tr|A0A095AZ29|A0A095AZ29_SCHHA, tr|A0A095CBV6|A0A095CBV6_SCHHA	tr|A0A4Z2DTG9|A0A4Z2DTG9_SCHJA, tr|A0A4Z2DTN6|A0A4Z2DTN6_SCHJA, tr|A0A4Z2DTT2|A0A4Z2DTT2_SCHJA, tr|A0A4Z2DU75|A0A4Z2DU75_SCHJA	tr|A0A3Q0KG51|A0A3Q0KG51_SCHMA, tr|A0A3Q0KLL4|A0A3Q0KLL4_SCHMA, tr|A0A3Q0KLM7|A0A3Q0KLM7_SCHMA	cds.Treg_000950|m.10975, cds.Treg_005371|m.52026, cds.Treg_006048|m.61852, cds.Treg_006049|m.61862, cds.Treg_010096|m.120273, cds.Treg_014518|m.147281	Tszi_000537|m.6599, Tszi_000539|m.6620, Tszi_002490|m.30547, Tszi_014044|m.107404, Tszi_026431|m.212716, Tszi_026432|m.212728, Tszi_026434|m.212759	Psi_DN66094_c0_g1_i2.p1, Psi_DN67225_c0_g2_i1.p1, Psi_DN68497_c0_g1_i8.p1	Sps_DN52825_c0_g1_i1.p1, Sps_DN52825_c0_g2_i1.p1, Sps_DN54085_c0_g1_i1.p1, Sps_DN67230_c1_g2_i4.p1, Sps_DN67230_c1_g3_i1.p1, Sps_DN68672_c0_g1_i1.p1, Sps_DN68672_c0_g2_i1.p1, Sps_DN68672_c0_g3_i1.p1
OG0000142	tr|A0A3R7C9M1|A0A3R7C9M1_CLOSI, tr|A0A419PRC2|A0A419PRC2_CLOSI	Cluster-65551.128862orf1, Cluster-65551.133482, Cluster-65551.153763orf1, Cluster-65551.155362orf1, Cluster-65551.155363orf1, Cluster-65551.158554orf1, Cluster-65551.159517orf1, Cluster-65551.160549orf1, Cluster-65551.72981orf1, Cluster-65551.89332orf1	tr|A0A4E0R407|A0A4E0R407_FASHE, tr|A0A4E0RZR0|A0A4E0RZR0_FASHE	BOX15_Mlig002740g1, BOX15_Mlig002788g1, BOX15_Mlig004380g2, BOX15_Mlig007338g1, BOX15_Mlig007338g2, BOX15_Mlig007786g1, BOX15_Mlig008244g1, BOX15_Mlig008244g2, BOX15_Mlig010498g1, BOX15_Mlig014307g1, BOX15_Mlig014307g2, BOX15_Mlig014664g1, BOX15_Mlig014664g2, BOX15_Mlig014952g1, BOX15_Mlig014952g2, BOX15_Mlig016307g2, BOX15_Mlig017985g1, BOX15_Mlig017985g2, BOX15_Mlig025770g1, BOX15_Mlig032035g1	tr|A0A4S2LX99|A0A4S2LX99_OPIFE, tr|A0A4S2LXA0|A0A4S2LXA0_OPIFE, tr|A0A4S2LXA2|A0A4S2LXA2_OPIFE, tr|A0A4S2LY16|A0A4S2LY16_OPIFE, tr|A0A4S2M236|A0A4S2M236_OPIFE, tr|A0A4S2M255|A0A4S2M255_OPIFE, tr|A0A4S2M2H6|A0A4S2M2H6_OPIFE, tr|A0A4S2M3R8|A0A4S2M3R8_OPIFE, tr|A0A4S2M6Z7|A0A4S2M6Z7_OPIFE, tr|A0A4S2M8B3|A0A4S2M8B3_OPIFE	tr|A0A074ZC77|A0A074ZC77_9TREM, tr|A0A074ZJJ6|A0A074ZJJ6_9TREM	SMEST000504001, SMEST000504002, SMEST000504003, SMEST000504004, SMEST000504005, SMEST003090001, SMEST003090002, SMEST013933001, SMEST026251001, SMEST026251002, SMEST026251003, SMEST026251004, SMEST026251005, SMEST026251006, SMEST074282001	tr|A0A094ZLC7|A0A094ZLC7_SCHHA, tr|A0A095A2Y4|A0A095A2Y4_SCHHA, tr|A0A095A822|A0A095A822_SCHHA, tr|A0A095AL38|A0A095AL38_SCHHA	tr|A0A4Z2CZW4|A0A4Z2CZW4_SCHJA, tr|A0A4Z2D040|A0A4Z2D040_SCHJA, tr|A0A4Z2D0P5|A0A4Z2D0P5_SCHJA, tr|A0A4Z2DKV3|A0A4Z2DKV3_SCHJA	tr|A0A3Q0KJY3|A0A3Q0KJY3_SCHMA, tr|A0A3Q0KRT7|A0A3Q0KRT7_SCHMA	cds.Treg_001943|m.21514, cds.Treg_007756|m.88208, cds.Treg_010840|m.128252	Tszi_003234|m.39436, Tszi_015917|m.129310, Tszi_016365|m.134441	Psi_DN73941_c1_g1_i4.p1, Psi_DN74253_c2_g1_i1.p1	Sps_DN58484_c0_g1_i6.p1, Sps_DN58484_c0_g2_i2.p1, Sps_DN67400_c0_g1_i3.p1, Sps_DN67900_c0_g1_i1.p1, Sps_DN70142_c0_g1_i2.p1, Sps_DN70142_c0_g2_i1.p1, Sps_DN70142_c1_g1_i2.p1
OG0000143	tr|A0A3R7F1P7|A0A3R7F1P7_CLOSI, tr|A0A3R7FSW6|A0A3R7FSW6_CLOSI, tr|A0A419PT94|A0A419PT94_CLOSI	Cluster-65551.125036orf1, Cluster-65551.125498orf1, Cluster-65551.127056orf1, Cluster-65551.130398orf1, Cluster-65551.130398orf2, Cluster-65551.130646, Cluster-65551.177614orf1, Cluster-65551.47608orf1, Cluster-65551.47608orf2, Cluster-65551.47609orf1, Cluster-65551.47609orf2, Cluster-65551.47868orf1, Cluster-65551.47868orf2, Cluster-65551.47869orf1, Cluster-65551.50356orf1, Cluster-65551.50356or…	tr|A0A4E0R0M9|A0A4E0R0M9_FASHE, tr|A0A4E0RHD3|A0A4E0RHD3_FASHE	BOX15_Mlig000272g2, BOX15_Mlig002835g1, BOX15_Mlig005051g1, BOX15_Mlig005235g1, BOX15_Mlig005761g1, BOX15_Mlig005761g2, BOX15_Mlig005761g3, BOX15_Mlig005761g4, BOX15_Mlig007214g1, BOX15_Mlig007520g1, BOX15_Mlig009565g1, BOX15_Mlig009876g2, BOX15_Mlig011805g1, BOX15_Mlig013301g1, BOX15_Mlig013557g1, BOX15_Mlig013557g2, BOX15_Mlig014138g1, BOX15_Mlig017987g1, BOX15_Mlig024514g1, BOX15_Mlig028223g1,…	tr|A0A4S2LLE5|A0A4S2LLE5_OPIFE, tr|A0A4S2LLI9|A0A4S2LLI9_OPIFE, tr|A0A4S2LLJ3|A0A4S2LLJ3_OPIFE, tr|A0A4S2LST6|A0A4S2LST6_OPIFE, tr|A0A4S2LTN2|A0A4S2LTN2_OPIFE, tr|A0A4S2M9I9|A0A4S2M9I9_OPIFE	tr|A0A074ZPZ7|A0A074ZPZ7_9TREM, tr|A0A075A3N3|A0A075A3N3_9TREM	SMEST008937001, SMEST008941001, SMEST008947002, SMEST008947003, SMEST035587001, SMEST035607001, SMEST065499001, SMEST065499002, SMEST065938001, SMEST079651001, SMEST079659001	tr|A0A094ZHD1|A0A094ZHD1_SCHHA, tr|A0A094ZLT2|A0A094ZLT2_SCHHA, tr|A0A095A1U6|A0A095A1U6_SCHHA	tr|A0A4Z2DD14|A0A4Z2DD14_SCHJA, tr|A0A4Z2DD35|A0A4Z2DD35_SCHJA	tr|A0A3Q0KCK6|A0A3Q0KCK6_SCHMA, tr|A0A3Q0KKB7|A0A3Q0KKB7_SCHMA	cds.Treg_004192|m.40275, cds.Treg_010218|m.121668	Tszi_005390|m.63093, Tszi_026862|m.218917	Psi_DN73050_c0_g1_i1.p1, Psi_DN73088_c1_g2_i1.p1, Psi_DN73088_c1_g4_i1.p1	Sps_DN61823_c3_g2_i6.p1, Sps_DN65300_c0_g1_i8.p1, Sps_DN66104_c0_g1_i4.p1, Sps_DN66104_c0_g2_i1.p1
OG0000144	tr|A0A3R7FUV5|A0A3R7FUV5_CLOSI, tr|A0A3R7H3N1|A0A3R7H3N1_CLOSI, tr|A0A3R7JWI9|A0A3R7JWI9_CLOSI, tr|A0A419PD74|A0A419PD74_CLOSI	Cluster-65551.109767, Cluster-65551.127200, Cluster-65551.130613, Cluster-65551.133528, Cluster-65551.133651orf1, Cluster-65551.135162orf1, Cluster-65551.137614orf1, Cluster-65551.142299orf1, Cluster-65551.144807orf1, Cluster-65551.144808orf1, Cluster-65551.145601orf1, Cluster-65551.145602orf1, Cluster-65551.145603orf1, Cluster-65551.150476orf1, Cluster-65551.155066orf1, Cluster-65551.169782orf1,…	tr|A0A4E0QWE2|A0A4E0QWE2_FASHE, tr|A0A4E0RFA6|A0A4E0RFA6_FASHE, tr|A0A4E0RQ41|A0A4E0RQ41_FASHE, tr|A0A4E0RVW9|A0A4E0RVW9_FASHE, tr|A0A4E0S0J5|A0A4E0S0J5_FASHE	BOX15_Mlig000459g1, BOX15_Mlig011904g1, BOX15_Mlig017710g1, BOX15_Mlig018749g1, BOX15_Mlig021940g1, BOX15_Mlig024663g1, BOX15_Mlig031675g1, BOX15_Mlig032147g1	tr|A0A4S2L4W3|A0A4S2L4W3_OPIFE, tr|A0A4S2L5H9|A0A4S2L5H9_OPIFE, tr|A0A4S2LD66|A0A4S2LD66_OPIFE, tr|A0A4S2LDH9|A0A4S2LDH9_OPIFE, tr|A0A4S2M631|A0A4S2M631_OPIFE	tr|A0A074ZDH8|A0A074ZDH8_9TREM, tr|A0A074ZT77|A0A074ZT77_9TREM, tr|A0A074ZT81|A0A074ZT81_9TREM, tr|A0A075AJP2|A0A075AJP2_9TREM	SMEST011247001, SMEST019747001, SMEST063949001, SMEST063949002, SMEST066554001, SMEST066554002	tr|A0A094ZVI4|A0A094ZVI4_SCHHA, tr|A0A095BTY9|A0A095BTY9_SCHHA, tr|A0A095BUE9|A0A095BUE9_SCHHA	tr|A0A4Z2CX40|A0A4Z2CX40_SCHJA, tr|A0A4Z2CY99|A0A4Z2CY99_SCHJA, tr|A0A4Z2DJD0|A0A4Z2DJD0_SCHJA	tr|A0A3Q0KFM9|A0A3Q0KFM9_SCHMA, tr|A0A3Q0KS80|A0A3Q0KS80_SCHMA	cds.Treg_008590|m.100500, cds.Treg_008766|m.102878, cds.Treg_009185|m.108570, cds.Treg_016976|m.181089	Tszi_003903|m.47155, Tszi_004803|m.57416, Tszi_004804|m.57443, Tszi_017134|m.143283, Tszi_025131|m.198982	Psi_DN72364_c0_g1_i1.p1, Psi_DN72512_c0_g3_i1.p1, Psi_DN72806_c0_g1_i4.p1, Psi_DN73199_c1_g3_i6.p1	Sps_DN106084_c0_g1_i1.p1, Sps_DN110785_c0_g1_i1.p1, Sps_DN52163_c0_g1_i1.p1, Sps_DN59123_c0_g1_i4.p1, Sps_DN59455_c0_g1_i2.p1, Sps_DN59455_c0_g2_i1.p1, Sps_DN64223_c0_g1_i1.p1, Sps_DN66328_c0_g2_i2.p1, Sps_DN67456_c3_g1_i2.p1, Sps_DN67456_c3_g2_i1.p1, Sps_DN68589_c1_g1_i1.p1, Sps_DN69327_c0_g3_i1.p1, Sps_DN69347_c0_g1_i1.p1
OG0000145	tr|A0A3R7C5B5|A0A3R7C5B5_CLOSI, tr|A0A3R7CC16|A0A3R7CC16_CLOSI, tr|A0A3R7CDM1|A0A3R7CDM1_CLOSI, tr|A0A3R7D1Z2|A0A3R7D1Z2_CLOSI, tr|A0A3R7EW21|A0A3R7EW21_CLOSI, tr|A0A419PCY3|A0A419PCY3_CLOSI, tr|A0A419PUG1|A0A419PUG1_CLOSI, tr|A0A419Q356|A0A419Q356_CLOSI, tr|A0A419Q3G9|A0A419Q3G9_CLOSI, tr|A0A419Q7V8|A0A419Q7V8_CLOSI, tr|A0A419QHK1|A0A419QHK1_CLOSI, tr|G7YI71|G7YI71_CLOSI	Cluster-13323.0, Cluster-49281.0, Cluster-65551.101471, Cluster-65551.105405orf1, Cluster-65551.114407, Cluster-65551.120205orf2, Cluster-65551.132462orf2, Cluster-65551.172733, Cluster-65551.205259orf1, Cluster-65551.205259orf2, Cluster-65551.33400orf1, Cluster-65551.50084orf1, Cluster-65551.75951, Cluster-65551.85604orf1, Cluster-65551.96339orf1, Cluster-69997.0, Cluster-90832.0orf1, Cluster-92…			tr|A0A4V3SHA9|A0A4V3SHA9_OPIFE	tr|A0A074ZI96|A0A074ZI96_9TREM, tr|A0A074ZPC0|A0A074ZPC0_9TREM, tr|A0A074ZZX8|A0A074ZZX8_9TREM, tr|A0A075A265|A0A075A265_9TREM, tr|A0A075AFL7|A0A075AFL7_9TREM		tr|A0A094ZC31|A0A094ZC31_SCHHA, tr|A0A094ZEG0|A0A094ZEG0_SCHHA, tr|A0A094ZG80|A0A094ZG80_SCHHA, tr|A0A094ZGK9|A0A094ZGK9_SCHHA, tr|A0A094ZHP1|A0A094ZHP1_SCHHA, tr|A0A094ZHP3|A0A094ZHP3_SCHHA, tr|A0A094ZHQ7|A0A094ZHQ7_SCHHA, tr|A0A094ZML4|A0A094ZML4_SCHHA, tr|A0A094ZN15|A0A094ZN15_SCHHA, tr|A0A094ZNM5|A0A094ZNM5_SCHHA, tr|A0A094ZRC3|A0A094ZRC3_SCHHA, tr|A0A094ZVD7|A0A094ZVD7_SCHHA, tr|A0A094ZXA7|A…	tr|A0A4Z2DCA4|A0A4Z2DCA4_SCHJA				Psi_DN72843_c0_g1_i10.p1, Psi_DN73901_c2_g2_i3.p1, Psi_DN73901_c2_g3_i1.p1, Psi_DN75338_c0_g1_i1.p1	Sps_DN20459_c0_g2_i1.p1, Sps_DN31565_c0_g1_i1.p1, Sps_DN32683_c0_g1_i1.p1, Sps_DN61156_c0_g1_i1.p1, Sps_DN68150_c1_g1_i20.p1, Sps_DN68161_c0_g4_i2.p1, Sps_DN69211_c0_g1_i1.p1, Sps_DN98261_c0_g1_i1.p1
OG0000146	tr|A0A3R7DHZ3|A0A3R7DHZ3_CLOSI, tr|A0A419Q7M2|A0A419Q7M2_CLOSI	Cluster-65551.127184orf2, Cluster-65551.128960orf2, Cluster-65551.129389orf2, Cluster-65551.129390orf1, Cluster-65551.129811orf1, Cluster-65551.133291orf1, Cluster-65551.139564orf1, Cluster-65551.144713, Cluster-65551.144714orf1, Cluster-65551.144715, Cluster-65551.89665	tr|A0A4E0RML7|A0A4E0RML7_FASHE, tr|A0A4E0RTD4|A0A4E0RTD4_FASHE, tr|A0A4E0RX16|A0A4E0RX16_FASHE	BOX15_Mlig001499g1, BOX15_Mlig001652g1, BOX15_Mlig001652g4, BOX15_Mlig008301g1, BOX15_Mlig008301g2, BOX15_Mlig014037g1, BOX15_Mlig014037g2, BOX15_Mlig014037g3, BOX15_Mlig018936g1, BOX15_Mlig018936g2, BOX15_Mlig032039g1	tr|A0A4S2KQJ6|A0A4S2KQJ6_OPIFE, tr|A0A4S2LHB4|A0A4S2LHB4_OPIFE	tr|A0A074ZA90|A0A074ZA90_9TREM, tr|A0A074ZY85|A0A074ZY85_9TREM	SMEST000190001, SMEST041543001, SMEST066854001, SMEST066854002, SMEST066979001, SMEST074053001, SMEST074053002	tr|A0A094ZFJ2|A0A094ZFJ2_SCHHA, tr|A0A094ZGE6|A0A094ZGE6_SCHHA	tr|A0A4Z2DHE1|A0A4Z2DHE1_SCHJA, tr|A0A4Z2DHJ3|A0A4Z2DHJ3_SCHJA, tr|A0A4Z2DI39|A0A4Z2DI39_SCHJA, tr|A0A4Z2DQ54|A0A4Z2DQ54_SCHJA, tr|A0A4Z2DQ61|A0A4Z2DQ61_SCHJA, tr|A0A4Z2DQ81|A0A4Z2DQ81_SCHJA, tr|A0A4Z2DQG9|A0A4Z2DQG9_SCHJA, tr|A0A4Z2DR93|A0A4Z2DR93_SCHJA, tr|B3W666|B3W666_SCHJA, tr|C1L8K8|C1L8K8_SCHJA, tr|C1LNS2|C1LNS2_SCHJA	sp|P42637|TPM1_SCHMA, sp|P42638|TPM2_SCHMA, tr|A0A3Q0KE08|A0A3Q0KE08_SCHMA, tr|G4VN73|G4VN73_SCHMA	cds.Treg_000193|m.2229, cds.Treg_000194|m.2257, cds.Treg_000244|m.2901, cds.Treg_000245|m.2914, cds.Treg_000246|m.2926, cds.Treg_003691|m.33163, cds.Treg_003693|m.33190, cds.Treg_003694|m.33223, cds.Treg_005352|m.51624, cds.Treg_014568|m.147976, cds.Treg_015079|m.154039	Tszi_000236|m.2787, Tszi_000364|m.4561, Tszi_000365|m.4568, Tszi_000366|m.4577, Tszi_013874|m.105463, Tszi_013875|m.105478, Tszi_024138|m.184585, Tszi_026353|m.211552, Tszi_026388|m.212126	Psi_DN72360_c0_g2_i1.p1, Psi_DN72360_c0_g3_i3.p3, Psi_DN72957_c1_g1_i12.p1	Sps_DN60040_c0_g2_i9.p1, Sps_DN66419_c0_g2_i4.p1, Sps_DN66419_c0_g7_i1.p1, Sps_DN68979_c1_g1_i9.p1, Sps_DN68979_c1_g3_i2.p1, Sps_DN69142_c1_g2_i5.p1, Sps_DN69142_c1_g7_i1.p1
OG0000147	tr|A0A419PI43|A0A419PI43_CLOSI, tr|A0A419Q153|A0A419Q153_CLOSI	Cluster-65551.107144orf1, Cluster-65551.108149orf1, Cluster-65551.120091orf1, Cluster-65551.120280orf1, Cluster-65551.126565orf1, Cluster-65551.129675, Cluster-65551.135992orf1, Cluster-65551.138172orf1, Cluster-65551.148103orf1, Cluster-65551.148951, Cluster-65551.152497orf1, Cluster-65551.158658orf1, Cluster-65551.161826orf1	tr|A0A4E0R4Z6|A0A4E0R4Z6_FASHE, tr|A0A4E0RBH0|A0A4E0RBH0_FASHE	BOX15_Mlig000886g2, BOX15_Mlig004695g1, BOX15_Mlig006632g1, BOX15_Mlig015341g1, BOX15_Mlig015933g1, BOX15_Mlig015933g2, BOX15_Mlig021942g1, BOX15_Mlig028454g2, BOX15_Mlig029397g1, BOX15_Mlig034393g1	tr|A0A4S2LM08|A0A4S2LM08_OPIFE, tr|A0A4S2LM11|A0A4S2LM11_OPIFE, tr|A0A4S2MB19|A0A4S2MB19_OPIFE, tr|A0A4S2MB46|A0A4S2MB46_OPIFE, tr|A0A4S2MGY0|A0A4S2MGY0_OPIFE, tr|A0A4S2MHF2|A0A4S2MHF2_OPIFE	tr|A0A074YYX8|A0A074YYX8_9TREM, tr|A0A074Z8S1|A0A074Z8S1_9TREM	SMEST029685001, SMEST029685002, SMEST029685003, SMEST029685004, SMEST029685005, SMEST029685006, SMEST041176001, SMEST041176002, SMEST041176003	tr|A0A094ZNM0|A0A094ZNM0_SCHHA, tr|A0A094ZT46|A0A094ZT46_SCHHA, tr|A0A095A3J9|A0A095A3J9_SCHHA, tr|A0A095CC67|A0A095CC67_SCHHA	tr|A0A4Z2CN20|A0A4Z2CN20_SCHJA, tr|A0A4Z2CNB9|A0A4Z2CNB9_SCHJA, tr|A0A4Z2CWK9|A0A4Z2CWK9_SCHJA, tr|A0A4Z2CWL2|A0A4Z2CWL2_SCHJA, tr|A0A4Z2CWM1|A0A4Z2CWM1_SCHJA, tr|A0A4Z2CWY5|A0A4Z2CWY5_SCHJA, tr|A0A4Z2CXG2|A0A4Z2CXG2_SCHJA	tr|A0A3Q0KBT9|A0A3Q0KBT9_SCHMA, tr|A0A3Q0KBU0|A0A3Q0KBU0_SCHMA, tr|A0A3Q0KVJ0|A0A3Q0KVJ0_SCHMA	cds.Treg_001293|m.14721, cds.Treg_005469|m.53664, cds.Treg_015601|m.162457	Tszi_000565|m.7017, Tszi_005463|m.63871, Tszi_006346|m.71599, Tszi_018239|m.153848, Tszi_018324|m.154670, Tszi_024224|m.186157, Tszi_025476|m.203389, Tszi_027723|m.230074	Psi_DN124325_c0_g1_i1.p1, Psi_DN70780_c0_g5_i2.p1, Psi_DN74172_c1_g2_i3.p1	Sps_DN104217_c0_g1_i1.p1, Sps_DN12798_c0_g1_i1.p1, Sps_DN30020_c0_g1_i1.p1, Sps_DN39186_c0_g1_i1.p1, Sps_DN48711_c0_g1_i1.p1, Sps_DN54524_c0_g1_i2.p1, Sps_DN56981_c0_g1_i3.p1, Sps_DN60444_c1_g1_i1.p1, Sps_DN60444_c1_g2_i2.p1, Sps_DN66767_c0_g1_i3.p1, Sps_DN70703_c0_g1_i1.p1, Sps_DN70703_c1_g2_i2.p1, Sps_DN70703_c1_g3_i3.p1
OG0000148	tr|A0A3R7ETS8|A0A3R7ETS8_CLOSI, tr|A0A3R7GQU4|A0A3R7GQU4_CLOSI, tr|G7YKJ7|G7YKJ7_CLOSI, tr|H2KPH7|H2KPH7_CLOSI	Cluster-65551.113120orf1, Cluster-65551.115365orf1, Cluster-65551.119908, Cluster-65551.124749orf1, Cluster-65551.128999orf1, Cluster-65551.133208orf1, Cluster-65551.133208orf2, Cluster-65551.140905orf1, Cluster-65551.148218orf2, Cluster-65551.84684orf1	tr|A0A2H1C5U3|A0A2H1C5U3_FASHE, tr|A0A2H1CCN1|A0A2H1CCN1_FASHE, tr|A0A4E0R0V5|A0A4E0R0V5_FASHE, tr|A0A4E0RCC3|A0A4E0RCC3_FASHE	BOX15_Mlig008638g1, BOX15_Mlig008638g2, BOX15_Mlig008638g3, BOX15_Mlig012466g1, BOX15_Mlig012466g2, BOX15_Mlig012466g3, BOX15_Mlig012797g1, BOX15_Mlig012797g2, BOX15_Mlig012797g3, BOX15_Mlig019898g1, BOX15_Mlig021673g1, BOX15_Mlig021931g1	tr|A0A4S2L8Y3|A0A4S2L8Y3_OPIFE, tr|A0A4S2LPJ8|A0A4S2LPJ8_OPIFE, tr|A0A4S2M179|A0A4S2M179_OPIFE, tr|A0A4S2M199|A0A4S2M199_OPIFE, tr|A0A4S2M291|A0A4S2M291_OPIFE, tr|A0A4V3SFW0|A0A4V3SFW0_OPIFE	tr|A0A074ZRT6|A0A074ZRT6_9TREM, tr|A0A074ZVC8|A0A074ZVC8_9TREM, tr|A0A074ZWC4|A0A074ZWC4_9TREM, tr|A0A075A701|A0A075A701_9TREM, tr|A0A075AGF8|A0A075AGF8_9TREM	SMEST003718001, SMEST018712001, SMEST024012001, SMEST038555001, SMEST044257001, SMEST047103001, SMEST047103002, SMEST061733001, SMEST061733002, SMEST068013001	tr|A0A094ZRL6|A0A094ZRL6_SCHHA, tr|A0A095A083|A0A095A083_SCHHA, tr|A0A095AXP5|A0A095AXP5_SCHHA, tr|A0A095B0Z8|A0A095B0Z8_SCHHA	tr|A0A4Z2D1Y7|A0A4Z2D1Y7_SCHJA, tr|A0A4Z2D5P8|A0A4Z2D5P8_SCHJA, tr|A0A4Z2DLK6|A0A4Z2DLK6_SCHJA, tr|A0A4Z2DLQ7|A0A4Z2DLQ7_SCHJA, tr|Q5DDP3|Q5DDP3_SCHJA	tr|A0A3Q0KC86|A0A3Q0KC86_SCHMA, tr|G4VA12|G4VA12_SCHMA, tr|G4VGZ9|G4VGZ9_SCHMA, tr|G4VTR5|G4VTR5_SCHMA	cds.Treg_005914|m.60192, cds.Treg_006326|m.65822, cds.Treg_007216|m.80000, cds.Treg_015401|m.159263	Tszi_002802|m.34050, Tszi_003267|m.39775, Tszi_014471|m.112783, Tszi_016411|m.134909, Tszi_018566|m.157104, Tszi_027157|m.223061	Psi_DN5431_c0_g2_i1.p1, Psi_DN64935_c0_g2_i1.p1, Psi_DN67261_c0_g2_i2.p1, Psi_DN68528_c0_g2_i4.p1, Psi_DN70372_c4_g1_i1.p1	Sps_DN60307_c0_g1_i1.p1, Sps_DN63031_c0_g1_i1.p1, Sps_DN66276_c0_g1_i1.p1, Sps_DN66276_c0_g3_i1.p1, Sps_DN68129_c0_g2_i1.p1
OG0000149	tr|A0A3R7FCI1|A0A3R7FCI1_CLOSI, tr|A0A3R7JMB2|A0A3R7JMB2_CLOSI, tr|A0A419PP90|A0A419PP90_CLOSI	Cluster-65551.101939orf1, Cluster-65551.101941orf1, Cluster-65551.101942orf1, Cluster-65551.110767orf1, Cluster-65551.110768orf1, Cluster-65551.114907orf1, Cluster-65551.124364orf1, Cluster-65551.124365orf1, Cluster-65551.147478orf1, Cluster-65551.149411orf1, Cluster-65551.149412orf1, Cluster-65551.150682orf1, Cluster-65551.160130orf1, Cluster-65551.72399orf1, Cluster-65551.91968orf1	tr|A0A4E0QZ22|A0A4E0QZ22_FASHE, tr|A0A4E0R527|A0A4E0R527_FASHE, tr|A0A4E0RQF1|A0A4E0RQF1_FASHE	BOX15_Mlig001816g1, BOX15_Mlig001816g5, BOX15_Mlig002604g3	tr|A0A4S2LEM3|A0A4S2LEM3_OPIFE, tr|A0A4S2LEN6|A0A4S2LEN6_OPIFE, tr|A0A4S2LEQ2|A0A4S2LEQ2_OPIFE, tr|A0A4S2LEY5|A0A4S2LEY5_OPIFE, tr|A0A4S2LFE7|A0A4S2LFE7_OPIFE, tr|A0A4S2LGT0|A0A4S2LGT0_OPIFE, tr|A0A4S2LGT8|A0A4S2LGT8_OPIFE, tr|A0A4S2LLN1|A0A4S2LLN1_OPIFE, tr|A0A4S2LMK3|A0A4S2LMK3_OPIFE, tr|A0A4S2LN28|A0A4S2LN28_OPIFE, tr|A0A4S2M9S6|A0A4S2M9S6_OPIFE, tr|A0A4S2M9S9|A0A4S2M9S9_OPIFE, tr|A0A4S2ME54|A…	tr|A0A074YWZ9|A0A074YWZ9_9TREM, tr|A0A074ZV23|A0A074ZV23_9TREM, tr|A0A074ZV89|A0A074ZV89_9TREM	SMEST007399001, SMEST025931001, SMEST025931002, SMEST034670001	tr|A0A094ZJJ5|A0A094ZJJ5_SCHHA, tr|A0A095A4G8|A0A095A4G8_SCHHA, tr|A0A095BRK4|A0A095BRK4_SCHHA	tr|A0A4Z2DF12|A0A4Z2DF12_SCHJA, tr|A0A4Z2DF54|A0A4Z2DF54_SCHJA, tr|A0A4Z2DF56|A0A4Z2DF56_SCHJA, tr|A0A4Z2DF59|A0A4Z2DF59_SCHJA, tr|A0A4Z2DF80|A0A4Z2DF80_SCHJA, tr|A0A4Z2DFR8|A0A4Z2DFR8_SCHJA	sp|P09383|HPRT_SCHMA, tr|A0A3Q0KJY0|A0A3Q0KJY0_SCHMA, tr|A0A3Q0KPJ1|A0A3Q0KPJ1_SCHMA, tr|G4LWQ1|G4LWQ1_SCHMA	cds.Treg_000384|m.4700, cds.Treg_003428|m.31299, cds.Treg_004775|m.47560, cds.Treg_005953|m.60728, cds.Treg_006843|m.74115, cds.Treg_008122|m.93638, cds.Treg_009012|m.106292	Tszi_001426|m.17837, Tszi_005988|m.68717, Tszi_014845|m.117183, Tszi_016526|m.136245	Psi_DN69232_c1_g1_i1.p1, Psi_DN69435_c0_g1_i8.p1, Psi_DN69753_c0_g1_i3.p1, Psi_DN69753_c0_g2_i1.p1	Sps_DN34376_c0_g1_i1.p1, Sps_DN34376_c0_g2_i1.p1, Sps_DN52964_c0_g1_i1.p1, Sps_DN59197_c0_g1_i1.p1, Sps_DN64033_c0_g4_i1.p1, Sps_DN64839_c0_g1_i1.p1, Sps_DN64839_c0_g3_i1.p1, Sps_DN64839_c0_g4_i4.p1, Sps_DN65770_c0_g3_i3.p1, Sps_DN65770_c0_g4_i1.p1
OG0000150	tr|A0A3R7F7X2|A0A3R7F7X2_CLOSI, tr|A0A3R7G8H8|A0A3R7G8H8_CLOSI, tr|A0A3R7GRQ5|A0A3R7GRQ5_CLOSI	Cluster-65551.100999orf1, Cluster-65551.105325orf1, Cluster-65551.112388orf1, Cluster-65551.118854orf1, Cluster-65551.125627orf1, Cluster-65551.138559orf1, Cluster-65551.139933orf1, Cluster-65551.145980orf1, Cluster-65551.146534orf1, Cluster-65551.148312orf1, Cluster-65551.188569orf1, Cluster-65551.73936orf1	tr|A0A4E0RD32|A0A4E0RD32_FASHE, tr|A0A4E0RU04|A0A4E0RU04_FASHE	BOX15_Mlig000534g1, BOX15_Mlig000534g2, BOX15_Mlig000534g4, BOX15_Mlig000592g1, BOX15_Mlig000592g2, BOX15_Mlig000592g5, BOX15_Mlig000651g2, BOX15_Mlig003533g1, BOX15_Mlig003533g2, BOX15_Mlig003802g1, BOX15_Mlig003802g2, BOX15_Mlig008661g1, BOX15_Mlig009235g1, BOX15_Mlig009655g1, BOX15_Mlig010393g1, BOX15_Mlig010494g1, BOX15_Mlig010494g2, BOX15_Mlig010494g3, BOX15_Mlig014106g1, BOX15_Mlig015349g1,…	tr|A0A4S2LUZ8|A0A4S2LUZ8_OPIFE, tr|A0A4S2LVZ8|A0A4S2LVZ8_OPIFE, tr|A0A4S2M1D7|A0A4S2M1D7_OPIFE, tr|A0A4S2M1P4|A0A4S2M1P4_OPIFE	tr|A0A075A1P0|A0A075A1P0_9TREM, tr|A0A075AJE9|A0A075AJE9_9TREM	SMEST016647001, SMEST040239001, SMEST043802001, SMEST043802002, SMEST043802003, SMEST047456001, SMEST050116001, SMEST050651001, SMEST050651002, SMEST050656003		tr|A0A4Z2DXB6|A0A4Z2DXB6_SCHJA		cds.Treg_000586|m.7179, cds.Treg_000587|m.7191, cds.Treg_003856|m.35602, cds.Treg_008834|m.103818	Tszi_005165|m.61064	Psi_DN68638_c0_g1_i12.p1, Psi_DN68638_c1_g1_i1.p1, Psi_DN69581_c1_g1_i3.p1	Sps_DN108651_c0_g1_i1.p1, Sps_DN61413_c0_g7_i1.p1, Sps_DN64618_c0_g1_i2.p1, Sps_DN64618_c0_g2_i1.p2, Sps_DN64631_c0_g1_i3.p1, Sps_DN64631_c0_g2_i3.p1
OG0000151	tr|A0A419PC67|A0A419PC67_CLOSI, tr|A0A419Q6E8|A0A419Q6E8_CLOSI	Cluster-65551.102938orf1, Cluster-65551.103527orf1, Cluster-65551.157738orf1, Cluster-65551.157738orf2, Cluster-65551.158010orf1, Cluster-65551.166000orf1, Cluster-65551.169796orf1, Cluster-65551.169797orf1, Cluster-65551.172872orf1, Cluster-65551.173763orf1, Cluster-65551.181595orf1, Cluster-65551.181659orf1, Cluster-65551.46066orf1, Cluster-65551.48377orf1, Cluster-65551.49908	tr|A0A4E0R4E8|A0A4E0R4E8_FASHE, tr|A0A4E0RLC3|A0A4E0RLC3_FASHE, tr|A0A4E0RUJ4|A0A4E0RUJ4_FASHE	BOX15_Mlig000254g3, BOX15_Mlig000254g5, BOX15_Mlig001010g1, BOX15_Mlig001010g4, BOX15_Mlig001010g5, BOX15_Mlig013975g1, BOX15_Mlig015433g1, BOX15_Mlig015433g2, BOX15_Mlig015433g3, BOX15_Mlig024971g2, BOX15_Mlig025214g3, BOX15_Mlig029578g1, BOX15_Mlig029578g2	tr|A0A4S2KZ29|A0A4S2KZ29_OPIFE, tr|A0A4S2L598|A0A4S2L598_OPIFE, tr|A0A4S2LZZ7|A0A4S2LZZ7_OPIFE	tr|A0A074YZ25|A0A074YZ25_9TREM, tr|A0A074ZL80|A0A074ZL80_9TREM, tr|A0A074ZRX1|A0A074ZRX1_9TREM	SMEST005445002, SMEST007014001, SMEST010241001, SMEST010241002, SMEST019264001, SMEST019619001, SMEST019619002, SMEST019619003, SMEST019619004, SMEST039747001, SMEST039747002, SMEST056411002, SMEST056474001, SMEST065837001, SMEST065837002, SMEST065837003, SMEST068881001, SMEST068881002	tr|A0A094ZE64|A0A094ZE64_SCHHA, tr|A0A094ZKT0|A0A094ZKT0_SCHHA, tr|A0A094ZLF0|A0A094ZLF0_SCHHA, tr|A0A095AM64|A0A095AM64_SCHHA	tr|A0A4Z2CN58|A0A4Z2CN58_SCHJA, tr|A0A4Z2D9E8|A0A4Z2D9E8_SCHJA, tr|A0A4Z2D9I3|A0A4Z2D9I3_SCHJA, tr|A0A4Z2DNM6|A0A4Z2DNM6_SCHJA	tr|A0A3Q0KIQ1|A0A3Q0KIQ1_SCHMA, tr|A0A3Q0KKX9|A0A3Q0KKX9_SCHMA, tr|A0A3Q0KNJ8|A0A3Q0KNJ8_SCHMA	cds.Treg_005850|m.59148, cds.Treg_008200|m.95046, cds.Treg_008202|m.95103	Tszi_027115|m.222393	Psi_DN71120_c0_g1_i3.p1, Psi_DN72227_c1_g1_i2.p1, Psi_DN72883_c1_g1_i2.p1	Sps_DN111139_c0_g1_i1.p1, Sps_DN52804_c0_g1_i1.p1, Sps_DN54888_c0_g1_i1.p1, Sps_DN54888_c0_g2_i1.p1, Sps_DN65407_c0_g1_i5.p1, Sps_DN66628_c0_g1_i3.p1, Sps_DN69448_c1_g2_i1.p1, Sps_DN69448_c2_g1_i3.p1
OG0000152	tr|A0A3R7DQ39|A0A3R7DQ39_CLOSI, tr|A0A3R7FSE3|A0A3R7FSE3_CLOSI, tr|A0A3R7FTF2|A0A3R7FTF2_CLOSI, tr|A0A419PCR1|A0A419PCR1_CLOSI, tr|A0A419PCW0|A0A419PCW0_CLOSI	Cluster-65551.118133, Cluster-65551.118642, Cluster-65551.122609orf1, Cluster-65551.125518orf2, Cluster-65551.126780orf1, Cluster-65551.129773orf1, Cluster-65551.160662, Cluster-65551.165850orf1, Cluster-65551.165851orf1, Cluster-65551.165853orf1, Cluster-65551.165854orf1, Cluster-65551.165855orf1, Cluster-65551.181161orf1	tr|A0A2H1C079|A0A2H1C079_FASHE, tr|A0A4E0R2S4|A0A4E0R2S4_FASHE, tr|A0A4E0RFH4|A0A4E0RFH4_FASHE, tr|A0A4E0RUK6|A0A4E0RUK6_FASHE, tr|A0A4E0RW03|A0A4E0RW03_FASHE	BOX15_Mlig000495g1, BOX15_Mlig000495g3, BOX15_Mlig000495g4, BOX15_Mlig007364g1, BOX15_Mlig023913g1, BOX15_Mlig023913g2	tr|A0A4S2LHQ7|A0A4S2LHQ7_OPIFE, tr|A0A4S2LIL1|A0A4S2LIL1_OPIFE, tr|A0A4S2M849|A0A4S2M849_OPIFE, tr|A0A4S2M9R2|A0A4S2M9R2_OPIFE, tr|A0A4S2MCM9|A0A4S2MCM9_OPIFE, tr|A0A4S2MCN2|A0A4S2MCN2_OPIFE, tr|A0A4S2ME37|A0A4S2ME37_OPIFE, tr|A0A4S2MFN5|A0A4S2MFN5_OPIFE	tr|A0A074ZXP9|A0A074ZXP9_9TREM, tr|A0A074ZZQ7|A0A074ZZQ7_9TREM, tr|A0A075A0U3|A0A075A0U3_9TREM, tr|A0A075A7E8|A0A075A7E8_9TREM, tr|A0A075AIG3|A0A075AIG3_9TREM	SMEST038799001, SMEST038799002, SMEST038833001, SMEST038855001	tr|A0A094ZH06|A0A094ZH06_SCHHA, tr|A0A094ZXF1|A0A094ZXF1_SCHHA	tr|A0A4Z2DAV3|A0A4Z2DAV3_SCHJA, tr|A0A4Z2DX43|A0A4Z2DX43_SCHJA, tr|A0A4Z2DX87|A0A4Z2DX87_SCHJA	tr|A0A3Q0KIZ5|A0A3Q0KIZ5_SCHMA	cds.Treg_000504|m.6215, cds.Treg_000599|m.7303, cds.Treg_003821|m.35117, cds.Treg_006411|m.67255, cds.Treg_008640|m.101189, cds.Treg_008642|m.101206, cds.Treg_009167|m.108328, cds.Treg_014894|m.151584	Tszi_015521|m.124888, Tszi_015522|m.124896, Tszi_015523|m.124904, Tszi_019557|m.164641, Tszi_024162|m.185011	Psi_DN15706_c0_g1_i1.p1, Psi_DN64285_c0_g3_i2.p1, Psi_DN65082_c0_g1_i3.p1, Psi_DN66804_c0_g1_i9.p1, Psi_DN67521_c0_g1_i2.p1, Psi_DN68903_c0_g1_i5.p1, Psi_DN68903_c0_g3_i1.p1, Psi_DN68903_c0_g4_i1.p1, Psi_DN68903_c0_g6_i1.p1, Psi_DN70887_c1_g1_i3.p1	Sps_DN49379_c0_g1_i1.p1, Sps_DN56285_c0_g1_i4.p1, Sps_DN56285_c0_g2_i2.p1, Sps_DN59979_c3_g1_i2.p1, Sps_DN59979_c3_g3_i1.p1, Sps_DN61765_c0_g1_i15.p1, Sps_DN67353_c0_g1_i1.p1, Sps_DN67353_c0_g2_i3.p1
OG0000153	tr|A0A3R7FMV2|A0A3R7FMV2_CLOSI, tr|A0A419PLW3|A0A419PLW3_CLOSI, tr|A0A419PLX3|A0A419PLX3_CLOSI, tr|A0A419PR48|A0A419PR48_CLOSI	Cluster-30835.0orf1, Cluster-32764.0orf1, Cluster-51307.0orf2, Cluster-65551.12194orf1, Cluster-65551.13263, Cluster-65551.13264orf1, Cluster-65551.14708orf1, Cluster-65551.17458orf2, Cluster-65551.17459orf1, Cluster-65551.180335orf1, Cluster-65551.205192orf1, Cluster-65551.32319orf1, Cluster-86087.0orf1, Cluster-86087.1orf1, Cluster-97914.0orf1	tr|A0A2H1BTA1|A0A2H1BTA1_FASHE, tr|A0A4E0RIT2|A0A4E0RIT2_FASHE, tr|A0A4E0RNI5|A0A4E0RNI5_FASHE, tr|A0A4E0RYD2|A0A4E0RYD2_FASHE	BOX15_Mlig017883g1, BOX15_Mlig017883g2, BOX15_Mlig020788g1, BOX15_Mlig020788g2, BOX15_Mlig020788g3, BOX15_Mlig025272g1, BOX15_Mlig031664g1	tr|A0A4S2LNX7|A0A4S2LNX7_OPIFE, tr|A0A4S2MHJ7|A0A4S2MHJ7_OPIFE	tr|A0A074ZC53|A0A074ZC53_9TREM, tr|A0A074ZY19|A0A074ZY19_9TREM, tr|A0A075AAV6|A0A075AAV6_9TREM	SMEST006108001, SMEST018611002, SMEST018611012, SMEST018611013, SMEST020658001, SMEST020658005, SMEST061291002, SMEST061291010, SMEST069032001, SMEST069521001, SMEST069526001, SMEST069533001, SMEST069533002, SMEST069544001, SMEST069544002, SMEST073173001, SMEST073173009, SMEST073183001, SMEST073189006, SMEST073204003, SMEST073231003, SMEST073240001, SMEST080316006, SMEST080345004, SMEST080356001,…	tr|A0A094ZVN4|A0A094ZVN4_SCHHA, tr|A0A094ZWJ0|A0A094ZWJ0_SCHHA	tr|A0A4Z2D0M9|A0A4Z2D0M9_SCHJA, tr|A0A4Z2DHF0|A0A4Z2DHF0_SCHJA				Psi_DN47728_c0_g1_i1.p1, Psi_DN60338_c0_g1_i1.p1, Psi_DN69395_c0_g1_i4.p1, Psi_DN70302_c1_g1_i2.p1, Psi_DN88227_c0_g1_i1.p1	Sps_DN118972_c0_g1_i1.p2, Sps_DN16105_c0_g2_i1.p1, Sps_DN16111_c0_g1_i1.p1, Sps_DN33307_c0_g1_i1.p1, Sps_DN38239_c0_g1_i1.p1, Sps_DN38239_c0_g2_i1.p1, Sps_DN60282_c0_g1_i1.p1, Sps_DN60475_c1_g1_i1.p1, Sps_DN62763_c0_g1_i2.p1, Sps_DN63971_c0_g2_i3.p1, Sps_DN89476_c0_g1_i1.p1
OG0000154	tr|A0A3R7FGR4|A0A3R7FGR4_CLOSI, tr|A0A419QBI9|A0A419QBI9_CLOSI	Cluster-65551.101548orf1, Cluster-65551.111722, Cluster-65551.112534orf3, Cluster-65551.113522orf2, Cluster-65551.118681orf1, Cluster-65551.120658, Cluster-65551.124338orf1, Cluster-65551.135995orf1, Cluster-65551.140089orf1, Cluster-65551.141758orf1, Cluster-65551.144078orf1, Cluster-65551.148785orf1, Cluster-65551.150063orf1, Cluster-65551.158555orf1, Cluster-65551.161121orf1, Cluster-65551.173…	tr|A0A4E0RDW3|A0A4E0RDW3_FASHE, tr|A0A4E0RMA0|A0A4E0RMA0_FASHE	BOX15_Mlig006534g1, BOX15_Mlig006534g5, BOX15_Mlig008838g1, BOX15_Mlig011884g1, BOX15_Mlig011884g2, BOX15_Mlig015813g1, BOX15_Mlig017750g2, BOX15_Mlig017750g4, BOX15_Mlig017750g6, BOX15_Mlig019106g1, BOX15_Mlig019106g2, BOX15_Mlig019106g3, BOX15_Mlig024144g1, BOX15_Mlig028292g1, BOX15_Mlig028292g2, BOX15_Mlig028292g3, BOX15_Mlig028315g1, BOX15_Mlig029885g1	tr|A0A4S2L3S0|A0A4S2L3S0_OPIFE, tr|A0A4S2LQD9|A0A4S2LQD9_OPIFE	tr|A0A074ZL52|A0A074ZL52_9TREM	SMEST003990001, SMEST003990003, SMEST007275001, SMEST009873001, SMEST009884001, SMEST009884002, SMEST029196001, SMEST043402001, SMEST043402002, SMEST043402003, SMEST064685001, SMEST064685002, SMEST064685004	tr|A0A094ZKZ4|A0A094ZKZ4_SCHHA, tr|A0A094ZUT6|A0A094ZUT6_SCHHA, tr|A0A095BX36|A0A095BX36_SCHHA	tr|A0A4Z2CT77|A0A4Z2CT77_SCHJA, tr|A0A4Z2CTT5|A0A4Z2CTT5_SCHJA, tr|A0A4Z2DGU0|A0A4Z2DGU0_SCHJA	tr|A0A3Q0KGJ6|A0A3Q0KGJ6_SCHMA, tr|A0A3Q0KS66|A0A3Q0KS66_SCHMA	cds.Treg_004411|m.43150, cds.Treg_010448|m.124010	Tszi_002766|m.33631, Tszi_018397|m.155375	Psi_DN62333_c1_g1_i1.p1, Psi_DN68669_c2_g1_i1.p1, Psi_DN72804_c0_g2_i1.p1	Sps_DN41094_c0_g1_i1.p1, Sps_DN56015_c0_g1_i3.p1, Sps_DN61803_c0_g1_i1.p1, Sps_DN61803_c0_g2_i1.p1, Sps_DN62841_c1_g3_i2.p1, Sps_DN63886_c0_g1_i1.p1
[truncated: 13,896 more rows]
