# Supplementary material for: Molecular signatures of the rediae, cercariae and adult stages in the complex life cycles of parasitic flatworms (Digenea: Psilostomatidae)
Source: Parasit Vectors. 2020 Nov 10;13:559. doi: 10.1186/s13071-020-04424-4 (PMC7653818; doi:10.1186/s13071-020-04424-4)
Supplement: Supplementary file 8 — Additional file 8: Table S7. Annotations of proteins included into Psilostomatidae-specific orthogroups. [file 13071_2020_4424_MOESM8_ESM.xls]

## Sheet: Лист1
Table S7: Annotations of proteins included into Psilostomatidae-specific orthogroups.
Orthogroups	Specificity	Proteins	EggNOG:Preferred_names	NCBInr	SwissProt	Domains_arch	EggNOG:GO_terms	EggNOG:EC_number	EggNOG:KEGG_KO	EggNOG:KEGG_Pathways	EggNOG:KEGG_Module	EggNOG:KEGG_Reaction	EggNOG:rclass	EggNOG:BRITE	EggNOG:KEGG_TC	EggNOG:CAZy	EggNOG:BiGG_Reaction	EggNOG:OG	EggNOG:COG_categories
OG0012969	P.simillimum|S.pseudoglobulus	Psi_DN10056_c0_g1_i1.p1	-	hypothetical protein C0Q70_04363 [Pomacea canaliculata]	-	-	-	-	-	-	-	-	-	-	-	-	-	-	-
OG0012968	P.simillimum|S.pseudoglobulus	Psi_DN100567_c0_g1_i1.p1	l(2)09851	glutamate-rich WD repeat-containing protein 1-like [Pomacea canaliculata] PVD39268.1 hypothetical protein C0Q70_01896 [Pomacea canaliculata]	Glutamate-rich WD repeat-containing protein 1 OS=Bos taurus OX=9913 GN=GRWD1 PE=2 SV=1	CAF1C_H4-bd	-	-	ko:K14848	-	-	-	-	ko00000,ko03009	-	-	-	38C0U@33154,3BH60@33208,3CVMD@33213,3SFYQ@50557,41TM9@6656,451Z8@7147,45BU1@7148,KOG0302@1,KOG0302@2759	B
OG0012970	P.simillimum|S.pseudoglobulus	Psi_DN100874_c0_g1_i1.p1	ZC3H15	zinc finger CCCH domain-containing protein 15-like [Pomacea canaliculata] PVD39074.1 hypothetical protein C0Q70_01702 [Pomacea canaliculata]	-	-	GO:0000981,GO:0003674,GO:0003700,GO:0005575,GO:0005622,GO:0005623,GO:0005634,GO:0005730,GO:0005737,GO:0005829,GO:0006355,GO:0006357,GO:0007154,GO:0007165,GO:0007166,GO:0008150,GO:0009889,GO:0009987,GO:0010033,GO:0010468,GO:0010556,GO:0019219,GO:0019221,GO:0019222,GO:0023052,GO:0031323,GO:0031326,GO:0031974,GO:0031981,GO:0034097,GO:0042221,GO:0043226,GO:0043227,GO:0043228,GO:0043229,GO:0043231,GO:…	-	-	-	-	-	-	-	-	-	-	38BDX@33154,3BA3G@33208,3CT66@33213,COG5252@1,KOG1763@2759	S
OG0012971	P.simillimum|S.pseudoglobulus	Psi_DN101068_c0_g1_i1.p1	-	-	-	-	-	-	-	-	-	-	-	-	-	-	-	-	-
OG0012972	P.simillimum|S.pseudoglobulus	Psi_DN101361_c0_g1_i1.p1	GPX3	glutathione peroxidase 3 [Lingula anatina]	Glutathione peroxidase 3 OS=Homo sapiens OX=9606 GN=GPX3 PE=1 SV=2	GSHPx	GO:0003674,GO:0003824,GO:0004601,GO:0004602,GO:0005488,GO:0005515,GO:0005575,GO:0005576,GO:0005615,GO:0006518,GO:0006575,GO:0006749,GO:0006790,GO:0006807,GO:0006950,GO:0006979,GO:0006982,GO:0008134,GO:0008150,GO:0008152,GO:0008430,GO:0009056,GO:0009636,GO:0009987,GO:0010033,GO:0016043,GO:0016209,GO:0016491,GO:0016684,GO:0016999,GO:0017001,GO:0017144,GO:0022607,GO:0033194,GO:0033554,GO:0034599,GO:…	1.11.1.9	ko:K00432	ko00480,ko00590,ko04918,map00480,map00590,map04918	-	R00274,R07034,R07035	RC00011,RC00982	ko00000,ko00001,ko01000	-	-	-	39TYG@33154,3BSUF@33208,3CSBX@33213,3J6ST@40674,48764@7711,48WJ1@7742,4K4X0@9263,COG0386@1,KOG1651@2759	O
OG0012973	P.simillimum|S.pseudoglobulus	Psi_DN101830_c0_g1_i1.p1	-	-	-	-	-	-	-	-	-	-	-	-	-	-	-	-	-
OG0012974	P.simillimum|S.pseudoglobulus	Psi_DN101872_c0_g1_i1.p2	-	DUF1367 family protein [Ralstonia sp. MD27]	-	DUF1367|DUF1367	-	-	-	-	-	-	-	-	-	-	-	1RA92@1224,2CC49@1,2VYII@28216,2ZBQQ@2	S
OG0012975	P.simillimum|S.pseudoglobulus	Psi_DN10256_c0_g1_i1.p1	-	hypothetical protein C0Q70_21066 [Pomacea canaliculata]	Multimerin-2 OS=Mus musculus OX=10090 GN=Mmrn2 PE=1 SV=1	C1q	-	-	-	-	-	-	-	-	-	-	-	28K69@1,2SQIC@2759,3ANS3@33154,3C23B@33208,3DHRZ@33213,48KEA@7711,49H1J@7742,4A81Q@7898	S
OG0008095	P.simillimum|S.pseudoglobulus	Psi_DN103933_c0_g1_i1.p1	-	-	-	CUB	-	-	-	-	-	-	-	-	-	-	-	-	-
OG0012976	P.simillimum|S.pseudoglobulus	Psi_DN103967_c0_g1_i1.p1	U2AF2	hypothetical protein C0Q70_02032 [Pomacea canaliculata]	Splicing factor U2AF 50 kDa subunit OS=Drosophila melanogaster OX=7227 GN=U2af50 PE=1 SV=1	RRM_1|RRM_1	GO:0000003,GO:0000243,GO:0000245,GO:0000375,GO:0000377,GO:0000381,GO:0000389,GO:0000398,GO:0002119,GO:0002164,GO:0003006,GO:0003674,GO:0003676,GO:0003723,GO:0003727,GO:0003729,GO:0005488,GO:0005515,GO:0005575,GO:0005622,GO:0005623,GO:0005634,GO:0005654,GO:0005681,GO:0005684,GO:0006139,GO:0006376,GO:0006396,GO:0006397,GO:0006403,GO:0006405,GO:0006406,GO:0006611,GO:0006725,GO:0006807,GO:0006810,GO:…	-	ko:K12837	ko03040,map03040	-	-	-	ko00000,ko00001,ko03041	-	-	-	38BQ8@33154,3BAT7@33208,3CWG6@33213,487W0@7711,KOG0120@1,KOG0120@2759	A
OG0012977	P.simillimum|S.pseudoglobulus	Psi_DN103999_c0_g1_i1.p1	-	uncharacterized protein LOC112555810 [Pomacea canaliculata] PVD19047.1 hypothetical protein C0Q70_21606 [Pomacea canaliculata]	-	-	-	-	-	-	-	-	-	-	-	-	-	-	-
OG0012978	P.simillimum|S.pseudoglobulus	Psi_DN104105_c0_g1_i1.p1	ST14	chymotrypsin-like elastase family member, partial [Cerebratulus lacteus]	Chymotrypsin A OS=Gadus morhua OX=8049 PE=1 SV=1	Trypsin	GO:0000003,GO:0000902,GO:0000904,GO:0001701,GO:0001763,GO:0001838,GO:0001841,GO:0001843,GO:0001890,GO:0001892,GO:0002009,GO:0002064,GO:0003006,GO:0003382,GO:0003674,GO:0003824,GO:0004175,GO:0004252,GO:0005575,GO:0005576,GO:0005615,GO:0005623,GO:0005886,GO:0005887,GO:0006508,GO:0006807,GO:0006928,GO:0007275,GO:0007399,GO:0008150,GO:0008152,GO:0008219,GO:0008233,GO:0008236,GO:0008544,GO:0009653,GO:…	3.4.21.109,3.4.21.7	ko:K01315,ko:K08670	ko04080,ko04610,ko05150,ko05164,ko05206,map04080,map04610,map05150,map05164,map05206	-	-	-	ko00000,ko00001,ko01000,ko01002,ko04147,ko04516	-	-	-	39MWJ@33154,3BNKJ@33208,3E4N4@33213,COG5640@1,KOG3627@2759	E
OG0012979	P.simillimum|S.pseudoglobulus	Psi_DN104109_c0_g1_i1.p1	-	-	-	-	-	-	-	-	-	-	-	-	-	-	-	-	-
OG0012980	P.simillimum|S.pseudoglobulus	Psi_DN104391_c0_g1_i1.p1	-	-	-	-	-	-	-	-	-	-	-	-	-	-	-	-	-
OG0012981	P.simillimum|S.pseudoglobulus	Psi_DN104401_c0_g1_i1.p1	-	-	-	-	-	-	-	-	-	-	-	-	-	-	-	-	-
OG0012982	P.simillimum|S.pseudoglobulus	Psi_DN104450_c0_g1_i1.p1	-	-	-	-	-	-	-	-	-	-	-	-	-	-	-	-	-
OG0012983	P.simillimum|S.pseudoglobulus	Psi_DN104514_c0_g1_i1.p1	-	-	-	-	-	-	-	-	-	-	-	-	-	-	-	-	-
OG0012984	P.simillimum|S.pseudoglobulus	Psi_DN104591_c0_g1_i1.p1	-	-	-	zf-C3HC4_3	-	-	-	-	-	-	-	-	-	-	-	-	-
OG0012985	P.simillimum|S.pseudoglobulus	Psi_DN104690_c0_g1_i1.p1	-	-	-	-	-	-	-	-	-	-	-	-	-	-	-	-	-
OG0012986	P.simillimum|S.pseudoglobulus	Psi_DN104718_c0_g1_i1.p1	-	uncharacterized protein LOC112558512 isoform X1 [Pomacea canaliculata]	-	-	-	-	-	-	-	-	-	-	-	-	-	2DZY1@1,2S7EB@2759,3AA4H@33154	-
OG0012987	P.simillimum|S.pseudoglobulus	Psi_DN104761_c0_g1_i1.p1	-	-	-	-	-	-	-	-	-	-	-	-	-	-	-	-	-
OG0012988	P.simillimum|S.pseudoglobulus	Psi_DN104840_c0_g1_i1.p1	-	-	-	-	-	-	-	-	-	-	-	-	-	-	-	-	-
OG0010555	P.simillimum|S.pseudoglobulus	Psi_DN104931_c0_g1_i1.p1	-	hypothetical protein [Beihai razor shell virus 4] APG75994.1 hypothetical protein [Beihai razor shell virus 4]	-	-	-	-	-	-	-	-	-	-	-	-	-	-	-
OG0012989	P.simillimum|S.pseudoglobulus	Psi_DN104970_c0_g1_i1.p1	-	-	-	-	-	-	-	-	-	-	-	-	-	-	-	-	-
OG0011640	P.simillimum|S.pseudoglobulus	Psi_DN105050_c0_g1_i1.p1	-	-	-	-	-	-	-	-	-	-	-	-	-	-	-	-	-
OG0011641	P.simillimum|S.pseudoglobulus	Psi_DN105225_c0_g1_i1.p2	tuf	elongation factor Tu [Pelomonas sp. Root1217] KQV59281.1 elongation factor Tu [Pelomonas sp. Root1217]	Elongation factor Tu 1 OS=Acidovorax sp. (strain JS42) OX=232721 GN=tuf1 PE=3 SV=1	GTP_EFTU_D2|GTP_EFTU_D3	-	-	ko:K02358	-	-	-	-	ko00000,ko03012,ko03029,ko04147	-	-	-	1KJXX@119065,1MVC0@1224,2VH5D@28216,COG0050@1,COG0050@2	J
OG0012990	P.simillimum|S.pseudoglobulus	Psi_DN105270_c0_g1_i1.p1	-	-	-	-	-	-	-	-	-	-	-	-	-	-	-	-	-
OG0012991	P.simillimum|S.pseudoglobulus	Psi_DN105277_c0_g1_i1.p1	-	hypothetical protein C0Q70_11583 [Pomacea canaliculata]	-	-	-	-	-	-	-	-	-	-	-	-	-	-	-
OG0012992	P.simillimum|S.pseudoglobulus	Psi_DN105278_c0_g1_i1.p1	sta	ribosomal protein rpsA, partial [Lineus viridis]	40S ribosomal protein SA OS=Tripneustes gratilla OX=7673 PE=2 SV=1	40S_SA_C	GO:0000028,GO:0000447,GO:0000460,GO:0000461,GO:0000462,GO:0000466,GO:0000469,GO:0000478,GO:0000479,GO:0002181,GO:0003674,GO:0003735,GO:0005198,GO:0005488,GO:0005575,GO:0005622,GO:0005623,GO:0005737,GO:0005829,GO:0005840,GO:0006139,GO:0006364,GO:0006396,GO:0006403,GO:0006405,GO:0006407,GO:0006412,GO:0006518,GO:0006611,GO:0006725,GO:0006807,GO:0006810,GO:0006886,GO:0006913,GO:0006996,GO:0008104,GO:…	-	ko:K02998	ko03010,map03010	M00177	-	-	br01610,ko00000,ko00001,ko00002,ko03011	-	-	-	38E10@33154,3BAV4@33208,3CSAI@33213,41VVS@6656,COG0052@1,KOG0830@2759	J
OG0012993	P.simillimum|S.pseudoglobulus	Psi_DN105376_c0_g1_i1.p1	dnah5	hypothetical protein D915_05750 [Fasciola hepatica]	Dynein heavy chain 5, axonemal OS=Homo sapiens OX=9606 GN=DNAH5 PE=1 SV=3	Dynein_AAA_lid|AAA_7	-	-	ko:K10408	ko05016,map05016	-	-	-	ko00000,ko00001,ko04812	-	-	-	38E73@33154,3BDY4@33208,3CTKP@33213,480TQ@7711,491MU@7742,49X65@7898,COG5245@1,KOG3595@2759	Z
OG0012994	P.simillimum|S.pseudoglobulus	Psi_DN105432_c0_g1_i1.p1	-	-	-	-	-	-	-	-	-	-	-	-	-	-	-	-	-
OG0012995	P.simillimum|S.pseudoglobulus	Psi_DN105523_c0_g1_i1.p1	-	-	-	-	-	-	-	-	-	-	-	-	-	-	-	-	-
OG0012996	P.simillimum|S.pseudoglobulus	Psi_DN105535_c0_g1_i1.p1	HADHA	hypothetical protein C0Q70_16863 [Pomacea canaliculata]	Trifunctional enzyme subunit alpha, mitochondrial OS=Sus scrofa OX=9823 GN=HADHA PE=1 SV=1	3HCDH	GO:0000062,GO:0000166,GO:0003674,GO:0003824,GO:0003857,GO:0003985,GO:0003988,GO:0004300,GO:0005488,GO:0005575,GO:0005622,GO:0005623,GO:0005737,GO:0005739,GO:0005740,GO:0005743,GO:0005759,GO:0005777,GO:0006082,GO:0006629,GO:0006631,GO:0006635,GO:0006950,GO:0007275,GO:0007568,GO:0008150,GO:0008152,GO:0008340,GO:0009056,GO:0009062,GO:0009295,GO:0009605,GO:0009611,GO:0009719,GO:0009725,GO:0009987,GO:…	1.1.1.211,4.2.1.17	ko:K07515	ko00062,ko00071,ko00280,ko00310,ko00380,ko00410,ko00627,ko00640,ko00650,ko00930,ko01040,ko01100,ko01110,ko01120,ko01130,ko01200,ko01212,map00062,map00071,map00280,map00310,map00380,map00410,map00627,map00640,map00650,map00930,map01040,map01100,map01110,map01120,map01130,map01200,map01212	M00013,M00032,M00085,M00087	R01778,R02685,R03026,R03045,R04137,R04170,R04204,R04224,R04737,R04738,R04739,R04740,R04741,R04743,R04744,R04745,R04746,R04748,R04749,R05595,R06942,R07935,R07936,R07951,R07952	RC00029,RC00103,RC00770,RC00831,RC00834,RC01086,RC01095,RC01098,RC01103	ko00000,ko00001,ko00002,ko01000	-	-	-	38CY9@33154,3BE3Y@33208,3CXNY@33213,COG1024@1,KOG1683@2759	I
OG0012997	P.simillimum|S.pseudoglobulus	Psi_DN105563_c0_g1_i1.p1	MRPL32	39S ribosomal protein L32, mitochondrial-like [Pomacea canaliculata]	39S ribosomal protein L32, mitochondrial OS=Drosophila melanogaster OX=7227 GN=mRpL32 PE=2 SV=1	Ribosomal_L32p	GO:0000313,GO:0000315,GO:0003674,GO:0003735,GO:0005198,GO:0005575,GO:0005622,GO:0005623,GO:0005737,GO:0005739,GO:0005740,GO:0005743,GO:0005759,GO:0005761,GO:0005762,GO:0005840,GO:0006412,GO:0006414,GO:0006415,GO:0006518,GO:0006807,GO:0008150,GO:0008152,GO:0009058,GO:0009059,GO:0009987,GO:0010467,GO:0015934,GO:0016020,GO:0016043,GO:0019538,GO:0019866,GO:0022411,GO:0031090,GO:0031966,GO:0031967,GO:…	-	ko:K02911	ko03010,map03010	M00178	-	-	br01610,ko00000,ko00001,ko00002,ko03011,ko03029	-	-	-	3A2GA@33154,3BPSR@33208,3D2B1@33213,COG0333@1,KOG4080@2759	J
OG0012998	P.simillimum|S.pseudoglobulus	Psi_DN10567_c0_g1_i1.p1	-	-	-	-	-	-	-	-	-	-	-	-	-	-	-	-	-
OG0012999	P.simillimum|S.pseudoglobulus	Psi_DN105870_c0_g1_i1.p1	-	-	-	-	-	-	-	-	-	-	-	-	-	-	-	-	-
OG0013000	P.simillimum|S.pseudoglobulus	Psi_DN106015_c0_g1_i1.p2	-	-	-	-	-	-	-	-	-	-	-	-	-	-	-	-	-
OG0013001	P.simillimum|S.pseudoglobulus	Psi_DN10605_c0_g1_i1.p1	-	hypothetical protein [Wenling toga-like virus] APG77811.1 hypothetical protein [Wenling toga-like virus]	Exosome component 10 OS=Homo sapiens OX=9606 GN=EXOSC10 PE=1 SV=2	DNA_pol_A_exo1|AAA_30|RdRP_2	-	-	-	-	-	-	-	-	-	-	-	-	-
OG0013002	P.simillimum|S.pseudoglobulus	Psi_DN106171_c0_g1_i1.p1	CCT5	hypothetical protein LOTGIDRAFT_150024 [Lottia gigantea] ESO96409.1 hypothetical protein LOTGIDRAFT_150024 [Lottia gigantea]	T-complex protein 1 subunit epsilon OS=Rattus norvegicus OX=10116 GN=Cct5 PE=1 SV=1	Cpn60_TCP1	GO:0003674,GO:0005488,GO:0005515,GO:0005575,GO:0005622,GO:0005623,GO:0005737,GO:0005829,GO:0005832,GO:0006457,GO:0006458,GO:0008150,GO:0009987,GO:0032991,GO:0044183,GO:0044424,GO:0044444,GO:0044445,GO:0044464,GO:0051082,GO:0061077,GO:0101031	-	ko:K09497	-	-	-	-	ko00000,ko03036,ko03110,ko04147	-	-	-	38CU0@33154,3BAS6@33208,3CTH4@33213,COG0459@1,KOG0357@2759	O
OG0013003	P.simillimum|S.pseudoglobulus	Psi_DN106304_c0_g1_i1.p1	-	NADH dehydrogenase subunit 6 (mitochondrion) [Maackia herderiana] ASU96544.1 NADH dehydrogenase subunit 6 (mitochondrion) [Maackia herderiana]	NADH-ubiquinone oxidoreductase chain 6 OS=Drosophila melanogaster OX=7227 GN=mt:ND6 PE=3 SV=1	Oxidored_q3	-	-	-	-	-	-	-	-	-	-	-	-	-
OG0013004	P.simillimum|S.pseudoglobulus	Psi_DN106309_c0_g1_i1.p1	CHIT1	PREDICTED: chitotriosidase-1 [Dipodomys ordii]	Chitotriosidase-1 OS=Mus musculus OX=10090 GN=Chit1 PE=1 SV=2	CBM_14	GO:0000323,GO:0001775,GO:0002252,GO:0002263,GO:0002274,GO:0002275,GO:0002283,GO:0002366,GO:0002376,GO:0002443,GO:0002444,GO:0002446,GO:0003674,GO:0003824,GO:0004553,GO:0004568,GO:0005488,GO:0005575,GO:0005576,GO:0005615,GO:0005622,GO:0005623,GO:0005737,GO:0005764,GO:0005773,GO:0006022,GO:0006026,GO:0006030,GO:0006032,GO:0006040,GO:0006807,GO:0006810,GO:0006887,GO:0006955,GO:0007586,GO:0008061,GO:…	3.2.1.14	ko:K01183	ko00520,ko01100,map00520,map01100	-	R01206,R02334	RC00467	ko00000,ko00001,ko01000	-	GH18	-	35BQC@314146,38BJK@33154,3BA7Q@33208,3CS5K@33213,3JAVM@40674,4857F@7711,4920T@7742,4Q8DW@9989,COG3325@1,KOG2806@2759	G
OG0013005	P.simillimum|S.pseudoglobulus	Psi_DN106471_c0_g1_i1.p1	-	hypothetical protein CAPTEDRAFT_180550 [Capitella teleta]	-	-	-	-	-	-	-	-	-	-	-	-	-	-	-
OG0013006	P.simillimum|S.pseudoglobulus	Psi_DN106603_c0_g1_i1.p1	-	-	-	-	-	-	-	-	-	-	-	-	-	-	-	-	-
OG0013007	P.simillimum|S.pseudoglobulus	Psi_DN106865_c0_g1_i1.p1	-	-	-	-	-	-	-	-	-	-	-	-	-	-	-	-	-
OG0013008	P.simillimum|S.pseudoglobulus	Psi_DN10688_c0_g1_i1.p2	-	-	-	-	-	-	-	-	-	-	-	-	-	-	-	-	-
OG0013009	P.simillimum|S.pseudoglobulus	Psi_DN10715_c0_g1_i1.p1	CYC1	cytochrome c1, heme protein, mitochondrial-like [Pomacea canaliculata] PVD21452.1 hypothetical protein C0Q70_19625 [Pomacea canaliculata]	Cytochrome c1, heme protein, mitochondrial OS=Bos taurus OX=9913 GN=CYC1 PE=1 SV=2	Cytochrom_C1	GO:0003674,GO:0003824,GO:0005575,GO:0005622,GO:0005623,GO:0005737,GO:0005739,GO:0005740,GO:0005743,GO:0005746,GO:0005750,GO:0006091,GO:0006119,GO:0006122,GO:0006139,GO:0006163,GO:0006164,GO:0006725,GO:0006753,GO:0006754,GO:0006793,GO:0006796,GO:0006807,GO:0006810,GO:0006811,GO:0006812,GO:0006839,GO:0007275,GO:0007568,GO:0008150,GO:0008152,GO:0008340,GO:0009055,GO:0009058,GO:0009117,GO:0009123,GO:…	-	ko:K00413	ko00190,ko01100,ko02020,ko04260,ko04714,ko04932,ko05010,ko05012,ko05016,map00190,map01100,map02020,map04260,map04714,map04932,map05010,map05012,map05016	M00151,M00152	-	-	ko00000,ko00001,ko00002	-	-	-	38BPE@33154,3BEX1@33208,3CTP7@33213,COG2857@1,KOG3052@2759	C
OG0006974	P.simillimum|S.pseudoglobulus	Psi_DN107320_c0_g1_i1.p1	-	-	-	-	-	-	-	-	-	-	-	-	-	-	-	-	-
OG0013010	P.simillimum|S.pseudoglobulus	Psi_DN107525_c0_g1_i1.p1	-	Purine-rich single-stranded DNA-binding protein alpha 1 [Intoshia linei]	-	PurA	-	-	-	-	-	-	-	-	-	-	-	-	-
OG0013011	P.simillimum|S.pseudoglobulus	Psi_DN107738_c0_g1_i1.p1	-	uncharacterized protein LOC110445963 isoform X1 [Mizuhopecten yessoensis] OWF56585.1 ADAM family mig-17 [Mizuhopecten yessoensis]	-	-	-	-	ko:K08625	-	-	-	-	ko00000,ko01000,ko01002	-	-	-	KOG3538@1,KOG3538@2759	O
OG0013012	P.simillimum|S.pseudoglobulus	Psi_DN107820_c0_g1_i1.p1	-	hyaluronidase conohyal-P1-like isoform X1 [Pomacea canaliculata] XP_025098741.1 hyaluronidase conohyal-P1-like isoform X1 [Pomacea canaliculata] PVD28254.1 hypothetical protein C0Q70_10841 [Pomacea canaliculata]	Hyaluronidase conohyal-P1 OS=Conus purpurascens OX=41690 PE=1 SV=1	Glyco_hydro_56	GO:0003674,GO:0003824,GO:0004553,GO:0005575,GO:0005576,GO:0006022,GO:0006026,GO:0006027,GO:0006029,GO:0006082,GO:0006790,GO:0006807,GO:0008150,GO:0008152,GO:0009056,GO:0009057,GO:0009100,GO:0009987,GO:0015929,GO:0016787,GO:0016798,GO:0019538,GO:0030203,GO:0030204,GO:0030207,GO:0043170,GO:0043436,GO:0044237,GO:0044238,GO:0044248,GO:0044260,GO:0044273,GO:0044281,GO:0050654,GO:0071704,GO:1901135,GO:…	3.2.1.35	ko:K01197	ko00531,ko01100,map00531,map01100	M00076,M00077	R07824,R07825,R10905	-	ko00000,ko00001,ko00002,ko00536,ko00537,ko01000,ko02042	-	-	-	28MBD@1,2QTUU@2759,38H70@33154,3BBEP@33208,3CZQY@33213	G
OG0013013	P.simillimum|S.pseudoglobulus	Psi_DN107907_c0_g1_i1.p1	-	Cold shock-like protein CspC [Intoshia linei]	-	-	-	-	-	-	-	-	-	-	-	-	-	-	-
OG0013014	P.simillimum|S.pseudoglobulus	Psi_DN108023_c0_g1_i1.p1	rrb1	WD40 repeat-like protein [Wallemia mellicola CBS 633.66] EIM22728.1 WD40 repeat-like protein [Wallemia mellicola CBS 633.66]	Glutamate-rich WD repeat-containing protein 1 OS=Bos taurus OX=9913 GN=GRWD1 PE=2 SV=1	WD40	GO:0003674,GO:0005488,GO:0005515,GO:0005575,GO:0005622,GO:0005623,GO:0005634,GO:0005730,GO:0008150,GO:0022613,GO:0031974,GO:0031981,GO:0042254,GO:0043226,GO:0043227,GO:0043228,GO:0043229,GO:0043231,GO:0043232,GO:0043233,GO:0044085,GO:0044422,GO:0044424,GO:0044428,GO:0044446,GO:0044464,GO:0051082,GO:0070013,GO:0071840	-	ko:K14848	-	-	-	-	ko00000,ko03009	-	-	-	38C0U@33154,3NY9Y@4751,3UZP8@5204,KOG0302@1,KOG0302@2759	B
OG0013015	P.simillimum|S.pseudoglobulus	Psi_DN108029_c0_g1_i1.p1	-	uncharacterized protein LOC112569097 [Pomacea canaliculata]	-	-	-	-	-	-	-	-	-	-	-	-	-	-	-
OG0013016	P.simillimum|S.pseudoglobulus	Psi_DN108154_c0_g1_i1.p1	-	hypothetical protein [Runella zeae]	-	-	-	-	ko:K03646	-	-	-	-	ko00000,ko02000	2.C.1.2	-	-	2E310@1,32Y1G@2,47S3C@768503,4NUS4@976	S
OG0013017	P.simillimum|S.pseudoglobulus	Psi_DN108353_c0_g1_i1.p1	-	-	-	-	-	-	-	-	-	-	-	-	-	-	-	-	-
OG0013018	P.simillimum|S.pseudoglobulus	Psi_DN108598_c0_g1_i1.p1	-	-	-	-	-	-	-	-	-	-	-	-	-	-	-	-	-
OG0010556	P.simillimum|S.pseudoglobulus	Psi_DN109077_c0_g1_i1.p1	-	uncharacterized protein LOC112575401 [Pomacea canaliculata]	-	-	-	-	-	-	-	-	-	-	-	-	-	39TZY@33154,3BI15@33208,3CYKV@33213,KOG1075@1,KOG1075@2759	J
OG0013019	P.simillimum|S.pseudoglobulus	Psi_DN109084_c0_g1_i1.p3	-	D-amino acid oxidase [Pelomonas sp. Root1217]	-	-	-	-	-	-	-	-	-	-	-	-	-	1Q9VR@1224,1RNS8@1236,1X4KR@135614,COG0665@1,COG0665@2	E
OG0008679	P.simillimum|S.pseudoglobulus	Psi_DN109385_c0_g1_i1.p2	-	-	-	-	-	-	-	-	-	-	-	-	-	-	-	-	-
OG0013020	P.simillimum|S.pseudoglobulus	Psi_DN10943_c0_g1_i1.p1	-	-	-	-	-	-	-	-	-	-	-	-	-	-	-	-	-
OG0013021	P.simillimum|S.pseudoglobulus	Psi_DN10957_c0_g1_i1.p1	-	-	-	-	-	-	-	-	-	-	-	-	-	-	-	-	-
OG0013022	P.simillimum|S.pseudoglobulus	Psi_DN109902_c0_g1_i1.p1	-	-	-	Apolipoprotein	-	-	-	-	-	-	-	-	-	-	-	-	-
OG0009654	P.simillimum|S.pseudoglobulus	Psi_DN110022_c0_g1_i1.p1	-	hypothetical protein [Beihai sesarmid crab virus 2] APG78013.1 hypothetical protein [Beihai sesarmid crab virus 2]	-	-	-	-	-	-	-	-	-	-	-	-	-	-	-
OG0013023	P.simillimum|S.pseudoglobulus	Psi_DN110169_c0_g1_i1.p1	lap-2	putative aminopeptidase W07G4.4 [Crassostrea virginica]	Putative aminopeptidase W07G4.4 OS=Caenorhabditis elegans OX=6239 GN=lap-2 PE=3 SV=1	Peptidase_M17	-	3.4.11.1	ko:K01255	ko00480,ko01100,map00480,map01100	-	R00899,R04951	RC00096,RC00141	ko00000,ko00001,ko01000,ko01002	-	-	-	38H5H@33154,3BGZP@33208,3D04Y@33213,48AXK@7711,499VV@7742,49T8T@7898,COG0260@1,KOG2597@2759	E
OG0013024	P.simillimum|S.pseudoglobulus	Psi_DN110679_c0_g1_i1.p1	-	-	-	-	-	-	-	-	-	-	-	-	-	-	-	-	-
OG0013025	P.simillimum|S.pseudoglobulus	Psi_DN110832_c0_g1_i1.p1	-	-	-	-	-	-	-	-	-	-	-	-	-	-	-	-	-
OG0013026	P.simillimum|S.pseudoglobulus	Psi_DN11099_c0_g1_i1.p1	-	PREDICTED: uncharacterized protein LOC106012433 [Aplysia californica]	-	-	-	-	-	-	-	-	-	-	-	-	-	2EPS5@1,2SSX4@2759	-
OG0013027	P.simillimum|S.pseudoglobulus	Psi_DN11104_c0_g1_i1.p1	-	-	-	-	-	-	-	-	-	-	-	-	-	-	-	-	-
OG0013028	P.simillimum|S.pseudoglobulus	Psi_DN111061_c0_g1_i1.p1	-	-	-	-	-	-	-	-	-	-	-	-	-	-	-	-	-
OG0013029	P.simillimum|S.pseudoglobulus	Psi_DN111111_c0_g1_i1.p1	UPF1	hypothetical protein D915_12913, partial [Fasciola hepatica]	Regulator of nonsense transcripts 1 OS=Homo sapiens OX=9606 GN=UPF1 PE=1 SV=2	UPF1_Zn_bind	GO:0000003,GO:0000184,GO:0000228,GO:0000294,GO:0000723,GO:0000781,GO:0000784,GO:0000785,GO:0000932,GO:0000956,GO:0001666,GO:0002237,GO:0003006,GO:0003674,GO:0003676,GO:0003677,GO:0003682,GO:0003724,GO:0003824,GO:0004004,GO:0004386,GO:0005488,GO:0005515,GO:0005575,GO:0005622,GO:0005623,GO:0005634,GO:0005654,GO:0005681,GO:0005694,GO:0005737,GO:0005829,GO:0006139,GO:0006259,GO:0006260,GO:0006261,GO:…	-	ko:K14326	ko03013,ko03015,map03013,map03015	M00430	-	-	ko00000,ko00001,ko00002,ko01000,ko03019	-	-	-	38BMD@33154,3BB1B@33208,3CU8B@33213,COG1112@1,KOG1802@2759	L
OG0013030	P.simillimum|S.pseudoglobulus	Psi_DN111237_c0_g1_i1.p1	-	hypothetical protein C0Q70_11637 [Pomacea canaliculata]	-	-	-	-	-	-	-	-	-	-	-	-	-	-	-
OG0013031	P.simillimum|S.pseudoglobulus	Psi_DN111493_c0_g1_i1.p1	-	-	-	-	-	-	-	-	-	-	-	-	-	-	-	-	-
OG0013032	P.simillimum|S.pseudoglobulus	Psi_DN111667_c0_g1_i1.p1	RPN1	dolichyl-diphosphooligosaccharide--protein glycosyltransferase subunit 1-like [Pomacea canaliculata]	Dolichyl-diphosphooligosaccharide--protein glycosyltransferase subunit 1B OS=Arabidopsis thaliana OX=3702 GN=OST1B PE=1 SV=1	Ribophorin_I	GO:0003674,GO:0003824,GO:0004576,GO:0004579,GO:0005575,GO:0005622,GO:0005623,GO:0005737,GO:0005783,GO:0005789,GO:0005791,GO:0005829,GO:0006464,GO:0006486,GO:0006487,GO:0006807,GO:0006810,GO:0008150,GO:0008152,GO:0008250,GO:0009058,GO:0009059,GO:0009100,GO:0009101,GO:0009987,GO:0012505,GO:0015833,GO:0016020,GO:0016740,GO:0016757,GO:0016758,GO:0018193,GO:0018196,GO:0018279,GO:0019538,GO:0031410,GO:…	-	ko:K12666	ko00510,ko00513,ko01100,ko04141,map00510,map00513,map01100,map04141	M00072	-	-	ko00000,ko00001,ko00002	-	-	-	38DP8@33154,3BABJ@33208,3CX18@33213,KOG2291@1,KOG2291@2759	O
OG0013033	P.simillimum|S.pseudoglobulus	Psi_DN111889_c0_g1_i1.p1	DNAH9	ATPase family protein, partial [Opisthorchis viverrini]	Dynein beta chain, ciliary OS=Tripneustes gratilla OX=7673 PE=1 SV=1	DHC_N1	GO:0001539,GO:0003341,GO:0003352,GO:0003356,GO:0003674,GO:0003774,GO:0003777,GO:0003824,GO:0005488,GO:0005515,GO:0005575,GO:0005622,GO:0005623,GO:0005737,GO:0005856,GO:0005858,GO:0005875,GO:0005929,GO:0005930,GO:0006928,GO:0007017,GO:0007018,GO:0007275,GO:0007368,GO:0007389,GO:0008150,GO:0008569,GO:0009799,GO:0009855,GO:0009987,GO:0015630,GO:0016462,GO:0016787,GO:0016817,GO:0016818,GO:0016887,GO:…	-	ko:K10408	ko05016,map05016	-	-	-	ko00000,ko00001,ko04812	-	-	-	38EIS@33154,3BCB2@33208,COG5245@1,KOG3595@2759	Z
OG0013034	P.simillimum|S.pseudoglobulus	Psi_DN111924_c0_g1_i1.p1	-	heat shock protein 70 [Sterkiella histriomuscorum]	Luminal-binding protein 4 OS=Nicotiana tabacum OX=4097 GN=BIP4 PE=2 SV=1	HSP70	GO:0005575,GO:0005622,GO:0005623,GO:0005737,GO:0005815,GO:0005829,GO:0005856,GO:0015630,GO:0031982,GO:0043226,GO:0043227,GO:0043228,GO:0043229,GO:0043232,GO:0044422,GO:0044424,GO:0044430,GO:0044444,GO:0044446,GO:0044464	-	ko:K03283	ko03040,ko04010,ko04141,ko04144,ko04213,ko04612,ko04915,ko05134,ko05145,ko05162,ko05164,ko05169,map03040,map04010,map04141,map04144,map04213,map04612,map04915,map05134,map05145,map05162,map05164,map05169	M00353,M00355	-	-	ko00000,ko00001,ko00002,ko01009,ko03009,ko03029,ko03041,ko03051,ko03110,ko04131,ko04147,ko04516	1.A.33.1	-	-	3ZB2Q@5878,COG0443@1,KOG0101@2759	O
OG0013035	P.simillimum|S.pseudoglobulus	Psi_DN112139_c0_g1_i1.p1	-	hypothetical protein [Paucibacter sp. KCTC 42545] ALT77370.1 hypothetical protein AT984_09365 [Paucibacter sp. KCTC 42545]	-	-	-	-	-	-	-	-	-	-	-	-	-	-	-
OG0013036	P.simillimum|S.pseudoglobulus	Psi_DN112545_c0_g1_i1.p1	KRR1	KRR1 small subunit processome component homolog [Pomacea canaliculata] PVD23411.1 hypothetical protein C0Q70_16680 [Pomacea canaliculata]	KRR1 small subunit processome component homolog OS=Mus musculus OX=10090 GN=Krr1 PE=2 SV=1	KH_8	GO:0000447,GO:0000460,GO:0000462,GO:0000466,GO:0000469,GO:0000478,GO:0000479,GO:0003674,GO:0003676,GO:0003723,GO:0005488,GO:0005575,GO:0005622,GO:0005623,GO:0005634,GO:0005730,GO:0006139,GO:0006364,GO:0006396,GO:0006725,GO:0006807,GO:0008150,GO:0008152,GO:0009987,GO:0010467,GO:0016070,GO:0016072,GO:0022613,GO:0030490,GO:0030684,GO:0030686,GO:0031974,GO:0031981,GO:0032040,GO:0032991,GO:0034470,GO:…	-	ko:K06961	-	-	-	-	ko00000,ko03009	-	-	-	20W4R@147548,38C7I@33154,3NTXU@4751,3QM8U@4890,COG1094@1,KOG2874@2759	A
OG0013037	P.simillimum|S.pseudoglobulus	Psi_DN112572_c0_g1_i1.p1	WDR88	PREDICTED: WD repeat-containing protein 88, partial [Balearica regulorum gibbericeps]	Nuclear distribution protein PAC1 OS=Arthroderma otae (strain ATCC MYA-4605 / CBS 113480) OX=554155 GN=PAC1 PE=3 SV=1	WD40	-	-	-	-	-	-	-	-	-	-	-	35K6V@314146,38HN5@33154,3BHJW@33208,3D3QT@33213,3J76D@40674,489QW@7711,48UXK@7742,4MI5R@9443,KOG0266@1,KOG0266@2759	S
OG0013038	P.simillimum|S.pseudoglobulus	Psi_DN113077_c0_g1_i1.p1	-	-	-	-	-	-	-	-	-	-	-	-	-	-	-	-	-
OG0013039	P.simillimum|S.pseudoglobulus	Psi_DN11384_c0_g1_i1.p1	-	uncharacterized protein LOC112558383 [Pomacea canaliculata]	-	-	-	-	-	-	-	-	-	-	-	-	-	-	-
OG0013040	P.simillimum|S.pseudoglobulus	Psi_DN11384_c0_g2_i1.p1	-	-	-	-	-	-	-	-	-	-	-	-	-	-	-	-	-
OG0010557	P.simillimum|S.pseudoglobulus	Psi_DN114559_c0_g1_i1.p1	-	nucleoprotein [Fujian dimarhabdovirus]	Nucleoprotein OS=Chandipura virus (strain I653514) OX=11273 GN=N PE=3 SV=1	Rhabdo_ncap	-	-	-	-	-	-	-	-	-	-	-	-	-
OG0013041	P.simillimum|S.pseudoglobulus	Psi_DN114629_c0_g1_i1.p2	RpS16	Ribosomal protein S5 domain 2-type fold [Pseudocohnilembus persalinus]	40S ribosomal protein S16 OS=Oryza sativa subsp. indica OX=39946 GN=RPS16A PE=2 SV=1	Ribosomal_S9	GO:0000462,GO:0002181,GO:0003674,GO:0003676,GO:0003723,GO:0003735,GO:0005198,GO:0005488,GO:0005575,GO:0005622,GO:0005623,GO:0005737,GO:0005829,GO:0005840,GO:0006139,GO:0006364,GO:0006396,GO:0006412,GO:0006518,GO:0006725,GO:0006807,GO:0008150,GO:0008152,GO:0009058,GO:0009059,GO:0009987,GO:0010467,GO:0015935,GO:0016070,GO:0016072,GO:0019538,GO:0022613,GO:0022626,GO:0022627,GO:0030490,GO:0032991,GO:…	-	ko:K02960	ko03010,map03010	M00177	-	-	br01610,ko00000,ko00001,ko00002,ko03011	-	-	-	3A1V3@33154,3BPYI@33208,3CZYM@33213,41YS6@6656,COG0088@1,KOG1753@2759	J
OG0013042	P.simillimum|S.pseudoglobulus	Psi_DN114651_c0_g1_i1.p2	-	-	-	-	-	-	-	-	-	-	-	-	-	-	-	-	-
OG0013043	P.simillimum|S.pseudoglobulus	Psi_DN114700_c0_g1_i1.p1	-	hypothetical protein D915_09343 [Fasciola hepatica]	-	-	-	-	-	-	-	-	-	-	-	-	-	-	-
OG0013044	P.simillimum|S.pseudoglobulus	Psi_DN114730_c0_g1_i1.p1	-	scavenger receptor cysteine-rich type 1 protein M130-like [Lingula anatina]	Deleted in malignant brain tumors 1 protein OS=Mus musculus OX=10090 GN=Dmbt1 PE=1 SV=2	SRCR	-	-	ko:K13912	ko04970,map04970	-	-	-	ko00000,ko00001	-	-	-	2CMEU@1,2QQ5W@2759	S
OG0013045	P.simillimum|S.pseudoglobulus	Psi_DN114768_c0_g1_i1.p1	-	-	-	-	-	-	-	-	-	-	-	-	-	-	-	-	-
OG0013046	P.simillimum|S.pseudoglobulus	Psi_DN114783_c0_g1_i1.p1	-	-	-	-	-	-	-	-	-	-	-	-	-	-	-	-	-
OG0011642	P.simillimum|S.pseudoglobulus	Psi_DN114975_c0_g1_i1.p1	-	actin [Intoshia linei]	Actin, cytoplasmic OS=Styela plicata OX=7726 PE=3 SV=1	Actin	-	-	ko:K05692	ko04015,ko04145,ko04210,ko04390,ko04391,ko04510,ko04520,ko04530,ko04611,ko04670,ko04714,ko04745,ko04810,ko04919,ko04921,ko05100,ko05110,ko05130,ko05131,ko05132,ko05164,ko05205,ko05225,ko05410,ko05412,ko05414,ko05416,ko05418,map04015,map04145,map04210,map04390,map04391,map04510,map04520,map04530,map04611,map04670,map04714,map04745,map04810,map04919,map04921,map05100,map05110,map05130,map05131,map0…	-	-	-	ko00000,ko00001,ko03019,ko03021,ko03029,ko03036,ko04147,ko04812	-	-	-	38C0D@33154,3BBGP@33208,COG5277@1,KOG0676@2759	Z
OG0013047	P.simillimum|S.pseudoglobulus	Psi_DN115082_c0_g1_i1.p1	-	-	-	-	-	-	-	-	-	-	-	-	-	-	-	-	-
OG0013048	P.simillimum|S.pseudoglobulus	Psi_DN115098_c0_g1_i1.p1	-	-	-	-	-	-	-	-	-	-	-	-	-	-	-	-	-
OG0013049	P.simillimum|S.pseudoglobulus	Psi_DN115169_c0_g1_i1.p1	-	-	-	-	-	-	-	-	-	-	-	-	-	-	-	-	-
OG0013050	P.simillimum|S.pseudoglobulus	Psi_DN115231_c0_g1_i1.p1	-	-	-	-	-	-	-	-	-	-	-	-	-	-	-	-	-
OG0013051	P.simillimum|S.pseudoglobulus	Psi_DN115337_c0_g1_i1.p1	-	T-complex protein 1 subunit eta [Intoshia linei]	T-complex protein 1 subunit eta OS=Arabidopsis thaliana OX=3702 GN=CCT7 PE=1 SV=1	Cpn60_TCP1	-	-	ko:K09499	-	-	-	-	ko00000,ko03110,ko04147	-	-	-	34GRJ@3041,37PEU@33090,COG0459@1,KOG0361@2759	O
OG0010558	P.simillimum|S.pseudoglobulus	Psi_DN115405_c0_g1_i1.p1	-	hypothetical protein C0Q70_07997 [Pomacea canaliculata]	Tetraspanin-36 OS=Danio rerio OX=7955 GN=tspan36 PE=1 SV=2	Tetraspanin	-	-	ko:K17353	-	-	-	-	ko00000	-	-	-	38HTQ@33154,3BFP7@33208,3CXBB@33213,3SZQX@50557,42A8Y@6656,KOG3882@1,KOG3882@2759	S
OG0004471	P.simillimum|S.pseudoglobulus	Psi_DN115445_c0_g1_i1.p1	-	-	-	-	-	-	-	-	-	-	-	-	-	-	-	-	-
OG0013052	P.simillimum|S.pseudoglobulus	Psi_DN115784_c0_g1_i1.p1	-	hypothetical protein C0Q70_13182 [Pomacea canaliculata]	Deleted in malignant brain tumors 1 protein OS=Rattus norvegicus OX=10116 GN=Dmbt1 PE=1 SV=1	CUB	-	-	-	-	-	-	-	-	-	-	-	-	-
OG0013053	P.simillimum|S.pseudoglobulus	Psi_DN11587_c0_g1_i2.p1	MTHFD1	C-1-tetrahydrofolate synthase, cytoplasmic-like isoform X3 [Pomacea canaliculata]	C-1-tetrahydrofolate synthase, cytoplasmic OS=Rattus norvegicus OX=10116 GN=Mthfd1 PE=1 SV=3	THF_DHG_CYH	GO:0000096,GO:0000097,GO:0000166,GO:0001501,GO:0001776,GO:0001780,GO:0001838,GO:0001841,GO:0001843,GO:0002009,GO:0002262,GO:0002376,GO:0003674,GO:0003824,GO:0004329,GO:0004477,GO:0004486,GO:0004487,GO:0004488,GO:0005488,GO:0005515,GO:0005524,GO:0005575,GO:0005622,GO:0005623,GO:0005737,GO:0005739,GO:0005759,GO:0005829,GO:0006082,GO:0006139,GO:0006144,GO:0006163,GO:0006164,GO:0006520,GO:0006534,GO:…	1.5.1.15,1.5.1.5,3.5.4.9,6.3.4.3	ko:K00288,ko:K13402,ko:K13403	ko00670,ko01100,map00670,map01100	M00141	R00943,R01218,R01220,R01655	RC00026,RC00111,RC00202,RC00578	ko00000,ko00001,ko00002,ko01000,ko04147	-	-	-	38DB3@33154,3BBBH@33208,3CTTH@33213,COG2759@1,KOG4230@2759	H
OG0013054	P.simillimum|S.pseudoglobulus	Psi_DN115951_c0_g1_i1.p1	-	NADH dehydrogenase subunit 6 (mitochondrion) [Pectinatella magnifica] AWX65971.1 NADH dehydrogenase subunit 6 (mitochondrion) [Pectinatella magnifica]	NADH-ubiquinone oxidoreductase chain 6 OS=Heterololigo bleekeri OX=1423826 GN=ND6 PE=3 SV=1	-	-	-	-	-	-	-	-	-	-	-	-	-	-
OG0013055	P.simillimum|S.pseudoglobulus	Psi_DN116005_c0_g1_i1.p1	-	CD109 antigene-like protein 1 [Littorina littorea]	CD109 antigen OS=Homo sapiens OX=9606 GN=CD109 PE=1 SV=2	MG2|MG3	-	-	ko:K06530	-	-	-	-	ko00000,ko04090	-	-	-	38DGN@33154,3BCF2@33208,3CTZZ@33213,COG2373@1,KOG1366@2759	O
OG0013056	P.simillimum|S.pseudoglobulus	Psi_DN116032_c0_g1_i1.p1	LONP1	Lon protease -like protein, partial [Clonorchis sinensis]	Lon protease homolog, mitochondrial OS=Drosophila melanogaster OX=7227 GN=Lon PE=1 SV=1	-	GO:0000002,GO:0000166,GO:0001018,GO:0001067,GO:0001666,GO:0003674,GO:0003676,GO:0003677,GO:0003697,GO:0003723,GO:0003727,GO:0003824,GO:0004175,GO:0004176,GO:0004252,GO:0005488,GO:0005515,GO:0005524,GO:0005575,GO:0005622,GO:0005623,GO:0005634,GO:0005654,GO:0005737,GO:0005739,GO:0005759,GO:0005777,GO:0005829,GO:0006139,GO:0006259,GO:0006508,GO:0006515,GO:0006725,GO:0006807,GO:0006950,GO:0006979,GO:…	3.4.21.53	ko:K08675	-	-	-	-	ko00000,ko01000,ko01002,ko03029	-	-	-	38CF0@33154,3BDSD@33208,3CW90@33213,COG0466@1,KOG2004@2759	O
OG0013057	P.simillimum|S.pseudoglobulus	Psi_DN116268_c0_g1_i1.p1	-	uncharacterized protein LOC112564910 [Pomacea canaliculata] PVD30459.1 hypothetical protein C0Q70_09725 [Pomacea canaliculata]	-	-	-	-	-	-	-	-	-	-	-	-	-	2ER3S@1,2STZD@2759	-
OG0013058	P.simillimum|S.pseudoglobulus	Psi_DN11632_c0_g1_i1.p1	-	transforming growth factor-beta-induced protein ig-h3-like [Pomacea canaliculata] XP_025108355.1 transforming growth factor-beta-induced protein ig-h3-like [Pomacea canaliculata] XP_025108356.1 transforming growth factor-beta-induced protein ig-h3-like [Pomacea canaliculata] PVD25331.1 hypothetical protein C0Q70_15831 [Pomacea canaliculata]	Transforming growth factor-beta-induced protein ig-h3 OS=Homo sapiens OX=9606 GN=TGFBI PE=1 SV=1	Fasciclin|Fasciclin	-	-	ko:K19519	-	-	-	-	ko00000,ko04516	-	-	-	39MP0@33154,3BB62@33208,3D1UP@33213,COG2335@1,KOG1437@2759	MW
OG0013059	P.simillimum|S.pseudoglobulus	Psi_DN116547_c0_g1_i1.p1	-	inter-alpha-trypsin inhibitor heavy chain H3-like isoform X2 [Pomacea canaliculata]	Inter-alpha-trypsin inhibitor heavy chain H6 OS=Homo sapiens OX=9606 GN=ITIH6 PE=2 SV=1	-	-	-	-	-	-	-	-	-	-	-	-	2QPS2@2759,38C6V@33154,3BE0X@33208,3CW49@33213,41XXA@6656,COG2304@1	S
OG0013060	P.simillimum|S.pseudoglobulus	Psi_DN116717_c0_g1_i1.p1	ABCF2	ATP-binding cassette sub-family F member 2-like [Pomacea canaliculata] PVD30264.1 hypothetical protein C0Q70_09527 [Pomacea canaliculata]	ATP-binding cassette sub-family F member 2 OS=Bos taurus OX=9913 GN=ABCF2 PE=2 SV=1	ABC_tran	GO:0000166,GO:0003674,GO:0005215,GO:0005488,GO:0005524,GO:0005575,GO:0005622,GO:0005623,GO:0005737,GO:0005739,GO:0005740,GO:0008144,GO:0017076,GO:0030554,GO:0031967,GO:0031975,GO:0032553,GO:0032555,GO:0032559,GO:0035639,GO:0036094,GO:0043167,GO:0043168,GO:0043226,GO:0043227,GO:0043229,GO:0043231,GO:0044422,GO:0044424,GO:0044429,GO:0044444,GO:0044446,GO:0044464,GO:0097159,GO:0097367,GO:1901265,GO:…	-	ko:K06185	-	-	-	-	ko00000,ko03009	-	-	-	38D7Z@33154,3BDRJ@33208,3CSZD@33213,COG0488@1,KOG0927@2759	F
OG0013061	P.simillimum|S.pseudoglobulus	Psi_DN117069_c0_g1_i1.p1	-	hypothetical protein D915_02714 [Fasciola hepatica]	-	-	-	-	-	-	-	-	-	-	-	-	-	-	-
OG0013062	P.simillimum|S.pseudoglobulus	Psi_DN117144_c0_g1_i1.p1	-	-	-	-	-	-	-	-	-	-	-	-	-	-	-	-	-
OG0013063	P.simillimum|S.pseudoglobulus	Psi_DN117266_c0_g1_i1.p1	-	hypothetical protein C0Q70_21354 [Pomacea canaliculata]	Antitrypsin OS=Bombyx mori OX=7091 PE=1 SV=2	Serpin	GO:0000003,GO:0003674,GO:0004857,GO:0004866,GO:0004867,GO:0005575,GO:0005576,GO:0005615,GO:0008150,GO:0009892,GO:0010466,GO:0010605,GO:0010951,GO:0019222,GO:0030162,GO:0030234,GO:0030414,GO:0031323,GO:0031324,GO:0032268,GO:0032269,GO:0032501,GO:0032504,GO:0043086,GO:0044092,GO:0044421,GO:0045861,GO:0048519,GO:0048523,GO:0050789,GO:0050790,GO:0050794,GO:0051171,GO:0051172,GO:0051246,GO:0051248,GO:…	-	ko:K13963	ko05146,map05146	-	-	-	ko00000,ko00001	-	-	-	38VR6@33154,3BBFJ@33208,3CV81@33213,3SG4V@50557,41YNT@6656,455WX@7147,COG4826@1,KOG2392@2759	V
OG0013064	P.simillimum|S.pseudoglobulus	Psi_DN117411_c0_g1_i1.p1	GLTSCR2	hypothetical protein C0Q70_07725 [Pomacea canaliculata]	Ribosome biogenesis protein NOP53 OS=Homo sapiens OX=9606 GN=NOP53 PE=1 SV=2	Nop53	GO:0000027,GO:0000054,GO:0000055,GO:0000075,GO:0000077,GO:0000122,GO:0000278,GO:0001650,GO:0001666,GO:0001817,GO:0001932,GO:0002039,GO:0002682,GO:0002697,GO:0002831,GO:0003674,GO:0003676,GO:0003723,GO:0005488,GO:0005515,GO:0005575,GO:0005622,GO:0005623,GO:0005634,GO:0005654,GO:0005730,GO:0005737,GO:0005829,GO:0006139,GO:0006259,GO:0006281,GO:0006355,GO:0006356,GO:0006357,GO:0006403,GO:0006405,GO:…	-	ko:K14840	ko05168,map05168	-	-	-	ko00000,ko00001,ko03009	-	-	-	39TJW@33154,3BJHT@33208,3CSP1@33213,KOG2823@1,KOG2823@2759	K
OG0013065	P.simillimum|S.pseudoglobulus	Psi_DN117474_c0_g1_i1.p1	-	hypothetical protein A3Q56_01601 [Intoshia linei]	Fructose-bisphosphate aldolase 4, cytosolic OS=Arabidopsis thaliana OX=3702 GN=FBA4 PE=2 SV=1	Glycolytic	GO:0000228,GO:0000785,GO:0000790,GO:0000792,GO:0003674,GO:0003824,GO:0004332,GO:0005488,GO:0005515,GO:0005575,GO:0005622,GO:0005623,GO:0005634,GO:0005694,GO:0005720,GO:0005737,GO:0005975,GO:0006082,GO:0006090,GO:0006091,GO:0006096,GO:0006139,GO:0006163,GO:0006164,GO:0006165,GO:0006725,GO:0006732,GO:0006733,GO:0006753,GO:0006754,GO:0006757,GO:0006793,GO:0006796,GO:0006807,GO:0008150,GO:0008152,GO:…	4.1.2.13	ko:K01623	ko00010,ko00030,ko00051,ko00680,ko00710,ko01100,ko01110,ko01120,ko01130,ko01200,ko01230,map00010,map00030,map00051,map00680,map00710,map01100,map01110,map01120,map01130,map01200,map01230	M00001,M00003,M00165,M00167	R01068,R01070,R01829,R02568	RC00438,RC00439,RC00603,RC00604	ko00000,ko00001,ko00002,ko01000,ko03036,ko04131,ko04147	-	-	-	38BBC@33154,3BAP7@33208,3CT8M@33213,COG3588@1,KOG1557@2759	G
OG0013066	P.simillimum|S.pseudoglobulus	Psi_DN117488_c0_g1_i1.p1	-	-	-	-	-	-	-	-	-	-	-	-	-	-	-	-	-
OG0013067	P.simillimum|S.pseudoglobulus	Psi_DN117565_c0_g1_i1.p1	DIMT1	probable dimethyladenosine transferase isoform X1 [Pomacea canaliculata] XP_025111098.1 probable dimethyladenosine transferase isoform X1 [Pomacea canaliculata]	Probable dimethyladenosine transferase OS=Homo sapiens OX=9606 GN=DIMT1 PE=1 SV=1	RrnaAD	GO:0000154,GO:0000179,GO:0001510,GO:0003674,GO:0003824,GO:0005575,GO:0005622,GO:0005623,GO:0005634,GO:0005654,GO:0005730,GO:0005737,GO:0005739,GO:0005759,GO:0005829,GO:0006139,GO:0006364,GO:0006396,GO:0006725,GO:0006807,GO:0008150,GO:0008152,GO:0008168,GO:0008170,GO:0008173,GO:0008649,GO:0008757,GO:0009451,GO:0009893,GO:0009987,GO:0010467,GO:0010468,GO:0010604,GO:0010628,GO:0016070,GO:0016072,GO:…	2.1.1.183	ko:K14191	-	-	R10716	RC00003,RC03257	ko00000,ko01000,ko03009	-	-	-	38EA2@33154,3B9MV@33208,3CXN0@33213,3ETY1@33554,3J5W1@40674,4861P@7711,48Y2K@7742,COG0030@1,KOG0820@2759	A
OG0013068	P.simillimum|S.pseudoglobulus	Psi_DN117903_c0_g1_i1.p1	-	-	-	-	-	-	-	-	-	-	-	-	-	-	-	-	-
OG0013069	P.simillimum|S.pseudoglobulus	Psi_DN117916_c0_g1_i1.p1	enol-1	enolase [Artemisia annua]	Enolase OS=Caenorhabditis elegans OX=6239 GN=enol-1 PE=1 SV=3	Enolase_C	GO:0005575,GO:0005622,GO:0005623,GO:0005737,GO:0044424,GO:0044464	4.2.1.11	ko:K01689	ko00010,ko00680,ko01100,ko01110,ko01120,ko01130,ko01200,ko01230,ko03018,ko04066,map00010,map00680,map01100,map01110,map01120,map01130,map01200,map01230,map03018,map04066	M00001,M00002,M00003,M00346,M00394	R00658	RC00349	ko00000,ko00001,ko00002,ko01000,ko03019,ko04147	-	-	-	1KUEI@119089,38C66@33154,3BE2S@33208,3CU4G@33213,40BST@6231,40T33@6236,COG0148@1,KOG2670@2759	G
OG0013070	P.simillimum|S.pseudoglobulus	Psi_DN117977_c0_g1_i1.p2	-	-	-	Antistasin|Antistasin	-	-	-	-	-	-	-	-	-	-	-	-	-
OG0013071	P.simillimum|S.pseudoglobulus	Psi_DN118308_c0_g1_i1.p1	MRPS17	28S ribosomal protein S17, mitochondrial-like [Pomacea canaliculata] PVD21191.1 hypothetical protein C0Q70_19359 [Pomacea canaliculata]	28S ribosomal protein S17, mitochondrial OS=Bos taurus OX=9913 GN=MRPS17 PE=1 SV=3	Ribosomal_S17	GO:0000313,GO:0000314,GO:0003674,GO:0003735,GO:0005198,GO:0005575,GO:0005622,GO:0005623,GO:0005737,GO:0005739,GO:0005740,GO:0005743,GO:0005759,GO:0005761,GO:0005763,GO:0005840,GO:0006412,GO:0006414,GO:0006415,GO:0006518,GO:0006807,GO:0008150,GO:0008152,GO:0009058,GO:0009059,GO:0009987,GO:0010467,GO:0015935,GO:0016020,GO:0016043,GO:0019538,GO:0019866,GO:0022411,GO:0031090,GO:0031966,GO:0031967,GO:…	-	ko:K02961,ko:K16794	ko00565,ko01100,ko03010,map00565,map01100,map03010	M00178,M00179	R04452	RC00037,RC00094	br01610,ko00000,ko00001,ko00002,ko03011,ko03036,ko04147	-	-	-	KOG3447@1,KOG3447@2759	J
OG0011643	P.simillimum|S.pseudoglobulus	Psi_DN118396_c0_g1_i1.p1	-	MULTISPECIES: DUF2309 domain-containing protein [Burkholderiaceae] EFP63633.1 hypothetical protein HMPREF1004_04630 [Ralstonia pickettii] EGY60871.1 hypothetical protein HMPREF0989_04452 [Ralstonia sp. 5_2_56FAA] ENZ74793.1 hypothetical protein OR214_05255 [Ralstonia pickettii OR214] OCS51250.1 hypothetical protein BEK68_21490 [Ralstonia pickettii] OYT84241.1 DUF2309 domain-containing protein [Bu…	UPF0753 protein Msip34_2093 OS=Methylovorus glucosetrophus (strain SIP3-4) OX=582744 GN=Msip34_2093 PE=3 SV=1	DUF2309	-	-	ko:K09822	-	-	-	-	ko00000	-	-	-	1K643@119060,1MX5K@1224,2VJGQ@28216,COG3002@1,COG3002@2	S
OG0013072	P.simillimum|S.pseudoglobulus	Psi_DN118475_c0_g1_i1.p1	-	-	-	-	-	-	-	-	-	-	-	-	-	-	-	-	-
OG0013073	P.simillimum|S.pseudoglobulus	Psi_DN118607_c0_g1_i1.p1	-	-	-	-	-	-	-	-	-	-	-	-	-	-	-	-	-
OG0013074	P.simillimum|S.pseudoglobulus	Psi_DN118837_c0_g1_i1.p1	-	60S ribosomal protein L18 [Hondaea fermentalgiana]	60S ribosomal protein L18-2 OS=Arabidopsis thaliana OX=3702 GN=RPL18B PE=1 SV=2	Ribosomal_L18	-	-	ko:K02883	ko03010,map03010	M00177,M00179	-	-	br01610,ko00000,ko00001,ko00002,ko03011	-	-	-	37SDX@33090,3GBUI@35493,44RM6@71274,COG1727@1,KOG1714@2759	J
OG0013075	P.simillimum|S.pseudoglobulus	Psi_DN118891_c0_g1_i1.p1	-	-	-	-	-	-	-	-	-	-	-	-	-	-	-	-	-
OG0013076	P.simillimum|S.pseudoglobulus	Psi_DN119007_c0_g1_i1.p1	-	-	-	-	-	-	-	-	-	-	-	-	-	-	-	-	-
OG0013077	P.simillimum|S.pseudoglobulus	Psi_DN119549_c0_g1_i1.p1	-	PREDICTED: low-density lipoprotein receptor-related protein 8-like, partial [Biomphalaria glabrata]	Low-density lipoprotein receptor-related protein 2 OS=Mus musculus OX=10090 GN=Lrp2 PE=1 SV=1	Ldl_recept_b	-	-	ko:K03068,ko:K20051	ko04150,ko04310,ko05200,ko05224,ko05225,ko05226,map04150,map04310,map05200,map05224,map05225,map05226	-	-	-	ko00000,ko00001,ko04131	-	-	-	38B6M@33154,3B9HR@33208,3CTYV@33213,47YVC@7711,KOG1215@1,KOG1215@2759,KOG4562@1,KOG4562@2759	T
OG0013078	P.simillimum|S.pseudoglobulus	Psi_DN119628_c0_g1_i1.p1	rplU	MULTISPECIES: 50S ribosomal protein L21 [Flavobacterium] OAZ05219.1 50S ribosomal protein L21 [Flavobacterium succinicans] SFN02265.1 LSU ribosomal protein L21P [Flavobacterium succinicans] OOV27045.1 50S ribosomal protein L21 [Flavobacterium sp. LM5]	50S ribosomal protein L21 OS=Flavobacterium johnsoniae (strain ATCC 17061 / DSM 2064 / UW101) OX=376686 GN=rplU PE=3 SV=1	Ribosomal_L21p	GO:0003674,GO:0003735,GO:0005198,GO:0005575,GO:0005622,GO:0005623,GO:0005737,GO:0005829,GO:0005840,GO:0005886,GO:0006412,GO:0006518,GO:0006807,GO:0008150,GO:0008152,GO:0009058,GO:0009059,GO:0009987,GO:0010467,GO:0015934,GO:0016020,GO:0019538,GO:0022625,GO:0022626,GO:0032991,GO:0034641,GO:0034645,GO:0040007,GO:0043043,GO:0043170,GO:0043226,GO:0043228,GO:0043229,GO:0043232,GO:0043603,GO:0043604,GO:…	-	ko:K02888	ko03010,map03010	M00178	-	-	br01610,ko00000,ko00001,ko00002,ko03011	-	-	-	1HYAI@117743,2NW0E@237,4NSHE@976,COG0261@1,COG0261@2	J
OG0013079	P.simillimum|S.pseudoglobulus	Psi_DN119856_c0_g1_i1.p1	-	PREDICTED: retinal dehydrogenase 2-like [Aplysia californica]	Aldehyde dehydrogenase OS=Enchytraeus buchholzi OX=34589 GN=ALDH PE=2 SV=1	Aldedh	GO:0003674,GO:0003824,GO:0004029,GO:0005575,GO:0005622,GO:0005623,GO:0005737,GO:0005739,GO:0005759,GO:0006082,GO:0006090,GO:0008150,GO:0008152,GO:0009987,GO:0016491,GO:0016620,GO:0016903,GO:0019752,GO:0031974,GO:0032787,GO:0043226,GO:0043227,GO:0043229,GO:0043231,GO:0043233,GO:0043436,GO:0044237,GO:0044281,GO:0044422,GO:0044424,GO:0044429,GO:0044444,GO:0044446,GO:0044464,GO:0055114,GO:0070013,GO:…	1.2.1.3	ko:K00128	ko00010,ko00053,ko00071,ko00280,ko00310,ko00330,ko00340,ko00380,ko00410,ko00561,ko00620,ko00625,ko00903,ko00981,ko01100,ko01110,ko01120,ko01130,map00010,map00053,map00071,map00280,map00310,map00330,map00340,map00380,map00410,map00561,map00620,map00625,map00903,map00981,map01100,map01110,map01120,map01130	M00135	R00264,R00631,R00710,R00904,R01752,R01986,R02549,R02678,R02940,R02957,R03283,R03869,R04065,R04506,R04903,R05050,R05237,R05238,R05286,R06366,R08146	RC00047,RC00071,RC00080,RC00186,RC00218,RC00242,RC00816,RC01500	ko00000,ko00001,ko00002,ko01000	-	-	-	38CDB@33154,3BCJG@33208,3CU6J@33213,41WX8@6656,COG1012@1,KOG2450@2759	C
OG0013080	P.simillimum|S.pseudoglobulus	Psi_DN119936_c0_g1_i1.p1	mt:ND5	NADH dehydrogenase subunit 5 [Lineus viridis] ACO40322.1 NADH dehydrogenase subunit 5 (mitochondrion) [Lineus viridis]	NADH-ubiquinone oxidoreductase chain 5 OS=Anopheles gambiae OX=7165 GN=mt:ND5 PE=3 SV=1	Proton_antipo_M|NADH5_C	-	1.6.5.3	ko:K03883	ko00190,ko01100,ko04714,ko04723,ko05012,map00190,map01100,map04714,map04723,map05012	M00142	R11945	RC00061	ko00000,ko00001,ko00002,ko01000,ko03029	3.D.1.6	-	-	38F5W@33154,3BEVW@33208,3CTS4@33213,3SM8H@50557,4203F@6656,451X3@7147,45BQK@7148,COG1007@1,KOG4668@2759	C
OG0013081	P.simillimum|S.pseudoglobulus	Psi_DN120418_c0_g1_i1.p1	-	-	-	-	-	-	-	-	-	-	-	-	-	-	-	-	-
OG0013082	P.simillimum|S.pseudoglobulus	Psi_DN120793_c0_g1_i1.p1	-	MULTISPECIES: hypothetical protein [Cupriavidus] KWR79035.1 hypothetical protein RN01_22590 [Cupriavidus sp. SHE] RDB14176.1 hypothetical protein DDF84_02715 [Cupriavidus metallidurans]	-	-	-	-	-	-	-	-	-	-	-	-	-	1RM1Z@1224,2BV62@1,2VTTH@28216,32QJE@2	-
OG0013083	P.simillimum|S.pseudoglobulus	Psi_DN12108_c0_g1_i1.p1	-	-	-	-	-	-	-	-	-	-	-	-	-	-	-	-	-
OG0013084	P.simillimum|S.pseudoglobulus	Psi_DN121107_c0_g1_i1.p1	-	-	-	-	-	-	-	-	-	-	-	-	-	-	-	-	-
OG0008680	P.simillimum|S.pseudoglobulus	Psi_DN12126_c0_g1_i1.p1	-	-	-	-	-	-	-	-	-	-	-	-	-	-	-	-	-
OG0013085	P.simillimum|S.pseudoglobulus	Psi_DN12134_c0_g1_i1.p1	-	-	-	-	-	-	-	-	-	-	-	-	-	-	-	-	-
OG0011644	P.simillimum|S.pseudoglobulus	Psi_DN121380_c0_g1_i1.p1	-	RNA-dependent RNA polymerase [Hubei blood fluke virus 1] APG79259.1 RNA-dependent RNA polymerase [Hubei blood fluke virus 1] APG79281.1 RNA-dependent RNA polymerase [Hubei blood fluke virus 1]	-	-	-	-	-	-	-	-	-	-	-	-	-	-	-
OG0013086	P.simillimum|S.pseudoglobulus	Psi_DN121456_c0_g1_i1.p1	-	transporter, major facilitator family protein [Fasciola hepatica]	-	-	-	-	ko:K08202	ko05231,map05231	-	-	-	ko00000,ko00001,ko02000	2.A.1.19.2,2.A.1.19.3	-	-	38FJ1@33154,3B9N9@33208,3CT4W@33213,KOG0255@1,KOG0255@2759	O
OG0011645	P.simillimum|S.pseudoglobulus	Psi_DN121802_c0_g1_i1.p2	TEF1	Elongation factor 1-alpha [Paramicrosporidium saccamoebae]	Elongation factor 1-alpha 1 OS=Candida albicans (strain SC5314 / ATCC MYA-2876) OX=237561 GN=TEF1 PE=3 SV=1	GTP_EFTU	GO:0000166,GO:0000322,GO:0000323,GO:0000324,GO:0000329,GO:0001882,GO:0001883,GO:0002181,GO:0002182,GO:0003674,GO:0003676,GO:0003723,GO:0003746,GO:0003824,GO:0003924,GO:0005488,GO:0005515,GO:0005516,GO:0005525,GO:0005575,GO:0005618,GO:0005622,GO:0005623,GO:0005737,GO:0005739,GO:0005773,GO:0005774,GO:0005829,GO:0005840,GO:0005853,GO:0006403,GO:0006405,GO:0006409,GO:0006412,GO:0006414,GO:0006518,GO:…	-	ko:K03231	ko03013,ko05134,map03013,map05134	-	-	-	ko00000,ko00001,ko03012,ko03016,ko03019,ko04131,ko04147	-	-	-	38G33@33154,3NU3J@4751,3QNF5@4890,COG5256@1,KOG0052@2759	J
OG0007501	P.simillimum|S.pseudoglobulus	Psi_DN121925_c0_g1_i1.p1	-	-	-	-	-	-	-	-	-	-	-	-	-	-	-	-	-
OG0013087	P.simillimum|S.pseudoglobulus	Psi_DN121952_c0_g1_i1.p1	-	-	-	-	-	-	-	-	-	-	-	-	-	-	-	-	-
OG0013088	P.simillimum|S.pseudoglobulus	Psi_DN122269_c0_g1_i1.p1	-	-	-	-	-	-	-	-	-	-	-	-	-	-	-	-	-
OG0013089	P.simillimum|S.pseudoglobulus	Psi_DN12232_c0_g1_i1.p1	-	-	-	-	-	-	-	-	-	-	-	-	-	-	-	-	-
OG0013090	P.simillimum|S.pseudoglobulus	Psi_DN122404_c0_g1_i1.p1	-	PREDICTED: ATP-binding cassette sub-family F member 2-like isoform X1 [Biomphalaria glabrata]	-	-	-	-	-	-	-	-	-	-	-	-	-	-	-
OG0013091	P.simillimum|S.pseudoglobulus	Psi_DN122797_c0_g1_i1.p1	-	PREDICTED: LOW QUALITY PROTEIN: uncharacterized protein K02A2.6-like [Gekko japonicus]	-	Integrase_H2C2	-	-	-	-	-	-	-	-	-	-	-	38F42@33154,3BA5H@33208,3CZSS@33213,48AQP@7711,48YUZ@7742,COG2801@1,KOG0017@2759	L
OG0013092	P.simillimum|S.pseudoglobulus	Psi_DN123174_c0_g1_i1.p1	Synd	Protein kinase C and casein kinase substrate in neurons protein 2 [Intoshia linei]	Antigen EG13 OS=Echinococcus granulosus OX=6210 GN=EG13 PE=2 SV=1	SH3_2	GO:0000003,GO:0000212,GO:0000226,GO:0000278,GO:0000280,GO:0000281,GO:0000910,GO:0001505,GO:0003674,GO:0005488,GO:0005515,GO:0005543,GO:0005575,GO:0005622,GO:0005623,GO:0005737,GO:0005768,GO:0005886,GO:0006810,GO:0006836,GO:0006897,GO:0006996,GO:0007010,GO:0007017,GO:0007049,GO:0007051,GO:0007053,GO:0007112,GO:0007140,GO:0007154,GO:0007267,GO:0007268,GO:0007269,GO:0007276,GO:0008150,GO:0008289,GO:…	-	ko:K20123	-	-	-	-	ko00000,ko04131	-	-	-	38E74@33154,3BBEB@33208,3CRHF@33213,3E8IC@33342,3SIWP@50557,41UBH@6656,KOG2856@1,KOG2856@2759	TUZ
OG0011646	P.simillimum|S.pseudoglobulus	Psi_DN123378_c0_g1_i1.p1	ANKRD17	ankyrin repeat domain-containing protein 17-like isoform X1 [Mizuhopecten yessoensis]	Ankyrin repeat domain-containing protein 17 OS=Homo sapiens OX=9606 GN=ANKRD17 PE=1 SV=3	-	GO:0000785,GO:0001568,GO:0001654,GO:0001745,GO:0001751,GO:0001754,GO:0001817,GO:0001819,GO:0001944,GO:0001955,GO:0002376,GO:0002682,GO:0002684,GO:0002697,GO:0002699,GO:0002831,GO:0002833,GO:0003674,GO:0003682,GO:0005488,GO:0005515,GO:0005575,GO:0005622,GO:0005623,GO:0005634,GO:0005635,GO:0005694,GO:0005737,GO:0006275,GO:0006950,GO:0006952,GO:0006955,GO:0006959,GO:0006996,GO:0007005,GO:0007010,GO:…	-	ko:K16726	-	-	-	-	ko00000,ko03036	-	-	-	38I05@33154,3BHRH@33208,3CU4I@33213,47Z9E@7711,490ZB@7742,COG0666@1,KOG0504@2759,KOG4369@1,KOG4369@2759	T
OG0013093	P.simillimum|S.pseudoglobulus	Psi_DN123439_c0_g1_i1.p1	-	-	-	-	-	-	-	-	-	-	-	-	-	-	-	-	-
OG0013094	P.simillimum|S.pseudoglobulus	Psi_DN124461_c0_g1_i1.p1	-	hypothetical protein A3Q56_01369 [Intoshia linei]	-	-	-	-	-	-	-	-	-	-	-	-	-	-	-
OG0013095	P.simillimum|S.pseudoglobulus	Psi_DN124657_c0_g1_i1.p1	-	hypothetical protein A3Q56_00845 [Intoshia linei]	-	-	-	-	-	-	-	-	-	-	-	-	-	-	-
OG0013096	P.simillimum|S.pseudoglobulus	Psi_DN125341_c0_g1_i1.p2	-	-	-	-	-	-	-	-	-	-	-	-	-	-	-	-	-
OG0013097	P.simillimum|S.pseudoglobulus	Psi_DN125381_c0_g1_i1.p1	-	PREDICTED: alpha-N-acetylgalactosaminidase-like isoform X1 [Aplysia californica]	Alpha-N-acetylgalactosaminidase OS=Gallus gallus OX=9031 GN=NAGA PE=1 SV=1	Melibiase_2|Melibiase_2_C	-	3.2.1.22,3.2.1.49	ko:K01189,ko:K01204	ko00052,ko00561,ko00600,ko00603,ko04142,map00052,map00561,map00600,map00603,map04142	-	R01101,R01103,R01104,R01194,R01329,R02926,R03634,R04019,R04470,R05549,R05961,R05966,R06091	RC00049,RC00059,RC00451	ko00000,ko00001,ko01000	-	-	-	38EIP@33154,3BAJ5@33208,3CSQH@33213,KOG2366@1,KOG2366@2759	G
OG0013098	P.simillimum|S.pseudoglobulus	Psi_DN125721_c0_g1_i1.p1	-	-	-	-	-	-	-	-	-	-	-	-	-	-	-	-	-
OG0013099	P.simillimum|S.pseudoglobulus	Psi_DN12581_c0_g1_i1.p1	-	-	-	-	-	-	-	-	-	-	-	-	-	-	-	-	-
OG0013100	P.simillimum|S.pseudoglobulus	Psi_DN125947_c0_g1_i1.p1	-	LOW QUALITY PROTEIN: nucleolin-like [Pomacea canaliculata]	-	RRM_1	-	-	-	-	-	-	-	-	-	-	-	-	-
OG0013101	P.simillimum|S.pseudoglobulus	Psi_DN126123_c0_g1_i1.p1	-	IPT/TIG domain protein [Fasciola hepatica]	Fibrocystin-L OS=Mus musculus OX=10090 GN=Pkhd1l1 PE=1 SV=1	TIG|TIG	-	-	-	-	-	-	-	-	-	-	-	2CMPP@1,2QR85@2759,38BPX@33154,3BFJ3@33208,3CXKX@33213	S
OG0013102	P.simillimum|S.pseudoglobulus	Psi_DN126324_c0_g1_i1.p1	-	-	-	-	-	-	-	-	-	-	-	-	-	-	-	-	-
OG0013103	P.simillimum|S.pseudoglobulus	Psi_DN126378_c0_g1_i1.p1	-	-	-	-	-	-	-	-	-	-	-	-	-	-	-	-	-
OG0013104	P.simillimum|S.pseudoglobulus	Psi_DN126487_c0_g1_i1.p1	-	-	-	-	-	-	-	-	-	-	-	-	-	-	-	-	-
OG0006517	P.simillimum|S.pseudoglobulus	Psi_DN126553_c0_g1_i1.p1	-	-	-	-	-	-	-	-	-	-	-	-	-	-	-	-	-
OG0013105	P.simillimum|S.pseudoglobulus	Psi_DN126707_c0_g1_i1.p1	-	-	-	-	-	-	-	-	-	-	-	-	-	-	-	-	-
OG0013106	P.simillimum|S.pseudoglobulus	Psi_DN126756_c0_g1_i1.p2	-	PREDICTED: trypsin alpha-3-like [Aplysia californica]	Trypsin beta OS=Drosophila erecta OX=7220 GN=betaTry PE=3 SV=1	Trypsin	-	-	-	-	-	-	-	-	-	-	-	38GGI@33154,3BHVY@33208,COG5640@1,KOG3627@2759	O
OG0013107	P.simillimum|S.pseudoglobulus	Psi_DN126870_c0_g1_i1.p1	-	-	-	-	-	-	-	-	-	-	-	-	-	-	-	-	-
OG0013108	P.simillimum|S.pseudoglobulus	Psi_DN126892_c0_g1_i1.p1	-	DnaJ subfamily C member 7, partial [Intoshia linei]	Chaperone protein DnaJ OS=Mycoplasma penetrans (strain HF-2) OX=272633 GN=dnaJ PE=3 SV=1	DnaJ	GO:0003674,GO:0005488,GO:0005515,GO:0006457,GO:0008150,GO:0009987,GO:0051082	-	ko:K09527	-	-	-	-	ko00000,ko03110	-	-	-	38CD1@33154,3BAMR@33208,3CY9P@33213,3SFXS@50557,41XGM@6656,441JN@7088,COG0484@1,KOG0550@2759	O
OG0013109	P.simillimum|S.pseudoglobulus	Psi_DN127248_c0_g1_i1.p1	-	hypothetical protein A9R12_12970, partial [Aeromonas hydrophila]	-	-	-	-	-	-	-	-	-	-	-	-	-	-	-
OG0013110	P.simillimum|S.pseudoglobulus	Psi_DN127444_c0_g1_i1.p1	-	-	-	Antistasin|Antistasin|Antistasin	-	-	-	-	-	-	-	-	-	-	-	-	-
OG0013111	P.simillimum|S.pseudoglobulus	Psi_DN127491_c0_g1_i1.p2	-	Microtubule-associated serine/threonine-protein kinase 4 [Clonorchis sinensis]	-	-	-	-	-	-	-	-	-	-	-	-	-	-	-
OG0009655	P.simillimum|S.pseudoglobulus	Psi_DN127552_c0_g1_i1.p1	-	-	-	-	-	-	-	-	-	-	-	-	-	-	-	-	-
OG0013112	P.simillimum|S.pseudoglobulus	Psi_DN128347_c0_g1_i1.p1	-	-	-	-	-	-	-	-	-	-	-	-	-	-	-	-	-
OG0011647	P.simillimum|S.pseudoglobulus	Psi_DN128469_c0_g1_i1.p1	-	uncharacterized protein LOC106174705 [Lingula anatina]	-	zf-RVT	-	-	-	-	-	-	-	-	-	-	-	-	-
OG0013113	P.simillimum|S.pseudoglobulus	Psi_DN128528_c0_g1_i1.p2	RpLP1	60s acidic ribosomal protein p1 [Stylonychia lemnae]	60S acidic ribosomal protein P1 OS=Drosophila melanogaster OX=7227 GN=RpLP1 PE=1 SV=2	Ribosomal_60s	GO:0001932,GO:0001934,GO:0002181,GO:0003674,GO:0003735,GO:0005198,GO:0005575,GO:0005622,GO:0005623,GO:0005737,GO:0005829,GO:0005840,GO:0006412,GO:0006518,GO:0006807,GO:0008047,GO:0008150,GO:0008152,GO:0009058,GO:0009059,GO:0009893,GO:0009987,GO:0010467,GO:0010562,GO:0010604,GO:0015934,GO:0019207,GO:0019209,GO:0019220,GO:0019222,GO:0019538,GO:0019887,GO:0022625,GO:0022626,GO:0030234,GO:0030295,GO:…	-	ko:K02942	ko03010,map03010	M00177	-	-	br01610,ko00000,ko00001,ko00002,ko03011	-	-	-	3A5NZ@33154,3BSS3@33208,3D88J@33213,3SN1T@50557,41ZQA@6656,453ZV@7147,45YAA@7214,COG2058@1,KOG1762@2759	J
OG0013114	P.simillimum|S.pseudoglobulus	Psi_DN128686_c0_g1_i1.p1	-	-	-	-	-	-	-	-	-	-	-	-	-	-	-	-	-
OG0013115	P.simillimum|S.pseudoglobulus	Psi_DN128762_c0_g1_i1.p1	GSTA2	PREDICTED: glutathione S-transferase 4-like [Biomphalaria glabrata]	Glutathione S-transferase class-mu 28 kDa isozyme OS=Schistosoma bovis OX=6184 PE=1 SV=2	GST_C_3	GO:0001655,GO:0001657,GO:0001676,GO:0001822,GO:0001823,GO:0003674,GO:0003824,GO:0004364,GO:0004601,GO:0004602,GO:0005488,GO:0005575,GO:0005576,GO:0005615,GO:0005622,GO:0005623,GO:0005634,GO:0005635,GO:0005640,GO:0005737,GO:0005829,GO:0006082,GO:0006518,GO:0006575,GO:0006629,GO:0006631,GO:0006749,GO:0006790,GO:0006805,GO:0006807,GO:0007154,GO:0007165,GO:0007166,GO:0007275,GO:0007568,GO:0008144,GO:…	2.5.1.18	ko:K00799	ko00480,ko00980,ko00982,ko00983,ko01524,ko05200,ko05204,ko05225,ko05418,map00480,map00980,map00982,map00983,map01524,map05200,map05204,map05225,map05418	-	R03522,R07002,R07003,R07004,R07023,R07024,R07025,R07026,R07069,R07070,R07083,R07084,R07091,R07092,R07093,R07094,R07100,R07113,R07116,R08280,R09409,R11905	RC00004,RC00069,RC00840,RC00948,RC01704,RC01705,RC01706,RC01758,RC01759,RC01765,RC01767,RC01769,RC02243,RC02527,RC02939,RC02940,RC02942,RC02943,RC02944	ko00000,ko00001,ko01000,ko02000	1.A.12.2.2,1.A.12.3.2	-	-	38B66@33154,3BCY6@33208,3CYJ8@33213,KOG1695@1,KOG1695@2759	O
OG0013116	P.simillimum|S.pseudoglobulus	Psi_DN128786_c0_g1_i1.p1	UBQLN1	hypothetical protein C0Q70_19839, partial [Pomacea canaliculata]	Ubiquilin-1 OS=Mus musculus OX=10090 GN=Ubqln1 PE=1 SV=1	-	GO:0000045,GO:0001666,GO:0002090,GO:0002091,GO:0002682,GO:0002683,GO:0003674,GO:0005102,GO:0005488,GO:0005515,GO:0005575,GO:0005622,GO:0005623,GO:0005634,GO:0005654,GO:0005737,GO:0005773,GO:0005776,GO:0005783,GO:0005789,GO:0005829,GO:0005886,GO:0006508,GO:0006511,GO:0006807,GO:0006914,GO:0006950,GO:0006996,GO:0007033,GO:0008150,GO:0008152,GO:0008277,GO:0009056,GO:0009057,GO:0009628,GO:0009892,GO:…	-	ko:K04523	ko04141,map04141	-	-	-	ko00000,ko00001,ko03051,ko04131	-	-	-	38CHK@33154,3BF0I@33208,3CTPI@33213,COG5272@1,KOG0010@2759	O
OG0013117	P.simillimum|S.pseudoglobulus	Psi_DN128855_c0_g1_i1.p1	-	-	-	-	-	-	-	-	-	-	-	-	-	-	-	-	-
OG0013118	P.simillimum|S.pseudoglobulus	Psi_DN129179_c0_g1_i1.p1	-	PREDICTED: uncharacterized protein LOC101853761 [Aplysia californica]	-	-	-	-	-	-	-	-	-	-	-	-	-	2AY90@1,2S02S@2759,3A73A@33154,3BTQ2@33208,3DA7U@33213	-
OG0013119	P.simillimum|S.pseudoglobulus	Psi_DN129219_c0_g1_i1.p1	-	-	-	-	-	-	-	-	-	-	-	-	-	-	-	-	-
OG0013120	P.simillimum|S.pseudoglobulus	Psi_DN129320_c0_g1_i1.p1	prpA	hypothetical protein [Ralstonia sp. MD27]	-	-	-	-	-	-	-	-	-	-	-	-	-	1RIY3@1224,2VUMW@28216,COG1974@1,COG1974@2	K
OG0013122	P.simillimum|S.pseudoglobulus	Psi_DN12934_c0_g1_i1.p1	DNAH9	ATPase family protein [Fasciola hepatica]	Dynein beta chain, ciliary OS=Heliocidaris crassispina OX=1043166 PE=1 SV=1	Dynein_AAA_lid|AAA_7	GO:0001539,GO:0003341,GO:0003352,GO:0003356,GO:0003674,GO:0003774,GO:0003777,GO:0003824,GO:0005488,GO:0005515,GO:0005575,GO:0005622,GO:0005623,GO:0005737,GO:0005856,GO:0005858,GO:0005875,GO:0005929,GO:0005930,GO:0006928,GO:0007017,GO:0007018,GO:0007275,GO:0007368,GO:0007389,GO:0008150,GO:0008569,GO:0009799,GO:0009855,GO:0009987,GO:0015630,GO:0016462,GO:0016787,GO:0016817,GO:0016818,GO:0016887,GO:…	-	ko:K10408	ko05016,map05016	-	-	-	ko00000,ko00001,ko04812	-	-	-	38EIS@33154,3BCB2@33208,3CW7I@33213,COG5245@1,KOG3595@2759	Z
OG0013121	P.simillimum|S.pseudoglobulus	Psi_DN129346_c0_g1_i1.p1	-	hypothetical protein A3Q56_06523 [Intoshia linei]	-	-	-	-	-	-	-	-	-	-	-	-	-	-	-
OG0013123	P.simillimum|S.pseudoglobulus	Psi_DN129383_c0_g1_i1.p1	-	uncharacterized protein LOC112568566 [Pomacea canaliculata]	-	-	-	-	-	-	-	-	-	-	-	-	-	3A7X5@33154,3BTPZ@33208,3D9N3@33213,KOG1075@1,KOG1075@2759	S
OG0013124	P.simillimum|S.pseudoglobulus	Psi_DN129399_c0_g1_i1.p1	-	-	-	-	-	-	-	-	-	-	-	-	-	-	-	-	-
OG0013125	P.simillimum|S.pseudoglobulus	Psi_DN129425_c0_g1_i1.p1	-	-	-	-	-	-	-	-	-	-	-	-	-	-	-	-	-
OG0013141	P.simillimum|S.pseudoglobulus	Psi_DN13_c0_g1_i1.p1	-	-	-	-	-	-	-	-	-	-	-	-	-	-	-	-	-
OG0013126	P.simillimum|S.pseudoglobulus	Psi_DN130318_c0_g1_i1.p1	-	hypothetical protein LOTGIDRAFT_194410 [Lottia gigantea] ESO87421.1 hypothetical protein LOTGIDRAFT_194410 [Lottia gigantea]	-	MAM	-	-	-	-	-	-	-	-	-	-	-	38D0S@33154,3BAS8@33208,3CR98@33213,COG2126@1,KOG3713@2759	J
OG0013127	P.simillimum|S.pseudoglobulus	Psi_DN130329_c0_g1_i1.p1	-	hypothetical protein KP79_PYT08174 [Mizuhopecten yessoensis]	-	-	-	-	-	-	-	-	-	-	-	-	-	-	-
OG0007501	P.simillimum|S.pseudoglobulus	Psi_DN130589_c0_g1_i1.p1	-	-	-	-	-	-	-	-	-	-	-	-	-	-	-	-	-
OG0013128	P.simillimum|S.pseudoglobulus	Psi_DN130655_c0_g1_i1.p1	-	-	-	-	-	-	-	-	-	-	-	-	-	-	-	-	-
OG0013129	P.simillimum|S.pseudoglobulus	Psi_DN13079_c0_g1_i1.p1	-	-	-	-	-	-	-	-	-	-	-	-	-	-	-	-	-
OG0013130	P.simillimum|S.pseudoglobulus	Psi_DN131192_c0_g1_i1.p1	-	-	-	-	-	-	-	-	-	-	-	-	-	-	-	-	-
OG0013131	P.simillimum|S.pseudoglobulus	Psi_DN131218_c0_g1_i1.p1	TPPP	hypothetical protein A3Q56_00345 [Intoshia linei]	Tubulin polymerization-promoting protein family member 2 OS=Homo sapiens OX=9606 GN=TPPP2 PE=1 SV=2	p25-alpha	GO:0000226,GO:0001578,GO:0003674,GO:0005488,GO:0005515,GO:0005575,GO:0005622,GO:0005623,GO:0005634,GO:0005737,GO:0005739,GO:0005829,GO:0005856,GO:0006996,GO:0007010,GO:0007017,GO:0008017,GO:0008092,GO:0008150,GO:0009987,GO:0015631,GO:0016043,GO:0022607,GO:0031109,GO:0031334,GO:0032271,GO:0032273,GO:0034622,GO:0043209,GO:0043226,GO:0043227,GO:0043228,GO:0043229,GO:0043231,GO:0043232,GO:0043254,GO:…	-	-	-	-	-	-	-	-	-	-	38HU8@33154,3BEXS@33208,3E4BD@33213,KOG4070@1,KOG4070@2759	T
OG0013132	P.simillimum|S.pseudoglobulus	Psi_DN131445_c0_g1_i1.p1	-	-	-	-	-	-	-	-	-	-	-	-	-	-	-	-	-
OG0013133	P.simillimum|S.pseudoglobulus	Psi_DN131583_c0_g1_i1.p1	-	hypothetical protein A3Q56_06528, partial [Intoshia linei]	-	-	-	-	-	-	-	-	-	-	-	-	-	-	-
OG0011648	P.simillimum|S.pseudoglobulus	Psi_DN131790_c0_g1_i1.p1	CHD5	Chromodomain-helicase-DNA-binding protein Mi-2-like protein [Crassostrea gigas]	Chromodomain-helicase-DNA-binding protein Mi-2 homolog OS=Drosophila melanogaster OX=7227 GN=Mi-2 PE=1 SV=2	CHDCT2	GO:0000003,GO:0000118,GO:0000122,GO:0000226,GO:0000228,GO:0000785,GO:0000790,GO:0000792,GO:0001085,GO:0001103,GO:0001709,GO:0003006,GO:0003674,GO:0003676,GO:0003677,GO:0003678,GO:0003682,GO:0003824,GO:0004003,GO:0004386,GO:0004407,GO:0005488,GO:0005515,GO:0005575,GO:0005622,GO:0005623,GO:0005634,GO:0005654,GO:0005694,GO:0005700,GO:0005730,GO:0005737,GO:0005813,GO:0005815,GO:0005829,GO:0005856,GO:…	3.6.4.12	ko:K11642,ko:K11643,ko:K14435	ko05165,ko05203,map05165,map05203	-	-	-	ko00000,ko00001,ko01000,ko03036	-	-	-	38BGB@33154,3B940@33208,3CVFP@33213,COG0553@1,KOG0383@2759	KL
OG0013134	P.simillimum|S.pseudoglobulus	Psi_DN132172_c0_g1_i1.p1	-	Pr180 polyprotein precursor [Rous sarcoma virus] P03354.2 RecName: Full=Gag-Pol polyprotein; Contains: RecName: Full=Matrix protein p19; Contains: RecName: Full=p2A; Contains: RecName: Full=p2B; Contains: RecName: Full=p10; Contains: RecName: Full=Capsid protein p27, alternate cleaved 1; Contains: RecName: Full=Capsid protein p27, alternate cleaved 2; Contains: RecName: Full=Spacer peptide; Short…	Gag polyprotein (Fragment) OS=Avian endogenous rous-associated virus-0 OX=11949 GN=ev-2 PE=1 SV=1	-	-	-	-	-	-	-	-	-	-	-	-	-	-
OG0013135	P.simillimum|S.pseudoglobulus	Psi_DN132676_c0_g1_i1.p2	-	PREDICTED: mesenchyme-specific cell surface glycoprotein-like [Aplysia californica]	Mesenchyme-specific cell surface glycoprotein OS=Strongylocentrotus purpuratus OX=7668 PE=2 SV=2	-	-	-	-	-	-	-	-	-	-	-	-	2AY90@1,2S02S@2759,3A73A@33154,3BTQ2@33208,3DA7U@33213	-
OG0006517	P.simillimum|S.pseudoglobulus	Psi_DN132864_c0_g1_i1.p1	-	-	-	-	-	-	-	-	-	-	-	-	-	-	-	-	-
OG0011649	P.simillimum|S.pseudoglobulus	Psi_DN13304_c0_g1_i1.p1	MVP	major vault protein-like [Pomacea canaliculata] XP_025092504.1 major vault protein-like [Pomacea canaliculata] PVD32862.1 hypothetical protein C0Q70_08309 [Pomacea canaliculata]	Major vault protein OS=Strongylocentrotus purpuratus OX=7668 GN=MVP PE=1 SV=1	Vault_4|Vault_3|MVP_shoulder	GO:0001654,GO:0001775,GO:0001932,GO:0001933,GO:0002252,GO:0002263,GO:0002274,GO:0002275,GO:0002283,GO:0002366,GO:0002376,GO:0002443,GO:0002444,GO:0002446,GO:0003674,GO:0005488,GO:0005515,GO:0005575,GO:0005576,GO:0005622,GO:0005623,GO:0005634,GO:0005737,GO:0005829,GO:0005856,GO:0006469,GO:0006807,GO:0006810,GO:0006887,GO:0006950,GO:0006955,GO:0007154,GO:0007165,GO:0007166,GO:0007167,GO:0007169,GO:…	-	ko:K17266	-	-	-	-	ko00000,ko04147	-	-	-	2CM9A@1,2QPP0@2759,38CDF@33154,3BGGD@33208,3CRH0@33213	Z
OG0013136	P.simillimum|S.pseudoglobulus	Psi_DN133272_c0_g1_i1.p1	-	-	-	-	-	-	-	-	-	-	-	-	-	-	-	-	-
OG0013137	P.simillimum|S.pseudoglobulus	Psi_DN133502_c0_g1_i1.p1	FLNB	hypothetical protein A3Q56_01266 [Intoshia linei]	Filamin-B OS=Mus musculus OX=10090 GN=Flnb PE=1 SV=3	Filamin	GO:0000003,GO:0000226,GO:0000278,GO:0000280,GO:0000902,GO:0000904,GO:0001525,GO:0001568,GO:0001664,GO:0001725,GO:0001775,GO:0001837,GO:0001944,GO:0001974,GO:0002009,GO:0002011,GO:0002064,GO:0002065,GO:0002066,GO:0002376,GO:0002576,GO:0002682,GO:0002683,GO:0003006,GO:0003007,GO:0003008,GO:0003334,GO:0003382,GO:0003674,GO:0003779,GO:0005080,GO:0005102,GO:0005488,GO:0005515,GO:0005575,GO:0005576,GO:…	2.4.2.30	ko:K04437,ko:K15259	ko04010,ko04510,ko05132,ko05205,map04010,map04510,map05132,map05205	-	-	-	ko00000,ko00001,ko01000,ko04147,ko04812	-	-	-	38DME@33154,3B9WI@33208,3CS2N@33213,COG5069@1,KOG0518@2759	Z
OG0013138	P.simillimum|S.pseudoglobulus	Psi_DN134505_c0_g1_i1.p1	-	-	-	SVWC	-	-	-	-	-	-	-	-	-	-	-	-	-
OG0013139	P.simillimum|S.pseudoglobulus	Psi_DN135222_c0_g1_i1.p1	-	hypothetical protein A3Q56_05825, partial [Intoshia linei]	-	DUF3201	-	-	-	-	-	-	-	-	-	-	-	-	-
OG0013140	P.simillimum|S.pseudoglobulus	Psi_DN136129_c0_g1_i1.p3	-	-	-	-	-	-	-	-	-	-	-	-	-	-	-	-	-
OG0010559	P.simillimum|S.pseudoglobulus	Psi_DN1363_c0_g1_i1.p1	-	hypothetical protein D915_14543 [Fasciola hepatica]	-	-	-	-	-	-	-	-	-	-	-	-	-	-	-
OG0013142	P.simillimum|S.pseudoglobulus	Psi_DN1406_c0_g1_i1.p1	-	DUF1725 domain-containing protein [Escherichia coli]	LINE-1 retrotransposable element ORF2 protein OS=Homo sapiens OX=9606 PE=1 SV=1	-	-	-	ko:K15342	-	-	-	-	ko00000,ko02048,ko03400	-	-	-	COG3344@1,COG3344@2	L
OG0011650	P.simillimum|S.pseudoglobulus	Psi_DN14130_c0_g1_i1.p1	-	-	-	-	-	-	-	-	-	-	-	-	-	-	-	-	-
OG0004471	P.simillimum|S.pseudoglobulus	Psi_DN14324_c0_g1_i1.p1	-	-	-	CUB	-	-	-	-	-	-	-	-	-	-	-	-	-
OG0013143	P.simillimum|S.pseudoglobulus	Psi_DN14505_c0_g1_i1.p1	-	-	-	-	-	-	-	-	-	-	-	-	-	-	-	-	-
OG0013144	P.simillimum|S.pseudoglobulus	Psi_DN14723_c0_g1_i1.p1	-	hypothetical protein T265_15032, partial [Opisthorchis viverrini] KER21694.1 hypothetical protein T265_15032, partial [Opisthorchis viverrini]	-	-	-	2.3.2.27	ko:K10645	-	-	-	-	ko00000,ko01000,ko04121	-	-	-	39WG4@33154,3BK0U@33208,3CVJ2@33213,COG0666@1,KOG0504@2759	O
OG0013145	P.simillimum|S.pseudoglobulus	Psi_DN14818_c0_g1_i1.p1	-	hypothetical protein A3Q56_02595 [Intoshia linei]	-	-	-	-	-	-	-	-	-	-	-	-	-	-	-
OG0013146	P.simillimum|S.pseudoglobulus	Psi_DN14956_c0_g2_i1.p1	-	putative per-hexamer repeat protein 5 [Pomacea canaliculata]	-	-	-	-	ko:K06238	ko04151,ko04510,ko04512,ko04974,ko05165,map04151,map04510,map04512,map04974,map05165	-	-	-	ko00000,ko00001,ko00536,ko04147,ko04516	-	-	-	38DGH@33154,3BA28@33208,KOG3544@1,KOG3544@2759	W
OG0013147	P.simillimum|S.pseudoglobulus	Psi_DN15076_c0_g1_i1.p1	-	-	-	-	-	-	-	-	-	-	-	-	-	-	-	-	-
OG0013148	P.simillimum|S.pseudoglobulus	Psi_DN15087_c0_g1_i1.p1	MRPL51	39S ribosomal protein L51, mitochondrial-like [Pomacea canaliculata]	39S ribosomal protein L51, mitochondrial OS=Drosophila melanogaster OX=7227 GN=mRpL51 PE=2 SV=2	MRP-L51	GO:0000313,GO:0000315,GO:0003674,GO:0003735,GO:0005198,GO:0005575,GO:0005622,GO:0005623,GO:0005737,GO:0005739,GO:0005740,GO:0005743,GO:0005759,GO:0005761,GO:0005762,GO:0005840,GO:0006412,GO:0006414,GO:0006415,GO:0006518,GO:0006807,GO:0008150,GO:0008152,GO:0009058,GO:0009059,GO:0009987,GO:0010467,GO:0015934,GO:0016020,GO:0016043,GO:0019538,GO:0019866,GO:0022411,GO:0031090,GO:0031966,GO:0031967,GO:…	-	ko:K17432	-	-	-	-	br01610,ko00000,ko03011	-	-	-	3A2JS@33154,3BQRS@33208,3D7M3@33213,KOG4045@1,KOG4045@2759	J
OG0013149	P.simillimum|S.pseudoglobulus	Psi_DN15961_c0_g1_i1.p1	GAPDH	hypothetical protein A3Q56_05441 [Intoshia linei]	Glyceraldehyde-3-phosphate dehydrogenase OS=Rattus norvegicus OX=10116 GN=Gapdh PE=1 SV=3	Gp_dh_C	GO:0000226,GO:0001817,GO:0001819,GO:0001906,GO:0001907,GO:0002376,GO:0002791,GO:0002793,GO:0003674,GO:0003824,GO:0004365,GO:0004857,GO:0004866,GO:0005488,GO:0005515,GO:0005575,GO:0005622,GO:0005623,GO:0005634,GO:0005635,GO:0005737,GO:0005811,GO:0005829,GO:0005856,GO:0005886,GO:0005975,GO:0005996,GO:0006006,GO:0006007,GO:0006082,GO:0006090,GO:0006091,GO:0006094,GO:0006096,GO:0006139,GO:0006163,GO:…	1.2.1.12	ko:K00134	ko00010,ko00710,ko01100,ko01110,ko01120,ko01130,ko01200,ko01230,ko04066,ko05010,map00010,map00710,map01100,map01110,map01120,map01130,map01200,map01230,map04066,map05010	M00001,M00002,M00003,M00165,M00166,M00308,M00552	R01061	RC00149	ko00000,ko00001,ko00002,ko01000,ko04131,ko04147	-	-	-	35GGT@314146,38DPH@33154,3BA6Z@33208,3CRFX@33213,3J1GB@40674,4830I@7711,48V9Y@7742,4Q02T@9989,COG0057@1,KOG0657@2759	G
OG0013150	P.simillimum|S.pseudoglobulus	Psi_DN16003_c0_g1_i1.p1	-	heat shock protein HSP 90-beta-like [Crassostrea virginica]	Heat shock protein HSP 90-alpha OS=Cricetulus griseus OX=10029 GN=HSP90AA1 PE=2 SV=2	HATPase_c_3	GO:0001101,GO:0002119,GO:0002164,GO:0003674,GO:0003824,GO:0005102,GO:0005488,GO:0005515,GO:0005575,GO:0005622,GO:0005623,GO:0005737,GO:0006457,GO:0006464,GO:0006470,GO:0006611,GO:0006793,GO:0006796,GO:0006807,GO:0006810,GO:0006886,GO:0006913,GO:0006935,GO:0007275,GO:0007568,GO:0007584,GO:0008104,GO:0008134,GO:0008150,GO:0008152,GO:0008340,GO:0009593,GO:0009605,GO:0009791,GO:0009893,GO:0009987,GO:…	-	ko:K04079	ko04141,ko04151,ko04217,ko04612,ko04621,ko04626,ko04657,ko04659,ko04914,ko04915,ko05200,ko05215,ko05418,map04141,map04151,map04217,map04612,map04621,map04626,map04657,map04659,map04914,map04915,map05200,map05215,map05418	-	-	-	ko00000,ko00001,ko01009,ko03029,ko03051,ko03110,ko04131,ko04147	-	-	-	38B7K@33154,3BFAG@33208,3CVM1@33213,COG0326@1,KOG0019@2759	O
OG0013151	P.simillimum|S.pseudoglobulus	Psi_DN16016_c0_g1_i1.p1	MEP1B	hypothetical protein C0Q70_07088 [Pomacea canaliculata]	Zinc metalloproteinase nas-13 OS=Caenorhabditis elegans OX=6239 GN=nas-13 PE=2 SV=5	Astacin	GO:0003674,GO:0003824,GO:0004175,GO:0004222,GO:0005488,GO:0005515,GO:0005575,GO:0005623,GO:0005886,GO:0005887,GO:0006508,GO:0006807,GO:0006810,GO:0008150,GO:0008152,GO:0008233,GO:0008237,GO:0016020,GO:0016021,GO:0016787,GO:0017090,GO:0019538,GO:0031224,GO:0031226,GO:0032991,GO:0042802,GO:0043170,GO:0044238,GO:0044425,GO:0044459,GO:0044464,GO:0051179,GO:0051234,GO:0070011,GO:0071704,GO:0071944,GO:…	3.4.24.63	ko:K08606	ko04974,map04974	-	-	-	ko00000,ko00001,ko01000,ko01002	-	-	-	39D5R@33154,3BAX3@33208,3D0NR@33213,KOG3714@1,KOG3714@2759	O
OG0013152	P.simillimum|S.pseudoglobulus	Psi_DN16157_c0_g2_i1.p1	-	transforming growth factor-beta-induced protein ig-h3-like [Pomacea canaliculata] PVD23484.1 hypothetical protein C0Q70_16756 [Pomacea canaliculata]	-	-	GO:0000902,GO:0000904,GO:0002682,GO:0002683,GO:0003674,GO:0005488,GO:0005515,GO:0007155,GO:0007275,GO:0007399,GO:0007409,GO:0008150,GO:0008285,GO:0009653,GO:0009987,GO:0016043,GO:0022008,GO:0022610,GO:0030030,GO:0030154,GO:0030182,GO:0030198,GO:0031175,GO:0032501,GO:0032502,GO:0032989,GO:0032990,GO:0035206,GO:0035207,GO:0042127,GO:0043062,GO:0048468,GO:0048519,GO:0048523,GO:0048666,GO:0048667,GO:…	-	ko:K19519	-	-	-	-	ko00000,ko04516	-	-	-	39MP0@33154,3BB62@33208,3D1UP@33213,COG2335@1,KOG1437@2759	MW
OG0013153	P.simillimum|S.pseudoglobulus	Psi_DN16319_c0_g1_i1.p1	-	-	-	-	-	-	-	-	-	-	-	-	-	-	-	-	-
OG0013154	P.simillimum|S.pseudoglobulus	Psi_DN16326_c0_g1_i1.p1	-	-	-	-	-	-	-	-	-	-	-	-	-	-	-	-	-
OG0013155	P.simillimum|S.pseudoglobulus	Psi_DN16493_c0_g1_i1.p1	-	hypothetical protein C0Q70_04064 [Pomacea canaliculata]	-	-	-	-	-	-	-	-	-	-	-	-	-	-	-
OG0013157	P.simillimum|S.pseudoglobulus	Psi_DN169_c0_g1_i1.p1	-	-	-	-	-	-	-	-	-	-	-	-	-	-	-	-	-
OG0013156	P.simillimum|S.pseudoglobulus	Psi_DN16904_c0_g1_i1.p1	-	Endoplasmin [Intoshia linei]	Endoplasmin homolog OS=Caenorhabditis elegans OX=6239 GN=enpl-1 PE=3 SV=1	HSP90	GO:0003674,GO:0005488,GO:0005515,GO:0005575,GO:0005576,GO:0005615,GO:0006457,GO:0006950,GO:0007275,GO:0007494,GO:0008150,GO:0009266,GO:0009408,GO:0009628,GO:0009653,GO:0009987,GO:0032501,GO:0032502,GO:0033554,GO:0034605,GO:0035239,GO:0035295,GO:0044421,GO:0048546,GO:0048565,GO:0048731,GO:0048856,GO:0050896,GO:0051082,GO:0051716,GO:0055123,GO:0061031	-	ko:K09487	ko04141,ko04151,ko04626,ko04657,ko04915,ko04918,ko05200,ko05215,ko05418,map04141,map04151,map04626,map04657,map04915,map04918,map05200,map05215,map05418	-	-	-	ko00000,ko00001,ko03110	-	-	-	39KMU@33154,3CNVB@33208,3E51N@33213,3SJJB@50557,41WB5@6656,451BR@7147,45PUW@7214,COG0326@1,KOG0020@2759	O
OG0013162	P.simillimum|S.pseudoglobulus	Psi_DN17_c0_g1_i1.p2	-	hypothetical protein C0Q70_19655 [Pomacea canaliculata]	Protein NOV homolog OS=Rattus norvegicus OX=10116 GN=Nov PE=1 SV=1	-	-	2.3.1.7	ko:K00624	ko04146,map04146	-	R02396	RC00004,RC00037	ko00000,ko00001,ko01000	-	-	-	KOG3544@1,KOG3544@2759	D
OG0011651	P.simillimum|S.pseudoglobulus	Psi_DN17282_c0_g1_i1.p1	-	hypothetical protein A3Q56_02005 [Intoshia linei]	-	-	-	-	-	-	-	-	-	-	-	-	-	-	-
OG0013158	P.simillimum|S.pseudoglobulus	Psi_DN17316_c0_g2_i1.p1	-	mesenchyme-specific cell surface glycoprotein-like [Pomacea canaliculata] PVD20289.1 hypothetical protein C0Q70_20786 [Pomacea canaliculata]	-	-	-	-	-	-	-	-	-	-	-	-	-	2AY90@1,2S02S@2759,3A73A@33154,3BTQ2@33208,3DA7U@33213	-
OG0013159	P.simillimum|S.pseudoglobulus	Psi_DN17336_c0_g1_i1.p2	NDUFV1	PREDICTED: NADH dehydrogenase [ubiquinone] flavoprotein 1, mitochondrial-like [Biomphalaria glabrata]	NADH dehydrogenase [ubiquinone] flavoprotein 1, mitochondrial OS=Bos taurus OX=9913 GN=NDUFV1 PE=1 SV=2	NADH_4Fe-4S	GO:0000003,GO:0002119,GO:0002164,GO:0003006,GO:0003008,GO:0003674,GO:0003824,GO:0003954,GO:0005575,GO:0005622,GO:0005623,GO:0005737,GO:0005739,GO:0005740,GO:0005743,GO:0005746,GO:0005747,GO:0005829,GO:0006091,GO:0006119,GO:0006120,GO:0006139,GO:0006163,GO:0006725,GO:0006753,GO:0006793,GO:0006796,GO:0006807,GO:0006928,GO:0006996,GO:0007005,GO:0007275,GO:0007548,GO:0007568,GO:0007588,GO:0007610,GO:…	1.6.5.3,1.6.99.3	ko:K03942	ko00190,ko01100,ko04714,ko04723,ko04932,ko05010,ko05012,ko05016,map00190,map01100,map04714,map04723,map04932,map05010,map05012,map05016	M00143	R11945	RC00061	ko00000,ko00001,ko00002,ko01000	3.D.1.6	-	-	38DDI@33154,3BA1E@33208,3CXVA@33213,COG1894@1,KOG2658@2759	C
OG0013160	P.simillimum|S.pseudoglobulus	Psi_DN17695_c0_g1_i1.p1	SDHC	succinate dehydrogenase cytochrome b560 subunit, mitochondrial-like [Pomacea canaliculata]	Succinate dehydrogenase cytochrome b560 subunit, mitochondrial OS=Cricetulus griseus OX=10029 GN=SDHC PE=2 SV=1	Sdh_cyt	GO:0000104,GO:0003674,GO:0003824,GO:0005488,GO:0005575,GO:0005622,GO:0005623,GO:0005737,GO:0005739,GO:0005740,GO:0005743,GO:0005746,GO:0005749,GO:0006082,GO:0006091,GO:0006099,GO:0006101,GO:0006119,GO:0006121,GO:0006139,GO:0006163,GO:0006725,GO:0006753,GO:0006793,GO:0006796,GO:0006807,GO:0006950,GO:0006979,GO:0007275,GO:0007568,GO:0008150,GO:0008152,GO:0008177,GO:0008340,GO:0009060,GO:0009117,GO:…	-	ko:K00236	ko00020,ko00190,ko01100,ko01110,ko01120,ko01130,ko01200,ko04714,ko04932,ko05010,ko05012,ko05016,map00020,map00190,map01100,map01110,map01120,map01130,map01200,map04714,map04932,map05010,map05012,map05016	M00009,M00011,M00148	R02164	RC00045	ko00000,ko00001,ko00002	-	-	-	3A630@33154,3BKXM@33208,3D2YP@33213,COG2009@1,KOG0449@2759	G
OG0013161	P.simillimum|S.pseudoglobulus	Psi_DN17780_c0_g1_i1.p1	CTNNB1	beta-catenin [Crepidula fornicata]	Catenin beta OS=Urechis caupo OX=6431 PE=2 SV=1	-	GO:0000003,GO:0000122,GO:0000132,GO:0000226,GO:0000228,GO:0000278,GO:0000578,GO:0000785,GO:0000790,GO:0000791,GO:0000902,GO:0000904,GO:0001085,GO:0001102,GO:0001501,GO:0001525,GO:0001568,GO:0001569,GO:0001570,GO:0001654,GO:0001655,GO:0001656,GO:0001657,GO:0001658,GO:0001667,GO:0001700,GO:0001701,GO:0001702,GO:0001703,GO:0001704,GO:0001706,GO:0001708,GO:0001709,GO:0001711,GO:0001745,GO:0001759,GO:…	-	ko:K02105	ko04015,ko04310,ko04390,ko04510,ko04520,ko04550,ko04670,ko04916,ko04919,ko04934,ko05100,ko05130,ko05165,ko05166,ko05167,ko05200,ko05205,ko05210,ko05213,ko05215,ko05216,ko05217,ko05224,ko05225,ko05226,ko05412,ko05418,map04015,map04310,map04390,map04510,map04520,map04550,map04670,map04916,map04919,map04934,map05100,map05130,map05165,map05166,map05167,map05200,map05205,map05210,map05213,map05215,map…	M00677	-	-	ko00000,ko00001,ko00002	-	-	-	38H38@33154,3B9NZ@33208,3CTWU@33213,COG0572@1,KOG4203@2759	TZ
OG0013163	P.simillimum|S.pseudoglobulus	Psi_DN18115_c0_g1_i1.p1	HNRNPK	hypothetical protein C0Q70_20006 [Pomacea canaliculata]	Heterogeneous nuclear ribonucleoprotein K OS=Bos taurus OX=9913 GN=HNRNPK PE=2 SV=1	KH_2	GO:0000003,GO:0000122,GO:0000228,GO:0000375,GO:0000377,GO:0000398,GO:0000785,GO:0000790,GO:0000976,GO:0000977,GO:0000978,GO:0000981,GO:0000982,GO:0000987,GO:0001012,GO:0001067,GO:0001077,GO:0001101,GO:0001228,GO:0001541,GO:0001558,GO:0001654,GO:0001655,GO:0001678,GO:0001822,GO:0001889,GO:0002376,GO:0002520,GO:0002526,GO:0003006,GO:0003674,GO:0003676,GO:0003677,GO:0003690,GO:0003697,GO:0003700,GO:…	2.4.1.133	ko:K00733,ko:K12886	ko00532,ko00534,ko01100,ko03040,ko05168,ko05203,ko05206,map00532,map00534,map01100,map03040,map05168,map05203,map05206	M00057	R05926	-	ko00000,ko00001,ko00002,ko01000,ko01003,ko03041	-	GT7	-	39RQR@33154,3BEJ2@33208,3CWQZ@33213,KOG2192@1,KOG2192@2759	A
OG0013164	P.simillimum|S.pseudoglobulus	Psi_DN18303_c0_g1_i1.p2	-	anoxia-induced grl-like protein [Littorina littorea]	-	-	-	-	-	-	-	-	-	-	-	-	-	-	-
OG0013165	P.simillimum|S.pseudoglobulus	Psi_DN18338_c0_g1_i1.p2	-	-	-	-	-	-	-	-	-	-	-	-	-	-	-	-	-
OG0013166	P.simillimum|S.pseudoglobulus	Psi_DN18463_c0_g1_i1.p1	-	-	-	-	-	-	-	-	-	-	-	-	-	-	-	-	-
OG0013167	P.simillimum|S.pseudoglobulus	Psi_DN18506_c0_g1_i1.p1	-	uncharacterized protein LOC110467064 [Mizuhopecten yessoensis]	Pro-Pol polyprotein OS=Simian foamy virus type 1 OX=338478 GN=pol PE=1 SV=3	RVT_1	-	-	-	-	-	-	-	-	-	-	-	39ZQV@33154,3BIZ8@33208,COG2801@1,KOG0017@2759	K
OG0013168	P.simillimum|S.pseudoglobulus	Psi_DN18748_c0_g1_i2.p1	-	collagen alpha-5(VI), partial [Cerebratulus lacteus]	Collagen alpha-4(VI) chain OS=Mus musculus OX=10090 GN=Col6a4 PE=1 SV=2	VWA|VWA	-	-	ko:K06238	ko04151,ko04510,ko04512,ko04974,ko05165,map04151,map04510,map04512,map04974,map05165	-	-	-	ko00000,ko00001,ko00536,ko04147,ko04516	-	-	-	38DGH@33154,3BA28@33208,KOG3544@1,KOG3544@2759	W
OG0013169	P.simillimum|S.pseudoglobulus	Psi_DN18917_c0_g1_i1.p1	KPNB1	hypothetical protein C0Q70_01046 [Pomacea canaliculata]	Importin subunit beta-1 OS=Homo sapiens OX=9606 GN=KPNB1 PE=1 SV=2	-	GO:0000003,GO:0000060,GO:0000070,GO:0000226,GO:0000278,GO:0000280,GO:0000737,GO:0000819,GO:0001775,GO:0002252,GO:0002263,GO:0002274,GO:0002275,GO:0002283,GO:0002366,GO:0002376,GO:0002443,GO:0002444,GO:0002446,GO:0003674,GO:0005048,GO:0005215,GO:0005488,GO:0005515,GO:0005575,GO:0005576,GO:0005622,GO:0005623,GO:0005634,GO:0005635,GO:0005643,GO:0005654,GO:0005737,GO:0005783,GO:0005829,GO:0006139,GO:…	-	ko:K14293	ko03013,map03013	-	-	-	ko00000,ko00001,ko03009,ko03036	1.I.1	-	-	38HCJ@33154,3BA50@33208,3CUGE@33213,COG5215@1,KOG1241@2759	U
OG0013170	P.simillimum|S.pseudoglobulus	Psi_DN19081_c0_g1_i1.p1	CCT6A	PREDICTED: T-complex protein 1 subunit zeta-like [Aplysia californica]	T-complex protein 1 subunit zeta OS=Gallus gallus OX=9031 GN=CCT6 PE=1 SV=3	Cpn60_TCP1	GO:0000003,GO:0000226,GO:0001669,GO:0002199,GO:0003674,GO:0005215,GO:0005488,GO:0005515,GO:0005575,GO:0005622,GO:0005623,GO:0005737,GO:0005829,GO:0005832,GO:0005856,GO:0005874,GO:0006457,GO:0006458,GO:0006810,GO:0006996,GO:0007010,GO:0007017,GO:0007049,GO:0007098,GO:0007099,GO:0007276,GO:0007283,GO:0007338,GO:0007339,GO:0008037,GO:0008104,GO:0008150,GO:0008565,GO:0009566,GO:0009889,GO:0009891,GO:…	-	ko:K09498	-	-	-	-	ko00000,ko03110,ko04147	-	-	-	38EFP@33154,3BEDS@33208,3CRMI@33213,COG0459@1,KOG0359@2759	O
OG0013171	P.simillimum|S.pseudoglobulus	Psi_DN19154_c0_g2_i1.p2	-	-	-	-	-	-	-	-	-	-	-	-	-	-	-	-	-
OG0013172	P.simillimum|S.pseudoglobulus	Psi_DN19250_c0_g2_i1.p1	-	-	-	-	-	-	-	-	-	-	-	-	-	-	-	-	-
OG0013173	P.simillimum|S.pseudoglobulus	Psi_DN19437_c0_g1_i1.p1	Cht6	hypothetical protein C0Q70_08868 [Pomacea canaliculata]	Acidic mammalian chitinase OS=Mus musculus OX=10090 GN=Chia PE=1 SV=2	Glyco_hydro_18	GO:0003674,GO:0003824,GO:0004553,GO:0004568,GO:0005488,GO:0005575,GO:0005576,GO:0006022,GO:0006026,GO:0006030,GO:0006032,GO:0006040,GO:0006807,GO:0007591,GO:0008061,GO:0008144,GO:0008150,GO:0008152,GO:0009056,GO:0009057,GO:0009987,GO:0016787,GO:0016798,GO:0017144,GO:0018990,GO:0022404,GO:0032501,GO:0042303,GO:0042737,GO:0043170,GO:0044237,GO:0044248,GO:0046348,GO:0071704,GO:0097367,GO:1901071,GO:…	3.2.1.14	ko:K01183	ko00520,ko01100,map00520,map01100	-	R01206,R02334	RC00467	ko00000,ko00001,ko01000	-	GH18	-	38BJK@33154,3BA7Q@33208,3CS5K@33213,COG3325@1,KOG2806@2759	G
OG0004471	P.simillimum|S.pseudoglobulus	Psi_DN19604_c0_g1_i1.p1	-	-	-	-	-	-	-	-	-	-	-	-	-	-	-	-	-
OG0013174	P.simillimum|S.pseudoglobulus	Psi_DN19677_c0_g1_i1.p1	-	hypothetical protein A3Q56_03561 [Intoshia linei]	Histone H1-delta OS=Strongylocentrotus purpuratus OX=7668 PE=3 SV=1	Linker_histone	-	-	ko:K11275	-	-	-	-	ko00000,ko03036	-	-	-	3A73W@33154,3BSV0@33208,3D97P@33213,3EAYR@33342,3SNP5@50557,420FB@6656,KOG4012@1,KOG4012@2759	B
OG0013175	P.simillimum|S.pseudoglobulus	Psi_DN2000_c0_g1_i1.p1	-	-	-	-	-	-	-	-	-	-	-	-	-	-	-	-	-
OG0013176	P.simillimum|S.pseudoglobulus	Psi_DN20022_c0_g1_i1.p1	-	-	-	-	-	-	-	-	-	-	-	-	-	-	-	-	-
OG0013177	P.simillimum|S.pseudoglobulus	Psi_DN20039_c0_g1_i1.p1	-	-	-	-	-	-	-	-	-	-	-	-	-	-	-	-	-
OG0013178	P.simillimum|S.pseudoglobulus	Psi_DN20068_c0_g1_i1.p1	ATP5F1	ATP synthase subunit b, mitochondrial-like [Pomacea canaliculata]	ATP synthase subunit b, mitochondrial OS=Drosophila melanogaster OX=7227 GN=ATPsynB PE=2 SV=2	Mt_ATP-synt_B	GO:0000276,GO:0003674,GO:0005215,GO:0005575,GO:0005622,GO:0005623,GO:0005634,GO:0005654,GO:0005737,GO:0005739,GO:0005740,GO:0005743,GO:0005753,GO:0005759,GO:0005929,GO:0006091,GO:0006119,GO:0006139,GO:0006163,GO:0006164,GO:0006725,GO:0006753,GO:0006754,GO:0006793,GO:0006796,GO:0006807,GO:0006810,GO:0006811,GO:0006812,GO:0006839,GO:0006996,GO:0007005,GO:0007006,GO:0007007,GO:0008150,GO:0008152,GO:…	-	ko:K02127	ko00190,ko01100,ko04714,ko05010,ko05012,ko05016,map00190,map01100,map04714,map05010,map05012,map05016	M00158	-	-	ko00000,ko00001,ko00002	3.A.2.1	-	-	38FAC@33154,3BF80@33208,3CRV5@33213,KOG3976@1,KOG3976@2759	C
OG0013179	P.simillimum|S.pseudoglobulus	Psi_DN20102_c0_g1_i1.p1	TMEM104	hypothetical protein C0Q70_00882 [Pomacea canaliculata]	Transmembrane protein 104 homolog OS=Drosophila melanogaster OX=7227 GN=CG5262 PE=2 SV=2	-	-	-	-	-	-	-	-	-	-	-	-	38FCS@33154,3BBAS@33208,3CZ62@33213,KOG3832@1,KOG3832@2759	S
OG0009077	P.simillimum|S.pseudoglobulus	Psi_DN20115_c0_g2_i1.p1	SSC4D	PREDICTED: deleted in malignant brain tumors 1 protein [Strongylocentrotus purpuratus]	Deleted in malignant brain tumors 1 protein OS=Sus scrofa OX=9823 GN=DMBT1 PE=2 SV=1	SRCR	-	-	ko:K13912	ko04970,map04970	-	-	-	ko00000,ko00001	-	-	-	28MRC@1,2QU9F@2759,38FBF@33154,3BKQP@33208,3D4CA@33213	T
OG0013180	P.simillimum|S.pseudoglobulus	Psi_DN20147_c0_g2_i1.p2	-	-	-	-	-	-	-	-	-	-	-	-	-	-	-	-	-
OG0013181	P.simillimum|S.pseudoglobulus	Psi_DN20541_c0_g1_i1.p1	-	myosin heavy chain, skeletal muscle-like [Crassostrea virginica]	Neurotrypsin OS=Trachypithecus phayrei OX=61618 GN=PRSS12 PE=3 SV=1	SRCR	-	-	-	-	-	-	-	-	-	-	-	2CMEU@1,2QQ5W@2759,38E7N@33154,3BF2D@33208	T
OG0013182	P.simillimum|S.pseudoglobulus	Psi_DN21157_c0_g1_i1.p1	-	uncharacterized protein LOC112558563 [Pomacea canaliculata]	Stanniocalcin OS=Oncorhynchus kisutch OX=8019 GN=stc PE=1 SV=1	Stanniocalcin	-	-	-	-	-	-	-	-	-	-	-	3A5A6@33154,3BW9G@33208,3DCZX@33213,KOG3276@1,KOG3276@2759	I
OG0008365	P.simillimum|S.pseudoglobulus	Psi_DN2157_c0_g1_i1.p1	-	PREDICTED: tolloid-like protein 2 [Branchiostoma belcheri]	Cubilin OS=Canis lupus familiaris OX=9615 GN=CUBN PE=1 SV=1	CUB|CUB	-	-	ko:K14616	ko04977,map04977	-	-	-	ko00000,ko00001,ko04147	-	-	-	3949K@33154,3BGFY@33208,3CUBZ@33213,48A9K@7711,KOG4292@1,KOG4292@2759	T
OG0013183	P.simillimum|S.pseudoglobulus	Psi_DN22583_c0_g1_i1.p1	-	-	-	-	-	-	-	-	-	-	-	-	-	-	-	-	-
OG0013184	P.simillimum|S.pseudoglobulus	Psi_DN23531_c0_g1_i1.p1	-	-	-	-	-	-	-	-	-	-	-	-	-	-	-	-	-
OG0013185	P.simillimum|S.pseudoglobulus	Psi_DN23553_c0_g1_i1.p1	-	uncharacterized protein LOC112564393 [Pomacea canaliculata]	-	-	-	-	-	-	-	-	-	-	-	-	-	2CHVS@1,2S3Q2@2759,3A744@33154,3BTNY@33208,3D9YA@33213,3SNVI@50557,420FF@6656,46J88@7399	-
OG0013186	P.simillimum|S.pseudoglobulus	Psi_DN23710_c0_g1_i1.p1	-	uncharacterized protein LOC112555800 [Pomacea canaliculata] PVD19046.1 hypothetical protein C0Q70_21605 [Pomacea canaliculata]	-	-	-	-	-	-	-	-	-	-	-	-	-	-	-
OG0013187	P.simillimum|S.pseudoglobulus	Psi_DN23770_c0_g2_i1.p1	-	endoplasmin [Agrilus planipennis]	Endoplasmin OS=Rattus norvegicus OX=10116 GN=Hsp90b1 PE=1 SV=2	HSP90	GO:0003674,GO:0005488,GO:0005515,GO:0005575,GO:0005576,GO:0005615,GO:0006457,GO:0006950,GO:0007275,GO:0007494,GO:0008150,GO:0009266,GO:0009408,GO:0009628,GO:0009653,GO:0009987,GO:0032501,GO:0032502,GO:0033554,GO:0034605,GO:0035239,GO:0035295,GO:0044421,GO:0048546,GO:0048565,GO:0048731,GO:0048856,GO:0050896,GO:0051082,GO:0051716,GO:0055123,GO:0061031	-	ko:K09487	ko04141,ko04151,ko04626,ko04657,ko04915,ko04918,ko05200,ko05215,ko05418,map04141,map04151,map04626,map04657,map04915,map04918,map05200,map05215,map05418	-	-	-	ko00000,ko00001,ko03110	-	-	-	39KMU@33154,3CNVB@33208,3E51N@33213,41WB5@6656,COG0326@1,KOG0020@2759	O
OG0013188	P.simillimum|S.pseudoglobulus	Psi_DN23939_c0_g1_i1.p1	-	-	-	-	-	-	-	-	-	-	-	-	-	-	-	-	-
OG0013189	P.simillimum|S.pseudoglobulus	Psi_DN23990_c0_g1_i1.p1	-	LOW QUALITY PROTEIN: low-density lipoprotein receptor-related protein 4-like [Pomacea canaliculata]	Macrophage receptor MARCO OS=Mus musculus OX=10090 GN=Marco PE=1 SV=1	SRCR|DUF5050|Ldl_recept_b	-	-	ko:K20051	-	-	-	-	ko00000,ko04131	-	-	-	38B6M@33154,3B9HR@33208,3CTYV@33213,KOG1215@1,KOG1215@2759	T
OG0013190	P.simillimum|S.pseudoglobulus	Psi_DN24124_c0_g1_i1.p2	XCC2107	IS1595 family transposase [Cupriavidus sp. HMR-1] EKZ96674.1 hypothetical protein D769_24438 [Cupriavidus sp. HMR-1]	Uncharacterized protein in transposable element ISH50 OS=Halobacterium salinarum (strain ATCC 700922 / JCM 11081 / NRC-1) OX=64091 GN=VNG_0918H PE=4 SV=2	Zn_Tnp_IS1595|DDE_Tnp_IS1595	-	-	-	-	-	-	-	-	-	-	-	1NUTK@1224,2WFCS@28216,COG3677@1,COG3677@2	L
OG0013191	P.simillimum|S.pseudoglobulus	Psi_DN24281_c0_g1_i1.p2	Chd64	myophilin-like [Pomacea canaliculata]	Myophilin OS=Echinococcus granulosus OX=6210 PE=2 SV=1	CH|Calponin	GO:0000976,GO:0000977,GO:0000978,GO:0000987,GO:0001012,GO:0001067,GO:0003008,GO:0003012,GO:0003674,GO:0003676,GO:0003677,GO:0003690,GO:0003779,GO:0005488,GO:0005515,GO:0005575,GO:0005622,GO:0005623,GO:0005737,GO:0005856,GO:0005865,GO:0006936,GO:0006939,GO:0007154,GO:0007165,GO:0008092,GO:0008150,GO:0009719,GO:0009725,GO:0009755,GO:0009987,GO:0010033,GO:0015629,GO:0023052,GO:0030016,GO:0030017,GO:…	-	ko:K20526	-	-	-	-	ko00000,ko04131	-	-	-	39VUB@33154,3BGB2@33208,3D1Q3@33213,3SJFH@50557,41TC2@6656,449BM@7088,COG5199@1,KOG2046@2759	Z
OG0013192	P.simillimum|S.pseudoglobulus	Psi_DN24293_c0_g1_i1.p1	-	-	-	-	-	-	-	-	-	-	-	-	-	-	-	-	-
OG0013193	P.simillimum|S.pseudoglobulus	Psi_DN24504_c0_g1_i1.p1	-	-	-	-	-	-	-	-	-	-	-	-	-	-	-	-	-
OG0013194	P.simillimum|S.pseudoglobulus	Psi_DN24862_c0_g1_i1.p1	-	ganglioside GM2 activator-like isoform X1 [Pomacea canaliculata]	Ganglioside GM2 activator OS=Homo sapiens OX=9606 GN=GM2A PE=1 SV=4	E1_DerP2_DerF2	-	-	ko:K12383	ko04142,map04142	-	-	-	ko00000,ko00001,ko04147	-	-	-	2CH2M@1,2S05S@2759	S
OG0011652	P.simillimum|S.pseudoglobulus	Psi_DN24896_c0_g1_i1.p1	-	-	-	-	-	-	-	-	-	-	-	-	-	-	-	-	-
OG0013195	P.simillimum|S.pseudoglobulus	Psi_DN24936_c0_g1_i1.p1	-	-	-	Bap31_Bap29_C	-	-	-	-	-	-	-	-	-	-	-	-	-
OG0013196	P.simillimum|S.pseudoglobulus	Psi_DN25049_c0_g1_i1.p1	-	hypothetical protein CSKR_3206s [Clonorchis sinensis]	-	-	-	-	-	-	-	-	-	-	-	-	-	2CMP4@1,2QR56@2759,39VQX@33154,3BR69@33208,3D755@33213	S
OG0009656	P.simillimum|S.pseudoglobulus	Psi_DN25733_c0_g1_i1.p1	-	hypothetical protein [Bacillus sp. YN-1]	-	-	-	-	-	-	-	-	-	-	-	-	-	39Y6T@33154,3BEGN@33208,3CZ7K@33213,KOG1075@1,KOG1075@2759	G
OG0013197	P.simillimum|S.pseudoglobulus	Psi_DN25928_c0_g1_i1.p1	EIF3E	eukaryotic translation initiation factor 3 subunit E-A-like [Pomacea canaliculata]	Eukaryotic translation initiation factor 3 subunit E-A OS=Danio rerio OX=7955 GN=eif3ea PE=2 SV=2	eIF3_N	GO:0000184,GO:0000956,GO:0003674,GO:0003676,GO:0003723,GO:0003743,GO:0005488,GO:0005515,GO:0005575,GO:0005622,GO:0005623,GO:0005634,GO:0005654,GO:0005737,GO:0005829,GO:0005852,GO:0006139,GO:0006401,GO:0006402,GO:0006412,GO:0006413,GO:0006417,GO:0006446,GO:0006518,GO:0006725,GO:0006807,GO:0008135,GO:0008150,GO:0008152,GO:0009056,GO:0009057,GO:0009058,GO:0009059,GO:0009889,GO:0009890,GO:0009891,GO:…	-	ko:K03250	ko03013,ko05160,map03013,map05160	-	-	-	ko00000,ko00001,ko03012,ko03051,ko04147	-	-	-	38C5H@33154,3BAPV@33208,3CZ3T@33213,KOG2758@1,KOG2758@2759	J
OG0013198	P.simillimum|S.pseudoglobulus	Psi_DN25928_c0_g2_i1.p1	EIF3E	eukaryotic translation initiation factor 3 subunit E-A-like [Pomacea canaliculata]	Eukaryotic translation initiation factor 3 subunit E OS=Xenopus tropicalis OX=8364 GN=eif3e PE=2 SV=1	PCI	-	-	ko:K03250	ko03013,ko05160,map03013,map05160	-	-	-	ko00000,ko00001,ko03012,ko03051,ko04147	-	-	-	38C5H@33154,3BAPV@33208,3CZ3T@33213,3J5SI@40674,48252@7711,4903Q@7742,4JZD8@9263,KOG2758@1,KOG2758@2759	J
OG0008365	P.simillimum|S.pseudoglobulus	Psi_DN25991_c0_g1_i1.p1	-	PREDICTED: tumor necrosis factor-inducible gene 6 protein [Poecilia formosa]	Tumor necrosis factor-inducible gene 6 protein OS=Mus musculus OX=10090 GN=Tnfaip6 PE=2 SV=1	CUB	-	-	-	-	-	-	-	-	-	-	-	-	-
OG0013199	P.simillimum|S.pseudoglobulus	Psi_DN26012_c0_g1_i1.p1	-	hypothetical protein D915_03756 [Fasciola hepatica]	-	-	-	-	-	-	-	-	-	-	-	-	-	-	-
OG0013200	P.simillimum|S.pseudoglobulus	Psi_DN26202_c0_g1_i1.p1	-	Pr112 gag-pol polyprotein precursor [Avian leukosis virus]	Gag polyprotein OS=Avian leukosis virus RSA OX=269446 GN=gag PE=3 SV=1	Gag_p24|zf-CCHC	GO:0003674,GO:0003676,GO:0003677,GO:0003824,GO:0003964,GO:0004175,GO:0004190,GO:0004518,GO:0004519,GO:0004520,GO:0004536,GO:0005488,GO:0005515,GO:0005575,GO:0006139,GO:0006259,GO:0006278,GO:0006308,GO:0006412,GO:0006414,GO:0006417,GO:0006451,GO:0006508,GO:0006518,GO:0006725,GO:0006807,GO:0008150,GO:0008152,GO:0008233,GO:0008907,GO:0009056,GO:0009057,GO:0009058,GO:0009059,GO:0009889,GO:0009987,GO:…	-	-	-	-	-	-	-	-	-	-	4QAR6@10239,4QP7M@11632,4R0PM@35268	J
OG0013201	P.simillimum|S.pseudoglobulus	Psi_DN2630_c0_g1_i1.p1	-	CD63 antigen-like [Pomacea canaliculata] PVD37729.1 hypothetical protein C0Q70_00330 [Pomacea canaliculata]	CD63 antigen OS=Oryctolagus cuniculus OX=9986 GN=CD63 PE=2 SV=2	Tetraspanin	GO:0005575,GO:0005623,GO:0005886,GO:0005887,GO:0007154,GO:0007165,GO:0007166,GO:0008150,GO:0009987,GO:0016020,GO:0016021,GO:0023052,GO:0031224,GO:0031226,GO:0044425,GO:0044459,GO:0044464,GO:0050789,GO:0050794,GO:0050896,GO:0051716,GO:0065007,GO:0071944	-	ko:K06497	ko04142,ko05205,map04142,map05205	-	-	-	ko00000,ko00001,ko04090,ko04147	-	-	-	3A1WV@33154,3BQQH@33208,3D7UM@33213,KOG3882@1,KOG3882@2759	O
OG0013202	P.simillimum|S.pseudoglobulus	Psi_DN26375_c0_g1_i1.p1	-	-	-	-	-	-	-	-	-	-	-	-	-	-	-	-	-
OG0000684	P.simillimum|S.pseudoglobulus	Psi_DN27972_c0_g1_i1.p1	-	-	-	-	-	-	-	-	-	-	-	-	-	-	-	-	-
OG0013203	P.simillimum|S.pseudoglobulus	Psi_DN2802_c0_g1_i1.p1	-	-	-	-	-	-	-	-	-	-	-	-	-	-	-	-	-
OG0013204	P.simillimum|S.pseudoglobulus	Psi_DN2804_c0_g1_i1.p1	npm1	hypothetical protein A3Q56_00253 [Intoshia linei]	Mitotic apparatus protein p62 OS=Lytechinus pictus OX=7653 PE=2 SV=1	Nucleoplasmin	-	-	ko:K11276	-	-	-	-	ko00000,ko03036	-	-	-	38BWG@33154,3BE75@33208,3CWG8@33213,KOG0488@1,KOG0488@2759	K
OG0013205	P.simillimum|S.pseudoglobulus	Psi_DN28069_c0_g1_i1.p2	-	-	-	-	-	-	-	-	-	-	-	-	-	-	-	-	-
OG0013206	P.simillimum|S.pseudoglobulus	Psi_DN28081_c0_g1_i1.p1	-	uncharacterized protein LOC112573628 [Pomacea canaliculata] PVD23759.1 hypothetical protein C0Q70_17032 [Pomacea canaliculata]	-	-	-	-	-	-	-	-	-	-	-	-	-	-	-
OG0013207	P.simillimum|S.pseudoglobulus	Psi_DN2832_c0_g2_i1.p1	-	-	-	-	-	-	-	-	-	-	-	-	-	-	-	-	-
OG0009657	P.simillimum|S.pseudoglobulus	Psi_DN28613_c0_g1_i1.p1	-	-	-	-	-	-	-	-	-	-	-	-	-	-	-	-	-
OG0013208	P.simillimum|S.pseudoglobulus	Psi_DN28651_c0_g2_i1.p1	-	uncharacterized protein LOC110447575 [Mizuhopecten yessoensis] OWF52600.1 Insoluble matrix shell protein 5 [Mizuhopecten yessoensis]	Probable calcium-binding protein CML11 OS=Oryza sativa subsp. japonica OX=39947 GN=CML11 PE=2 SV=1	EF-hand_8	-	-	-	-	-	-	-	-	-	-	-	-	-
OG0013209	P.simillimum|S.pseudoglobulus	Psi_DN2866_c0_g1_i1.p1	-	hypothetical protein A3Q56_00836 [Intoshia linei]	-	-	-	-	-	-	-	-	-	-	-	-	-	-	-
OG0013210	P.simillimum|S.pseudoglobulus	Psi_DN2898_c0_g1_i1.p1	-	uncharacterized protein LOC112554891 [Pomacea canaliculata]	-	-	-	-	-	-	-	-	-	-	-	-	-	-	-
OG0013211	P.simillimum|S.pseudoglobulus	Psi_DN2902_c0_g1_i1.p1	-	hypothetical protein BRAFLDRAFT_85664 [Branchiostoma floridae] EEN54130.1 hypothetical protein BRAFLDRAFT_85664, partial [Branchiostoma floridae]	Scavenger receptor cysteine-rich type 1 protein M130 OS=Canis lupus familiaris OX=9615 GN=CD163 PE=2 SV=1	SRCR	-	-	ko:K13912	ko04970,map04970	-	-	-	ko00000,ko00001	-	-	-	39NKY@33154,3CQ55@33208,KOG1480@1,KOG1480@2759,KOG2649@1,KOG2649@2759,KOG3538@1,KOG3538@2759,KOG3611@1,KOG3611@2759,KOG4297@1,KOG4297@2759,KOG4475@1,KOG4475@2759	T
OG0013212	P.simillimum|S.pseudoglobulus	Psi_DN29346_c0_g2_i1.p1	EIF3B	eukaryotic translation initiation factor 3 subunit B-like [Pomacea canaliculata] PVD39291.1 hypothetical protein C0Q70_01920, partial [Pomacea canaliculata]	Eukaryotic translation initiation factor 3 subunit B OS=Homo sapiens OX=9606 GN=EIF3B PE=1 SV=3	eIF2A	GO:0000003,GO:0002064,GO:0002065,GO:0002066,GO:0003006,GO:0003674,GO:0003676,GO:0003723,GO:0003729,GO:0003743,GO:0005198,GO:0005488,GO:0005515,GO:0005575,GO:0005622,GO:0005623,GO:0005737,GO:0005829,GO:0005852,GO:0006412,GO:0006413,GO:0006417,GO:0006446,GO:0006518,GO:0006807,GO:0007276,GO:0007281,GO:0007292,GO:0008135,GO:0008150,GO:0008152,GO:0009058,GO:0009059,GO:0009888,GO:0009889,GO:0009987,GO:…	-	ko:K03253	ko03013,map03013	-	-	-	ko00000,ko00001,ko03012,ko03019	-	-	-	38C0Z@33154,3BAXD@33208,3CTJB@33213,COG5354@1,KOG2314@2759	J
OG0013213	P.simillimum|S.pseudoglobulus	Psi_DN29361_c1_g1_i1.p1	-	-	-	-	-	-	-	-	-	-	-	-	-	-	-	-	-
OG0013214	P.simillimum|S.pseudoglobulus	Psi_DN29972_c0_g2_i1.p1	-	hypothetical protein BRAFLDRAFT_74510 [Branchiostoma floridae] EEN54825.1 hypothetical protein BRAFLDRAFT_74510 [Branchiostoma floridae]	Short-chain collagen C4 (Fragment) OS=Ephydatia muelleri OX=6052 PE=2 SV=1	-	-	-	-	-	-	-	-	-	-	-	-	2ET5B@1,2SVJ8@2759,3AQ4I@33154,3C05M@33208	-
OG0011645	P.simillimum|S.pseudoglobulus	Psi_DN30164_c0_g1_i1.p1	TEF1	elongation factor 1A, partial [Filamoeba sinensis]	Elongation factor 1-alpha OS=Dictyostelium discoideum OX=44689 GN=eef1a1 PE=1 SV=1	GTP_EFTU	GO:0000166,GO:0000302,GO:0000322,GO:0000323,GO:0000324,GO:0000329,GO:0001882,GO:0001883,GO:0001932,GO:0001933,GO:0003674,GO:0003676,GO:0003723,GO:0003746,GO:0003779,GO:0003785,GO:0003824,GO:0003924,GO:0005488,GO:0005515,GO:0005516,GO:0005525,GO:0005575,GO:0005622,GO:0005623,GO:0005737,GO:0005739,GO:0005773,GO:0005774,GO:0005829,GO:0005840,GO:0005853,GO:0005938,GO:0006403,GO:0006405,GO:0006409,GO:…	-	ko:K03231	ko03013,ko05134,map03013,map05134	-	-	-	ko00000,ko00001,ko03012,ko03016,ko03019,ko04131,ko04147	-	-	-	3X87X@554915,COG5256@1,KOG0052@2759	J
OG0010560	P.simillimum|S.pseudoglobulus	Psi_DN312_c0_g1_i1.p1	-	-	-	-	-	-	-	-	-	-	-	-	-	-	-	-	-
OG0013215	P.simillimum|S.pseudoglobulus	Psi_DN31312_c0_g1_i1.p1	-	-	-	-	-	-	-	-	-	-	-	-	-	-	-	-	-
OG0011653	P.simillimum|S.pseudoglobulus	Psi_DN31445_c0_g1_i1.p1	-	-	-	-	-	-	-	-	-	-	-	-	-	-	-	-	-
OG0013216	P.simillimum|S.pseudoglobulus	Psi_DN31514_c0_g1_i1.p1	Moca-cyp	hypothetical protein C0Q70_04333 [Pomacea canaliculata]	NK-tumor recognition protein OS=Mus musculus OX=10090 GN=Nktr PE=1 SV=4	-	GO:0000375,GO:0000377,GO:0000398,GO:0000413,GO:0003674,GO:0003755,GO:0003824,GO:0005575,GO:0005622,GO:0005623,GO:0005634,GO:0006139,GO:0006396,GO:0006397,GO:0006464,GO:0006725,GO:0006807,GO:0008150,GO:0008152,GO:0008380,GO:0009987,GO:0010467,GO:0016070,GO:0016071,GO:0016853,GO:0016859,GO:0018193,GO:0018208,GO:0019538,GO:0034641,GO:0036211,GO:0043170,GO:0043226,GO:0043227,GO:0043229,GO:0043231,GO:…	5.2.1.8	ko:K01802,ko:K09566	-	-	-	-	ko00000,ko01000,ko03041,ko03110	-	-	-	38D8M@33154,3BBJT@33208,3CS45@33213,3SGYM@50557,41YBD@6656,COG0652@1,KOG0546@2759	O
OG0013217	P.simillimum|S.pseudoglobulus	Psi_DN31656_c0_g1_i1.p1	-	-	-	-	-	-	-	-	-	-	-	-	-	-	-	-	-
OG0013218	P.simillimum|S.pseudoglobulus	Psi_DN31863_c0_g1_i2.p2	-	PREDICTED: dentin sialophosphoprotein-like [Biomphalaria glabrata]	Chitin-binding domain protein cbd-1 OS=Caenorhabditis elegans OX=6239 GN=cbd-1 PE=3 SV=2	CBM_14	-	6.1.1.9	ko:K01873	ko00970,map00970	M00359,M00360	R03665	RC00055,RC00523	ko00000,ko00001,ko00002,ko01000,ko01007,ko03016	-	-	-	29YBV@1,2RXTR@2759,3A4EX@33154,3BSTI@33208,3D9KX@33213,3SMYM@50557,41ZS3@6656,453DJ@7147,45MSA@7148	S
OG0013219	P.simillimum|S.pseudoglobulus	Psi_DN31870_c0_g1_i1.p1	-	RNA-dependent RNA polymerase [Hubei blood fluke virus 1] APG79259.1 RNA-dependent RNA polymerase [Hubei blood fluke virus 1] APG79281.1 RNA-dependent RNA polymerase [Hubei blood fluke virus 1]	-	-	-	-	-	-	-	-	-	-	-	-	-	-	-
OG0013220	P.simillimum|S.pseudoglobulus	Psi_DN31875_c0_g2_i1.p1	-	-	-	-	-	-	-	-	-	-	-	-	-	-	-	-	-
OG0013221	P.simillimum|S.pseudoglobulus	Psi_DN3190_c0_g1_i1.p2	-	hypothetical protein C0Q70_03028 [Pomacea canaliculata]	Sialin OS=Ovis aries OX=9940 GN=SLC17A5 PE=2 SV=1	MFS_1	-	-	ko:K12301	ko04142,map04142	-	-	-	ko00000,ko00001,ko02000	2.A.1.14.10	-	-	38CXA@33154,3BBSD@33208,3CR7D@33213,KOG2532@1,KOG2532@2759	G
OG0013222	P.simillimum|S.pseudoglobulus	Psi_DN32003_c0_g1_i1.p1	-	-	-	-	-	-	-	-	-	-	-	-	-	-	-	-	-
OG0013223	P.simillimum|S.pseudoglobulus	Psi_DN32140_c0_g1_i1.p2	-	-	-	-	-	-	-	-	-	-	-	-	-	-	-	-	-
OG0005604	P.simillimum|S.pseudoglobulus	Psi_DN32359_c0_g1_i2.p1	-	-	-	-	-	-	-	-	-	-	-	-	-	-	-	-	-
OG0013224	P.simillimum|S.pseudoglobulus	Psi_DN32563_c0_g1_i1.p1	NPC2	NPC intracellular cholesterol transporter 2-like isoform X1 [Pomacea canaliculata] XP_025106056.1 NPC intracellular cholesterol transporter 2-like isoform X2 [Pomacea canaliculata]	NPC intracellular cholesterol transporter 2 OS=Homo sapiens OX=9606 GN=NPC2 PE=1 SV=1	E1_DerP2_DerF2	GO:0000323,GO:0001775,GO:0002252,GO:0002263,GO:0002274,GO:0002275,GO:0002283,GO:0002366,GO:0002376,GO:0002443,GO:0002444,GO:0002446,GO:0003674,GO:0005215,GO:0005319,GO:0005488,GO:0005496,GO:0005515,GO:0005575,GO:0005576,GO:0005622,GO:0005623,GO:0005737,GO:0005764,GO:0005766,GO:0005773,GO:0005775,GO:0006810,GO:0006811,GO:0006820,GO:0006869,GO:0006887,GO:0006955,GO:0008150,GO:0008289,GO:0009605,GO:…	-	ko:K13443	ko04142,ko04979,map04142,map04979	-	-	-	ko00000,ko00001,ko02000	2.A.6.6	-	-	3A6QH@33154,3BSPS@33208,3D7Z4@33213,KOG4063@1,KOG4063@2759	S
OG0013225	P.simillimum|S.pseudoglobulus	Psi_DN3326_c0_g1_i1.p1	-	-	-	-	-	-	-	-	-	-	-	-	-	-	-	-	-
OG0013226	P.simillimum|S.pseudoglobulus	Psi_DN33401_c0_g1_i1.p1	-	uncharacterized protein LOC112562282 isoform X2 [Pomacea canaliculata]	Protein usf OS=Aquifex pyrophilus OX=2714 GN=usf PE=4 SV=1	DLH	-	3.1.1.45	ko:K01061	ko00361,ko00364,ko00623,ko01100,ko01110,ko01120,ko01130,map00361,map00364,map00623,map01100,map01110,map01120,map01130	-	R03893,R05510,R05511,R06835,R06838,R08120,R08121,R09136,R09220,R09222	RC01018,RC01906,RC01907,RC02441,RC02467,RC02468,RC02674,RC02675,RC02686	ko00000,ko00001,ko01000	-	-	-	3A7FU@33154,COG0412@1,KOG3043@2759	Q
OG0013227	P.simillimum|S.pseudoglobulus	Psi_DN33516_c0_g1_i1.p1	HNRNPA2B1	heterogeneous nuclear ribonucleoprotein A3 homolog 2-like isoform X6 [Pomacea canaliculata] PVD35744.1 hypothetical protein C0Q70_02707 [Pomacea canaliculata]	Heterogeneous nuclear ribonucleoprotein A1 OS=Bos taurus OX=9913 GN=HNRNPA1 PE=1 SV=2	RRM_1|RRM_7	GO:0000003,GO:0000122,GO:0000375,GO:0000377,GO:0000380,GO:0000381,GO:0000398,GO:0000723,GO:0000733,GO:0000781,GO:0000785,GO:0000792,GO:0001067,GO:0001069,GO:0001654,GO:0001745,GO:0003006,GO:0003674,GO:0003676,GO:0003677,GO:0003697,GO:0003723,GO:0003725,GO:0003727,GO:0003729,GO:0003730,GO:0003824,GO:0005215,GO:0005488,GO:0005515,GO:0005575,GO:0005576,GO:0005615,GO:0005622,GO:0005623,GO:0005634,GO:…	-	ko:K12741,ko:K13158	ko03040,map03040	-	-	-	ko00000,ko00001,ko03019,ko03041,ko04147	-	-	-	39ST6@33154,3BA81@33208,3CRMB@33213,KOG0118@1,KOG0118@2759	A
OG0013228	P.simillimum|S.pseudoglobulus	Psi_DN34343_c0_g1_i1.p1	-	PREDICTED: profilin-like [Aplysia californica]	-	Profilin	-	-	-	-	-	-	-	-	-	-	-	-	-
OG0006974	P.simillimum|S.pseudoglobulus	Psi_DN3435_c0_g1_i1.p1	-	-	-	-	-	-	-	-	-	-	-	-	-	-	-	-	-
OG0013229	P.simillimum|S.pseudoglobulus	Psi_DN35776_c0_g1_i1.p1	-	prolow-density lipoprotein receptor-related protein 1-like [Pomacea canaliculata]	-	Amnionless	-	-	-	-	-	-	-	-	-	-	-	-	-
OG0013230	P.simillimum|S.pseudoglobulus	Psi_DN3598_c0_g1_i1.p1	-	uncharacterized protein LOC106179736 [Lingula anatina]	-	LPMO_10	-	-	-	-	-	-	-	-	-	-	-	28N9R@1,2QUV5@2759,39X12@33154,3BFSX@33208,3D5M5@33213	S
OG0010561	P.simillimum|S.pseudoglobulus	Psi_DN36166_c0_g1_i1.p1	-	nucleoprotein [Fujian dimarhabdovirus]	-	-	-	-	-	-	-	-	-	-	-	-	-	-	-
OG0013231	P.simillimum|S.pseudoglobulus	Psi_DN36338_c0_g1_i1.p1	-	-	-	-	-	-	-	-	-	-	-	-	-	-	-	-	-
OG0009656	P.simillimum|S.pseudoglobulus	Psi_DN37335_c0_g1_i1.p1	-	putative RNA-directed DNA polymerase from mobile element jockey-like [Apostichopus japonicus]	-	-	-	-	-	-	-	-	-	-	-	-	-	39Y6T@33154,3BEGN@33208,3CZ7K@33213,KOG1075@1,KOG1075@2759	G
OG0013232	P.simillimum|S.pseudoglobulus	Psi_DN37730_c0_g1_i1.p2	-	-	-	-	-	-	-	-	-	-	-	-	-	-	-	-	-
OG0013233	P.simillimum|S.pseudoglobulus	Psi_DN37978_c0_g1_i1.p1	-	-	-	CCD48	-	-	-	-	-	-	-	-	-	-	-	-	-
OG0013234	P.simillimum|S.pseudoglobulus	Psi_DN38571_c0_g1_i1.p1	mt:ND4	NADH dehydrogenase subunit 4 [Lineus viridis] ACO40321.1 NADH dehydrogenase subunit 4 (mitochondrion) [Lineus viridis]	NADH-ubiquinone oxidoreductase chain 4 OS=Anopheles gambiae OX=7165 GN=mt:ND4 PE=3 SV=1	Proton_antipo_M	-	1.6.5.3	ko:K03881	ko00190,ko01100,ko04714,ko04723,ko05012,map00190,map01100,map04714,map04723,map05012	M00142	R11945	RC00061	ko00000,ko00001,ko00002,ko01000,ko03029	3.D.1.6	-	-	39UFQ@33154,3BDEW@33208,3D0T7@33213,3SNAJ@50557,422HB@6656,452UB@7147,45EBY@7148,COG1008@1,KOG4845@2759	C
OG0011654	P.simillimum|S.pseudoglobulus	Psi_DN38679_c0_g1_i1.p1	-	PREDICTED: epididymal sperm-binding protein 1-like [Lepisosteus oculatus]	72 kDa type IV collagenase OS=Rattus norvegicus OX=10116 GN=Mmp2 PE=1 SV=2	fn2|fn2|fn2|fn2	-	-	-	-	-	-	-	-	-	-	-	39SEW@33154,3B9DD@33208,3CVA2@33213,488CT@7711,48ZJM@7742,4A1JX@7898,KOG1565@1,KOG1565@2759	OW
OG0013236	P.simillimum|S.pseudoglobulus	Psi_DN39240_c0_g1_i1.p1	-	-	-	-	-	-	-	-	-	-	-	-	-	-	-	-	-
OG0011655	P.simillimum|S.pseudoglobulus	Psi_DN39360_c0_g1_i1.p1	-	hypothetical protein BOX15_Mlig029833g1 [Macrostomum lignano]	-	-	-	-	-	-	-	-	-	-	-	-	-	-	-
OG0013237	P.simillimum|S.pseudoglobulus	Psi_DN39382_c0_g1_i1.p1	-	RNA-dependent RNA polymerase [Hubei blood fluke virus 2] APG79257.1 RNA-dependent RNA polymerase [Hubei blood fluke virus 2] APG79279.1 RNA-dependent RNA polymerase [Hubei blood fluke virus 2]	RNA-directed RNA polymerase L OS=Uukuniemi virus (strain S23) OX=487099 GN=L PE=3 SV=1	-	-	-	-	-	-	-	-	-	-	-	-	-	-
OG0013238	P.simillimum|S.pseudoglobulus	Psi_DN39422_c0_g1_i1.p1	-	-	-	-	-	-	-	-	-	-	-	-	-	-	-	-	-
OG0013239	P.simillimum|S.pseudoglobulus	Psi_DN39531_c0_g1_i1.p1	CYC1	cytochrome c1, heme protein, mitochondrial-like [Pomacea canaliculata] PVD21452.1 hypothetical protein C0Q70_19625 [Pomacea canaliculata]	Cytochrome c1, heme protein, mitochondrial OS=Bos taurus OX=9913 GN=CYC1 PE=1 SV=2	Cytochrom_C1	GO:0003674,GO:0003824,GO:0005575,GO:0005622,GO:0005623,GO:0005737,GO:0005739,GO:0005740,GO:0005743,GO:0005746,GO:0005750,GO:0006091,GO:0006119,GO:0006122,GO:0006139,GO:0006163,GO:0006164,GO:0006725,GO:0006753,GO:0006754,GO:0006793,GO:0006796,GO:0006807,GO:0006810,GO:0006811,GO:0006812,GO:0006839,GO:0007275,GO:0007568,GO:0008150,GO:0008152,GO:0008340,GO:0009055,GO:0009058,GO:0009117,GO:0009123,GO:…	-	ko:K00413	ko00190,ko01100,ko02020,ko04260,ko04714,ko04932,ko05010,ko05012,ko05016,map00190,map01100,map02020,map04260,map04714,map04932,map05010,map05012,map05016	M00151,M00152	-	-	ko00000,ko00001,ko00002	-	-	-	38BPE@33154,3BEX1@33208,3CTP7@33213,480MT@7711,COG2857@1,KOG3052@2759	C
OG0013240	P.simillimum|S.pseudoglobulus	Psi_DN39547_c0_g2_i1.p1	-	uncharacterized protein LOC112573204 [Pomacea canaliculata]	-	NDUF_B6	GO:0003674,GO:0003824,GO:0003954,GO:0005575,GO:0005622,GO:0005623,GO:0005737,GO:0005739,GO:0005740,GO:0005743,GO:0005746,GO:0005747,GO:0006091,GO:0006119,GO:0006120,GO:0006139,GO:0006163,GO:0006725,GO:0006753,GO:0006793,GO:0006796,GO:0006807,GO:0008150,GO:0008152,GO:0009117,GO:0009123,GO:0009126,GO:0009141,GO:0009144,GO:0009150,GO:0009161,GO:0009167,GO:0009199,GO:0009205,GO:0009259,GO:0009987,GO:…	-	ko:K03962	ko00190,ko01100,ko04714,ko04723,ko04932,ko05010,ko05012,ko05016,map00190,map01100,map04714,map04723,map04932,map05010,map05012,map05016	M00147	-	-	ko00000,ko00001,ko00002	3.D.1.6	-	-	3A56I@33154,3BRT2@33208,3D8NN@33213,KOG4633@1,KOG4633@2759	C
OG0013241	P.simillimum|S.pseudoglobulus	Psi_DN39616_c0_g1_i1.p1	-	PREDICTED: uncharacterized protein LOC106057366 [Biomphalaria glabrata]	-	-	-	-	-	-	-	-	-	-	-	-	-	-	-
OG0013242	P.simillimum|S.pseudoglobulus	Psi_DN39762_c0_g2_i1.p2	BPIFC	hypothetical protein LOTGIDRAFT_231708 [Lottia gigantea] ESO96904.1 hypothetical protein LOTGIDRAFT_231708 [Lottia gigantea]	Lipopolysaccharide-binding protein OS=Bos taurus OX=9913 GN=LBP PE=2 SV=1	LBP_BPI_CETP	GO:0001530,GO:0003674,GO:0005488,GO:0005543,GO:0008289,GO:0043167,GO:0043168,GO:0097367	-	ko:K05399	ko04064,ko04620,ko05132,ko05152,map04064,map04620,map05132,map05152	-	-	-	ko00000,ko00001,ko02000,ko04147	1.C.40.1.2	-	-	38WKA@33154,3BGZ4@33208,3D0RZ@33213,484BY@7711,48Z42@7742,4A29F@7898,KOG4160@1,KOG4160@2759	V
OG0013243	P.simillimum|S.pseudoglobulus	Psi_DN39979_c0_g2_i1.p1	GIN1	PREDICTED: uncharacterized protein LOC101240796 [Hydra vulgaris]	Gypsy retrotransposon integrase-like protein 1 OS=Homo sapiens OX=9606 GN=GIN1 PE=1 SV=3	Integrase_H2C2|rve|PHD	-	-	-	-	-	-	-	-	-	-	-	38F2S@33154,3BI3C@33208,COG2801@1,KOG0017@2759	L
OG0013244	P.simillimum|S.pseudoglobulus	Psi_DN40511_c0_g2_i1.p1	-	RNA-dependent RNA polymerase [Hubei qinvirus-like virus 1] APG78069.1 RNA-dependent RNA polymerase [Hubei qinvirus-like virus 1]	-	-	-	-	-	-	-	-	-	-	-	-	-	-	-
OG0013245	P.simillimum|S.pseudoglobulus	Psi_DN40650_c0_g1_i4.p1	-	-	-	-	-	-	-	-	-	-	-	-	-	-	-	-	-
OG0011656	P.simillimum|S.pseudoglobulus	Psi_DN40763_c0_g1_i1.p1	-	-	-	-	-	-	-	-	-	-	-	-	-	-	-	-	-
OG0013246	P.simillimum|S.pseudoglobulus	Psi_DN40792_c0_g1_i1.p1	hum-10	hypothetical protein D915_04727 [Fasciola hepatica]	-	-	GO:0003674,GO:0005488,GO:0005515	1.6.5.9,2.7.7.6,6.2.1.45	ko:K02999,ko:K03178,ko:K10352,ko:K16743,ko:K17871,ko:K20164	ko00230,ko00240,ko01100,ko03020,ko04120,ko04530,ko05012,map00230,map00240,map01100,map03020,map04120,map04530,map05012	M00182	R00435,R00441,R00442,R00443	RC02795	br01611,ko00000,ko00001,ko00002,ko01000,ko03021,ko03036,ko04121,ko04131,ko04147,ko04812	-	-	-	COG5022@1,KOG0160@2759	Z
OG0011657	P.simillimum|S.pseudoglobulus	Psi_DN40936_c0_g1_i1.p1	-	-	-	-	-	-	-	-	-	-	-	-	-	-	-	-	-
OG0013247	P.simillimum|S.pseudoglobulus	Psi_DN40994_c0_g1_i1.p1	DNAH9	Dynein beta chain [Clonorchis sinensis]	Dynein beta chain, ciliary OS=Heliocidaris crassispina OX=1043166 PE=1 SV=1	DHC_N1	GO:0001539,GO:0003341,GO:0003352,GO:0003356,GO:0003674,GO:0003774,GO:0003777,GO:0003824,GO:0005488,GO:0005515,GO:0005575,GO:0005622,GO:0005623,GO:0005737,GO:0005856,GO:0005858,GO:0005875,GO:0005929,GO:0005930,GO:0006928,GO:0007017,GO:0007018,GO:0007275,GO:0007368,GO:0007389,GO:0008150,GO:0008569,GO:0009799,GO:0009855,GO:0009987,GO:0015630,GO:0016462,GO:0016787,GO:0016817,GO:0016818,GO:0016887,GO:…	-	ko:K10408	ko05016,map05016	-	-	-	ko00000,ko00001,ko04812	-	-	-	38EIS@33154,3BCB2@33208,COG5245@1,KOG3595@2759	Z
OG0013248	P.simillimum|S.pseudoglobulus	Psi_DN41303_c0_g1_i1.p1	-	hypothetical protein C0Q70_19655 [Pomacea canaliculata]	Connective tissue growth factor OS=Bos taurus OX=9913 GN=CTGF PE=2 SV=2	VWC	-	-	ko:K06238	ko04151,ko04510,ko04512,ko04974,ko05165,map04151,map04510,map04512,map04974,map05165	-	-	-	ko00000,ko00001,ko00536,ko04147,ko04516	-	-	-	38DGH@33154,3BA28@33208,KOG3544@1,KOG3544@2759	W
OG0013249	P.simillimum|S.pseudoglobulus	Psi_DN41306_c0_g1_i1.p1	EIF5	eukaryotic translation initiation factor 5-like [Pomacea canaliculata] PVD25900.1 hypothetical protein C0Q70_13564 [Pomacea canaliculata]	Eukaryotic translation initiation factor 5 OS=Homo sapiens OX=9606 GN=EIF5 PE=1 SV=2	W2	GO:0000122,GO:0001731,GO:0002181,GO:0002183,GO:0003674,GO:0003676,GO:0003723,GO:0003743,GO:0003824,GO:0003924,GO:0005488,GO:0005515,GO:0005575,GO:0005622,GO:0005623,GO:0005737,GO:0005829,GO:0005886,GO:0006355,GO:0006357,GO:0006412,GO:0006413,GO:0006417,GO:0006446,GO:0006518,GO:0006807,GO:0008135,GO:0008150,GO:0008152,GO:0009058,GO:0009059,GO:0009889,GO:0009890,GO:0009892,GO:0009987,GO:0010467,GO:…	-	ko:K03262	ko03013,ko04214,map03013,map04214	-	-	-	ko00000,ko00001,ko03012	-	-	-	38DWM@33154,3BE4X@33208,3CWRX@33213,COG1601@1,KOG2767@2759	J
OG0007343	P.simillimum|S.pseudoglobulus	Psi_DN41314_c0_g1_i3.p1	-	-	-	-	-	-	-	-	-	-	-	-	-	-	-	-	-
OG0010562	P.simillimum|S.pseudoglobulus	Psi_DN41317_c0_g1_i2.p1	-	-	-	-	-	-	-	-	-	-	-	-	-	-	-	-	-
OG0008680	P.simillimum|S.pseudoglobulus	Psi_DN41367_c0_g1_i1.p1	-	-	-	Toxin_TOLIP	-	-	-	-	-	-	-	-	-	-	-	-	-
OG0013250	P.simillimum|S.pseudoglobulus	Psi_DN4162_c0_g1_i1.p1	-	uncharacterized protein LOC110448613 [Mizuhopecten yessoensis]	-	-	-	-	-	-	-	-	-	-	-	-	-	-	-
OG0013251	P.simillimum|S.pseudoglobulus	Psi_DN41677_c0_g1_i1.p1	MUC5B	kielin/chordin-like protein [Ciona intestinalis]	Intestinal mucin-like protein (Fragment) OS=Rattus norvegicus OX=10116 PE=2 SV=1	Cys_knot	GO:0002218,GO:0002220,GO:0002223,GO:0002253,GO:0002376,GO:0002429,GO:0002682,GO:0002684,GO:0002757,GO:0002758,GO:0002764,GO:0002768,GO:0003674,GO:0005198,GO:0005201,GO:0005575,GO:0005576,GO:0005615,GO:0005622,GO:0005623,GO:0005737,GO:0005794,GO:0005796,GO:0005886,GO:0006464,GO:0006486,GO:0006493,GO:0006807,GO:0007154,GO:0007165,GO:0007166,GO:0008150,GO:0008152,GO:0009058,GO:0009059,GO:0009100,GO:…	-	ko:K03900,ko:K10955,ko:K13908,ko:K21125,ko:K22020	ko04151,ko04510,ko04512,ko04610,ko04611,ko04657,ko04970,ko05146,ko05165,ko05226,map04151,map04510,map04512,map04610,map04611,map04657,map04970,map05146,map05165,map05226	-	-	-	ko00000,ko00001,ko03110,ko04131,ko04147,ko04516	-	-	-	38BYG@33154,3BBY5@33208,3CRZ6@33213,4839A@7711,48WYQ@7742,49R8D@7898,KOG1216@1,KOG1216@2759	VW
OG0013252	P.simillimum|S.pseudoglobulus	Psi_DN41734_c0_g1_i1.p1	-	hypothetical protein C0Q70_08302 [Pomacea canaliculata]	-	-	-	-	-	-	-	-	-	-	-	-	-	-	-
OG0013253	P.simillimum|S.pseudoglobulus	Psi_DN41782_c0_g1_i1.p2	-	-	-	-	-	-	-	-	-	-	-	-	-	-	-	-	-
OG0013254	P.simillimum|S.pseudoglobulus	Psi_DN41782_c0_g2_i1.p1	-	SHG [Littorina littorea]	-	-	-	-	-	-	-	-	-	-	-	-	-	-	-
OG0013255	P.simillimum|S.pseudoglobulus	Psi_DN41812_c0_g2_i2.p1	TEF1	elongation factor 1A, partial [Schizoplasmodiopsis amoeboidea]	Elongation factor 1-alpha OS=Dictyostelium discoideum OX=44689 GN=eef1a1 PE=1 SV=1	GTP_EFTU|GTP_EFTU_D2	GO:0000166,GO:0000302,GO:0000322,GO:0000323,GO:0000324,GO:0000329,GO:0001882,GO:0001883,GO:0001932,GO:0001933,GO:0003674,GO:0003676,GO:0003723,GO:0003746,GO:0003779,GO:0003785,GO:0003824,GO:0003924,GO:0005488,GO:0005515,GO:0005516,GO:0005525,GO:0005575,GO:0005622,GO:0005623,GO:0005737,GO:0005739,GO:0005773,GO:0005774,GO:0005829,GO:0005840,GO:0005853,GO:0005938,GO:0006403,GO:0006405,GO:0006409,GO:…	-	ko:K03231	ko03013,ko05134,map03013,map05134	-	-	-	ko00000,ko00001,ko03012,ko03016,ko03019,ko04131,ko04147	-	-	-	3X87X@554915,COG5256@1,KOG0052@2759	J
OG0013256	P.simillimum|S.pseudoglobulus	Psi_DN41824_c0_g2_i1.p1	LGALS8	galectin-3 [Littorina littorea]	Galectin-7 OS=Mus musculus OX=10090 GN=Lgals7 PE=2 SV=3	Gal-bind_lectin	GO:0001667,GO:0001775,GO:0001944,GO:0001945,GO:0002252,GO:0002263,GO:0002285,GO:0002312,GO:0002313,GO:0002317,GO:0002335,GO:0002366,GO:0002376,GO:0002520,GO:0002521,GO:0002682,GO:0002684,GO:0002694,GO:0002696,GO:0003674,GO:0005102,GO:0005178,GO:0005488,GO:0005515,GO:0005575,GO:0005576,GO:0005615,GO:0005622,GO:0005623,GO:0005737,GO:0005829,GO:0006914,GO:0006928,GO:0006950,GO:0006952,GO:0006955,GO:…	-	ko:K06832,ko:K10091,ko:K10093	-	-	-	-	ko00000,ko04091,ko04131,ko04516	-	-	-	38F0D@33154,3BAQ8@33208,3D0B9@33213,KOG3587@1,KOG3587@2759	W
OG0013257	P.simillimum|S.pseudoglobulus	Psi_DN41996_c0_g1_i3.p1	-	conotoxin Cl14.12-like [Pomacea canaliculata]	-	-	-	-	-	-	-	-	-	-	-	-	-	-	-
OG0010563	P.simillimum|S.pseudoglobulus	Psi_DN42249_c0_g2_i1.p1	-	hypothetical protein C0Q70_08302 [Pomacea canaliculata]	-	-	-	-	-	-	-	-	-	-	-	-	-	-	-
OG0010563	P.simillimum|S.pseudoglobulus	Psi_DN42249_c1_g1_i1.p1	-	uncharacterized protein LOC112563026 [Pomacea canaliculata]	-	-	-	-	-	-	-	-	-	-	-	-	-	-	-
OG0013258	P.simillimum|S.pseudoglobulus	Psi_DN42260_c0_g1_i1.p1	-	uncharacterized protein LOC112576012 isoform X1 [Pomacea canaliculata]	-	-	-	-	-	-	-	-	-	-	-	-	-	-	-
OG0013259	P.simillimum|S.pseudoglobulus	Psi_DN42319_c0_g2_i1.p1	-	-	-	-	-	-	-	-	-	-	-	-	-	-	-	-	-
OG0010564	P.simillimum|S.pseudoglobulus	Psi_DN42358_c0_g1_i1.p1	-	uncharacterized protein LOC112558186 [Pomacea canaliculata] PVD36381.1 hypothetical protein C0Q70_03363 [Pomacea canaliculata]	-	LPMO_10	-	-	-	-	-	-	-	-	-	-	-	28N9R@1,2QUV5@2759,39X12@33154,3BFSX@33208,3D5M5@33213	S
OG0013260	P.simillimum|S.pseudoglobulus	Psi_DN42371_c0_g1_i1.p2	RPS25	hypothetical protein [Paramecium tetraurelia strain d4-2] CAK57118.1 unnamed protein product [Paramecium tetraurelia]	40S ribosomal protein S25 OS=Danio rerio OX=7955 GN=rps25 PE=2 SV=1	Ribosomal_S25	GO:0000028,GO:0000184,GO:0000956,GO:0002181,GO:0003674,GO:0003676,GO:0003723,GO:0003735,GO:0005198,GO:0005488,GO:0005575,GO:0005622,GO:0005623,GO:0005634,GO:0005654,GO:0005730,GO:0005737,GO:0005773,GO:0005774,GO:0005829,GO:0005840,GO:0005844,GO:0005911,GO:0006139,GO:0006401,GO:0006402,GO:0006412,GO:0006413,GO:0006518,GO:0006605,GO:0006612,GO:0006613,GO:0006614,GO:0006725,GO:0006807,GO:0006810,GO:…	1.5.1.3,2.1.1.45	ko:K02975,ko:K10886,ko:K13998,ko:K20365	ko00240,ko00670,ko00790,ko01100,ko03010,ko03450,map00240,map00670,map00790,map01100,map03010,map03450	M00053,M00126,M00177,M00179,M00841	R00936,R00937,R00939,R00940,R02101,R02235,R02236	RC00109,RC00110,RC00158,RC00219,RC00332	br01610,ko00000,ko00001,ko00002,ko01000,ko03011,ko03400,ko04131	-	-	-	3ZF1G@5878,COG4901@1,KOG1767@2759	J
OG0013261	P.simillimum|S.pseudoglobulus	Psi_DN42392_c0_g2_i1.p1	-	Growth-Arrest-Specific Protein 2 domain protein [Fasciola hepatica]	-	-	-	-	-	-	-	-	-	-	-	-	-	-	-
OG0013262	P.simillimum|S.pseudoglobulus	Psi_DN42412_c0_g1_i1.p1	-	-	-	-	-	-	-	-	-	-	-	-	-	-	-	-	-
OG0013263	P.simillimum|S.pseudoglobulus	Psi_DN42466_c0_g1_i1.p1	-	uncharacterized protein LOC110448443 [Mizuhopecten yessoensis]	-	-	-	-	-	-	-	-	-	-	-	-	-	-	-
OG0013264	P.simillimum|S.pseudoglobulus	Psi_DN42519_c0_g1_i1.p1	-	-	-	-	-	-	-	-	-	-	-	-	-	-	-	-	-
OG0013265	P.simillimum|S.pseudoglobulus	Psi_DN42606_c0_g1_i1.p1	-	hypothetical protein D915_08384 [Fasciola hepatica]	-	-	-	-	-	-	-	-	-	-	-	-	-	-	-
OG0013266	P.simillimum|S.pseudoglobulus	Psi_DN42826_c0_g2_i1.p1	-	hypothetical protein LOTGIDRAFT_233329 [Lottia gigantea] ESO92083.1 hypothetical protein LOTGIDRAFT_233329 [Lottia gigantea]	Dopamine beta-hydroxylase OS=Mus musculus OX=10090 GN=Dbh PE=1 SV=2	Cu2_monoox_C	-	-	-	-	-	-	-	-	-	-	-	38HJ6@33154,3CKIV@33208,3DIHK@33213,KOG3568@1,KOG3568@2759	E
OG0013267	P.simillimum|S.pseudoglobulus	Psi_DN42832_c0_g1_i1.p1	-	hypothetical protein D915_02393 [Fasciola hepatica]	-	-	-	-	ko:K19326	-	-	-	-	ko00000,ko03036	-	-	-	38C3M@33154,3BCXH@33208,3CWUW@33213,COG5069@1,KOG0516@2759	Z
OG0013268	P.simillimum|S.pseudoglobulus	Psi_DN42869_c0_g1_i2.p2	-	hypothetical protein D915_04167 [Fasciola hepatica]	-	-	-	-	-	-	-	-	-	-	-	-	-	-	-
OG0013269	P.simillimum|S.pseudoglobulus	Psi_DN42957_c0_g1_i1.p1	-	hypothetical protein X801_00669, partial [Opisthorchis viverrini]	-	-	-	-	-	-	-	-	-	-	-	-	-	-	-
OG0007678	P.simillimum|S.pseudoglobulus	Psi_DN43062_c0_g1_i1.p1	-	hypothetical protein [Wuhan insect virus 15] APG78076.1 hypothetical protein [Wuhan insect virus 15]	-	-	-	-	-	-	-	-	-	-	-	-	-	-	-
OG0006517	P.simillimum|S.pseudoglobulus	Psi_DN43064_c0_g1_i2.p1	-	-	-	-	-	-	-	-	-	-	-	-	-	-	-	-	-
OG0013270	P.simillimum|S.pseudoglobulus	Psi_DN43065_c0_g1_i1.p1	-	uncharacterized protein LOC112558366 [Pomacea canaliculata]	-	-	-	-	-	-	-	-	-	-	-	-	-	-	-
OG0013271	P.simillimum|S.pseudoglobulus	Psi_DN43241_c0_g2_i1.p2	-	uncharacterized protein LOC110451492 [Mizuhopecten yessoensis]	-	-	-	-	-	-	-	-	-	-	-	-	-	39ZQV@33154,3BIZ8@33208,COG2801@1,KOG0017@2759	K
OG0011658	P.simillimum|S.pseudoglobulus	Psi_DN43257_c0_g1_i2.p1	-	-	-	-	-	-	-	-	-	-	-	-	-	-	-	-	-
OG0013272	P.simillimum|S.pseudoglobulus	Psi_DN43266_c0_g1_i1.p1	-	-	-	-	-	-	-	-	-	-	-	-	-	-	-	-	-
OG0009077	P.simillimum|S.pseudoglobulus	Psi_DN43458_c0_g1_i1.p1	-	PREDICTED: deleted in malignant brain tumors 1 protein-like, partial [Amphimedon queenslandica]	Scavenger receptor cysteine-rich domain-containing group B protein OS=Mus musculus OX=10090 GN=Ssc4d PE=2 SV=2	DUF1664|SRCR	GO:0001885,GO:0002064,GO:0003158,GO:0003674,GO:0005488,GO:0005575,GO:0005911,GO:0005912,GO:0005918,GO:0006810,GO:0006950,GO:0007043,GO:0007275,GO:0007424,GO:0008150,GO:0009888,GO:0009987,GO:0016043,GO:0022607,GO:0030054,GO:0030154,GO:0030246,GO:0030855,GO:0032501,GO:0032502,GO:0033554,GO:0034329,GO:0034330,GO:0034331,GO:0034976,GO:0035002,GO:0035150,GO:0035151,GO:0035152,GO:0035159,GO:0042044,GO:…	-	ko:K09624	-	-	-	-	ko00000,ko01000,ko01002	-	-	-	28KTA@1,2QT9G@2759,39TQE@33154,3BKF0@33208	S
OG0013273	P.simillimum|S.pseudoglobulus	Psi_DN43508_c0_g1_i1.p1	-	-	-	-	-	-	-	-	-	-	-	-	-	-	-	-	-
OG0013274	P.simillimum|S.pseudoglobulus	Psi_DN4354_c0_g1_i1.p2	-	-	-	zinc_ribbon_15	-	-	-	-	-	-	-	-	-	-	-	-	-
OG0013275	P.simillimum|S.pseudoglobulus	Psi_DN43556_c0_g1_i1.p1	DNAH9	ATPase family protein [Fasciola hepatica]	Dynein beta chain, ciliary OS=Tripneustes gratilla OX=7673 PE=1 SV=1	DHC_N2|AAA_6	GO:0001539,GO:0003341,GO:0003352,GO:0003356,GO:0003674,GO:0003774,GO:0003777,GO:0003824,GO:0005488,GO:0005515,GO:0005575,GO:0005622,GO:0005623,GO:0005737,GO:0005856,GO:0005858,GO:0005875,GO:0005929,GO:0005930,GO:0006928,GO:0007017,GO:0007018,GO:0007275,GO:0007368,GO:0007389,GO:0008150,GO:0008569,GO:0009799,GO:0009855,GO:0009987,GO:0015630,GO:0016462,GO:0016787,GO:0016817,GO:0016818,GO:0016887,GO:…	-	ko:K10408	ko05016,map05016	-	-	-	ko00000,ko00001,ko04812	-	-	-	38EIS@33154,3BCB2@33208,3CW7I@33213,COG5245@1,KOG3595@2759	Z
OG0013276	P.simillimum|S.pseudoglobulus	Psi_DN43556_c0_g2_i1.p1	DNAH9	ATPase family protein [Fasciola hepatica]	Dynein beta chain, ciliary OS=Heliocidaris crassispina OX=1043166 PE=1 SV=1	DHC_N2	GO:0001539,GO:0003341,GO:0003352,GO:0003356,GO:0003674,GO:0003774,GO:0003777,GO:0003824,GO:0005488,GO:0005515,GO:0005575,GO:0005622,GO:0005623,GO:0005737,GO:0005856,GO:0005858,GO:0005875,GO:0005929,GO:0005930,GO:0006928,GO:0007017,GO:0007018,GO:0007275,GO:0007368,GO:0007389,GO:0008150,GO:0008569,GO:0009799,GO:0009855,GO:0009987,GO:0015630,GO:0016462,GO:0016787,GO:0016817,GO:0016818,GO:0016887,GO:…	-	ko:K10408	ko05016,map05016	-	-	-	ko00000,ko00001,ko04812	-	-	-	38EIS@33154,3BCB2@33208,3CW7I@33213,COG5245@1,KOG3595@2759	Z
OG0013277	P.simillimum|S.pseudoglobulus	Psi_DN43587_c0_g1_i1.p2	-	-	-	WAP	-	-	-	-	-	-	-	-	-	-	-	-	-
OG0013278	P.simillimum|S.pseudoglobulus	Psi_DN43607_c0_g1_i1.p1	-	-	-	-	-	-	-	-	-	-	-	-	-	-	-	-	-
OG0013279	P.simillimum|S.pseudoglobulus	Psi_DN43665_c0_g1_i1.p1	TPT1	hypothetical protein C0Q70_21183 [Pomacea canaliculata]	Translationally-controlled tumor protein homolog OS=Xenopus laevis OX=8355 GN=tpt1 PE=1 SV=1	TCTP	GO:0000003,GO:0000075,GO:0000077,GO:0000278,GO:0001932,GO:0001934,GO:0003674,GO:0005085,GO:0005488,GO:0005509,GO:0005515,GO:0005575,GO:0005576,GO:0005615,GO:0005622,GO:0005623,GO:0005634,GO:0005654,GO:0005694,GO:0005700,GO:0005737,GO:0005768,GO:0005770,GO:0005771,GO:0005829,GO:0006139,GO:0006259,GO:0006281,GO:0006302,GO:0006725,GO:0006807,GO:0006810,GO:0006811,GO:0006812,GO:0006816,GO:0006873,GO:…	-	ko:K20301	-	-	-	-	ko00000,ko04131	-	-	-	3A0TB@33154,3BHKW@33208,KOG1727@1,KOG1727@2759	DZ
OG0011659	P.simillimum|S.pseudoglobulus	Psi_DN43670_c0_g2_i1.p1	-	hypothetical protein D915_09180 [Fasciola hepatica]	-	-	-	-	-	-	-	-	-	-	-	-	-	-	-
OG0013280	P.simillimum|S.pseudoglobulus	Psi_DN43683_c0_g1_i1.p1	-	phage tail tape measure protein [Escherichia coli] KDX83180.1 phage tail tape measure protein, TP901 family, core region [Escherichia coli 2-222-05_S3_C3]	-	-	-	-	-	-	-	-	-	-	-	-	-	-	-
OG0013281	P.simillimum|S.pseudoglobulus	Psi_DN43754_c0_g1_i1.p1	-	TPA_exp: pol polyprotein [Schistosoma mansoni]	-	Peptidase_A17	-	-	-	-	-	-	-	-	-	-	-	-	-
OG0013282	P.simillimum|S.pseudoglobulus	Psi_DN43792_c0_g1_i1.p1	-	CD109 antigene-like protein 1 [Littorina littorea]	CD109 antigen OS=Mus musculus OX=10090 GN=Cd109 PE=1 SV=1	A2M_BRD	-	-	-	-	-	-	-	-	-	-	-	38DGN@33154,3BCF2@33208,3CTZZ@33213,COG2373@1,KOG1366@2759	O
OG0013283	P.simillimum|S.pseudoglobulus	Psi_DN43797_c0_g1_i1.p1	-	hypothetical protein A3Q56_07496 [Intoshia linei]	Elongation factor 1-alpha OS=Apis mellifera OX=7460 PE=3 SV=1	GTP_EFTU_D3	-	-	-	-	-	-	-	-	-	-	-	38G33@33154,3BB5I@33208,3CZIS@33213,3SIW3@50557,41TFC@6656,44WR3@7147,45CJQ@7148,COG5256@1,KOG0052@2759	J
OG0013284	P.simillimum|S.pseudoglobulus	Psi_DN43867_c0_g1_i1.p2	MED28	mediator of RNA polymerase II transcription subunit 28-like isoform X1 [Pomacea canaliculata] PVD30803.1 hypothetical protein C0Q70_10078 [Pomacea canaliculata]	Mediator of RNA polymerase II transcription subunit 28 OS=Xenopus tropicalis OX=8364 GN=med28 PE=2 SV=1	Med28	GO:0003674,GO:0003712,GO:0005575,GO:0005622,GO:0005623,GO:0005634,GO:0005654,GO:0005737,GO:0005856,GO:0005938,GO:0006355,GO:0006357,GO:0008150,GO:0009889,GO:0010468,GO:0010556,GO:0015629,GO:0016592,GO:0019219,GO:0019222,GO:0019827,GO:0030863,GO:0030864,GO:0031323,GO:0031326,GO:0031974,GO:0031981,GO:0032501,GO:0032502,GO:0032991,GO:0043226,GO:0043227,GO:0043228,GO:0043229,GO:0043231,GO:0043232,GO:…	-	ko:K15141	-	-	-	-	ko00000,ko03021	-	-	-	2CMY4@1,2QSN9@2759,38HJH@33154,3BF4I@33208,3CVWX@33213	K
OG0011660	P.simillimum|S.pseudoglobulus	Psi_DN43966_c0_g2_i1.p1	-	hemocyanin type 2 protein, partial [Haliotis tuberculata]	Hemocyanin G-type, units Oda to Odg OS=Enteroctopus dofleini OX=267067 GN=ODHCY PE=1 SV=1	Haemocyan_bet_s	-	-	-	-	-	-	-	-	-	-	-	2981X@1,2RF2C@2759,38VHU@33154,3C1SP@33208,3DH6G@33213	S
OG0009658	P.simillimum|S.pseudoglobulus	Psi_DN43966_c0_g3_i1.p1	-	hypothetical protein C0Q70_07288 [Pomacea canaliculata]	Hemocyanin, beta-C chain unit D (Fragment) OS=Helix pomatia OX=6536 PE=1 SV=2	Tyrosinase	-	-	-	-	-	-	-	-	-	-	-	2981X@1,2RF2C@2759,38VHU@33154,3C1SP@33208,3DH6G@33213	S
OG0013285	P.simillimum|S.pseudoglobulus	Psi_DN44069_c0_g2_i1.p1	-	-	-	-	-	-	-	-	-	-	-	-	-	-	-	-	-
OG0013286	P.simillimum|S.pseudoglobulus	Psi_DN44088_c0_g2_i1.p2	-	hypothetical protein C0Q70_17937 [Pomacea canaliculata]	CUB and sushi domain-containing protein 3 OS=Homo sapiens OX=9606 GN=CSMD3 PE=2 SV=3	DUF4448	-	-	-	-	-	-	-	-	-	-	-	-	-
OG0013287	P.simillimum|S.pseudoglobulus	Psi_DN44139_c0_g1_i1.p1	-	LOW QUALITY PROTEIN: uncharacterized protein LOC112573645 [Pomacea canaliculata]	-	-	-	-	-	-	-	-	-	-	-	-	-	38D8A@33154,3BCAR@33208,3CYWB@33213,KOG4338@1,KOG4338@2759	I
OG0013288	P.simillimum|S.pseudoglobulus	Psi_DN44139_c0_g3_i1.p1	-	-	-	-	-	-	-	-	-	-	-	-	-	-	-	-	-
OG0013289	P.simillimum|S.pseudoglobulus	Psi_DN44719_c0_g1_i2.p1	-	anoxia-induced let-like protein [Littorina littorea]	-	-	-	-	-	-	-	-	-	-	-	-	-	-	-
OG0013290	P.simillimum|S.pseudoglobulus	Psi_DN44825_c0_g1_i1.p1	-	-	-	-	-	-	-	-	-	-	-	-	-	-	-	-	-
OG0013291	P.simillimum|S.pseudoglobulus	Psi_DN44860_c0_g1_i1.p1	-	-	-	-	-	-	-	-	-	-	-	-	-	-	-	-	-
OG0013292	P.simillimum|S.pseudoglobulus	Psi_DN44906_c0_g2_i1.p1	-	BG6 [Gallus gallus]	-	-	-	-	-	-	-	-	-	-	-	-	-	-	-
OG0006974	P.simillimum|S.pseudoglobulus	Psi_DN45084_c0_g2_i1.p1	-	-	-	-	-	-	-	-	-	-	-	-	-	-	-	-	-
OG0007502	P.simillimum|S.pseudoglobulus	Psi_DN45125_c0_g1_i1.p1	-	-	-	-	-	-	-	-	-	-	-	-	-	-	-	-	-
OG0013293	P.simillimum|S.pseudoglobulus	Psi_DN45166_c0_g1_i1.p1	-	-	-	-	-	-	-	-	-	-	-	-	-	-	-	-	-
OG0013294	P.simillimum|S.pseudoglobulus	Psi_DN45172_c0_g2_i1.p1	EIF3L	eukaryotic translation initiation factor 3 subunit L-like [Pomacea canaliculata]	Eukaryotic translation initiation factor 3 subunit L OS=Xenopus tropicalis OX=8364 GN=eif3l PE=2 SV=1	Paf67	GO:0001650,GO:0003674,GO:0003676,GO:0003723,GO:0003743,GO:0005488,GO:0005575,GO:0005622,GO:0005623,GO:0005634,GO:0005654,GO:0005730,GO:0005737,GO:0005829,GO:0005852,GO:0006412,GO:0006413,GO:0006518,GO:0006807,GO:0008135,GO:0008150,GO:0008152,GO:0009058,GO:0009059,GO:0009987,GO:0010467,GO:0016032,GO:0019080,GO:0019081,GO:0019538,GO:0031974,GO:0031981,GO:0032991,GO:0034641,GO:0034645,GO:0043043,GO:…	-	ko:K15029	-	-	-	-	ko00000,ko03012	-	-	-	38IDV@33154,3BB4F@33208,3CVXV@33213,KOG3677@1,KOG3677@2759	J
OG0013295	P.simillimum|S.pseudoglobulus	Psi_DN45178_c0_g1_i1.p1	-	hypothetical protein BRAFLDRAFT_101110 [Branchiostoma floridae] EEN46966.1 hypothetical protein BRAFLDRAFT_101110 [Branchiostoma floridae]	-	Hyd_WA|Hyd_WA	-	-	-	-	-	-	-	-	-	-	-	-	-
OG0009658	P.simillimum|S.pseudoglobulus	Psi_DN45278_c0_g1_i2.p1	-	hypothetical protein C0Q70_07590 [Pomacea canaliculata]	Hemocyanin, beta-C chain unit D (Fragment) OS=Helix pomatia OX=6536 PE=1 SV=2	Tyrosinase	-	-	-	-	-	-	-	-	-	-	-	2981X@1,2RF2C@2759,38VHU@33154,3C1SP@33208,3DH6G@33213	S
OG0013296	P.simillimum|S.pseudoglobulus	Psi_DN4536_c0_g1_i1.p1	-	Myosin light chain kinase 2, skeletal/cardiac muscle [Mizuhopecten yessoensis]	Serine/threonine-protein kinase 1 OS=Lymantria dispar multicapsid nuclear polyhedrosis virus OX=10449 GN=PK1 PE=2 SV=1	Pkinase	-	-	-	-	-	-	-	-	-	-	-	1KVAQ@119089,38BQ1@33154,3BCGN@33208,3CSUR@33213,40AHG@6231,415ER@6236,KOG1164@1,KOG1164@2759	T
OG0011661	P.simillimum|S.pseudoglobulus	Psi_DN45379_c0_g2_i1.p1	-	PREDICTED: LOW QUALITY PROTEIN: uncharacterized protein K02A2.6-like [Amphimedon queenslandica]	-	RVP	-	-	-	-	-	-	-	-	-	-	-	39MYD@33154,3CPHP@33208,COG2801@1,KOG0017@2759	L
OG0013297	P.simillimum|S.pseudoglobulus	Psi_DN45466_c0_g1_i1.p1	-	-	-	-	-	-	-	-	-	-	-	-	-	-	-	-	-
OG0013298	P.simillimum|S.pseudoglobulus	Psi_DN45507_c0_g2_i1.p1	-	-	-	-	-	-	-	-	-	-	-	-	-	-	-	-	-
OG0013299	P.simillimum|S.pseudoglobulus	Psi_DN45533_c0_g1_i1.p1	-	cathepsin L2 [Nephilengys cruentata]	Cathepsin L1 (Fragments) OS=Gallus gallus OX=9031 GN=CTSL PE=1 SV=1	Peptidase_C1	GO:0000323,GO:0003674,GO:0003824,GO:0004175,GO:0004197,GO:0005575,GO:0005576,GO:0005615,GO:0005622,GO:0005623,GO:0005737,GO:0005764,GO:0005773,GO:0006508,GO:0006807,GO:0008150,GO:0008152,GO:0008233,GO:0008234,GO:0009056,GO:0009057,GO:0009987,GO:0016787,GO:0019538,GO:0030163,GO:0043170,GO:0043226,GO:0043227,GO:0043229,GO:0043231,GO:0044237,GO:0044238,GO:0044248,GO:0044257,GO:0044260,GO:0044265,GO:…	3.4.22.15	ko:K01365	ko04140,ko04142,ko04145,ko04210,ko04612,ko05205,ko05323,ko05418,map04140,map04142,map04145,map04210,map04612,map05205,map05323,map05418	-	-	-	ko00000,ko00001,ko00537,ko01000,ko01002,ko03110	-	-	-	38I5R@33154,3BF68@33208,3CWSV@33213,3SJWJ@50557,41WFX@6656,46E6Q@7399,COG4870@1,KOG1543@2759	O
OG0013300	P.simillimum|S.pseudoglobulus	Psi_DN45574_c0_g1_i1.p1	-	-	-	-	-	-	-	-	-	-	-	-	-	-	-	-	-
OG0013301	P.simillimum|S.pseudoglobulus	Psi_DN45671_c0_g1_i1.p1	-	-	-	-	-	-	-	-	-	-	-	-	-	-	-	-	-
OG0013302	P.simillimum|S.pseudoglobulus	Psi_DN46143_c0_g3_i1.p3	-	hypothetical protein C0Q70_16147 [Pomacea canaliculata]	-	-	-	-	-	-	-	-	-	-	-	-	-	38D8A@33154,3BCAR@33208,3CYWB@33213,KOG4338@1,KOG4338@2759	I
OG0013303	P.simillimum|S.pseudoglobulus	Psi_DN46158_c0_g1_i1.p3	-	-	-	-	-	-	-	-	-	-	-	-	-	-	-	-	-
OG0013304	P.simillimum|S.pseudoglobulus	Psi_DN46183_c0_g1_i2.p1	-	hypothetical protein C0Q70_20940 [Pomacea canaliculata]	-	ShK	-	-	-	-	-	-	-	-	-	-	-	-	-
OG0011662	P.simillimum|S.pseudoglobulus	Psi_DN46204_c0_g1_i1.p1	-	-	-	-	-	-	-	-	-	-	-	-	-	-	-	-	-
OG0013305	P.simillimum|S.pseudoglobulus	Psi_DN46441_c0_g1_i1.p1	TTN	PREDICTED: titin-like [Octopus bimaculoides]	Muscle M-line assembly protein unc-89 OS=Caenorhabditis elegans OX=6239 GN=unc-89 PE=1 SV=3	Ig_3|I-set	GO:0000070,GO:0000228,GO:0000278,GO:0000280,GO:0000793,GO:0000794,GO:0000819,GO:0001701,GO:0001756,GO:0001932,GO:0002020,GO:0002576,GO:0002791,GO:0002793,GO:0003002,GO:0003007,GO:0003008,GO:0003012,GO:0003013,GO:0003015,GO:0003300,GO:0003674,GO:0003779,GO:0003824,GO:0004672,GO:0004674,GO:0004713,GO:0005198,GO:0005200,GO:0005488,GO:0005509,GO:0005515,GO:0005516,GO:0005575,GO:0005576,GO:0005622,GO:…	2.7.11.1	ko:K12567	ko05410,ko05414,map05410,map05414	-	-	-	ko00000,ko00001,ko01000,ko01001,ko04131,ko04147,ko04812	-	-	-	353MU@311790,38BAS@33154,3B9IR@33208,3CRJW@33213,3J1H6@40674,484DC@7711,48Y8I@7742,KOG0613@1,KOG0613@2759	T
OG0013306	P.simillimum|S.pseudoglobulus	Psi_DN46542_c0_g1_i1.p1	-	hypothetical protein [Pseudonocardiaceae bacterium YIM PH 21723] RJQ71964.1 hypothetical protein D5S17_26650 [Pseudonocardiaceae bacterium YIM PH 21723]	-	CBM_14	-	-	-	-	-	-	-	-	-	-	-	-	-
OG0013307	P.simillimum|S.pseudoglobulus	Psi_DN46770_c0_g1_i1.p1	-	hypothetical protein C0Q70_16147 [Pomacea canaliculata]	-	-	-	-	-	-	-	-	-	-	-	-	-	-	-
OG0013308	P.simillimum|S.pseudoglobulus	Psi_DN46770_c0_g2_i1.p1	-	LOW QUALITY PROTEIN: uncharacterized protein LOC112573645 [Pomacea canaliculata]	-	-	-	-	-	-	-	-	-	-	-	-	-	38D8A@33154,3BCAR@33208,3CYWB@33213,KOG4338@1,KOG4338@2759	I
OG0009078	P.simillimum|S.pseudoglobulus	Psi_DN46783_c0_g1_i1.p1	CRYAB	heat shock protein 20 [Pomacea canaliculata]	Alpha-crystallin B chain OS=Anas platyrhynchos OX=8839 GN=CRYAB PE=2 SV=1	HSP20	GO:0000165,GO:0000226,GO:0000302,GO:0001540,GO:0001558,GO:0001654,GO:0001666,GO:0002088,GO:0003008,GO:0003012,GO:0003674,GO:0003779,GO:0005198,GO:0005212,GO:0005488,GO:0005515,GO:0005575,GO:0005622,GO:0005623,GO:0005634,GO:0005654,GO:0005737,GO:0005739,GO:0005759,GO:0005794,GO:0005829,GO:0005856,GO:0005886,GO:0006457,GO:0006464,GO:0006468,GO:0006793,GO:0006796,GO:0006807,GO:0006915,GO:0006936,GO:…	-	ko:K04455,ko:K09542,ko:K09543	ko04010,ko04141,ko04213,ko04370,ko05146,ko05169,ko05205,map04010,map04141,map04213,map04370,map05146,map05169,map05205	-	-	-	ko00000,ko00001,ko03041,ko03110,ko04147	-	-	-	38HJY@33154,3BFZ0@33208,3D2NH@33213,488IJ@7711,492DX@7742,4GNFA@8782,KOG3591@1,KOG3591@2759	O
OG0009079	P.simillimum|S.pseudoglobulus	Psi_DN46791_c0_g1_i1.p1	-	-	-	-	-	-	-	-	-	-	-	-	-	-	-	-	-
OG0011663	P.simillimum|S.pseudoglobulus	Psi_DN46928_c0_g2_i1.p1	-	-	-	-	-	-	-	-	-	-	-	-	-	-	-	-	-
OG0010565	P.simillimum|S.pseudoglobulus	Psi_DN47063_c0_g1_i1.p1	-	L protein [Fujian dimarhabdovirus]	Large structural protein OS=Mokola virus OX=12538 GN=L PE=3 SV=1	Mononeg_RNA_pol|Mononeg_mRNAcap|Methyltrans_Mon	GO:0005575,GO:0008150,GO:0016032,GO:0018995,GO:0019012,GO:0019013,GO:0019028,GO:0019058,GO:0019079,GO:0019080,GO:0019083,GO:0030430,GO:0033643,GO:0033646,GO:0033647,GO:0033648,GO:0039689,GO:0039694,GO:0039696,GO:0039697,GO:0042025,GO:0043656,GO:0043657,GO:0044215,GO:0044216,GO:0044217,GO:0044403,GO:0044419,GO:0044423,GO:0051704	-	-	-	-	-	-	-	-	-	-	4QB8M@10239,4QP5T@11157,4R0V2@35301,4R12Q@439488	L
OG0013309	P.simillimum|S.pseudoglobulus	Psi_DN47410_c0_g2_i1.p1	-	uncharacterized protein LOC112575811 [Pomacea canaliculata] XP_025113625.1 uncharacterized protein LOC112575811 [Pomacea canaliculata] PVD22243.1 hypothetical protein C0Q70_18051 [Pomacea canaliculata]	Collagen alpha-1(XX) chain OS=Mus musculus OX=10090 GN=Col20a1 PE=2 SV=3	VWA	-	3.1.3.48	ko:K16910	-	-	-	-	ko00000,ko01000,ko01009	-	-	-	39MS2@33154,3CPBS@33208,3E5GG@33213,KOG3544@1,KOG3544@2759	W
OG0013310	P.simillimum|S.pseudoglobulus	Psi_DN47516_c0_g2_i1.p1	-	hypothetical protein LOTGIDRAFT_233865 [Lottia gigantea] ESO90391.1 hypothetical protein LOTGIDRAFT_233865 [Lottia gigantea]	-	-	-	-	-	-	-	-	-	-	-	-	-	-	-
OG0013311	P.simillimum|S.pseudoglobulus	Psi_DN47522_c0_g1_i1.p1	-	-	-	-	-	-	-	-	-	-	-	-	-	-	-	-	-
OG0010564	P.simillimum|S.pseudoglobulus	Psi_DN47534_c0_g1_i2.p1	-	uncharacterized protein LOC111132085 [Crassostrea virginica]	-	LPMO_10	-	-	-	-	-	-	-	-	-	-	-	28N9R@1,2QUV5@2759,39X12@33154,3BFSX@33208,3D5M5@33213	S
OG0013312	P.simillimum|S.pseudoglobulus	Psi_DN47588_c0_g1_i2.p1	-	-	-	-	-	-	-	-	-	-	-	-	-	-	-	-	-
OG0011664	P.simillimum|S.pseudoglobulus	Psi_DN47641_c0_g1_i1.p1	-	hypothetical protein D915_02111 [Fasciola hepatica]	-	-	-	-	-	-	-	-	-	-	-	-	-	-	-
OG0009077	P.simillimum|S.pseudoglobulus	Psi_DN47649_c0_g1_i1.p1	-	-	-	-	-	-	-	-	-	-	-	-	-	-	-	-	-
OG0013313	P.simillimum|S.pseudoglobulus	Psi_DN47655_c0_g2_i1.p1	-	polyprotein II, partial [Avian myeloblastosis virus]	Pol polyprotein OS=Avian leukosis virus OX=11864 GN=pol PE=3 SV=1	rve	GO:0003674,GO:0003676,GO:0003677,GO:0003824,GO:0004175,GO:0004190,GO:0004518,GO:0004519,GO:0004520,GO:0004536,GO:0005488,GO:0005515,GO:0005575,GO:0006139,GO:0006259,GO:0006308,GO:0006412,GO:0006414,GO:0006417,GO:0006451,GO:0006508,GO:0006518,GO:0006725,GO:0006807,GO:0008150,GO:0008152,GO:0008233,GO:0008907,GO:0009056,GO:0009057,GO:0009058,GO:0009059,GO:0009889,GO:0009987,GO:0010467,GO:0010468,GO:…	-	-	-	-	-	-	-	-	-	-	4QAR6@10239,4QP7M@11632,4R0PM@35268	J
OG0013314	P.simillimum|S.pseudoglobulus	Psi_DN47879_c0_g1_i1.p1	-	-	-	-	-	-	-	-	-	-	-	-	-	-	-	-	-
OG0013315	P.simillimum|S.pseudoglobulus	Psi_DN47883_c0_g1_i1.p1	-	PREDICTED: uncharacterized protein LOC106011799 [Aplysia californica]	-	-	-	-	-	-	-	-	-	-	-	-	-	38D8A@33154,3BCAR@33208,3CYWB@33213,KOG4338@1,KOG4338@2759	I
OG0013316	P.simillimum|S.pseudoglobulus	Psi_DN47884_c0_g1_i1.p1	-	-	-	-	-	-	-	-	-	-	-	-	-	-	-	-	-
OG0013317	P.simillimum|S.pseudoglobulus	Psi_DN47898_c0_g1_i1.p1	-	papain family cysteine protease, partial [Procambarus clarkii]	Cathepsin L 2 OS=Paramecium tetraurelia OX=5888 GN=GSPATT00022898001 PE=3 SV=2	Peptidase_C1	GO:0000323,GO:0003674,GO:0003824,GO:0004175,GO:0004197,GO:0005575,GO:0005576,GO:0005615,GO:0005622,GO:0005623,GO:0005737,GO:0005764,GO:0005773,GO:0006508,GO:0006807,GO:0007275,GO:0008150,GO:0008152,GO:0008233,GO:0008234,GO:0009056,GO:0009057,GO:0009653,GO:0009888,GO:0009987,GO:0010015,GO:0010053,GO:0010054,GO:0016020,GO:0016049,GO:0016787,GO:0019538,GO:0021700,GO:0022622,GO:0030154,GO:0030163,GO:…	3.4.22.15	ko:K01365	ko04140,ko04142,ko04145,ko04210,ko04612,ko05205,ko05323,ko05418,map04140,map04142,map04145,map04210,map04612,map05205,map05323,map05418	-	-	-	ko00000,ko00001,ko00537,ko01000,ko01002,ko03110	-	-	-	3ZCVT@5878,COG4870@1,KOG1543@2759	O
OG0007344	P.simillimum|S.pseudoglobulus	Psi_DN47915_c0_g1_i1.p2	-	-	-	-	-	-	-	-	-	-	-	-	-	-	-	-	-
OG0013318	P.simillimum|S.pseudoglobulus	Psi_DN4793_c0_g1_i1.p1	-	-	-	-	-	-	-	-	-	-	-	-	-	-	-	-	-
OG0013319	P.simillimum|S.pseudoglobulus	Psi_DN47979_c0_g1_i1.p1	-	cyclic AMP-dependent transcription factor ATF-4-like [Pomacea canaliculata] PVD37605.1 hypothetical protein C0Q70_00201 [Pomacea canaliculata]	Cyclic AMP-dependent transcription factor ATF-4 OS=Mus musculus OX=10090 GN=Atf4 PE=1 SV=2	bZIP_1	-	-	-	-	-	-	-	-	-	-	-	-	-
OG0013320	P.simillimum|S.pseudoglobulus	Psi_DN48041_c0_g1_i1.p1	-	cadherin domain protein [Fasciola hepatica]	Protocadherin-8 OS=Mus musculus OX=10090 GN=Pcdh8 PE=1 SV=1	Cadherin	-	-	ko:K16495	-	-	-	-	ko00000,ko04516	-	-	-	39MBN@33154,3CNYQ@33208,KOG3594@1,KOG3594@2759	S
OG0013321	P.simillimum|S.pseudoglobulus	Psi_DN48111_c0_g2_i1.p2	RPSA	PREDICTED: 40S ribosomal protein SA-like [Biomphalaria glabrata]	40S ribosomal protein SA OS=Pinctada fucata OX=50426 PE=2 SV=1	40S_SA_C	GO:0000028,GO:0000447,GO:0000460,GO:0000461,GO:0000462,GO:0000466,GO:0000469,GO:0000478,GO:0000479,GO:0002181,GO:0003674,GO:0003735,GO:0005198,GO:0005488,GO:0005515,GO:0005575,GO:0005576,GO:0005604,GO:0005622,GO:0005623,GO:0005634,GO:0005737,GO:0005829,GO:0005840,GO:0005886,GO:0006139,GO:0006364,GO:0006396,GO:0006403,GO:0006405,GO:0006407,GO:0006412,GO:0006518,GO:0006611,GO:0006725,GO:0006807,GO:…	-	ko:K02998,ko:K21848	ko03010,map03010	M00177	-	-	br01610,ko00000,ko00001,ko00002,ko03011,ko04131	9.A.19.1	-	-	38E10@33154,3BAV4@33208,3CSAI@33213,489EH@7711,490SZ@7742,4A1JJ@7898,COG0052@1,KOG0830@2759	J
OG0011647	P.simillimum|S.pseudoglobulus	Psi_DN48143_c0_g2_i1.p1	-	uncharacterized protein LOC106174705 [Lingula anatina]	-	zf-RVT	-	-	-	-	-	-	-	-	-	-	-	-	-
OG0011655	P.simillimum|S.pseudoglobulus	Psi_DN48247_c0_g1_i1.p2	-	-	-	-	-	-	-	-	-	-	-	-	-	-	-	-	-
OG0009656	P.simillimum|S.pseudoglobulus	Psi_DN48396_c0_g1_i2.p1	-	hypothetical protein [Bacillus sp. YN-1]	-	-	-	-	-	-	-	-	-	-	-	-	-	39Y6T@33154,3BEGN@33208,3CZ7K@33213,KOG1075@1,KOG1075@2759	G
OG0013322	P.simillimum|S.pseudoglobulus	Psi_DN48664_c0_g2_i1.p1	Iap2	baculoviral IAP repeat-containing protein 3-like [Pomacea canaliculata] XP_025095865.1 baculoviral IAP repeat-containing protein 3-like [Pomacea canaliculata] PVD30021.1 hypothetical protein C0Q70_09282 [Pomacea canaliculata]	Death-associated inhibitor of apoptosis 2 OS=Drosophila melanogaster OX=7227 GN=Diap2 PE=1 SV=3	zf-C3HC4_3	GO:0000209,GO:0002020,GO:0002225,GO:0002682,GO:0002684,GO:0002697,GO:0002699,GO:0002700,GO:0002702,GO:0002759,GO:0002760,GO:0002784,GO:0002786,GO:0002803,GO:0002805,GO:0002807,GO:0002808,GO:0002813,GO:0002831,GO:0002833,GO:0002920,GO:0002922,GO:0003674,GO:0003824,GO:0004842,GO:0004857,GO:0004866,GO:0004869,GO:0005488,GO:0005515,GO:0005575,GO:0005622,GO:0005623,GO:0005634,GO:0005737,GO:0006464,GO:…	-	ko:K16060,ko:K16061	ko01524,ko04064,ko04120,ko04210,ko04215,ko04217,ko04510,ko04621,ko04624,ko04668,ko05145,ko05200,ko05222,map01524,map04064,map04120,map04210,map04215,map04217,map04510,map04621,map04624,map04668,map05145,map05200,map05222	-	-	-	ko00000,ko00001,ko04121	-	-	-	38BNS@33154,3BC7N@33208,3CSGM@33213,41W8V@6656,KOG1101@1,KOG1101@2759	O
OG0011665	P.simillimum|S.pseudoglobulus	Psi_DN48690_c0_g1_i1.p1	-	hypothetical protein PROFUN_05549 [Planoprotostelium fungivorum]	-	Folate_rec	-	-	-	-	-	-	-	-	-	-	-	-	-
OG0013323	P.simillimum|S.pseudoglobulus	Psi_DN48720_c0_g1_i1.p1	-	hypothetical protein D915_12024 [Fasciola hepatica]	-	-	-	-	-	-	-	-	-	-	-	-	-	-	-
OG0013324	P.simillimum|S.pseudoglobulus	Psi_DN48727_c0_g2_i1.p1	A2ML1	alpha-2-macroglobulin-like protein [Littorina littorea]	Alpha-1-macroglobulin OS=Rattus norvegicus OX=10116 GN=A1m PE=1 SV=1	TED_complement	GO:0000003,GO:0001101,GO:0001553,GO:0001868,GO:0001869,GO:0002020,GO:0002376,GO:0002437,GO:0002438,GO:0002526,GO:0002576,GO:0002673,GO:0002682,GO:0002683,GO:0002697,GO:0002698,GO:0002920,GO:0002921,GO:0003006,GO:0003674,GO:0004857,GO:0004866,GO:0004867,GO:0005096,GO:0005102,GO:0005488,GO:0005515,GO:0005575,GO:0005576,GO:0005615,GO:0005622,GO:0005623,GO:0005737,GO:0005829,GO:0006807,GO:0006810,GO:…	-	ko:K03910	ko04610,map04610	-	-	-	ko00000,ko00001,ko04131,ko04147	-	-	-	38DGN@33154,3BCF2@33208,3CTZZ@33213,COG2373@1,KOG1366@2759	O
OG0013325	P.simillimum|S.pseudoglobulus	Psi_DN48833_c0_g1_i1.p1	-	Pr57 env polyprotein precursor [Avian leukosis virus]	Envelope glycoprotein gp95 OS=Rous sarcoma virus (strain Prague C) OX=11888 GN=env PE=1 SV=1	Avian_gp85	GO:0003674,GO:0005488,GO:0005515,GO:0005575,GO:0006810,GO:0008150,GO:0016020,GO:0016032,GO:0018995,GO:0019058,GO:0019068,GO:0019076,GO:0030260,GO:0030430,GO:0033643,GO:0033646,GO:0033647,GO:0033648,GO:0033655,GO:0035890,GO:0035891,GO:0040011,GO:0042802,GO:0043656,GO:0043657,GO:0044165,GO:0044215,GO:0044216,GO:0044217,GO:0044403,GO:0044409,GO:0044419,GO:0044425,GO:0044766,GO:0045121,GO:0046718,GO:…	-	-	-	-	-	-	-	-	-	-	4QCSY@10239	S
OG0013326	P.simillimum|S.pseudoglobulus	Psi_DN48833_c0_g2_i1.p1	-	Pr57 env polyprotein precursor [Avian leukosis virus]	Envelope glycoprotein gp95 OS=Avian leukosis virus RSA OX=269446 GN=env PE=1 SV=2	Avian_gp85|TLV_coat	GO:0003674,GO:0005488,GO:0005515,GO:0005575,GO:0006810,GO:0008150,GO:0016020,GO:0016032,GO:0018995,GO:0019058,GO:0019068,GO:0019076,GO:0030260,GO:0030430,GO:0033643,GO:0033646,GO:0033647,GO:0033648,GO:0033655,GO:0035890,GO:0035891,GO:0040011,GO:0042802,GO:0043656,GO:0043657,GO:0044165,GO:0044215,GO:0044216,GO:0044217,GO:0044403,GO:0044409,GO:0044419,GO:0044425,GO:0044766,GO:0045121,GO:0046718,GO:…	-	-	-	-	-	-	-	-	-	-	4QCSY@10239	S
OG0013327	P.simillimum|S.pseudoglobulus	Psi_DN48865_c0_g1_i1.p1	-	-	-	-	-	-	-	-	-	-	-	-	-	-	-	-	-
OG0011666	P.simillimum|S.pseudoglobulus	Psi_DN48874_c0_g2_i1.p1	-	-	-	-	-	-	-	-	-	-	-	-	-	-	-	-	-
OG0013328	P.simillimum|S.pseudoglobulus	Psi_DN4915_c0_g1_i1.p1	-	capsid protein [Hymenolepis microstoma]	-	-	-	-	-	-	-	-	-	-	-	-	-	-	-
OG0013329	P.simillimum|S.pseudoglobulus	Psi_DN49199_c0_g2_i1.p2	-	hypothetical protein C0Q70_06800 [Pomacea canaliculata]	-	-	-	-	-	-	-	-	-	-	-	-	-	-	-
OG0013330	P.simillimum|S.pseudoglobulus	Psi_DN49395_c0_g3_i1.p1	eef2	PREDICTED: elongation factor 2-like [Aplysia californica]	Elongation factor 2 OS=Bos taurus OX=9913 GN=EEF2 PE=2 SV=3	EFG_IV|EFG_C	GO:0003674,GO:0003676,GO:0003723,GO:0003746,GO:0005488,GO:0005575,GO:0005622,GO:0005623,GO:0005737,GO:0005829,GO:0006412,GO:0006414,GO:0006518,GO:0006807,GO:0006950,GO:0006952,GO:0008135,GO:0008150,GO:0008152,GO:0009058,GO:0009059,GO:0009605,GO:0009607,GO:0009617,GO:0009892,GO:0009987,GO:0010467,GO:0010468,GO:0010605,GO:0010629,GO:0019222,GO:0019538,GO:0034641,GO:0034645,GO:0042742,GO:0043043,GO:…	-	ko:K03234	ko04152,ko04921,map04152,map04921	-	-	-	ko00000,ko00001,ko03012,ko04147	-	-	-	38CUM@33154,3BAEX@33208,3CUB5@33213,COG0480@1,KOG0469@2759	J
OG0013331	P.simillimum|S.pseudoglobulus	Psi_DN49429_c0_g1_i1.p1	-	hypothetical protein C0Q70_18566 [Pomacea canaliculata]	-	CD225	-	-	-	-	-	-	-	-	-	-	-	-	-
OG0010567	P.simillimum|S.pseudoglobulus	Psi_DN49618_c0_g1_i1.p1	-	-	-	-	-	-	-	-	-	-	-	-	-	-	-	-	-
OG0013332	P.simillimum|S.pseudoglobulus	Psi_DN49618_c0_g2_i1.p1	-	-	-	-	-	-	-	-	-	-	-	-	-	-	-	-	-
OG0013333	P.simillimum|S.pseudoglobulus	Psi_DN49633_c0_g1_i1.p1	-	-	-	-	-	-	-	-	-	-	-	-	-	-	-	-	-
OG0013334	P.simillimum|S.pseudoglobulus	Psi_DN49636_c0_g1_i1.p1	EIF3J	eukaryotic translation initiation factor 3 subunit J-A-like [Pomacea canaliculata] PVD19750.1 hypothetical protein C0Q70_20241 [Pomacea canaliculata]	Eukaryotic translation initiation factor 3 subunit J OS=Xenopus tropicalis OX=8364 GN=eif3j PE=2 SV=2	eIF3_subunit	GO:0003674,GO:0003676,GO:0003723,GO:0003743,GO:0005488,GO:0005515,GO:0005575,GO:0005622,GO:0005623,GO:0005737,GO:0005829,GO:0005852,GO:0006412,GO:0006413,GO:0006417,GO:0006446,GO:0006518,GO:0006807,GO:0008135,GO:0008150,GO:0008152,GO:0009058,GO:0009059,GO:0009889,GO:0009987,GO:0010467,GO:0010468,GO:0010556,GO:0010608,GO:0019222,GO:0019538,GO:0031323,GO:0031326,GO:0032268,GO:0032991,GO:0034248,GO:…	-	ko:K03245	ko03013,map03013	-	-	-	ko00000,ko00001,ko03009,ko03012	-	-	-	39S4V@33154,3BAMX@33208,3CS50@33213,KOG4813@1,KOG4813@2759	J
OG0013335	P.simillimum|S.pseudoglobulus	Psi_DN49642_c0_g1_i1.p1	-	-	-	-	-	-	-	-	-	-	-	-	-	-	-	-	-
OG0013336	P.simillimum|S.pseudoglobulus	Psi_DN49650_c0_g1_i1.p1	-	-	-	-	-	-	-	-	-	-	-	-	-	-	-	-	-
OG0013337	P.simillimum|S.pseudoglobulus	Psi_DN49740_c0_g1_i1.p1	-	hypothetical protein C0Q70_16148 [Pomacea canaliculata]	-	-	-	-	-	-	-	-	-	-	-	-	-	38D8A@33154,3BCAR@33208,3CYWB@33213,KOG4338@1,KOG4338@2759	I
OG0013338	P.simillimum|S.pseudoglobulus	Psi_DN49745_c0_g1_i1.p1	-	hypothetical protein D915_15800 [Fasciola hepatica]	-	-	-	-	-	-	-	-	-	-	-	-	-	-	-
OG0013339	P.simillimum|S.pseudoglobulus	Psi_DN49813_c0_g1_i1.p1	-	hypothetical protein D915_02924 [Fasciola hepatica]	-	-	-	-	-	-	-	-	-	-	-	-	-	-	-
OG0013340	P.simillimum|S.pseudoglobulus	Psi_DN49893_c0_g1_i1.p1	-	-	-	-	-	-	-	-	-	-	-	-	-	-	-	-	-
OG0013341	P.simillimum|S.pseudoglobulus	Psi_DN49924_c0_g1_i1.p1	-	hypothetical protein PAJL_2583 [Cutibacterium acnes HL042PA3]	-	-	-	-	-	-	-	-	-	-	-	-	-	2DNPH@1,32YF1@2,4NVUP@976	-
OG0013342	P.simillimum|S.pseudoglobulus	Psi_DN49946_c0_g1_i1.p1	-	-	-	Asp_protease	-	-	-	-	-	-	-	-	-	-	-	-	-
OG0013343	P.simillimum|S.pseudoglobulus	Psi_DN50076_c0_g1_i1.p1	MUC17	PREDICTED: mucin-3B-like [Nipponia nippon]	Mucin-3B (Fragments) OS=Homo sapiens OX=9606 GN=MUC3B PE=2 SV=2	DUF4328	GO:0002218,GO:0002220,GO:0002223,GO:0002253,GO:0002376,GO:0002429,GO:0002682,GO:0002684,GO:0002757,GO:0002758,GO:0002764,GO:0002768,GO:0003674,GO:0005198,GO:0005201,GO:0005488,GO:0005515,GO:0005575,GO:0005622,GO:0005623,GO:0005737,GO:0005794,GO:0005796,GO:0005886,GO:0006464,GO:0006486,GO:0006493,GO:0006807,GO:0007154,GO:0007165,GO:0007166,GO:0008150,GO:0008152,GO:0009058,GO:0009059,GO:0009100,GO:…	-	ko:K22016,ko:K22018	-	-	-	-	ko00000,ko04131	-	-	-	2E8FD@1,2SEXN@2759,39ZSE@33154,3BK0E@33208,3D7RH@33213,48S80@7711,49NTN@7742,4GN8I@8782	S
OG0013344	P.simillimum|S.pseudoglobulus	Psi_DN50122_c0_g1_i1.p1	-	-	-	-	-	-	-	-	-	-	-	-	-	-	-	-	-
OG0013345	P.simillimum|S.pseudoglobulus	Psi_DN50193_c0_g1_i1.p1	-	PREDICTED: kielin/chordin-like protein-like [Saccoglossus kowalevskii]	-	TILa|Pacifastin_I|Pacifastin_I	-	-	-	-	-	-	-	-	-	-	-	2E6YM@1,2SDKW@2759,3ARYY@33154,3C523@33208	-
OG0013346	P.simillimum|S.pseudoglobulus	Psi_DN5023_c0_g1_i1.p1	-	-	-	-	-	-	-	-	-	-	-	-	-	-	-	-	-
OG0009078	P.simillimum|S.pseudoglobulus	Psi_DN50292_c0_g3_i1.p1	-	alpha-crystallin B chain-like [Pomacea canaliculata] PVD29125.1 hypothetical protein C0Q70_11722 [Pomacea canaliculata]	Alpha-crystallin B chain OS=Ovis aries OX=9940 GN=CRYAB PE=2 SV=1	HSP20	-	-	ko:K09542	ko04141,ko04213,map04141,map04213	-	-	-	ko00000,ko00001,ko03110,ko04147	-	-	-	38HJY@33154,3BFZ0@33208,3D7C9@33213,3EEBT@33342,3SZBB@50557,429WA@6656,KOG3591@1,KOG3591@2759	O
OG0013347	P.simillimum|S.pseudoglobulus	Psi_DN50319_c0_g1_i1.p1	-	-	-	Collagen	-	-	-	-	-	-	-	-	-	-	-	-	-
OG0004471	P.simillimum|S.pseudoglobulus	Psi_DN50335_c0_g1_i2.p1	-	-	-	-	-	-	-	-	-	-	-	-	-	-	-	-	-
OG0013348	P.simillimum|S.pseudoglobulus	Psi_DN50491_c0_g1_i1.p1	-	uncharacterized protein LOC112570150 [Pomacea canaliculata] PVD26240.1 hypothetical protein C0Q70_13910 [Pomacea canaliculata]	-	Cystatin	-	-	ko:K13899	ko04970,map04970	-	-	-	ko00000,ko00001,ko04147	-	-	-	2CZYG@1,2SC50@2759,3A7NG@33154,3BTB6@33208,3D98Q@33213	M
OG0013349	P.simillimum|S.pseudoglobulus	Psi_DN50559_c0_g1_i1.p1	-	dynein heavy chain, region 2 [Fasciola hepatica]	Dynein heavy chain 5, axonemal (Fragment) OS=Rattus norvegicus OX=10116 GN=Dnah5 PE=1 SV=1	DHC_N2	-	-	ko:K10408	ko05016,map05016	-	-	-	ko00000,ko00001,ko04812	-	-	-	38E73@33154,3BDY4@33208,3CTKP@33213,COG5245@1,KOG3595@2759	Z
OG0013350	P.simillimum|S.pseudoglobulus	Psi_DN50668_c0_g2_i1.p1	-	hypothetical protein Smp_128320 [Schistosoma mansoni] CCD81788.1 hypothetical protein Smp_128320 [Schistosoma mansoni]	-	-	-	-	-	-	-	-	-	-	-	-	-	1KYDG@119089,38E5W@33154,3BA5T@33208,3CUIR@33213,40FII@6231,40TQC@6236,COG2319@1,KOG3602@2759	S
OG0013351	P.simillimum|S.pseudoglobulus	Psi_DN50820_c0_g1_i1.p1	-	hypothetical protein KP79_PYT08168 [Mizuhopecten yessoensis]	-	ShK	-	-	-	-	-	-	-	-	-	-	-	-	-
OG0013352	P.simillimum|S.pseudoglobulus	Psi_DN50984_c0_g1_i1.p1	-	-	-	-	-	-	-	-	-	-	-	-	-	-	-	-	-
OG0013353	P.simillimum|S.pseudoglobulus	Psi_DN51028_c0_g2_i1.p1	-	-	-	-	-	-	-	-	-	-	-	-	-	-	-	-	-
OG0013354	P.simillimum|S.pseudoglobulus	Psi_DN51248_c0_g1_i1.p2	-	-	-	-	-	-	-	-	-	-	-	-	-	-	-	-	-
OG0013355	P.simillimum|S.pseudoglobulus	Psi_DN51321_c0_g1_i1.p1	A2ML1	alpha-2-macroglobulin-like protein [Littorina littorea]	Murinoglobulin-1 OS=Rattus norvegicus OX=10116 GN=Mug1 PE=2 SV=1	MG2|MG3|MG4|A2M_BRD	GO:0000003,GO:0001101,GO:0001553,GO:0001868,GO:0001869,GO:0002020,GO:0002376,GO:0002437,GO:0002438,GO:0002526,GO:0002576,GO:0002673,GO:0002682,GO:0002683,GO:0002697,GO:0002698,GO:0002920,GO:0002921,GO:0003006,GO:0003674,GO:0004857,GO:0004866,GO:0004867,GO:0005096,GO:0005102,GO:0005488,GO:0005515,GO:0005575,GO:0005576,GO:0005615,GO:0005622,GO:0005623,GO:0005737,GO:0005829,GO:0006807,GO:0006810,GO:…	-	ko:K03910	ko04610,map04610	-	-	-	ko00000,ko00001,ko04131,ko04147	-	-	-	38DGN@33154,3BCF2@33208,3CTZZ@33213,COG2373@1,KOG1366@2759	O
OG0011667	P.simillimum|S.pseudoglobulus	Psi_DN51377_c0_g1_i2.p1	-	PREDICTED: protein shisa-5-like [Aplysia californica]	-	-	-	-	-	-	-	-	-	-	-	-	-	-	-
OG0013356	P.simillimum|S.pseudoglobulus	Psi_DN51505_c0_g1_i1.p1	-	-	-	-	-	-	-	-	-	-	-	-	-	-	-	-	-
OG0013357	P.simillimum|S.pseudoglobulus	Psi_DN51525_c0_g1_i1.p1	-	PREDICTED: LOW QUALITY PROTEIN: eukaryotic translation initiation factor 5B-like [Biomphalaria glabrata]	-	-	-	-	-	-	-	-	-	-	-	-	-	-	-
OG0013358	P.simillimum|S.pseudoglobulus	Psi_DN51768_c0_g1_i1.p3	-	-	-	-	-	-	-	-	-	-	-	-	-	-	-	-	-
OG0013359	P.simillimum|S.pseudoglobulus	Psi_DN51984_c0_g1_i1.p1	-	hypothetical protein A3Q56_08597, partial [Intoshia linei]	-	-	-	-	-	-	-	-	-	-	-	-	-	-	-
OG0013360	P.simillimum|S.pseudoglobulus	Psi_DN51987_c0_g1_i1.p1	-	uncharacterized protein LOC112575811 [Pomacea canaliculata] XP_025113625.1 uncharacterized protein LOC112575811 [Pomacea canaliculata] PVD22243.1 hypothetical protein C0Q70_18051 [Pomacea canaliculata]	-	CBM_14|CBM_14	-	-	-	-	-	-	-	-	-	-	-	-	-
OG0011668	P.simillimum|S.pseudoglobulus	Psi_DN51994_c0_g1_i2.p1	-	-	-	-	-	-	-	-	-	-	-	-	-	-	-	-	-
OG0013361	P.simillimum|S.pseudoglobulus	Psi_DN52223_c1_g1_i1.p2	-	-	-	Collagen|Collagen|Collagen	-	-	-	-	-	-	-	-	-	-	-	-	-
OG0013362	P.simillimum|S.pseudoglobulus	Psi_DN52227_c0_g1_i1.p2	-	hypothetical protein C0Q70_00139 [Pomacea canaliculata]	-	CBM_14|CBM_14	-	-	-	-	-	-	-	-	-	-	-	-	-
OG0013363	P.simillimum|S.pseudoglobulus	Psi_DN52337_c0_g2_i1.p1	-	IPT/TIG domain protein [Fasciola hepatica]	Fibrocystin-L OS=Mus musculus OX=10090 GN=Pkhd1l1 PE=1 SV=1	TIG	-	-	-	-	-	-	-	-	-	-	-	-	-
OG0013364	P.simillimum|S.pseudoglobulus	Psi_DN52352_c0_g1_i1.p1	-	-	-	-	-	-	-	-	-	-	-	-	-	-	-	-	-
OG0013365	P.simillimum|S.pseudoglobulus	Psi_DN52379_c0_g1_i1.p1	-	-	-	-	-	-	-	-	-	-	-	-	-	-	-	-	-
OG0013366	P.simillimum|S.pseudoglobulus	Psi_DN52603_c0_g1_i2.p1	-	-	-	-	-	-	-	-	-	-	-	-	-	-	-	-	-
OG0013367	P.simillimum|S.pseudoglobulus	Psi_DN52692_c0_g1_i1.p1	-	-	-	-	-	-	-	-	-	-	-	-	-	-	-	-	-
OG0013368	P.simillimum|S.pseudoglobulus	Psi_DN52812_c0_g1_i1.p1	-	anoxia-induced grl-like protein [Littorina littorea]	-	-	-	-	-	-	-	-	-	-	-	-	-	-	-
OG0013369	P.simillimum|S.pseudoglobulus	Psi_DN52862_c0_g2_i1.p1	SIX4	homeobox domain protein [Fasciola hepatica]	Homeobox protein SIX4 OS=Homo sapiens OX=9606 GN=SIX4 PE=1 SV=2	Homeodomain	GO:0000003,GO:0000768,GO:0000976,GO:0000977,GO:0000978,GO:0000981,GO:0000982,GO:0000987,GO:0001012,GO:0001067,GO:0001077,GO:0001228,GO:0001501,GO:0001654,GO:0001655,GO:0001656,GO:0001822,GO:0002088,GO:0002376,GO:0002520,GO:0003006,GO:0003674,GO:0003676,GO:0003677,GO:0003690,GO:0003700,GO:0005488,GO:0005575,GO:0005622,GO:0005623,GO:0005634,GO:0005737,GO:0006139,GO:0006351,GO:0006355,GO:0006357,GO:…	-	ko:K15615,ko:K19474	ko05202,map05202	-	-	-	ko00000,ko00001,ko03000	-	-	-	394YP@33154,3BGS0@33208,3CUQ9@33213,KOG0775@1,KOG0775@2759	K
OG0013370	P.simillimum|S.pseudoglobulus	Psi_DN52962_c0_g1_i1.p1	-	uncharacterized protein LOC112576884 [Pomacea canaliculata] XP_025115488.1 uncharacterized protein LOC112576884 [Pomacea canaliculata]	-	7tm_1|7tm_1	-	-	-	-	-	-	-	-	-	-	-	-	-
OG0013371	P.simillimum|S.pseudoglobulus	Psi_DN52994_c0_g1_i1.p1	-	uncharacterized protein LOC112557397 isoform X2 [Pomacea canaliculata] XP_025083003.1 uncharacterized protein LOC112557397 isoform X2 [Pomacea canaliculata] XP_025083005.1 uncharacterized protein LOC112557397 isoform X2 [Pomacea canaliculata]	-	-	-	-	-	-	-	-	-	-	-	-	-	-	-
OG0009078	P.simillimum|S.pseudoglobulus	Psi_DN53060_c0_g1_i1.p1	-	heat shock protein 20 [Pomacea canaliculata]	Heat shock protein beta-1 OS=Homo sapiens OX=9606 GN=HSPB1 PE=1 SV=2	HSP20	-	-	-	-	-	-	-	-	-	-	-	38HJY@33154,3BFZ0@33208,3D2NH@33213,40GUQ@6231,KOG3591@1,KOG3591@2759	O
OG0013372	P.simillimum|S.pseudoglobulus	Psi_DN53077_c0_g2_i1.p3	-	calcium-binding protein P-like isoform X2 [Pomacea canaliculata]	-	-	-	-	-	-	-	-	-	-	-	-	-	29K33@1,2RTC1@2759,3AA83@33154,3BUGT@33208,3DBX7@33213	-
OG0013373	P.simillimum|S.pseudoglobulus	Psi_DN53084_c0_g1_i1.p1	-	Multidrug resistance-associated protein 7 [Clonorchis sinensis]	-	-	-	-	ko:K05674	ko02010,map02010	-	-	-	ko00000,ko00001,ko02000	3.A.1.208	-	-	38GYV@33154,3BBUA@33208,3CW5R@33213,COG1132@1,KOG0054@2759	Q
OG0013374	P.simillimum|S.pseudoglobulus	Psi_DN53086_c0_g1_i1.p1	-	-	-	-	-	-	-	-	-	-	-	-	-	-	-	-	-
OG0013375	P.simillimum|S.pseudoglobulus	Psi_DN53145_c0_g1_i2.p1	-	-	-	-	-	-	-	-	-	-	-	-	-	-	-	-	-
OG0013376	P.simillimum|S.pseudoglobulus	Psi_DN53146_c0_g1_i1.p1	ENOPH1	enolase-phosphatase E1-like [Pomacea canaliculata] PVD25898.1 hypothetical protein C0Q70_13562 [Pomacea canaliculata]	Enolase-phosphatase E1 OS=Xenopus tropicalis OX=8364 GN=enoph1 PE=2 SV=1	Hydrolase	GO:0000096,GO:0000097,GO:0003674,GO:0003824,GO:0005575,GO:0005622,GO:0005623,GO:0005737,GO:0005829,GO:0006082,GO:0006520,GO:0006555,GO:0006790,GO:0006793,GO:0006796,GO:0006807,GO:0008150,GO:0008152,GO:0008652,GO:0009058,GO:0009066,GO:0009067,GO:0009086,GO:0009987,GO:0016053,GO:0016311,GO:0016787,GO:0016788,GO:0016791,GO:0017144,GO:0019509,GO:0019752,GO:0042578,GO:0043094,GO:0043102,GO:0043436,GO:…	3.1.3.77	ko:K09880	ko00270,ko01100,map00270,map01100	M00034	R07395	RC02779	ko00000,ko00001,ko00002,ko01000	-	-	-	398HV@33154,3BEY0@33208,3CV76@33213,COG4229@1,KOG2630@2759	E
OG0013377	P.simillimum|S.pseudoglobulus	Psi_DN53152_c0_g1_i2.p1	-	hypothetical protein BRAFLDRAFT_281651 [Branchiostoma floridae] EEN53603.1 hypothetical protein BRAFLDRAFT_281651 [Branchiostoma floridae]	Acidic mammalian chitinase OS=Rattus norvegicus OX=10116 GN=Chia PE=2 SV=1	Glyco_hydro_18|CBM_14	-	3.2.1.14	ko:K01183	ko00520,ko01100,map00520,map01100	-	R01206,R02334	RC00467	ko00000,ko00001,ko01000	-	GH18	-	38BJK@33154,3BA7Q@33208,3CS5K@33213,4857F@7711,COG3325@1,KOG2806@2759	G
OG0013378	P.simillimum|S.pseudoglobulus	Psi_DN53257_c0_g1_i2.p1	-	-	-	-	-	-	-	-	-	-	-	-	-	-	-	-	-
OG0011669	P.simillimum|S.pseudoglobulus	Psi_DN53301_c0_g1_i1.p1	-	hypothetical protein D915_14543 [Fasciola hepatica]	-	-	-	-	-	-	-	-	-	-	-	-	-	-	-
OG0010558	P.simillimum|S.pseudoglobulus	Psi_DN53320_c0_g1_i1.p1	CD63	hypothetical protein C0Q70_07997 [Pomacea canaliculata]	CD63 antigen OS=Bos taurus OX=9913 GN=CD63 PE=2 SV=4	Tetraspanin	GO:0000323,GO:0001775,GO:0002090,GO:0002092,GO:0002252,GO:0002263,GO:0002274,GO:0002275,GO:0002283,GO:0002366,GO:0002376,GO:0002443,GO:0002444,GO:0002446,GO:0002576,GO:0003674,GO:0005488,GO:0005575,GO:0005576,GO:0005615,GO:0005622,GO:0005623,GO:0005737,GO:0005764,GO:0005765,GO:0005766,GO:0005768,GO:0005770,GO:0005771,GO:0005773,GO:0005774,GO:0005886,GO:0005887,GO:0006810,GO:0006887,GO:0006928,GO:…	-	ko:K06497	ko04142,ko05205,map04142,map05205	-	-	-	ko00000,ko00001,ko04090,ko04147	-	-	-	3A1WV@33154,3BQQH@33208,3D7UM@33213,48A8R@7711,497V3@7742,KOG3882@1,KOG3882@2759	O
OG0010558	P.simillimum|S.pseudoglobulus	Psi_DN53320_c0_g2_i1.p1	TSPAN8	tetraspanin, partial [Reishia clavigera]	CD82 antigen OS=Homo sapiens OX=9606 GN=CD82 PE=1 SV=1	Tetraspanin	GO:0000003,GO:0003674,GO:0005102,GO:0005178,GO:0005488,GO:0005515,GO:0005575,GO:0005623,GO:0005886,GO:0005887,GO:0007154,GO:0007165,GO:0007166,GO:0007276,GO:0007283,GO:0008150,GO:0009986,GO:0009987,GO:0010468,GO:0016020,GO:0016021,GO:0019222,GO:0019953,GO:0022414,GO:0023052,GO:0030193,GO:0030195,GO:0031224,GO:0031226,GO:0032101,GO:0032102,GO:0032501,GO:0032504,GO:0044425,GO:0044459,GO:0044464,GO:…	-	ko:K06537,ko:K17349,ko:K17353	-	-	-	-	ko00000,ko04090,ko04147	-	-	-	38GC3@33154,3BM9P@33208,3CXRW@33213,47YU8@7711,KOG3882@1,KOG3882@2759	S
OG0013379	P.simillimum|S.pseudoglobulus	Psi_DN53434_c0_g1_i1.p1	CD320	hypothetical protein D915_00925 [Fasciola hepatica]	-	-	GO:0002376,GO:0002682,GO:0002684,GO:0002694,GO:0002696,GO:0003674,GO:0003824,GO:0005215,GO:0005488,GO:0005509,GO:0005575,GO:0005622,GO:0005623,GO:0005737,GO:0005768,GO:0005783,GO:0005886,GO:0005887,GO:0006725,GO:0006766,GO:0006767,GO:0006807,GO:0006810,GO:0006855,GO:0008144,GO:0008150,GO:0008152,GO:0008284,GO:0009235,GO:0009987,GO:0010008,GO:0012505,GO:0015238,GO:0015399,GO:0015405,GO:0015420,GO:…	-	ko:K02599,ko:K04595,ko:K06254,ko:K06734,ko:K07377,ko:K11887	ko01522,ko04320,ko04330,ko04512,ko04514,ko04658,ko04919,ko05020,ko05165,ko05200,ko05206,ko05224,map01522,map04320,map04330,map04512,map04514,map04658,map04919,map05020,map05165,map05200,map05206,map05224	M00682	-	-	ko00000,ko00001,ko00002,ko00535,ko03051,ko04030,ko04090,ko04131,ko04516	-	-	-	KOG0266@1,KOG0266@2759,KOG1215@1,KOG1215@2759,KOG3514@1,KOG3514@2759	S
OG0011670	P.simillimum|S.pseudoglobulus	Psi_DN53520_c0_g1_i1.p1	-	hypothetical protein CSKR_4607s [Clonorchis sinensis]	-	-	-	-	-	-	-	-	-	-	-	-	-	-	-
OG0013380	P.simillimum|S.pseudoglobulus	Psi_DN53670_c0_g1_i1.p1	-	-	-	-	-	-	-	-	-	-	-	-	-	-	-	-	-
OG0009080	P.simillimum|S.pseudoglobulus	Psi_DN53684_c0_g2_i2.p1	-	complement C1q tumor necrosis factor-related protein 4-like [Pomacea canaliculata]	Complement C1q-like protein 4 OS=Homo sapiens OX=9606 GN=C1QL4 PE=2 SV=1	C1q	-	-	-	-	-	-	-	-	-	-	-	2CMEK@1,2QQ53@2759,39U3M@33154,3C0V1@33208,3DGKF@33213,48JRZ@7711,49GNG@7742,4A7I5@7898	S
OG0013381	P.simillimum|S.pseudoglobulus	Psi_DN53686_c0_g2_i1.p1	ITM2B	integral membrane protein 2C-like [Pomacea canaliculata]	Integral membrane protein 2B OS=Bos taurus OX=9913 GN=ITM2B PE=2 SV=1	-	GO:0000166,GO:0001540,GO:0003674,GO:0005488,GO:0005524,GO:0005575,GO:0005576,GO:0005615,GO:0005622,GO:0005623,GO:0005737,GO:0005794,GO:0005798,GO:0005886,GO:0006807,GO:0006915,GO:0007154,GO:0007165,GO:0007166,GO:0007275,GO:0007399,GO:0008144,GO:0008150,GO:0008152,GO:0008219,GO:0009889,GO:0009890,GO:0009892,GO:0009987,GO:0010556,GO:0010558,GO:0010559,GO:0010561,GO:0010605,GO:0012501,GO:0012505,GO:…	-	ko:K18264	-	-	-	-	ko00000,ko04147	-	-	-	39RK3@33154,3BCN7@33208,3CTDS@33213,KOG4681@1,KOG4681@2759	S
OG0013382	P.simillimum|S.pseudoglobulus	Psi_DN53694_c0_g1_i3.p1	-	-	-	-	-	-	-	-	-	-	-	-	-	-	-	-	-
OG0013383	P.simillimum|S.pseudoglobulus	Psi_DN53705_c0_g1_i1.p1	-	hypothetical protein D915_11931 [Fasciola hepatica]	-	-	-	-	-	-	-	-	-	-	-	-	-	-	-
OG0013384	P.simillimum|S.pseudoglobulus	Psi_DN53731_c0_g1_i1.p1	-	PREDICTED: uncharacterized protein LOC109475460 [Branchiostoma belcheri]	PI-actitoxin-Axm2a OS=Anthopleura aff. xanthogrammica OX=152178 PE=1 SV=1	Kunitz_BPTI|VWC|WAP	-	-	-	-	-	-	-	-	-	-	-	38EQB@33154,3BB8S@33208,3E52Q@33213,485NV@7711,4994V@7742,4CJ8V@8459,KOG3538@1,KOG4597@2759	O
OG0013385	P.simillimum|S.pseudoglobulus	Psi_DN54036_c0_g1_i1.p1	-	-	-	-	-	-	-	-	-	-	-	-	-	-	-	-	-
OG0013386	P.simillimum|S.pseudoglobulus	Psi_DN54082_c0_g2_i1.p1	-	hypothetical protein CLF_107642 [Clonorchis sinensis]	-	-	-	-	-	-	-	-	-	-	-	-	-	-	-
OG0013387	P.simillimum|S.pseudoglobulus	Psi_DN54149_c0_g1_i2.p1	-	PREDICTED: uncharacterized protein LOC109470482 [Branchiostoma belcheri]	-	-	-	-	-	-	-	-	-	-	-	-	-	-	-
OG0010568	P.simillimum|S.pseudoglobulus	Psi_DN54177_c0_g1_i1.p1	-	-	-	-	-	-	-	-	-	-	-	-	-	-	-	-	-
OG0009659	P.simillimum|S.pseudoglobulus	Psi_DN54253_c0_g1_i1.p2	-	PArp-RdRp, partial [dsRNA virus environmental sample]	Probable RNA-directed RNA polymerase OS=Saccharomyces cerevisiae virus L-A OX=11008 GN=gag-pol PE=3 SV=2	RdRP_4	-	-	-	-	-	-	-	-	-	-	-	4QE5Y@10239	K
OG0013388	P.simillimum|S.pseudoglobulus	Psi_DN54291_c0_g1_i1.p1	-	-	-	-	-	-	-	-	-	-	-	-	-	-	-	-	-
OG0010569	P.simillimum|S.pseudoglobulus	Psi_DN54291_c0_g3_i1.p1	-	-	-	-	-	-	-	-	-	-	-	-	-	-	-	-	-
OG0013389	P.simillimum|S.pseudoglobulus	Psi_DN54395_c0_g1_i1.p1	KIAA1109	hypothetical protein D915_05663 [Fasciola hepatica]	-	-	GO:0000003,GO:0001558,GO:0005575,GO:0005622,GO:0005623,GO:0005634,GO:0006629,GO:0006810,GO:0006897,GO:0007275,GO:0007276,GO:0007283,GO:0008150,GO:0008152,GO:0009888,GO:0009987,GO:0010876,GO:0016020,GO:0016192,GO:0019915,GO:0019953,GO:0022414,GO:0030154,GO:0030856,GO:0032501,GO:0032502,GO:0032504,GO:0033036,GO:0036465,GO:0040008,GO:0043226,GO:0043227,GO:0043229,GO:0043231,GO:0044238,GO:0044424,GO:…	-	-	-	-	-	-	-	-	-	-	38BJU@33154,3BHTG@33208,3CVAI@33213,KOG3596@1,KOG3596@2759	Z
OG0013390	P.simillimum|S.pseudoglobulus	Psi_DN54419_c0_g1_i1.p1	-	cadherin domain protein [Fasciola hepatica]	-	-	-	-	-	-	-	-	-	-	-	-	-	KOG3594@1,KOG3594@2759	S
OG0013391	P.simillimum|S.pseudoglobulus	Psi_DN54496_c0_g1_i1.p1	unc-22	twitchin isoform X7 [Onthophagus taurus]	Titin OS=Homo sapiens OX=9606 GN=TTN PE=1 SV=4	I-set|Ig_3	GO:0003008,GO:0003012,GO:0003674,GO:0003779,GO:0003824,GO:0004672,GO:0004674,GO:0005198,GO:0005488,GO:0005515,GO:0005575,GO:0005622,GO:0005623,GO:0005737,GO:0005856,GO:0005859,GO:0006464,GO:0006468,GO:0006793,GO:0006796,GO:0006807,GO:0006936,GO:0006937,GO:0006941,GO:0006942,GO:0006996,GO:0007010,GO:0007015,GO:0007498,GO:0007610,GO:0007626,GO:0008092,GO:0008150,GO:0008152,GO:0008307,GO:0008344,GO:…	-	-	-	-	-	-	-	-	-	-	38BAS@33154,3B9IR@33208,3CRJW@33213,KOG0613@1,KOG0613@2759,KOG4475@1,KOG4475@2759	T
OG0013392	P.simillimum|S.pseudoglobulus	Psi_DN54555_c0_g1_i1.p1	-	uncharacterized protein LOC112575805 isoform X2 [Pomacea canaliculata]	-	VWA	-	-	ko:K16630	ko04974,map04974	-	-	-	ko00000,ko00001	-	-	-	3A2HE@33154,3BR80@33208,3D8HT@33213,KOG1217@1,KOG1217@2759	T
OG0013393	P.simillimum|S.pseudoglobulus	Psi_DN54556_c0_g2_i1.p1	-	-	-	-	-	-	-	-	-	-	-	-	-	-	-	-	-
OG0013394	P.simillimum|S.pseudoglobulus	Psi_DN54577_c0_g1_i1.p1	-	-	-	-	-	-	-	-	-	-	-	-	-	-	-	-	-
OG0013395	P.simillimum|S.pseudoglobulus	Psi_DN54610_c0_g1_i3.p1	-	uncharacterized protein LOC100006143 isoform X3 [Danio rerio]	-	DUF4806	-	-	-	-	-	-	-	-	-	-	-	-	-
OG0013396	P.simillimum|S.pseudoglobulus	Psi_DN54767_c0_g1_i1.p2	-	-	-	-	-	-	-	-	-	-	-	-	-	-	-	-	-
OG0013397	P.simillimum|S.pseudoglobulus	Psi_DN54792_c0_g2_i1.p1	-	-	-	-	-	-	-	-	-	-	-	-	-	-	-	-	-
OG0013398	P.simillimum|S.pseudoglobulus	Psi_DN54822_c0_g1_i1.p1	C15orf48	hypothetical protein C0Q70_03544 [Pomacea canaliculata]	-	B12D	GO:0005575,GO:0005622,GO:0005623,GO:0005634,GO:0005737,GO:0005739,GO:0005740,GO:0005743,GO:0005746,GO:0005751,GO:0016020,GO:0019866,GO:0031090,GO:0031966,GO:0031967,GO:0031975,GO:0032991,GO:0043226,GO:0043227,GO:0043229,GO:0043231,GO:0044422,GO:0044424,GO:0044425,GO:0044429,GO:0044444,GO:0044446,GO:0044455,GO:0044464,GO:0045277,GO:0070069,GO:0070469,GO:0098796,GO:0098798,GO:0098800,GO:0098803	-	-	-	-	-	-	-	-	-	-	2D414@1,2STGR@2759,3A6FE@33154,3BTN1@33208	S
OG0013399	P.simillimum|S.pseudoglobulus	Psi_DN54843_c0_g1_i1.p1	LYG2	glycine, glutamate and proline-rich protein-like [Pomacea canaliculata]	Lysozyme g OS=Anser anser anser OX=8844 PE=1 SV=1	-	GO:0003674,GO:0003796,GO:0003824,GO:0004553,GO:0005575,GO:0005576,GO:0006950,GO:0006952,GO:0008150,GO:0009605,GO:0009607,GO:0009617,GO:0016787,GO:0016798,GO:0042742,GO:0043207,GO:0050830,GO:0050896,GO:0051704,GO:0051707,GO:0061783,GO:0098542	-	-	-	-	-	-	-	-	-	-	2C3PN@1,2RZXI@2759,3A2RB@33154,3BPE1@33208,3D0XG@33213,47ZSH@7711	G
OG0010570	P.simillimum|S.pseudoglobulus	Psi_DN54974_c0_g1_i2.p1	-	UNKNOWN [Stylonychia lemnae]	-	-	-	-	-	-	-	-	-	-	-	-	-	-	-
OG0013400	P.simillimum|S.pseudoglobulus	Psi_DN54992_c0_g1_i2.p1	H1FOO	sperm-specific protein PHI-2B-like [Lingula anatina]	Sperm-specific protein PHI-2B OS=Mytilus californianus OX=6549 PE=1 SV=2	Linker_histone	GO:0001674,GO:0003674,GO:0003676,GO:0003677,GO:0003682,GO:0005488,GO:0005575,GO:0005622,GO:0005623,GO:0005634,GO:0005694,GO:0006323,GO:0006325,GO:0006333,GO:0006334,GO:0006996,GO:0008150,GO:0009987,GO:0016043,GO:0016584,GO:0019219,GO:0019222,GO:0022607,GO:0031323,GO:0031490,GO:0031491,GO:0031492,GO:0031497,GO:0034622,GO:0034728,GO:0043073,GO:0043226,GO:0043227,GO:0043228,GO:0043229,GO:0043231,GO:…	-	-	-	-	-	-	-	-	-	-	38RF3@33154,3BSBV@33208,3D8G1@33213,3JPRW@40674,48QM1@7711,49M71@7742,KOG4012@1,KOG4012@2759	B
OG0013413	P.simillimum|S.pseudoglobulus	Psi_DN55_c0_g2_i1.p1	-	PREDICTED: uncharacterized protein LOC101861717 [Aplysia californica]	-	-	-	-	-	-	-	-	-	-	-	-	-	-	-
OG0011671	P.simillimum|S.pseudoglobulus	Psi_DN55180_c0_g1_i1.p1	-	hypothetical protein D915_04072 [Fasciola hepatica]	Bifunctional glutamate/proline--tRNA ligase OS=Cricetulus griseus OX=10029 GN=EPRS PE=1 SV=3	GST_C_3	-	6.1.1.15,6.1.1.17	ko:K01885,ko:K14163	ko00860,ko00970,ko01100,ko01110,ko01120,map00860,map00970,map01100,map01110,map01120	M00121,M00359,M00360	R03661,R05578	RC00055,RC00523	ko00000,ko00001,ko00002,ko01000,ko01007,ko02048,ko03016	-	-	-	38B44@33154,3BBW2@33208,3CX8R@33213,COG0008@1,COG0442@1,KOG1147@2759,KOG4163@2759	J
OG0011672	P.simillimum|S.pseudoglobulus	Psi_DN55269_c0_g1_i1.p1	-	hypothetical protein D915_14931 [Fasciola hepatica]	-	-	-	-	-	-	-	-	-	-	-	-	-	-	-
OG0013401	P.simillimum|S.pseudoglobulus	Psi_DN55380_c0_g1_i2.p1	-	-	-	-	-	-	-	-	-	-	-	-	-	-	-	-	-
OG0013402	P.simillimum|S.pseudoglobulus	Psi_DN55380_c1_g1_i1.p1	-	-	-	Lipocalin_7	-	-	-	-	-	-	-	-	-	-	-	-	-
OG0013403	P.simillimum|S.pseudoglobulus	Psi_DN55420_c0_g1_i1.p1	-	-	-	-	-	-	-	-	-	-	-	-	-	-	-	-	-
OG0013404	P.simillimum|S.pseudoglobulus	Psi_DN55425_c0_g1_i1.p1	-	-	-	-	-	-	-	-	-	-	-	-	-	-	-	-	-
OG0013405	P.simillimum|S.pseudoglobulus	Psi_DN55440_c0_g1_i2.p1	-	-	-	-	-	-	-	-	-	-	-	-	-	-	-	-	-
OG0006974	P.simillimum|S.pseudoglobulus	Psi_DN55456_c0_g2_i1.p1	-	-	-	-	-	-	-	-	-	-	-	-	-	-	-	-	-
OG0013406	P.simillimum|S.pseudoglobulus	Psi_DN55493_c0_g2_i2.p1	-	-	-	-	-	-	-	-	-	-	-	-	-	-	-	-	-
OG0013407	P.simillimum|S.pseudoglobulus	Psi_DN55531_c0_g1_i2.p1	-	-	-	-	-	-	-	-	-	-	-	-	-	-	-	-	-
OG0010571	P.simillimum|S.pseudoglobulus	Psi_DN55544_c0_g1_i1.p1	-	immunoglobulin I-set domain protein [Fasciola hepatica]	-	-	-	-	-	-	-	-	-	-	-	-	-	-	-
OG0013408	P.simillimum|S.pseudoglobulus	Psi_DN55650_c0_g1_i1.p2	-	-	-	-	-	-	-	-	-	-	-	-	-	-	-	-	-
OG0008095	P.simillimum|S.pseudoglobulus	Psi_DN55719_c0_g1_i6.p1	-	PREDICTED: cubilin [Strongylocentrotus purpuratus]	Cubilin OS=Mus musculus OX=10090 GN=Cubn PE=1 SV=3	CUB|CUB|CUB	GO:0003008,GO:0003014,GO:0008150,GO:0032501,GO:0070293,GO:0097017,GO:0097205,GO:0097206	-	ko:K14616	ko04977,map04977	-	-	-	ko00000,ko00001,ko04147	-	-	-	3949K@33154,3BGFY@33208,3CUBZ@33213,3SJ5A@50557,41X03@6656,KOG4292@1,KOG4292@2759	T
OG0013409	P.simillimum|S.pseudoglobulus	Psi_DN55722_c0_g1_i1.p1	-	-	-	-	-	-	-	-	-	-	-	-	-	-	-	-	-
OG0013410	P.simillimum|S.pseudoglobulus	Psi_DN55780_c0_g1_i1.p1	-	uncharacterized protein LOC112531448 [Gallus gallus]	-	-	-	-	-	-	-	-	-	-	-	-	-	-	-
OG0013411	P.simillimum|S.pseudoglobulus	Psi_DN55781_c0_g1_i2.p1	-	-	-	-	-	-	-	-	-	-	-	-	-	-	-	-	-
OG0013412	P.simillimum|S.pseudoglobulus	Psi_DN55843_c0_g1_i2.p1	-	-	-	-	-	-	-	-	-	-	-	-	-	-	-	-	-
OG0011673	P.simillimum|S.pseudoglobulus	Psi_DN55853_c0_g1_i3.p1	-	cadherin domain protein [Fasciola hepatica]	Protocadherin gamma-A8 OS=Pan troglodytes OX=9598 GN=PCDHGA8 PE=3 SV=1	Cadherin	-	-	-	-	-	-	-	-	-	-	-	-	-
OG0013414	P.simillimum|S.pseudoglobulus	Psi_DN56062_c0_g1_i1.p1	-	fatty acid-binding protein, adipocyte-like [Pomacea canaliculata]	Sodium/calcium exchanger regulatory protein 1 OS=Doryteuthis pealeii OX=1051067 PE=1 SV=1	Lipocalin	GO:0003008,GO:0007610,GO:0007611,GO:0007613,GO:0007616,GO:0008150,GO:0032501,GO:0050877,GO:0050890	-	ko:K08752,ko:K08753,ko:K08756	ko03320,ko04923,map03320,map04923	-	-	-	ko00000,ko00001,ko04147	-	-	-	3A4HC@33154,3BTCU@33208,3D6FA@33213,3SN3G@50557,4205Y@6656,453B5@7147,45U2D@7214,KOG4015@1,KOG4015@2759	I
OG0013415	P.simillimum|S.pseudoglobulus	Psi_DN56127_c0_g2_i1.p1	ctsz	cathepsin Z, partial [Reishia clavigera]	Cathepsin Z OS=Rattus norvegicus OX=10116 GN=Ctsz PE=1 SV=2	Peptidase_C1	GO:0000003,GO:0002119,GO:0002164,GO:0003006,GO:0005575,GO:0005576,GO:0007275,GO:0007548,GO:0008150,GO:0008406,GO:0009653,GO:0009790,GO:0009791,GO:0009792,GO:0009886,GO:0009887,GO:0010171,GO:0018996,GO:0022404,GO:0022414,GO:0031012,GO:0032501,GO:0032502,GO:0035262,GO:0040025,GO:0040032,GO:0042303,GO:0042395,GO:0044421,GO:0045137,GO:0048513,GO:0048569,GO:0048608,GO:0048731,GO:0048856,GO:0060102,GO:…	3.4.18.1	ko:K08568	ko04142,ko04210,map04142,map04210	-	-	-	ko00000,ko00001,ko01000,ko01002	-	-	-	38FXY@33154,3BJJC@33208,3CYXA@33213,487EE@7711,490WI@7742,4GJRT@8782,COG4870@1,KOG1543@2759	O
OG0013416	P.simillimum|S.pseudoglobulus	Psi_DN56278_c0_g1_i1.p1	-	-	-	-	-	-	-	-	-	-	-	-	-	-	-	-	-
OG0013417	P.simillimum|S.pseudoglobulus	Psi_DN56531_c0_g2_i3.p1	-	uncharacterized protein LOC112560756 [Pomacea canaliculata] PVD34848.1 hypothetical protein C0Q70_06127 [Pomacea canaliculata]	-	Ependymin	-	-	-	-	-	-	-	-	-	-	-	2E8D9@1,2SEVZ@2759,3AC1K@33154,3BWE7@33208	S
OG0013418	P.simillimum|S.pseudoglobulus	Psi_DN56549_c0_g1_i1.p1	-	-	-	-	-	-	-	-	-	-	-	-	-	-	-	-	-
OG0004471	P.simillimum|S.pseudoglobulus	Psi_DN56608_c0_g1_i1.p1	-	-	-	-	-	-	-	-	-	-	-	-	-	-	-	-	-
OG0013419	P.simillimum|S.pseudoglobulus	Psi_DN56649_c0_g1_i3.p1	GIF	uncharacterized protein LOC112557704 [Pomacea canaliculata]	-	DUF4430	GO:0000323,GO:0003674,GO:0005488,GO:0005575,GO:0005576,GO:0005615,GO:0005622,GO:0005623,GO:0005737,GO:0005764,GO:0005768,GO:0005773,GO:0005775,GO:0005886,GO:0005902,GO:0006725,GO:0006766,GO:0006767,GO:0006807,GO:0006810,GO:0008144,GO:0008150,GO:0008152,GO:0009235,GO:0009987,GO:0012505,GO:0015889,GO:0015893,GO:0016020,GO:0016324,GO:0017144,GO:0019842,GO:0031410,GO:0031419,GO:0031974,GO:0031982,GO:…	-	ko:K14615,ko:K14619	ko04977,map04977	-	-	-	ko00000,ko00001	-	-	-	29UCF@1,2RXIA@2759,39X77@33154,3BEAP@33208	S
OG0013420	P.simillimum|S.pseudoglobulus	Psi_DN56657_c0_g1_i1.p1	-	-	-	-	-	-	-	-	-	-	-	-	-	-	-	-	-
OG0005605	P.simillimum|S.pseudoglobulus	Psi_DN56828_c0_g3_i1.p1	-	-	-	-	-	-	-	-	-	-	-	-	-	-	-	-	-
OG0013421	P.simillimum|S.pseudoglobulus	Psi_DN56887_c0_g1_i2.p1	-	hypothetical protein D915_05107 [Fasciola hepatica]	NACHT and WD repeat domain-containing protein 2 OS=Homo sapiens OX=9606 GN=NWD2 PE=2 SV=3	-	-	-	-	-	-	-	-	-	-	-	-	38E5W@33154,3BA5T@33208,3CUIR@33213,41VG3@6656,COG2319@1,KOG3602@2759	S
OG0013422	P.simillimum|S.pseudoglobulus	Psi_DN5691_c0_g1_i1.p1	-	-	-	-	-	-	-	-	-	-	-	-	-	-	-	-	-
OG0013423	P.simillimum|S.pseudoglobulus	Psi_DN56931_c0_g1_i1.p1	-	-	-	-	-	-	-	-	-	-	-	-	-	-	-	-	-
OG0013424	P.simillimum|S.pseudoglobulus	Psi_DN56959_c4_g1_i1.p1	-	hypothetical protein Y956_05939, partial [Nipponia nippon]	-	-	-	-	-	-	-	-	-	-	-	-	-	2B1QH@1,2S0AY@2759,3A1PZ@33154,3BR5P@33208,3D78A@33213,48F3R@7711,49BW1@7742,4A7I3@7898	-
OG0013425	P.simillimum|S.pseudoglobulus	Psi_DN57027_c0_g1_i1.p1	-	hypothetical protein C801_04084, partial [Bacteroides uniformis dnLKV2]	-	Rep_trans	-	-	-	-	-	-	-	-	-	-	-	2F0SM@1,33TUQ@2	-
OG0011674	P.simillimum|S.pseudoglobulus	Psi_DN57166_c0_g1_i2.p1	-	WDFY family member 4 [Clonorchis sinensis]	-	Peptidase_A17	-	-	-	-	-	-	-	-	-	-	-	2CMP4@1,2QR56@2759,39VQX@33154,3BR69@33208,3D755@33213	S
OG0007344	P.simillimum|S.pseudoglobulus	Psi_DN57168_c0_g1_i2.p1	-	-	-	-	-	-	-	-	-	-	-	-	-	-	-	-	-
OG0013426	P.simillimum|S.pseudoglobulus	Psi_DN57241_c0_g3_i1.p1	-	CD109 antigene-like protein 1 [Littorina littorea]	C3 and PZP-like alpha-2-macroglobulin domain-containing protein 8 OS=Homo sapiens OX=9606 GN=CPAMD8 PE=1 SV=2	A2M_recep	-	-	-	-	-	-	-	-	-	-	-	38DGN@33154,3BCF2@33208,3CTZZ@33213,COG2373@1,KOG1366@2759	O
OG0013427	P.simillimum|S.pseudoglobulus	Psi_DN57373_c0_g1_i1.p2	-	-	-	-	-	-	-	-	-	-	-	-	-	-	-	-	-
OG0011675	P.simillimum|S.pseudoglobulus	Psi_DN5742_c0_g1_i1.p1	-	-	-	-	-	-	-	-	-	-	-	-	-	-	-	-	-
OG0013428	P.simillimum|S.pseudoglobulus	Psi_DN57501_c0_g1_i1.p1	-	hypothetical protein BRAFLDRAFT_281651 [Branchiostoma floridae] EEN53603.1 hypothetical protein BRAFLDRAFT_281651 [Branchiostoma floridae]	Chitotriosidase-1 OS=Homo sapiens OX=9606 GN=CHIT1 PE=1 SV=1	Glyco_hydro_18|CBM_14	-	3.2.1.14	ko:K01183	ko00520,ko01100,map00520,map01100	-	R01206,R02334	RC00467	ko00000,ko00001,ko01000	-	GH18	-	38BJK@33154,3BA7Q@33208,3CS5K@33213,4857F@7711,COG3325@1,KOG2806@2759	G
OG0013429	P.simillimum|S.pseudoglobulus	Psi_DN57774_c0_g1_i1.p1	-	uncharacterized protein LOC113047438 isoform X1 [Carassius auratus]	-	DUF4806	-	-	-	-	-	-	-	-	-	-	-	-	-
OG0013430	P.simillimum|S.pseudoglobulus	Psi_DN57829_c0_g1_i1.p1	-	-	-	-	-	-	-	-	-	-	-	-	-	-	-	-	-
OG0013431	P.simillimum|S.pseudoglobulus	Psi_DN57834_c0_g1_i1.p1	DNAH10	ATPase family protein [Opisthorchis viverrini]	Dynein heavy chain 10, axonemal OS=Homo sapiens OX=9606 GN=DNAH10 PE=1 SV=4	DHC_N1	GO:0003341,GO:0003674,GO:0003774,GO:0003777,GO:0003824,GO:0005488,GO:0005515,GO:0005575,GO:0005622,GO:0005623,GO:0005737,GO:0005856,GO:0005858,GO:0005875,GO:0005929,GO:0005930,GO:0006928,GO:0006996,GO:0007017,GO:0007018,GO:0008150,GO:0008569,GO:0009987,GO:0015630,GO:0016043,GO:0016462,GO:0016787,GO:0016817,GO:0016818,GO:0016887,GO:0017111,GO:0022607,GO:0030030,GO:0030031,GO:0030286,GO:0032838,GO:…	-	ko:K10408	ko05016,map05016	-	-	-	ko00000,ko00001,ko04812	-	-	-	38BFS@33154,3B9HK@33208,3CV0I@33213,COG5245@1,KOG3595@2759	Z
OG0013432	P.simillimum|S.pseudoglobulus	Psi_DN57842_c0_g1_i2.p2	-	-	-	-	-	-	-	-	-	-	-	-	-	-	-	-	-
OG0013433	P.simillimum|S.pseudoglobulus	Psi_DN57908_c2_g1_i1.p1	-	hypothetical protein EGR_08713 [Echinococcus granulosus] EUB56448.1 hypothetical protein EGR_08713 [Echinococcus granulosus]	Uncharacterized protein SJCHGC09766 OS=Schistosoma japonicum OX=6182 GN=SJCHGC09766 PE=3 SV=1	UPF0506	-	-	-	-	-	-	-	-	-	-	-	-	-
OG0013434	P.simillimum|S.pseudoglobulus	Psi_DN58069_c0_g1_i1.p1	-	-	-	-	-	-	-	-	-	-	-	-	-	-	-	-	-
OG0013435	P.simillimum|S.pseudoglobulus	Psi_DN58244_c0_g1_i2.p1	-	hypothetical protein A3Q56_06554 [Intoshia linei]	-	YL1	-	-	-	-	-	-	-	-	-	-	-	-	-
OG0013436	P.simillimum|S.pseudoglobulus	Psi_DN58310_c0_g1_i1.p1	-	hypothetical protein CSKR_6200s [Clonorchis sinensis]	-	-	-	-	-	-	-	-	-	-	-	-	-	2CMP4@1,2QR56@2759,39VQX@33154,3BR69@33208,3D755@33213	S
OG0013437	P.simillimum|S.pseudoglobulus	Psi_DN58366_c1_g1_i1.p1	-	-	-	-	-	-	-	-	-	-	-	-	-	-	-	-	-
OG0013438	P.simillimum|S.pseudoglobulus	Psi_DN58382_c0_g1_i1.p1	-	-	-	-	-	-	-	-	-	-	-	-	-	-	-	-	-
OG0013439	P.simillimum|S.pseudoglobulus	Psi_DN58386_c0_g1_i1.p1	-	-	-	-	-	-	-	-	-	-	-	-	-	-	-	-	-
OG0013440	P.simillimum|S.pseudoglobulus	Psi_DN58391_c2_g1_i1.p2	-	-	-	Collagen	-	-	-	-	-	-	-	-	-	-	-	-	-
OG0013441	P.simillimum|S.pseudoglobulus	Psi_DN58396_c0_g1_i3.p1	-	-	-	-	-	-	-	-	-	-	-	-	-	-	-	-	-
OG0013442	P.simillimum|S.pseudoglobulus	Psi_DN58472_c0_g1_i1.p2	-	-	-	-	-	-	-	-	-	-	-	-	-	-	-	-	-
OG0013443	P.simillimum|S.pseudoglobulus	Psi_DN58487_c2_g1_i1.p1	-	hypothetical protein T05_5799 [Trichinella murrelli]	-	-	-	-	-	-	-	-	-	-	-	-	-	28PS4@1,2QWEM@2759,39STS@33154,3BM2D@33208	S
OG0011676	P.simillimum|S.pseudoglobulus	Psi_DN58593_c0_g1_i2.p1	-	-	Transmembrane protein 218 OS=Mus musculus OX=10090 GN=Tmem218 PE=3 SV=1	-	-	-	-	-	-	-	-	-	-	-	-	-	-
OG0009660	P.simillimum|S.pseudoglobulus	Psi_DN58627_c0_g1_i2.p1	-	-	-	-	-	-	-	-	-	-	-	-	-	-	-	-	-
OG0013444	P.simillimum|S.pseudoglobulus	Psi_DN58663_c0_g1_i4.p2	-	-	-	-	-	-	-	-	-	-	-	-	-	-	-	-	-
OG0013445	P.simillimum|S.pseudoglobulus	Psi_DN58681_c0_g2_i1.p1	-	-	-	-	-	-	-	-	-	-	-	-	-	-	-	-	-
OG0011677	P.simillimum|S.pseudoglobulus	Psi_DN58691_c0_g1_i1.p1	-	hypothetical protein Smp_153120 [Schistosoma mansoni] CCD60540.1 hypothetical protein Smp_153120 [Schistosoma mansoni]	-	-	-	-	-	-	-	-	-	-	-	-	-	-	-
OG0013446	P.simillimum|S.pseudoglobulus	Psi_DN58805_c0_g2_i1.p1	-	-	-	-	-	-	-	-	-	-	-	-	-	-	-	-	-
OG0013447	P.simillimum|S.pseudoglobulus	Psi_DN58841_c0_g1_i1.p1	-	-	-	-	-	-	-	-	-	-	-	-	-	-	-	-	-
OG0005604	P.simillimum|S.pseudoglobulus	Psi_DN58924_c0_g1_i1.p1	-	-	-	-	-	-	-	-	-	-	-	-	-	-	-	-	-
OG0005604	P.simillimum|S.pseudoglobulus	Psi_DN58924_c0_g2_i1.p1	-	-	-	-	-	-	-	-	-	-	-	-	-	-	-	-	-
OG0006518	P.simillimum|S.pseudoglobulus	Psi_DN58997_c0_g1_i1.p1	-	-	-	-	-	-	-	-	-	-	-	-	-	-	-	-	-
OG0013448	P.simillimum|S.pseudoglobulus	Psi_DN59012_c0_g1_i1.p1	-	Chain A, Aquomet Structure of His100Trp Cerebratulus lacteus mini-hemoglobin 4F6I_A Chain A, Oxy Structure Of His100trp Cerebratulus Lacteus Mini-Hemoglobin 4F6J_A Chain A, Carbonmonoxy structure of His100Trp Cerebratulus lacteus mini-hemoglobin	Neural hemoglobin OS=Cerebratulus lacteus OX=6221 PE=1 SV=3	Globin	-	-	-	-	-	-	-	-	-	-	-	-	-
OG0009081	P.simillimum|S.pseudoglobulus	Psi_DN59050_c0_g2_i1.p1	-	-	-	-	-	-	-	-	-	-	-	-	-	-	-	-	-
OG0013449	P.simillimum|S.pseudoglobulus	Psi_DN59111_c0_g1_i1.p1	-	-	-	-	-	-	-	-	-	-	-	-	-	-	-	-	-
OG0013450	P.simillimum|S.pseudoglobulus	Psi_DN59124_c0_g1_i1.p1	-	-	-	-	-	-	-	-	-	-	-	-	-	-	-	-	-
OG0013451	P.simillimum|S.pseudoglobulus	Psi_DN59124_c0_g2_i1.p1	-	-	-	-	-	-	-	-	-	-	-	-	-	-	-	-	-
OG0009660	P.simillimum|S.pseudoglobulus	Psi_DN59134_c0_g1_i3.p1	-	-	-	-	-	-	-	-	-	-	-	-	-	-	-	-	-
OG0009660	P.simillimum|S.pseudoglobulus	Psi_DN59134_c0_g2_i1.p1	-	-	-	-	-	-	-	-	-	-	-	-	-	-	-	-	-
OG0009661	P.simillimum|S.pseudoglobulus	Psi_DN59318_c0_g1_i1.p1	-	-	-	DUF4460	-	-	-	-	-	-	-	-	-	-	-	-	-
OG0011678	P.simillimum|S.pseudoglobulus	Psi_DN59319_c0_g1_i1.p1	-	-	-	-	-	-	-	-	-	-	-	-	-	-	-	-	-
OG0011679	P.simillimum|S.pseudoglobulus	Psi_DN59359_c0_g2_i1.p1	-	hypothetical protein CSKR_7105s [Clonorchis sinensis]	-	-	-	-	-	-	-	-	-	-	-	-	-	-	-
OG0011670	P.simillimum|S.pseudoglobulus	Psi_DN59371_c3_g1_i1.p1	-	hypothetical protein T265_07548 [Opisthorchis viverrini] KER24872.1 hypothetical protein T265_07548 [Opisthorchis viverrini]	-	-	-	-	-	-	-	-	-	-	-	-	-	-	-
OG0011680	P.simillimum|S.pseudoglobulus	Psi_DN59496_c0_g1_i1.p1	-	alpha N-terminal protein methyltransferase 1 [Clonorchis sinensis]	-	-	-	-	-	-	-	-	-	-	-	-	-	-	-
OG0013452	P.simillimum|S.pseudoglobulus	Psi_DN59591_c0_g1_i2.p1	-	uncharacterized protein LOC110448613 [Mizuhopecten yessoensis]	-	-	-	-	-	-	-	-	-	-	-	-	-	-	-
OG0013453	P.simillimum|S.pseudoglobulus	Psi_DN59619_c0_g1_i1.p1	-	-	-	-	-	-	-	-	-	-	-	-	-	-	-	-	-
OG0013454	P.simillimum|S.pseudoglobulus	Psi_DN59677_c0_g1_i1.p1	-	-	-	-	-	-	-	-	-	-	-	-	-	-	-	-	-
OG0013455	P.simillimum|S.pseudoglobulus	Psi_DN59742_c0_g1_i1.p1	-	-	-	-	-	-	-	-	-	-	-	-	-	-	-	-	-
OG0009082	P.simillimum|S.pseudoglobulus	Psi_DN59749_c0_g1_i1.p1	EPDR1	hypothetical protein BRAFLDRAFT_129108 [Branchiostoma floridae] EEN52863.1 hypothetical protein BRAFLDRAFT_129108 [Branchiostoma floridae]	Mammalian ependymin-related protein 1 OS=Macaca fascicularis OX=9541 GN=EPDR1 PE=2 SV=3	Ependymin	GO:0000323,GO:0005575,GO:0005576,GO:0005622,GO:0005623,GO:0005737,GO:0005764,GO:0005773,GO:0043226,GO:0043227,GO:0043229,GO:0043231,GO:0044424,GO:0044444,GO:0044464	-	-	-	-	-	-	-	-	-	-	2CFST@1,2QQ8T@2759,39UI5@33154,3BJPQ@33208,3D0ZW@33213,47ZNV@7711	S
OG0013456	P.simillimum|S.pseudoglobulus	Psi_DN59819_c0_g2_i1.p1	-	uncharacterized protein LOC112568058 [Pomacea canaliculata] XP_025100874.1 uncharacterized protein LOC112568058 [Pomacea canaliculata]	-	Peptidase_M28	-	-	-	-	-	-	-	-	-	-	-	3A3XY@33154,COG2234@1,KOG2194@2759	O
OG0009662	P.simillimum|S.pseudoglobulus	Psi_DN59833_c0_g2_i2.p1	-	-	-	-	-	-	-	-	-	-	-	-	-	-	-	-	-
OG0008681	P.simillimum|S.pseudoglobulus	Psi_DN59921_c0_g1_i3.p1	-	-	-	-	-	-	-	-	-	-	-	-	-	-	-	-	-
OG0010572	P.simillimum|S.pseudoglobulus	Psi_DN59926_c0_g1_i1.p1	-	hypothetical protein D915_06054 [Fasciola hepatica]	-	Laminin_G_3	-	-	-	-	-	-	-	-	-	-	-	-	-
OG0013457	P.simillimum|S.pseudoglobulus	Psi_DN59943_c0_g1_i2.p1	-	-	-	-	-	-	-	-	-	-	-	-	-	-	-	-	-
OG0013458	P.simillimum|S.pseudoglobulus	Psi_DN59956_c0_g1_i1.p1	MEP1B	zinc metalloproteinase nas-13-like [Pomacea canaliculata]	Zinc metalloproteinase nas-33 OS=Caenorhabditis elegans OX=6239 GN=nas-33 PE=2 SV=2	Astacin|ShK	GO:0003674,GO:0003824,GO:0004175,GO:0004222,GO:0005488,GO:0005515,GO:0005575,GO:0005623,GO:0005886,GO:0005887,GO:0006508,GO:0006807,GO:0006810,GO:0008150,GO:0008152,GO:0008233,GO:0008237,GO:0016020,GO:0016021,GO:0016787,GO:0017090,GO:0019538,GO:0031224,GO:0031226,GO:0032991,GO:0042802,GO:0043170,GO:0044238,GO:0044425,GO:0044459,GO:0044464,GO:0051179,GO:0051234,GO:0070011,GO:0071704,GO:0071944,GO:…	3.4.24.63	ko:K08606	ko04974,map04974	-	-	-	ko00000,ko00001,ko01000,ko01002	-	-	-	39D5R@33154,3BAX3@33208,3D0NR@33213,KOG3714@1,KOG3714@2759	O
OG0013459	P.simillimum|S.pseudoglobulus	Psi_DN60071_c0_g1_i1.p1	-	hypothetical protein D915_13272, partial [Fasciola hepatica]	-	-	-	-	-	-	-	-	-	-	-	-	-	-	-
OG0013460	P.simillimum|S.pseudoglobulus	Psi_DN60097_c0_g1_i2.p1	-	-	-	-	-	-	-	-	-	-	-	-	-	-	-	-	-
OG0013461	P.simillimum|S.pseudoglobulus	Psi_DN60111_c0_g3_i1.p1	kynB	hypothetical protein C0Q70_13129 [Pomacea canaliculata]	Isatin hydrolase OS=Labrenzia aggregata (strain ATCC 25650 / DSM 13394 / JCM 20685 / NBRC 16684 / NCIMB 2208 / IAM 12614) OX=384765 GN=SIAM614_09648 PE=1 SV=1	Cyclase	-	1.2.1.70	ko:K02492	ko00860,ko01100,ko01110,ko01120,map00860,map01100,map01110,map01120	M00121	R04109	RC00055,RC00149	ko00000,ko00001,ko00002,ko01000	-	-	-	1MWWB@1224,2TSIG@28211,36Z2V@31993,COG1878@1,COG1878@2	S
OG0013462	P.simillimum|S.pseudoglobulus	Psi_DN60145_c0_g3_i1.p1	MMP28	hypothetical protein LOTGIDRAFT_200320 [Lottia gigantea] ESP01495.1 hypothetical protein LOTGIDRAFT_200320 [Lottia gigantea]	Interstitial collagenase OS=Bos taurus OX=9913 GN=MMP1 PE=1 SV=1	Peptidase_M10	GO:0003674,GO:0003824,GO:0004175,GO:0004222,GO:0005575,GO:0005576,GO:0006508,GO:0006807,GO:0008150,GO:0008152,GO:0008233,GO:0008237,GO:0016787,GO:0019538,GO:0031012,GO:0043170,GO:0044238,GO:0044421,GO:0070011,GO:0071704,GO:0140096,GO:1901564	3.4.24.80	ko:K07763,ko:K08006	ko04668,ko04912,map04668,map04912	-	-	-	ko00000,ko00001,ko01000,ko01002	-	-	-	38HSP@33154,3BGIQ@33208,3CZ3Y@33213,486H5@7711,48Z87@7742,49X2S@7898,KOG1565@1,KOG1565@2759	O
OG0011681	P.simillimum|S.pseudoglobulus	Psi_DN60147_c0_g1_i1.p1	-	-	-	EGF_CA	-	-	-	-	-	-	-	-	-	-	-	-	-
OG0011667	P.simillimum|S.pseudoglobulus	Psi_DN60160_c0_g1_i2.p1	-	-	-	-	-	-	-	-	-	-	-	-	-	-	-	-	-
OG0013463	P.simillimum|S.pseudoglobulus	Psi_DN60163_c0_g1_i1.p1	-	PREDICTED: uncharacterized protein LOC105338608 [Crassostrea gigas]	-	EF-hand_6	-	-	-	-	-	-	-	-	-	-	-	38PEB@33154,3BAJ0@33208,3D0J9@33213,COG0514@1,KOG0351@2759	A
OG0013464	P.simillimum|S.pseudoglobulus	Psi_DN60239_c0_g1_i1.p1	ctsz	cathepsin Z-like [Pomacea canaliculata]	Cathepsin Z OS=Bos taurus OX=9913 GN=CTSZ PE=2 SV=2	Peptidase_C1	GO:0000003,GO:0002119,GO:0002164,GO:0003006,GO:0005575,GO:0005576,GO:0007275,GO:0007548,GO:0008150,GO:0008406,GO:0009653,GO:0009790,GO:0009791,GO:0009792,GO:0009886,GO:0009887,GO:0010171,GO:0018996,GO:0022404,GO:0022414,GO:0031012,GO:0032501,GO:0032502,GO:0035262,GO:0040025,GO:0040032,GO:0042303,GO:0042395,GO:0044421,GO:0045137,GO:0048513,GO:0048569,GO:0048608,GO:0048731,GO:0048856,GO:0060102,GO:…	3.4.18.1	ko:K08568	ko04142,ko04210,map04142,map04210	-	-	-	ko00000,ko00001,ko01000,ko01002	-	-	-	38FXY@33154,3BJJC@33208,3CYXA@33213,487EE@7711,490WI@7742,COG4870@1,KOG1543@2759	O
OG0013465	P.simillimum|S.pseudoglobulus	Psi_DN60239_c0_g2_i1.p1	CTSZ	cathepsin Z-like [Pomacea canaliculata]	Cathepsin Z OS=Rattus norvegicus OX=10116 GN=Ctsz PE=1 SV=2	Peptidase_C1	GO:0000003,GO:0000323,GO:0001763,GO:0001775,GO:0001990,GO:0001991,GO:0002002,GO:0002003,GO:0002009,GO:0002119,GO:0002164,GO:0002252,GO:0002263,GO:0002274,GO:0002275,GO:0002283,GO:0002366,GO:0002376,GO:0002443,GO:0002444,GO:0002446,GO:0003006,GO:0003008,GO:0003013,GO:0003044,GO:0003073,GO:0003081,GO:0003674,GO:0003824,GO:0004175,GO:0004180,GO:0004197,GO:0005575,GO:0005576,GO:0005615,GO:0005622,GO:…	3.4.18.1	ko:K08568	ko04142,ko04210,map04142,map04210	-	-	-	ko00000,ko00001,ko01000,ko01002	-	-	-	38FXY@33154,3BJJC@33208,3CYXA@33213,487EE@7711,490WI@7742,49U3J@7898,COG4870@1,KOG1543@2759	O
OG0013466	P.simillimum|S.pseudoglobulus	Psi_DN60244_c0_g1_i1.p1	-	lysyl oxidase homolog 2A-like [Boleophthalmus pectinirostris]	Lysyl oxidase homolog 2A OS=Danio rerio OX=7955 GN=loxl2a PE=2 SV=1	SRCR	-	-	ko:K13912	ko04970,map04970	-	-	-	ko00000,ko00001	-	-	-	38EWN@33154,3BC1C@33208,3CVCK@33213,COG5640@1,KOG3627@2759	O
OG0013467	P.simillimum|S.pseudoglobulus	Psi_DN60244_c0_g2_i1.p1	-	hypothetical protein C0Q70_04118 [Pomacea canaliculata]	-	-	-	-	-	-	-	-	-	-	-	-	-	-	-
OG0013468	P.simillimum|S.pseudoglobulus	Psi_DN60383_c0_g1_i1.p1	-	CLUMA_CG010904, isoform A [Clunio marinus]	-	Pacifastin_I|Pacifastin_I|Pacifastin_I|Pacifastin_I|Pacifastin_I|Pacifastin_I	-	-	-	-	-	-	-	-	-	-	-	-	-
OG0013469	P.simillimum|S.pseudoglobulus	Psi_DN60390_c0_g1_i1.p1	-	hypothetical protein D915_02925 [Fasciola hepatica]	-	-	-	-	-	-	-	-	-	-	-	-	-	-	-
OG0013470	P.simillimum|S.pseudoglobulus	Psi_DN60407_c0_g1_i1.p1	-	-	-	-	-	-	-	-	-	-	-	-	-	-	-	-	-
OG0013471	P.simillimum|S.pseudoglobulus	Psi_DN60469_c0_g1_i1.p1	-	-	-	-	-	-	-	-	-	-	-	-	-	-	-	-	-
OG0010573	P.simillimum|S.pseudoglobulus	Psi_DN60480_c0_g1_i2.p1	-	zinc finger, C2H2 type [Fasciola hepatica]	-	zf-C2H2|zf-H2C2_2|zf-H2C2_2|zf-C2H2_6	-	-	-	-	-	-	-	-	-	-	-	-	-
OG0010573	P.simillimum|S.pseudoglobulus	Psi_DN60480_c0_g3_i1.p1	-	putative zinc finger protein [Schistosoma mansoni] CCD80003.1 putative zinc finger protein [Schistosoma mansoni]	-	zf-C2H2_4|FYVE	-	-	-	-	-	-	-	-	-	-	-	-	-
OG0013472	P.simillimum|S.pseudoglobulus	Psi_DN60488_c1_g1_i2.p1	-	Cadherin EGF LAG seven-pass G-type receptor 1 [Clonorchis sinensis]	-	-	-	-	-	-	-	-	-	-	-	-	-	-	-
OG0013473	P.simillimum|S.pseudoglobulus	Psi_DN60495_c0_g1_i2.p1	-	-	-	SapB_2	-	-	-	-	-	-	-	-	-	-	-	-	-
OG0007343	P.simillimum|S.pseudoglobulus	Psi_DN60496_c0_g1_i2.p1	-	-	-	-	-	-	-	-	-	-	-	-	-	-	-	-	-
OG0013474	P.simillimum|S.pseudoglobulus	Psi_DN60524_c0_g1_i3.p1	-	-	-	-	-	-	-	-	-	-	-	-	-	-	-	-	-
OG0011682	P.simillimum|S.pseudoglobulus	Psi_DN60549_c0_g1_i1.p1	-	-	-	-	-	-	-	-	-	-	-	-	-	-	-	-	-
OG0013475	P.simillimum|S.pseudoglobulus	Psi_DN60563_c0_g1_i1.p1	AIFM1	uncharacterized protein LOC112559923 [Pomacea canaliculata]	-	Deltameth_res	GO:0000166,GO:0000302,GO:0000737,GO:0001101,GO:0002931,GO:0003674,GO:0003676,GO:0003677,GO:0003824,GO:0004174,GO:0005488,GO:0005515,GO:0005575,GO:0005622,GO:0005623,GO:0005634,GO:0005737,GO:0005739,GO:0005740,GO:0005741,GO:0005743,GO:0005758,GO:0005829,GO:0006091,GO:0006119,GO:0006139,GO:0006163,GO:0006259,GO:0006308,GO:0006309,GO:0006323,GO:0006725,GO:0006753,GO:0006793,GO:0006796,GO:0006807,GO:…	-	ko:K04727	ko04210,ko04214,ko04217,map04210,map04214,map04217	-	-	-	ko00000,ko00001,ko01000	-	-	-	38F7B@33154,3BEQX@33208,3CSRH@33213,COG0446@1,KOG1346@2759	T
OG0013476	P.simillimum|S.pseudoglobulus	Psi_DN60579_c2_g1_i1.p1	-	uncharacterized protein LOC110457192 [Mizuhopecten yessoensis] XP_021351654.1 uncharacterized protein LOC110449239 [Mizuhopecten yessoensis] XP_021359090.1 uncharacterized protein LOC110454073 [Mizuhopecten yessoensis] XP_021364312.1 uncharacterized protein LOC110457386 [Mizuhopecten yessoensis] XP_021366062.1 uncharacterized protein LOC110458609 [Mizuhopecten yessoensis] XP_021376223.1 uncharact…	-	Exo_endo_phos_2	-	-	-	-	-	-	-	-	-	-	-	39Y6T@33154,3BEGN@33208,3CZ7K@33213,KOG1075@1,KOG1075@2759	G
OG0010574	P.simillimum|S.pseudoglobulus	Psi_DN60784_c0_g1_i1.p1	-	-	-	-	-	-	-	-	-	-	-	-	-	-	-	-	-
OG0013477	P.simillimum|S.pseudoglobulus	Psi_DN60789_c0_g1_i1.p1	-	fork head domain protein [Fasciola hepatica]	-	-	-	-	-	-	-	-	-	-	-	-	-	-	-
OG0010575	P.simillimum|S.pseudoglobulus	Psi_DN60804_c0_g1_i4.p1	-	-	-	-	-	-	-	-	-	-	-	-	-	-	-	-	-
OG0008366	P.simillimum|S.pseudoglobulus	Psi_DN60818_c0_g1_i2.p1	-	-	-	-	-	-	-	-	-	-	-	-	-	-	-	-	-
OG0010576	P.simillimum|S.pseudoglobulus	Psi_DN60835_c0_g1_i1.p1	-	-	-	-	-	-	-	-	-	-	-	-	-	-	-	-	-
OG0009661	P.simillimum|S.pseudoglobulus	Psi_DN60859_c0_g1_i4.p1	-	-	-	-	-	-	-	-	-	-	-	-	-	-	-	-	-
OG0008682	P.simillimum|S.pseudoglobulus	Psi_DN60904_c0_g1_i1.p1	-	-	-	PAN_3	-	-	-	-	-	-	-	-	-	-	-	-	-
OG0013478	P.simillimum|S.pseudoglobulus	Psi_DN60929_c0_g1_i1.p1	-	Xylosyltransferase oxt, partial [Clonorchis sinensis]	-	-	-	-	-	-	-	-	-	-	-	-	-	-	-
OG0013479	P.simillimum|S.pseudoglobulus	Psi_DN60963_c0_g1_i1.p1	-	-	-	-	-	-	-	-	-	-	-	-	-	-	-	-	-
OG0011683	P.simillimum|S.pseudoglobulus	Psi_DN60971_c0_g1_i1.p1	-	-	-	-	-	-	-	-	-	-	-	-	-	-	-	-	-
OG0011684	P.simillimum|S.pseudoglobulus	Psi_DN60999_c0_g1_i3.p1	-	-	-	-	-	-	-	-	-	-	-	-	-	-	-	-	-
OG0013480	P.simillimum|S.pseudoglobulus	Psi_DN61004_c0_g1_i1.p1	-	-	-	-	-	-	-	-	-	-	-	-	-	-	-	-	-
OG0013481	P.simillimum|S.pseudoglobulus	Psi_DN61026_c0_g1_i1.p1	SCRASP1	uncharacterized protein LOC113047165 isoform X2 [Carassius auratus]	Scavenger receptor cysteine-rich type 1 protein M130 OS=Mus musculus OX=10090 GN=Cd163 PE=1 SV=2	SRCR	GO:0001932,GO:0001934,GO:0002791,GO:0002793,GO:0003008,GO:0003674,GO:0003824,GO:0004175,GO:0004252,GO:0005575,GO:0005576,GO:0005615,GO:0006508,GO:0006807,GO:0006950,GO:0007275,GO:0007399,GO:0007610,GO:0007611,GO:0007613,GO:0007614,GO:0007616,GO:0008150,GO:0008152,GO:0008233,GO:0008236,GO:0009611,GO:0009893,GO:0009966,GO:0009967,GO:0009987,GO:0010562,GO:0010604,GO:0010646,GO:0010647,GO:0010817,GO:…	-	ko:K09624,ko:K09637,ko:K13912	ko04970,map04970	-	-	-	ko00000,ko00001,ko01000,ko01002	-	-	-	38EWN@33154,3BC1C@33208,COG5640@1,KOG3627@2759	O
OG0006519	P.simillimum|S.pseudoglobulus	Psi_DN61029_c0_g1_i1.p1	-	-	-	-	-	-	-	-	-	-	-	-	-	-	-	-	-
OG0013482	P.simillimum|S.pseudoglobulus	Psi_DN61048_c0_g1_i8.p1	-	-	-	-	-	-	-	-	-	-	-	-	-	-	-	-	-
OG0011685	P.simillimum|S.pseudoglobulus	Psi_DN61057_c0_g1_i1.p1	-	-	-	-	-	-	-	-	-	-	-	-	-	-	-	-	-
OG0013483	P.simillimum|S.pseudoglobulus	Psi_DN61096_c0_g1_i1.p1	-	-	-	-	-	-	-	-	-	-	-	-	-	-	-	-	-
OG0013484	P.simillimum|S.pseudoglobulus	Psi_DN61260_c0_g2_i3.p1	-	senescence-associated protein [Coccidioides posadasii str. Silveira]	Putative uncharacterized protein ART2 OS=Saccharomyces cerevisiae (strain ATCC 204508 / S288c) OX=559292 GN=ART2 PE=5 SV=1	-	-	-	-	-	-	-	-	-	-	-	-	201RR@147541,2BG5J@1,2S18N@2759,3A435@33154,3MKC3@451867,3P2QE@4751,3QVBD@4890	-
OG0013485	P.simillimum|S.pseudoglobulus	Psi_DN61320_c0_g1_i1.p1	-	-	-	-	-	-	-	-	-	-	-	-	-	-	-	-	-
OG0013486	P.simillimum|S.pseudoglobulus	Psi_DN61361_c1_g1_i2.p1	-	-	-	-	-	-	-	-	-	-	-	-	-	-	-	-	-
OG0005604	P.simillimum|S.pseudoglobulus	Psi_DN61368_c0_g2_i2.p1	-	-	-	-	-	-	-	-	-	-	-	-	-	-	-	-	-
OG0013487	P.simillimum|S.pseudoglobulus	Psi_DN61370_c1_g1_i3.p1	-	hypothetical protein D915_11286 [Fasciola hepatica]	-	-	-	-	-	-	-	-	-	-	-	-	-	-	-
OG0013488	P.simillimum|S.pseudoglobulus	Psi_DN61371_c0_g1_i1.p1	-	-	-	-	-	-	-	-	-	-	-	-	-	-	-	-	-
OG0011686	P.simillimum|S.pseudoglobulus	Psi_DN61377_c0_g1_i1.p1	-	hypothetical protein T265_12767, partial [Opisthorchis viverrini] KER32631.1 hypothetical protein T265_12767, partial [Opisthorchis viverrini]	-	-	-	-	-	-	-	-	-	-	-	-	-	-	-
OG0011687	P.simillimum|S.pseudoglobulus	Psi_DN61418_c0_g1_i2.p1	-	-	-	-	-	-	-	-	-	-	-	-	-	-	-	-	-
OG0013489	P.simillimum|S.pseudoglobulus	Psi_DN61437_c0_g1_i2.p1	-	-	-	-	-	-	-	-	-	-	-	-	-	-	-	-	-
OG0013490	P.simillimum|S.pseudoglobulus	Psi_DN61542_c0_g2_i3.p1	-	-	-	-	-	-	-	-	-	-	-	-	-	-	-	-	-
OG0006974	P.simillimum|S.pseudoglobulus	Psi_DN61545_c0_g1_i1.p1	-	-	-	-	-	-	-	-	-	-	-	-	-	-	-	-	-
OG0006974	P.simillimum|S.pseudoglobulus	Psi_DN61545_c0_g2_i1.p1	-	-	-	-	-	-	-	-	-	-	-	-	-	-	-	-	-
OG0013491	P.simillimum|S.pseudoglobulus	Psi_DN61570_c0_g1_i3.p1	-	-	-	-	-	-	-	-	-	-	-	-	-	-	-	-	-
OG0013492	P.simillimum|S.pseudoglobulus	Psi_DN61576_c0_g1_i1.p1	-	-	-	-	-	-	-	-	-	-	-	-	-	-	-	-	-
OG0013493	P.simillimum|S.pseudoglobulus	Psi_DN61578_c0_g1_i4.p1	-	hypothetical protein SERLADRAFT_353223 [Serpula lacrymans var. lacrymans S7.9] XP_007324738.1 hypothetical protein SERLADRAFT_353196 [Serpula lacrymans var. lacrymans S7.9] XP_007324744.1 hypothetical protein SERLADRAFT_353213 [Serpula lacrymans var. lacrymans S7.9] EGN91020.1 hypothetical protein SERLA73DRAFT_67808 [Serpula lacrymans var. lacrymans S7.3] EGO18704.1 hypothetical protein SERLADRAF…	-	-	-	-	-	-	-	-	-	-	-	-	-	22CHT@155619,2E8GP@1,2SEYV@2759,3AC4B@33154,3P9AW@4751,3V2WZ@5204	-
OG0013494	P.simillimum|S.pseudoglobulus	Psi_DN61614_c0_g2_i3.p1	-	-	-	-	-	-	-	-	-	-	-	-	-	-	-	-	-
OG0013495	P.simillimum|S.pseudoglobulus	Psi_DN61626_c0_g1_i2.p1	-	-	-	-	-	-	-	-	-	-	-	-	-	-	-	-	-
OG0013496	P.simillimum|S.pseudoglobulus	Psi_DN61630_c0_g1_i1.p1	-	-	-	Transmemb_17	-	-	-	-	-	-	-	-	-	-	-	-	-
OG0013497	P.simillimum|S.pseudoglobulus	Psi_DN61646_c0_g1_i2.p1	GK	putative glycerol kinase [Fasciola hepatica]	Glycerol kinase OS=Bos taurus OX=9913 GN=GK PE=2 SV=1	FGGY_C	GO:0003674,GO:0003824,GO:0004370,GO:0005488,GO:0005515,GO:0005575,GO:0005622,GO:0005623,GO:0005634,GO:0005737,GO:0005739,GO:0005740,GO:0005741,GO:0005829,GO:0005975,GO:0006066,GO:0006071,GO:0006072,GO:0006629,GO:0006638,GO:0006639,GO:0006641,GO:0006793,GO:0006796,GO:0006950,GO:0008150,GO:0008152,GO:0008610,GO:0009058,GO:0009266,GO:0009409,GO:0009628,GO:0009636,GO:0009987,GO:0010033,GO:0010565,GO:…	2.7.1.30	ko:K00864	ko00561,ko01100,ko03320,ko04626,map00561,map01100,map03320,map04626	-	R00847	RC00002,RC00017	ko00000,ko00001,ko01000,ko04147	-	-	-	38DGY@33154,3B9PY@33208,3CVSP@33213,COG0554@1,KOG2517@2759	G
OG0004471	P.simillimum|S.pseudoglobulus	Psi_DN61653_c0_g1_i2.p1	-	-	-	-	-	-	-	-	-	-	-	-	-	-	-	-	-
OG0013498	P.simillimum|S.pseudoglobulus	Psi_DN61654_c1_g1_i1.p1	-	gag-env fusion protein [Gallus gallus]	Envelope glycoprotein gp95 OS=Rous sarcoma virus (strain Prague C) OX=11888 GN=env PE=1 SV=1	RVP|Avian_gp85|TLV_coat	GO:0003674,GO:0005488,GO:0005515,GO:0005575,GO:0006810,GO:0008150,GO:0016020,GO:0016032,GO:0018995,GO:0019058,GO:0019068,GO:0019076,GO:0030260,GO:0030430,GO:0033643,GO:0033646,GO:0033647,GO:0033648,GO:0033655,GO:0035890,GO:0035891,GO:0040011,GO:0042802,GO:0043656,GO:0043657,GO:0044165,GO:0044215,GO:0044216,GO:0044217,GO:0044403,GO:0044409,GO:0044419,GO:0044425,GO:0044766,GO:0045121,GO:0046718,GO:…	-	-	-	-	-	-	-	-	-	-	4QCSY@10239	S
OG0010575	P.simillimum|S.pseudoglobulus	Psi_DN61660_c0_g1_i1.p1	-	-	-	-	-	-	-	-	-	-	-	-	-	-	-	-	-
OG0013499	P.simillimum|S.pseudoglobulus	Psi_DN61722_c0_g1_i2.p1	-	-	-	-	-	-	-	-	-	-	-	-	-	-	-	-	-
OG0013500	P.simillimum|S.pseudoglobulus	Psi_DN61734_c0_g2_i1.p1	-	-	-	-	-	-	-	-	-	-	-	-	-	-	-	-	-
OG0011688	P.simillimum|S.pseudoglobulus	Psi_DN61750_c0_g1_i1.p1	-	-	-	-	-	-	-	-	-	-	-	-	-	-	-	-	-
OG0011688	P.simillimum|S.pseudoglobulus	Psi_DN61750_c0_g2_i1.p2	-	-	-	-	-	-	-	-	-	-	-	-	-	-	-	-	-
OG0013501	P.simillimum|S.pseudoglobulus	Psi_DN61774_c0_g1_i2.p1	-	-	-	-	-	-	-	-	-	-	-	-	-	-	-	-	-
OG0013502	P.simillimum|S.pseudoglobulus	Psi_DN61830_c0_g1_i1.p1	-	-	-	-	-	-	-	-	-	-	-	-	-	-	-	-	-
OG0013503	P.simillimum|S.pseudoglobulus	Psi_DN61837_c0_g1_i6.p1	-	hypothetical protein C0Q70_01506 [Pomacea canaliculata]	von Willebrand factor D and EGF domain-containing protein OS=Mus musculus OX=10090 GN=Vwde PE=2 SV=2	-	-	-	-	-	-	-	-	-	-	-	-	2E27X@1,2S9G5@2759,3AB8D@33154,3BV4K@33208	-
OG0008366	P.simillimum|S.pseudoglobulus	Psi_DN61849_c0_g1_i5.p1	-	-	-	-	-	-	-	-	-	-	-	-	-	-	-	-	-
OG0013504	P.simillimum|S.pseudoglobulus	Psi_DN61902_c0_g1_i1.p1	-	-	-	-	-	-	-	-	-	-	-	-	-	-	-	-	-
OG0013505	P.simillimum|S.pseudoglobulus	Psi_DN61913_c0_g1_i1.p1	-	-	-	-	-	-	-	-	-	-	-	-	-	-	-	-	-
OG0013506	P.simillimum|S.pseudoglobulus	Psi_DN61915_c0_g3_i1.p1	-	Nesprin-1, partial [Clonorchis sinensis]	-	-	-	-	-	-	-	-	-	-	-	-	-	-	-
OG0013507	P.simillimum|S.pseudoglobulus	Psi_DN61927_c0_g1_i1.p1	-	-	-	-	-	-	-	-	-	-	-	-	-	-	-	-	-
OG0013508	P.simillimum|S.pseudoglobulus	Psi_DN61946_c0_g1_i1.p1	-	-	-	-	-	-	-	-	-	-	-	-	-	-	-	-	-
OG0013509	P.simillimum|S.pseudoglobulus	Psi_DN61948_c0_g2_i1.p1	-	-	-	-	-	-	-	-	-	-	-	-	-	-	-	-	-
OG0010562	P.simillimum|S.pseudoglobulus	Psi_DN61987_c1_g1_i3.p1	-	-	-	-	-	-	-	-	-	-	-	-	-	-	-	-	-
OG0013510	P.simillimum|S.pseudoglobulus	Psi_DN61999_c0_g1_i1.p1	-	-	-	-	-	-	-	-	-	-	-	-	-	-	-	-	-
OG0013511	P.simillimum|S.pseudoglobulus	Psi_DN62059_c0_g2_i3.p1	-	-	-	-	-	-	-	-	-	-	-	-	-	-	-	-	-
OG0013513	P.simillimum|S.pseudoglobulus	Psi_DN62071_c1_g2_i1.p1	-	-	-	-	-	-	-	-	-	-	-	-	-	-	-	-	-
OG0013514	P.simillimum|S.pseudoglobulus	Psi_DN62091_c0_g1_i1.p1	-	-	-	-	-	-	-	-	-	-	-	-	-	-	-	-	-
OG0008365	P.simillimum|S.pseudoglobulus	Psi_DN62112_c0_g1_i1.p1	-	PREDICTED: tolloid-like protein 2 [Branchiostoma belcheri]	-	CUB	-	-	-	-	-	-	-	-	-	-	-	-	-
OG0011689	P.simillimum|S.pseudoglobulus	Psi_DN62115_c0_g1_i2.p1	-	-	-	-	-	-	-	-	-	-	-	-	-	-	-	-	-
OG0013515	P.simillimum|S.pseudoglobulus	Psi_DN62121_c0_g1_i3.p1	-	-	-	-	-	-	-	-	-	-	-	-	-	-	-	-	-
OG0007343	P.simillimum|S.pseudoglobulus	Psi_DN62136_c0_g1_i2.p1	-	-	-	-	-	-	-	-	-	-	-	-	-	-	-	-	-
OG0006518	P.simillimum|S.pseudoglobulus	Psi_DN62158_c0_g3_i3.p1	-	-	-	-	-	-	-	-	-	-	-	-	-	-	-	-	-
OG0013516	P.simillimum|S.pseudoglobulus	Psi_DN62195_c0_g1_i3.p1	-	-	-	-	-	-	-	-	-	-	-	-	-	-	-	-	-
OG0008683	P.simillimum|S.pseudoglobulus	Psi_DN62231_c0_g1_i1.p1	-	-	-	-	-	-	-	-	-	-	-	-	-	-	-	-	-
OG0011690	P.simillimum|S.pseudoglobulus	Psi_DN62310_c0_g1_i4.p2	-	-	-	-	-	-	-	-	-	-	-	-	-	-	-	-	-
OG0006518	P.simillimum|S.pseudoglobulus	Psi_DN62325_c0_g1_i1.p1	-	-	-	-	-	-	-	-	-	-	-	-	-	-	-	-	-
OG0013517	P.simillimum|S.pseudoglobulus	Psi_DN62356_c0_g1_i1.p1	-	-	-	-	-	-	-	-	-	-	-	-	-	-	-	-	-
OG0011691	P.simillimum|S.pseudoglobulus	Psi_DN62377_c0_g1_i4.p1	-	-	-	-	-	-	-	-	-	-	-	-	-	-	-	-	-
OG0011692	P.simillimum|S.pseudoglobulus	Psi_DN62384_c0_g1_i1.p1	-	hypothetical protein D915_01045 [Fasciola hepatica]	-	-	-	-	-	-	-	-	-	-	-	-	-	-	-
OG0013518	P.simillimum|S.pseudoglobulus	Psi_DN62404_c0_g1_i1.p1	-	-	-	-	-	-	-	-	-	-	-	-	-	-	-	-	-
OG0013519	P.simillimum|S.pseudoglobulus	Psi_DN62467_c0_g1_i4.p1	-	hypothetical protein CGI_10014324 [Crassostrea gigas]	-	DUF4806	-	-	-	-	-	-	-	-	-	-	-	-	-
OG0013520	P.simillimum|S.pseudoglobulus	Psi_DN62493_c0_g2_i3.p1	-	-	-	-	-	-	-	-	-	-	-	-	-	-	-	-	-
OG0013521	P.simillimum|S.pseudoglobulus	Psi_DN62569_c0_g1_i2.p1	-	hypothetical protein C0Q70_21749 [Pomacea canaliculata]	-	-	-	-	-	-	-	-	-	-	-	-	-	2EZ2I@1,2T0G7@2759,3AVJP@33154,3C59Q@33208,3DK1N@33213,48M3E@7711	S
OG0013522	P.simillimum|S.pseudoglobulus	Psi_DN62588_c0_g2_i1.p1	-	-	-	-	-	-	-	-	-	-	-	-	-	-	-	-	-
OG0013523	P.simillimum|S.pseudoglobulus	Psi_DN62613_c0_g1_i1.p1	-	-	-	-	-	-	-	-	-	-	-	-	-	-	-	-	-
OG0011693	P.simillimum|S.pseudoglobulus	Psi_DN62629_c0_g1_i1.p1	-	-	-	-	-	-	-	-	-	-	-	-	-	-	-	-	-
OG0013524	P.simillimum|S.pseudoglobulus	Psi_DN62645_c0_g2_i1.p1	-	PREDICTED: uncharacterized protein LOC105438204 isoform X1 [Strongylocentrotus purpuratus]	-	-	-	-	-	-	-	-	-	-	-	-	-	29Q9H@1,2RX81@2759,39ZQJ@33154,3BNMR@33208,3D95F@33213	-
OG0006519	P.simillimum|S.pseudoglobulus	Psi_DN62646_c1_g1_i3.p1	-	-	-	-	-	-	-	-	-	-	-	-	-	-	-	-	-
OG0009663	P.simillimum|S.pseudoglobulus	Psi_DN62668_c0_g1_i7.p1	-	-	-	-	-	-	-	-	-	-	-	-	-	-	-	-	-
OG0013525	P.simillimum|S.pseudoglobulus	Psi_DN62672_c0_g1_i6.p1	-	-	-	-	-	-	-	-	-	-	-	-	-	-	-	-	-
OG0011694	P.simillimum|S.pseudoglobulus	Psi_DN62684_c0_g2_i1.p1	-	hypothetical protein D915_13402 [Fasciola hepatica]	-	-	-	-	-	-	-	-	-	-	-	-	-	-	-
OG0013526	P.simillimum|S.pseudoglobulus	Psi_DN62693_c0_g1_i1.p1	-	-	Inter alpha-trypsin inhibitor, heavy chain 4 OS=Mus musculus OX=10090 GN=Itih4 PE=1 SV=2	-	-	-	-	-	-	-	-	-	-	-	-	-	-
OG0011695	P.simillimum|S.pseudoglobulus	Psi_DN62699_c0_g1_i1.p1	-	-	-	MANEC	-	-	-	-	-	-	-	-	-	-	-	-	-
OG0011696	P.simillimum|S.pseudoglobulus	Psi_DN62708_c0_g1_i1.p1	-	-	-	-	-	-	-	-	-	-	-	-	-	-	-	-	-
OG0008367	P.simillimum|S.pseudoglobulus	Psi_DN62726_c0_g1_i2.p1	-	hypothetical protein CLF_112128 [Clonorchis sinensis]	-	-	-	-	-	-	-	-	-	-	-	-	-	-	-
OG0009664	P.simillimum|S.pseudoglobulus	Psi_DN62728_c2_g1_i11.p1	unc-54	unknown [Schistosoma japonicum]	Myosin-4 OS=Caenorhabditis elegans OX=6239 GN=unc-54 PE=1 SV=2	Tropomyosin_1	GO:0000003,GO:0000146,GO:0003008,GO:0003012,GO:0003674,GO:0003774,GO:0003779,GO:0003824,GO:0005198,GO:0005488,GO:0005515,GO:0005575,GO:0005622,GO:0005623,GO:0005737,GO:0005856,GO:0005859,GO:0005863,GO:0006936,GO:0006996,GO:0007010,GO:0007154,GO:0007165,GO:0007610,GO:0007631,GO:0008092,GO:0008150,GO:0008307,GO:0009653,GO:0009987,GO:0010927,GO:0014866,GO:0015629,GO:0016043,GO:0016459,GO:0016460,GO:…	-	ko:K10352	ko04530,map04530	-	-	-	ko00000,ko00001,ko04147,ko04812	-	-	-	1KTQ1@119089,38CVC@33154,3BBPR@33208,3CSM1@33213,40BDU@6231,40YDD@6236,COG5022@1,KOG0161@2759	Z
OG0010577	P.simillimum|S.pseudoglobulus	Psi_DN62728_c2_g2_i1.p1	-	myosin heavy chain, muscle-like [Eurytemora affinis]	-	Myosin_tail_1	-	-	-	-	-	-	-	-	-	-	-	-	-
OG0009664	P.simillimum|S.pseudoglobulus	Psi_DN62728_c2_g4_i1.p1	-	unknown [Schistosoma japonicum]	Myosin-3 OS=Caenorhabditis briggsae OX=6238 GN=myo-3 PE=3 SV=1	Myosin_tail_1	-	-	ko:K10352,ko:K17751	ko04260,ko04261,ko04530,ko05416,map04260,map04261,map04530,map05416	-	-	-	ko00000,ko00001,ko04147,ko04812	-	-	-	38CVC@33154,3BBPR@33208,3CSM1@33213,COG5022@1,KOG0161@2759	Z
OG0013527	P.simillimum|S.pseudoglobulus	Psi_DN62735_c0_g1_i1.p1	-	hypothetical protein T265_13155, partial [Opisthorchis viverrini] KER30552.1 hypothetical protein T265_13155, partial [Opisthorchis viverrini]	-	-	-	-	-	-	-	-	-	-	-	-	-	-	-
OG0013528	P.simillimum|S.pseudoglobulus	Psi_DN62757_c0_g2_i1.p1	-	uncharacterized protein LOC111137188 [Crassostrea virginica]	-	DDE_Tnp_4	-	-	-	-	-	-	-	-	-	-	-	2AHQR@1,2RZ2Y@2759,3A29J@33154,3CNFJ@33208	S
OG0013530	P.simillimum|S.pseudoglobulus	Psi_DN62786_c0_g1_i1.p1	-	hypothetical protein D915_00216 [Fasciola hepatica]	-	-	-	-	-	-	-	-	-	-	-	-	-	-	-
OG0011697	P.simillimum|S.pseudoglobulus	Psi_DN62807_c0_g2_i1.p1	-	-	-	TMEM107	-	-	-	-	-	-	-	-	-	-	-	-	-
OG0011698	P.simillimum|S.pseudoglobulus	Psi_DN62808_c0_g1_i2.p1	-	-	-	-	-	-	-	-	-	-	-	-	-	-	-	-	-
OG0013531	P.simillimum|S.pseudoglobulus	Psi_DN62838_c0_g1_i9.p1	-	-	-	-	-	-	-	-	-	-	-	-	-	-	-	-	-
OG0013532	P.simillimum|S.pseudoglobulus	Psi_DN62848_c0_g1_i1.p1	-	-	-	-	-	-	-	-	-	-	-	-	-	-	-	-	-
OG0011699	P.simillimum|S.pseudoglobulus	Psi_DN62858_c0_g1_i2.p1	-	-	Ferritin heavy chain OS=Sus scrofa OX=9823 GN=FTH1 PE=1 SV=3	-	-	-	-	-	-	-	-	-	-	-	-	-	-
OG0013533	P.simillimum|S.pseudoglobulus	Psi_DN62878_c0_g1_i3.p1	-	-	-	-	-	-	-	-	-	-	-	-	-	-	-	-	-
OG0013534	P.simillimum|S.pseudoglobulus	Psi_DN62882_c0_g2_i3.p1	-	-	-	-	-	-	-	-	-	-	-	-	-	-	-	-	-
OG0013535	P.simillimum|S.pseudoglobulus	Psi_DN62882_c0_g3_i1.p1	-	-	-	-	-	-	-	-	-	-	-	-	-	-	-	-	-
OG0011661	P.simillimum|S.pseudoglobulus	Psi_DN62900_c1_g2_i1.p1	-	PREDICTED: uncharacterized protein LOC106815629 [Priapulus caudatus]	-	RVP	-	-	-	-	-	-	-	-	-	-	-	38F42@33154,3BA5H@33208,COG2801@1,KOG0017@2759	OU
OG0000640	P.simillimum|S.pseudoglobulus	Psi_DN62944_c0_g2_i1.p1	-	-	-	SEA	-	-	-	-	-	-	-	-	-	-	-	-	-
OG0013536	P.simillimum|S.pseudoglobulus	Psi_DN6295_c0_g2_i1.p1	-	-	-	-	-	-	-	-	-	-	-	-	-	-	-	-	-
OG0010556	P.simillimum|S.pseudoglobulus	Psi_DN62951_c0_g1_i4.p1	-	PREDICTED: uncharacterized protein LOC102810040 [Saccoglossus kowalevskii]	-	-	-	-	-	-	-	-	-	-	-	-	-	39TZY@33154,3BI15@33208,3CYKV@33213,KOG1075@1,KOG1075@2759	J
OG0013537	P.simillimum|S.pseudoglobulus	Psi_DN63001_c0_g1_i4.p1	-	-	-	-	-	-	-	-	-	-	-	-	-	-	-	-	-
OG0013538	P.simillimum|S.pseudoglobulus	Psi_DN63008_c1_g1_i1.p1	-	-	-	E1_DerP2_DerF2	-	-	-	-	-	-	-	-	-	-	-	-	-
OG0009083	P.simillimum|S.pseudoglobulus	Psi_DN63010_c0_g1_i2.p1	DPYS	dihydropyrimidinase [Fasciola hepatica]	Dihydropyrimidinase-related protein 3-B OS=Xenopus laevis OX=8355 GN=dpysl3-b PE=2 SV=1	Amidohydro_3	GO:0001505,GO:0002054,GO:0002058,GO:0002059,GO:0002061,GO:0003008,GO:0003674,GO:0003824,GO:0004157,GO:0005488,GO:0005515,GO:0005575,GO:0005622,GO:0005623,GO:0005634,GO:0005737,GO:0005829,GO:0006082,GO:0006139,GO:0006206,GO:0006207,GO:0006208,GO:0006210,GO:0006212,GO:0006213,GO:0006520,GO:0006725,GO:0006807,GO:0007154,GO:0007165,GO:0007264,GO:0007265,GO:0007610,GO:0007611,GO:0007613,GO:0008144,GO:…	3.5.2.2	ko:K01464,ko:K07528	ko00240,ko00410,ko00770,ko00983,ko01100,ko04360,map00240,map00410,map00770,map00983,map01100,map04360	M00046	R02269,R03055,R08227	RC00632,RC00680	ko00000,ko00001,ko00002,ko01000,ko04147	-	-	-	38E62@33154,3B9YN@33208,3CV8R@33213,COG0044@1,KOG2584@2759	F
OG0011700	P.simillimum|S.pseudoglobulus	Psi_DN63024_c0_g1_i5.p1	-	-	-	-	-	-	-	-	-	-	-	-	-	-	-	-	-
OG0011700	P.simillimum|S.pseudoglobulus	Psi_DN63024_c0_g2_i1.p1	-	-	-	-	-	-	-	-	-	-	-	-	-	-	-	-	-
OG0011701	P.simillimum|S.pseudoglobulus	Psi_DN63045_c4_g3_i1.p1	-	-	-	-	-	-	-	-	-	-	-	-	-	-	-	-	-
OG0013539	P.simillimum|S.pseudoglobulus	Psi_DN63049_c0_g1_i2.p1	-	-	-	-	-	-	-	-	-	-	-	-	-	-	-	-	-
OG0010578	P.simillimum|S.pseudoglobulus	Psi_DN63057_c6_g6_i2.p1	-	PREDICTED: uncharacterized protein LOC108865192 [Galendromus occidentalis]	-	-	-	-	-	-	-	-	-	-	-	-	-	-	-
OG0013540	P.simillimum|S.pseudoglobulus	Psi_DN63067_c0_g2_i2.p1	-	-	-	-	-	-	-	-	-	-	-	-	-	-	-	-	-
OG0013541	P.simillimum|S.pseudoglobulus	Psi_DN63105_c0_g1_i1.p1	TTN	hypothetical protein CIB84_000608 [Bambusicola thoracicus]	Netrin receptor DCC OS=Homo sapiens OX=9606 GN=DCC PE=1 SV=2	Ig_2|Ig_2	GO:0000070,GO:0000228,GO:0000278,GO:0000280,GO:0000793,GO:0000794,GO:0000819,GO:0001701,GO:0001756,GO:0001932,GO:0002020,GO:0002576,GO:0002791,GO:0002793,GO:0003002,GO:0003007,GO:0003008,GO:0003012,GO:0003013,GO:0003015,GO:0003300,GO:0003674,GO:0003779,GO:0003824,GO:0004672,GO:0004674,GO:0004713,GO:0005198,GO:0005200,GO:0005488,GO:0005509,GO:0005515,GO:0005516,GO:0005575,GO:0005576,GO:0005622,GO:…	2.7.11.1	ko:K12567	ko05410,ko05414,map05410,map05414	-	-	-	ko00000,ko00001,ko01000,ko01001,ko04131,ko04147,ko04812	-	-	-	38BAS@33154,3B9IR@33208,3CRJW@33213,484DC@7711,48Y8I@7742,KOG0613@1,KOG0613@2759	T
OG0011702	P.simillimum|S.pseudoglobulus	Psi_DN63122_c0_g2_i1.p1	-	-	-	-	-	-	-	-	-	-	-	-	-	-	-	-	-
OG0013542	P.simillimum|S.pseudoglobulus	Psi_DN63127_c0_g1_i1.p2	-	-	-	-	-	-	-	-	-	-	-	-	-	-	-	-	-
OG0013543	P.simillimum|S.pseudoglobulus	Psi_DN63130_c0_g1_i2.p1	-	-	-	-	-	-	-	-	-	-	-	-	-	-	-	-	-
OG0013544	P.simillimum|S.pseudoglobulus	Psi_DN63148_c0_g1_i1.p1	-	-	-	-	-	-	-	-	-	-	-	-	-	-	-	-	-
OG0013545	P.simillimum|S.pseudoglobulus	Psi_DN63191_c0_g1_i1.p1	-	SJCHGC07012 protein [Schistosoma japonicum]	Dye-decolorizing peroxidase YfeX OS=Escherichia coli O157:H7 OX=83334 GN=yfeX PE=1 SV=2	Dyp_perox	-	-	ko:K07223	-	-	-	-	ko00000	-	-	-	2RQ5D@2759,38D0G@33154,3BIYW@33208,3CRIK@33213,COG2837@1	P
OG0008684	P.simillimum|S.pseudoglobulus	Psi_DN63195_c0_g1_i1.p1	-	hypothetical protein T265_10008 [Opisthorchis viverrini] KER21729.1 hypothetical protein T265_10008 [Opisthorchis viverrini]	-	-	-	-	-	-	-	-	-	-	-	-	-	-	-
OG0013546	P.simillimum|S.pseudoglobulus	Psi_DN63196_c0_g2_i3.p1	MCRS1	dnaJ subfamily B [Hymenolepis microstoma]	-	-	GO:0000123,GO:0000226,GO:0000228,GO:0000785,GO:0000790,GO:0002151,GO:0003674,GO:0003676,GO:0003723,GO:0003727,GO:0004857,GO:0005488,GO:0005515,GO:0005575,GO:0005622,GO:0005623,GO:0005634,GO:0005654,GO:0005694,GO:0005700,GO:0005705,GO:0005730,GO:0005737,GO:0005783,GO:0005844,GO:0006325,GO:0006355,GO:0006357,GO:0006464,GO:0006473,GO:0006475,GO:0006508,GO:0006807,GO:0006996,GO:0007010,GO:0007017,GO:…	-	ko:K11674	ko05168,map05168	-	-	-	ko00000,ko00001,ko03036	-	-	-	38E3Y@33154,3BEYR@33208,3CURU@33213,KOG2293@1,KOG2293@2759	KT
OG0013547	P.simillimum|S.pseudoglobulus	Psi_DN63210_c0_g1_i18.p1	-	-	-	-	-	-	-	-	-	-	-	-	-	-	-	-	-
OG0000640	P.simillimum|S.pseudoglobulus	Psi_DN63210_c0_g2_i3.p1	-	-	-	-	-	-	-	-	-	-	-	-	-	-	-	-	-
OG0000640	P.simillimum|S.pseudoglobulus	Psi_DN63210_c0_g6_i1.p1	-	-	-	-	-	-	-	-	-	-	-	-	-	-	-	-	-
OG0000640	P.simillimum|S.pseudoglobulus	Psi_DN63210_c0_g7_i1.p1	-	-	-	-	-	-	-	-	-	-	-	-	-	-	-	-	-
OG0006974	P.simillimum|S.pseudoglobulus	Psi_DN63335_c1_g1_i1.p1	-	-	-	-	-	-	-	-	-	-	-	-	-	-	-	-	-
OG0009084	P.simillimum|S.pseudoglobulus	Psi_DN63340_c4_g1_i10.p1	-	-	-	Secretin_N_2	-	-	-	-	-	-	-	-	-	-	-	-	-
OG0010579	P.simillimum|S.pseudoglobulus	Psi_DN63372_c2_g1_i6.p1	-	-	-	-	-	-	-	-	-	-	-	-	-	-	-	-	-
OG0013549	P.simillimum|S.pseudoglobulus	Psi_DN63384_c0_g1_i3.p1	-	-	-	-	-	-	-	-	-	-	-	-	-	-	-	-	-
OG0009085	P.simillimum|S.pseudoglobulus	Psi_DN63395_c0_g1_i2.p1	-	calpain [Echinococcus multilocularis]	Calpain OS=Schistosoma mansoni OX=6183 PE=2 SV=1	Peptidase_C2|Calpain_III	-	-	ko:K08585	-	-	-	-	ko00000,ko01000,ko01002	-	-	-	3AES5@33154,3BYRD@33208,3DEIK@33213,KOG0045@1,KOG0045@2759	OT
OG0013550	P.simillimum|S.pseudoglobulus	Psi_DN63417_c0_g1_i2.p1	-	-	-	-	-	-	-	-	-	-	-	-	-	-	-	-	-
OG0013551	P.simillimum|S.pseudoglobulus	Psi_DN63438_c0_g2_i1.p1	-	-	-	-	-	-	-	-	-	-	-	-	-	-	-	-	-
OG0011703	P.simillimum|S.pseudoglobulus	Psi_DN63446_c0_g1_i1.p1	DPYS	dihydropyrimidinase [Fasciola hepatica]	Dihydropyrimidinase OS=Mus musculus OX=10090 GN=Dpys PE=1 SV=2	-	GO:0001505,GO:0002054,GO:0002058,GO:0002059,GO:0002061,GO:0003008,GO:0003674,GO:0003824,GO:0004157,GO:0005488,GO:0005515,GO:0005575,GO:0005622,GO:0005623,GO:0005737,GO:0005829,GO:0006082,GO:0006139,GO:0006206,GO:0006207,GO:0006208,GO:0006210,GO:0006212,GO:0006213,GO:0006520,GO:0006725,GO:0006807,GO:0007154,GO:0007165,GO:0007264,GO:0007265,GO:0007610,GO:0007611,GO:0007613,GO:0008144,GO:0008150,GO:…	3.5.2.2	ko:K01464,ko:K07528	ko00240,ko00410,ko00770,ko00983,ko01100,ko04360,map00240,map00410,map00770,map00983,map01100,map04360	M00046	R02269,R03055,R08227	RC00632,RC00680	ko00000,ko00001,ko00002,ko01000,ko04147	-	-	-	38E62@33154,3B9YN@33208,3CV8R@33213,489V1@7711,COG0044@1,KOG2584@2759	F
OG0011703	P.simillimum|S.pseudoglobulus	Psi_DN63446_c0_g2_i2.p1	DPYS	dihydropyrimidinase [Fasciola hepatica]	Dihydropyrimidinase OS=Mus musculus OX=10090 GN=Dpys PE=1 SV=2	-	GO:0001505,GO:0002054,GO:0002058,GO:0002059,GO:0002061,GO:0003008,GO:0003674,GO:0003824,GO:0004157,GO:0005488,GO:0005515,GO:0005575,GO:0005622,GO:0005623,GO:0005634,GO:0005737,GO:0005829,GO:0006082,GO:0006139,GO:0006206,GO:0006207,GO:0006208,GO:0006210,GO:0006212,GO:0006213,GO:0006520,GO:0006725,GO:0006807,GO:0007154,GO:0007165,GO:0007264,GO:0007265,GO:0007610,GO:0007611,GO:0007613,GO:0008144,GO:…	3.5.2.2	ko:K01464,ko:K07528	ko00240,ko00410,ko00770,ko00983,ko01100,ko04360,map00240,map00410,map00770,map00983,map01100,map04360	M00046	R02269,R03055,R08227	RC00632,RC00680	ko00000,ko00001,ko00002,ko01000,ko04147	-	-	-	38E62@33154,3B9YN@33208,3CV8R@33213,COG0044@1,KOG2584@2759	F
OG0013552	P.simillimum|S.pseudoglobulus	Psi_DN63453_c1_g1_i8.p1	VWDE	hypothetical protein C0Q70_21138 [Pomacea canaliculata]	von Willebrand factor D and EGF domain-containing protein OS=Mus musculus OX=10090 GN=Vwde PE=2 SV=2	V-set	-	-	-	-	-	-	-	-	-	-	-	38DB6@33154,3BAE0@33208,3CV9E@33213,KOG1217@1,KOG1217@2759	T
OG0013553	P.simillimum|S.pseudoglobulus	Psi_DN63497_c0_g2_i1.p1	-	-	-	-	-	-	-	-	-	-	-	-	-	-	-	-	-
OG0013554	P.simillimum|S.pseudoglobulus	Psi_DN63505_c0_g1_i3.p1	-	hypothetical protein D915_00216 [Fasciola hepatica]	-	-	-	-	-	-	-	-	-	-	-	-	-	-	-
OG0013555	P.simillimum|S.pseudoglobulus	Psi_DN63509_c0_g1_i2.p1	-	-	-	-	-	-	-	-	-	-	-	-	-	-	-	-	-
OG0011704	P.simillimum|S.pseudoglobulus	Psi_DN63525_c0_g1_i1.p1	-	-	-	-	-	-	-	-	-	-	-	-	-	-	-	-	-
OG0009660	P.simillimum|S.pseudoglobulus	Psi_DN63528_c0_g1_i4.p1	-	-	-	-	-	-	-	-	-	-	-	-	-	-	-	-	-
OG0008682	P.simillimum|S.pseudoglobulus	Psi_DN63533_c1_g1_i11.p1	-	-	-	-	-	-	-	-	-	-	-	-	-	-	-	-	-
OG0011705	P.simillimum|S.pseudoglobulus	Psi_DN63542_c0_g1_i2.p1	-	-	-	-	-	-	-	-	-	-	-	-	-	-	-	-	-
OG0013556	P.simillimum|S.pseudoglobulus	Psi_DN63552_c2_g2_i2.p1	-	-	-	-	-	-	-	-	-	-	-	-	-	-	-	-	-
OG0013557	P.simillimum|S.pseudoglobulus	Psi_DN63562_c0_g2_i2.p1	rps6	ribosomal protein rps6, partial [Lineus viridis]	40S ribosomal protein S6 OS=Aplysia californica OX=6500 GN=RPS6 PE=2 SV=1	Ribosomal_S6e	GO:0002181,GO:0002376,GO:0003674,GO:0003735,GO:0005198,GO:0005575,GO:0005622,GO:0005623,GO:0005737,GO:0005829,GO:0005840,GO:0006139,GO:0006364,GO:0006396,GO:0006412,GO:0006518,GO:0006725,GO:0006807,GO:0006955,GO:0007275,GO:0007568,GO:0008150,GO:0008152,GO:0008340,GO:0009058,GO:0009059,GO:0009987,GO:0010259,GO:0010467,GO:0015935,GO:0016070,GO:0016072,GO:0019538,GO:0022613,GO:0022626,GO:0022627,GO:…	-	ko:K02991	ko01521,ko03010,ko04066,ko04150,ko04151,ko04371,ko04714,ko04910,ko05205,map01521,map03010,map04066,map04150,map04151,map04371,map04714,map04910,map05205	M00177,M00179	-	-	br01610,ko00000,ko00001,ko00002,ko03011	-	-	-	38HEM@33154,3BD3X@33208,3CUHH@33213,47ZXA@7711,48XNW@7742,49THK@7898,COG2125@1,KOG1646@2759	J
OG0011706	P.simillimum|S.pseudoglobulus	Psi_DN63567_c0_g1_i2.p1	-	PREDICTED: transmembrane protein 107 [Ornithorhynchus anatinus]	Transmembrane protein 107 OS=Xenopus laevis OX=8355 GN=tmem107 PE=2 SV=1	TMEM107	-	-	-	-	-	-	-	-	-	-	-	-	-
OG0011707	P.simillimum|S.pseudoglobulus	Psi_DN63643_c0_g1_i3.p1	-	-	-	E1_DerP2_DerF2	-	-	-	-	-	-	-	-	-	-	-	-	-
OG0011707	P.simillimum|S.pseudoglobulus	Psi_DN63643_c0_g2_i1.p1	-	hypothetical protein QR98_0072740 [Sarcoptes scabiei]	-	E1_DerP2_DerF2	-	-	-	-	-	-	-	-	-	-	-	-	-
OG0011708	P.simillimum|S.pseudoglobulus	Psi_DN63729_c12_g1_i5.p1	-	putative deoxyribonuclease TATDN1, partial [Clonorchis sinensis]	-	-	-	-	-	-	-	-	-	-	-	-	-	39Y6T@33154,3BEGN@33208,3CZ7K@33213,KOG1075@1,KOG1075@2759	G
OG0011709	P.simillimum|S.pseudoglobulus	Psi_DN63735_c0_g1_i1.p1	-	-	-	-	-	-	-	-	-	-	-	-	-	-	-	-	-
OG0013558	P.simillimum|S.pseudoglobulus	Psi_DN63761_c0_g1_i11.p1	-	-	-	-	-	-	-	-	-	-	-	-	-	-	-	-	-
OG0013559	P.simillimum|S.pseudoglobulus	Psi_DN63784_c0_g3_i1.p1	-	myosin head [Fasciola hepatica]	Myosin-16 OS=Canis lupus familiaris OX=9615 GN=MYH16 PE=3 SV=2	Myosin_head	-	-	ko:K10352,ko:K17751	ko04260,ko04261,ko04530,ko05416,map04260,map04261,map04530,map05416	-	-	-	ko00000,ko00001,ko04147,ko04812	-	-	-	38CVC@33154,3BBPR@33208,3CSM1@33213,COG5022@1,KOG0161@2759	Z
OG0013560	P.simillimum|S.pseudoglobulus	Psi_DN63788_c0_g1_i3.p1	-	-	-	-	-	-	-	-	-	-	-	-	-	-	-	-	-
OG0011710	P.simillimum|S.pseudoglobulus	Psi_DN63794_c0_g1_i1.p1	-	-	-	-	-	-	-	-	-	-	-	-	-	-	-	-	-
OG0011711	P.simillimum|S.pseudoglobulus	Psi_DN63827_c0_g1_i3.p1	-	-	-	-	-	-	-	-	-	-	-	-	-	-	-	-	-
OG0006974	P.simillimum|S.pseudoglobulus	Psi_DN63833_c0_g1_i5.p1	-	-	-	-	-	-	-	-	-	-	-	-	-	-	-	-	-
OG0011712	P.simillimum|S.pseudoglobulus	Psi_DN63841_c0_g1_i3.p1	-	-	-	-	-	-	-	-	-	-	-	-	-	-	-	-	-
OG0006519	P.simillimum|S.pseudoglobulus	Psi_DN63857_c1_g2_i9.p1	-	-	-	-	-	-	-	-	-	-	-	-	-	-	-	-	-
OG0006519	P.simillimum|S.pseudoglobulus	Psi_DN63857_c1_g4_i2.p1	-	-	-	-	-	-	-	-	-	-	-	-	-	-	-	-	-
OG0009086	P.simillimum|S.pseudoglobulus	Psi_DN63882_c1_g1_i7.p1	-	-	-	-	-	-	-	-	-	-	-	-	-	-	-	-	-
OG0005604	P.simillimum|S.pseudoglobulus	Psi_DN63886_c0_g1_i1.p1	-	-	-	-	-	-	-	-	-	-	-	-	-	-	-	-	-
OG0013561	P.simillimum|S.pseudoglobulus	Psi_DN63889_c3_g3_i1.p1	-	-	-	-	-	-	-	-	-	-	-	-	-	-	-	-	-
OG0013562	P.simillimum|S.pseudoglobulus	Psi_DN63920_c0_g1_i3.p1	-	hypothetical protein D915_12499 [Fasciola hepatica]	-	-	-	-	-	-	-	-	-	-	-	-	-	-	-
OG0000239	P.simillimum|S.pseudoglobulus	Psi_DN63943_c0_g1_i1.p1	-	-	-	-	-	-	-	-	-	-	-	-	-	-	-	-	-
OG0000239	P.simillimum|S.pseudoglobulus	Psi_DN63943_c0_g2_i1.p1	-	-	-	-	-	-	-	-	-	-	-	-	-	-	-	-	-
OG0000239	P.simillimum|S.pseudoglobulus	Psi_DN63943_c0_g3_i1.p1	-	-	-	-	-	-	-	-	-	-	-	-	-	-	-	-	-
OG0013563	P.simillimum|S.pseudoglobulus	Psi_DN63959_c0_g1_i2.p1	-	-	-	-	-	-	-	-	-	-	-	-	-	-	-	-	-
OG0013564	P.simillimum|S.pseudoglobulus	Psi_DN63971_c1_g2_i5.p1	PDCD6IP	Programmed cell death 6-interacting protein [Clonorchis sinensis]	-	ALIX_LYPXL_bnd	GO:0000003,GO:0000278,GO:0000281,GO:0000910,GO:0000912,GO:0000915,GO:0000920,GO:0001664,GO:0001772,GO:0001932,GO:0001934,GO:0003006,GO:0003674,GO:0005102,GO:0005112,GO:0005488,GO:0005515,GO:0005575,GO:0005576,GO:0005615,GO:0005622,GO:0005623,GO:0005737,GO:0005768,GO:0005770,GO:0005771,GO:0005783,GO:0005813,GO:0005815,GO:0005829,GO:0005856,GO:0005886,GO:0006508,GO:0006511,GO:0006807,GO:0006810,GO:…	-	ko:K12200	ko04144,map04144	-	-	-	ko00000,ko00001,ko04131,ko04147	-	-	-	38CYR@33154,3BA8V@33208,3CT6G@33213,KOG2220@1,KOG2220@2759	S
OG0013565	P.simillimum|S.pseudoglobulus	Psi_DN63994_c0_g1_i2.p1	-	hypothetical protein D915_13009, partial [Fasciola hepatica]	-	-	-	-	-	-	-	-	-	-	-	-	-	-	-
OG0008368	P.simillimum|S.pseudoglobulus	Psi_DN64004_c1_g1_i1.p1	-	-	-	-	-	-	-	-	-	-	-	-	-	-	-	-	-
OG0008368	P.simillimum|S.pseudoglobulus	Psi_DN64004_c2_g2_i1.p1	-	-	-	-	-	-	-	-	-	-	-	-	-	-	-	-	-
OG0011713	P.simillimum|S.pseudoglobulus	Psi_DN64013_c0_g1_i6.p1	-	-	-	-	-	-	-	-	-	-	-	-	-	-	-	-	-
OG0011713	P.simillimum|S.pseudoglobulus	Psi_DN64013_c0_g2_i2.p1	-	-	-	-	-	-	-	-	-	-	-	-	-	-	-	-	-
OG0011714	P.simillimum|S.pseudoglobulus	Psi_DN64028_c0_g1_i1.p1	-	-	-	-	-	-	-	-	-	-	-	-	-	-	-	-	-
OG0011715	P.simillimum|S.pseudoglobulus	Psi_DN64035_c0_g1_i4.p1	-	-	-	-	-	-	-	-	-	-	-	-	-	-	-	-	-
OG0011715	P.simillimum|S.pseudoglobulus	Psi_DN64035_c0_g4_i1.p1	-	-	-	-	-	-	-	-	-	-	-	-	-	-	-	-	-
OG0010580	P.simillimum|S.pseudoglobulus	Psi_DN64048_c0_g1_i4.p1	-	hypothetical protein (mitochondrion) [Brassica juncea] AXU98923.1 hypothetical protein (mitochondrion) [Brassica juncea] AXU98971.1 hypothetical protein (mitochondrion) [Brassica juncea] AXU98994.1 hypothetical protein (mitochondrion) [Brassica juncea] AXU99033.1 hypothetical protein (mitochondrion) [Brassica juncea]	Uncharacterized protein ORF91 OS=Phalaenopsis aphrodite subsp. formosana OX=308872 PE=4 SV=1	-	-	-	-	-	-	-	-	-	-	-	-	2CYJ8@1,2S4RZ@2759,37W3F@33090,3GKHF@35493	-
OG0013566	P.simillimum|S.pseudoglobulus	Psi_DN64048_c0_g3_i5.p1	-	hypothetical protein mgI388 [Magnetospirillum gryphiswaldense MSR-1]	-	-	-	-	-	-	-	-	-	-	-	-	-	1NKAB@1224,2DTV2@1,33MS7@2	-
OG0009665	P.simillimum|S.pseudoglobulus	Psi_DN64105_c0_g2_i4.p1	-	-	-	-	-	-	-	-	-	-	-	-	-	-	-	-	-
OG0011716	P.simillimum|S.pseudoglobulus	Psi_DN64119_c2_g1_i2.p1	-	-	-	-	-	-	-	-	-	-	-	-	-	-	-	-	-
OG0008368	P.simillimum|S.pseudoglobulus	Psi_DN64126_c1_g1_i4.p1	-	PREDICTED: uncharacterized protein LOC109252675 [Panthera pardus]	Histone H3.2 OS=Cricetulus longicaudatus OX=10030 PE=2 SV=3	Histone	-	-	-	-	-	-	-	-	-	-	-	-	-
OG0008095	P.simillimum|S.pseudoglobulus	Psi_DN64140_c0_g1_i6.p1	-	-	-	-	-	-	-	-	-	-	-	-	-	-	-	-	-
OG0008095	P.simillimum|S.pseudoglobulus	Psi_DN64140_c0_g2_i1.p1	-	-	-	CUB	-	-	-	-	-	-	-	-	-	-	-	-	-
OG0013567	P.simillimum|S.pseudoglobulus	Psi_DN64160_c1_g4_i3.p1	-	Hypothetical protein PFR_JS20-1_820 [Propionibacterium freudenreichii] SCQ80873.1 Hypothetical protein PFR_JS20-2_824 [Propionibacterium freudenreichii]	-	-	-	-	-	-	-	-	-	-	-	-	-	2DQZN@1,339JB@2	-
OG0011717	P.simillimum|S.pseudoglobulus	Psi_DN64163_c0_g1_i1.p1	POLD1	hypothetical protein T265_10881 [Opisthorchis viverrini] KER20600.1 hypothetical protein T265_10881 [Opisthorchis viverrini]	DNA polymerase delta catalytic subunit OS=Rattus norvegicus OX=10116 GN=Pold1 PE=2 SV=1	zf-C4pol	GO:0000109,GO:0000228,GO:0000723,GO:0000731,GO:0003674,GO:0003676,GO:0003677,GO:0003682,GO:0003684,GO:0003824,GO:0003887,GO:0004518,GO:0004527,GO:0004529,GO:0004536,GO:0005488,GO:0005515,GO:0005575,GO:0005622,GO:0005623,GO:0005634,GO:0005654,GO:0005657,GO:0005694,GO:0005737,GO:0005829,GO:0006139,GO:0006259,GO:0006260,GO:0006261,GO:0006281,GO:0006283,GO:0006284,GO:0006287,GO:0006289,GO:0006296,GO:…	2.7.7.7	ko:K02327	ko00230,ko00240,ko01100,ko03030,ko03410,ko03420,ko03430,ko03440,ko05166,map00230,map00240,map01100,map03030,map03410,map03420,map03430,map03440,map05166	M00262	R00375,R00376,R00377,R00378	RC02795	ko00000,ko00001,ko00002,ko01000,ko03032,ko03400	-	-	-	38DSD@33154,3C0ZN@33208,3CT03@33213,COG0417@1,KOG0969@2759	L
OG0008369	P.simillimum|S.pseudoglobulus	Psi_DN64175_c0_g1_i2.p1	-	-	-	-	-	-	-	-	-	-	-	-	-	-	-	-	-
OG0008369	P.simillimum|S.pseudoglobulus	Psi_DN64175_c0_g2_i4.p1	-	-	-	-	-	-	-	-	-	-	-	-	-	-	-	-	-
OG0013568	P.simillimum|S.pseudoglobulus	Psi_DN64176_c2_g2_i1.p1	-	-	-	-	-	-	-	-	-	-	-	-	-	-	-	-	-
OG0011658	P.simillimum|S.pseudoglobulus	Psi_DN64184_c0_g1_i1.p1	-	-	-	-	-	-	-	-	-	-	-	-	-	-	-	-	-
OG0013569	P.simillimum|S.pseudoglobulus	Psi_DN64193_c0_g1_i1.p1	-	myosin heavy chain [Hymenolepis microstoma]	-	Myosin_tail_1	-	-	-	-	-	-	-	-	-	-	-	-	-
OG0013570	P.simillimum|S.pseudoglobulus	Psi_DN64195_c0_g1_i3.p1	-	-	-	-	-	-	-	-	-	-	-	-	-	-	-	-	-
OG0006519	P.simillimum|S.pseudoglobulus	Psi_DN64207_c1_g1_i7.p1	-	-	-	SUKH_5	-	-	-	-	-	-	-	-	-	-	-	-	-
OG0010581	P.simillimum|S.pseudoglobulus	Psi_DN64210_c0_g1_i3.p1	-	-	-	-	-	-	-	-	-	-	-	-	-	-	-	-	-
OG0013571	P.simillimum|S.pseudoglobulus	Psi_DN64218_c0_g2_i1.p1	-	-	-	-	-	-	-	-	-	-	-	-	-	-	-	-	-
OG0013572	P.simillimum|S.pseudoglobulus	Psi_DN64231_c0_g2_i1.p1	-	-	-	-	-	-	-	-	-	-	-	-	-	-	-	-	-
OG0013573	P.simillimum|S.pseudoglobulus	Psi_DN64232_c0_g1_i2.p1	-	-	-	-	-	-	-	-	-	-	-	-	-	-	-	-	-
OG0009079	P.simillimum|S.pseudoglobulus	Psi_DN64249_c0_g1_i6.p1	-	-	-	-	-	-	-	-	-	-	-	-	-	-	-	-	-
OG0009079	P.simillimum|S.pseudoglobulus	Psi_DN64249_c0_g2_i10.p1	-	-	-	-	-	-	-	-	-	-	-	-	-	-	-	-	-
OG0013574	P.simillimum|S.pseudoglobulus	Psi_DN64314_c0_g3_i3.p1	-	-	-	-	-	-	-	-	-	-	-	-	-	-	-	-	-
OG0013575	P.simillimum|S.pseudoglobulus	Psi_DN64320_c0_g1_i1.p1	-	-	-	-	-	-	-	-	-	-	-	-	-	-	-	-	-
OG0013576	P.simillimum|S.pseudoglobulus	Psi_DN64361_c0_g1_i1.p1	-	-	-	-	-	-	-	-	-	-	-	-	-	-	-	-	-
OG0008685	P.simillimum|S.pseudoglobulus	Psi_DN64383_c3_g1_i5.p1	-	hypothetical protein Smp_109300 [Schistosoma mansoni] CCD80058.1 hypothetical protein Smp_109300 [Schistosoma mansoni]	-	-	-	-	-	-	-	-	-	-	-	-	-	-	-
OG0010582	P.simillimum|S.pseudoglobulus	Psi_DN64393_c0_g1_i1.p1	-	CD63 antigen [Schistosoma japonicum] CAX75551.1 CD63 antigen [Schistosoma japonicum] AEG74374.1 tetrapanion 2 [Schistosoma japonicum]	23 kDa integral membrane protein OS=Schistosoma japonicum OX=6182 PE=2 SV=1	Tetraspanin	GO:0005575,GO:0016020	-	ko:K06489,ko:K06497	ko04142,ko05205,map04142,map05205	-	-	-	ko00000,ko00001,ko04090,ko04147	-	-	-	3A1WV@33154,3BQQH@33208,KOG3882@1,KOG3882@2759	O
OG0011718	P.simillimum|S.pseudoglobulus	Psi_DN64399_c0_g1_i2.p1	-	-	-	-	-	-	-	-	-	-	-	-	-	-	-	-	-
OG0013577	P.simillimum|S.pseudoglobulus	Psi_DN64405_c0_g1_i3.p1	-	-	-	SPT_ssu-like	-	-	-	-	-	-	-	-	-	-	-	-	-
OG0008370	P.simillimum|S.pseudoglobulus	Psi_DN64434_c0_g1_i2.p1	-	-	-	-	-	-	-	-	-	-	-	-	-	-	-	-	-
OG0013578	P.simillimum|S.pseudoglobulus	Psi_DN64439_c0_g1_i1.p1	-	-	-	Myosin_tail_1	-	-	-	-	-	-	-	-	-	-	-	-	-
OG0013579	P.simillimum|S.pseudoglobulus	Psi_DN64466_c2_g1_i8.p1	-	-	-	-	-	-	-	-	-	-	-	-	-	-	-	-	-
OG0009666	P.simillimum|S.pseudoglobulus	Psi_DN64472_c1_g1_i2.p1	-	uncharacterized protein LOC106461762 isoform X2 [Limulus polyphemus]	-	SapB_1	-	-	-	-	-	-	-	-	-	-	-	-	-
OG0013580	P.simillimum|S.pseudoglobulus	Psi_DN64478_c0_g1_i1.p1	-	hypothetical protein CSKR_12242s [Clonorchis sinensis]	-	-	-	-	-	-	-	-	-	-	-	-	-	-	-
OG0007679	P.simillimum|S.pseudoglobulus	Psi_DN64482_c5_g1_i3.p1	-	PREDICTED: RNA-directed DNA polymerase from mobile element jockey-like [Sinocyclocheilus rhinocerous]	Probable RNA-directed DNA polymerase from transposon BS OS=Drosophila melanogaster OX=7227 GN=RTase PE=2 SV=1	RVT_1	-	-	ko:K04257	ko04740,map04740	-	-	-	ko00000,ko00001,ko04030	-	-	-	39TZY@33154,3BI15@33208,3CYKV@33213,487I3@7711,4962T@7742,4CKCN@8459,KOG1075@1,KOG1075@2759	S
OG0007679	P.simillimum|S.pseudoglobulus	Psi_DN64482_c5_g2_i1.p1	-	Adrenodoxin-like protein, mitochondrial [Papilio machaon]	Retrovirus-related Pol polyprotein from type-1 retrotransposable element R2 (Fragment) OS=Popillia japonica OX=7064 PE=3 SV=1	RVT_1	-	-	ko:K08145	-	-	-	-	ko00000,ko02000	2.A.1.1.46	-	-	KOG1075@1,KOG1075@2759	E
OG0013581	P.simillimum|S.pseudoglobulus	Psi_DN64499_c0_g1_i6.p1	-	-	-	-	-	-	-	-	-	-	-	-	-	-	-	-	-
OG0013582	P.simillimum|S.pseudoglobulus	Psi_DN64513_c0_g2_i1.p1	-	-	-	-	-	-	-	-	-	-	-	-	-	-	-	-	-
OG0006519	P.simillimum|S.pseudoglobulus	Psi_DN64517_c0_g1_i1.p1	-	-	-	-	-	-	-	-	-	-	-	-	-	-	-	-	-
OG0006519	P.simillimum|S.pseudoglobulus	Psi_DN64517_c1_g1_i1.p1	-	-	-	-	-	-	-	-	-	-	-	-	-	-	-	-	-
OG0006519	P.simillimum|S.pseudoglobulus	Psi_DN64517_c1_g2_i3.p1	-	-	-	-	-	-	-	-	-	-	-	-	-	-	-	-	-
OG0011719	P.simillimum|S.pseudoglobulus	Psi_DN64522_c1_g1_i2.p1	SLC4A7	hypothetical protein T265_11066 [Opisthorchis viverrini] KER20366.1 hypothetical protein T265_11066 [Opisthorchis viverrini]	Sodium-driven chloride bicarbonate exchanger OS=Rattus norvegicus OX=10116 GN=Slc4a10 PE=1 SV=1	-	GO:0001654,GO:0001754,GO:0001944,GO:0002064,GO:0002065,GO:0002066,GO:0003008,GO:0003407,GO:0003674,GO:0005215,GO:0005452,GO:0005488,GO:0005515,GO:0005575,GO:0005622,GO:0005623,GO:0005737,GO:0005886,GO:0005887,GO:0006464,GO:0006486,GO:0006807,GO:0006810,GO:0006811,GO:0006812,GO:0006814,GO:0006820,GO:0006821,GO:0006873,GO:0006885,GO:0007275,GO:0007399,GO:0007417,GO:0007420,GO:0007423,GO:0007600,GO:…	-	ko:K13575,ko:K13858,ko:K13859,ko:K13861	ko04964,ko04972,ko04976,map04964,map04972,map04976	-	-	-	ko00000,ko00001,ko02000,ko03036	2.A.31.2.1,2.A.31.2.2,2.A.31.2.3,2.A.31.2.4,2.A.31.2.9	-	-	38BCI@33154,3BA46@33208,3CS9E@33213,KOG1172@1,KOG1172@2759	P
OG0008095	P.simillimum|S.pseudoglobulus	Psi_DN64551_c0_g1_i1.p1	-	-	-	CUB	-	-	-	-	-	-	-	-	-	-	-	-	-
OG0013583	P.simillimum|S.pseudoglobulus	Psi_DN64569_c0_g1_i1.p1	-	Hypothetical protein MmSR116_4659 [Methylobacterium mesophilicum SR1.6/6]	-	-	-	-	-	-	-	-	-	-	-	-	-	1RGGF@1224,2AU0F@1,2U8PC@28211,31JKB@2,4BRYT@82117	S
OG0013584	P.simillimum|S.pseudoglobulus	Psi_DN64584_c0_g1_i1.p1	-	hypothetical protein X801_00669, partial [Opisthorchis viverrini]	-	-	-	-	-	-	-	-	-	-	-	-	-	-	-
OG0013585	P.simillimum|S.pseudoglobulus	Psi_DN64586_c3_g1_i21.p1	-	-	-	-	-	-	-	-	-	-	-	-	-	-	-	-	-
OG0010583	P.simillimum|S.pseudoglobulus	Psi_DN64617_c0_g1_i1.p1	-	-	-	-	-	-	-	-	-	-	-	-	-	-	-	-	-
OG0013586	P.simillimum|S.pseudoglobulus	Psi_DN64629_c0_g2_i1.p1	-	-	-	-	-	-	-	-	-	-	-	-	-	-	-	-	-
OG0011720	P.simillimum|S.pseudoglobulus	Psi_DN64635_c0_g1_i3.p1	-	hypothetical protein D915_12014 [Fasciola hepatica]	-	-	-	-	-	-	-	-	-	-	-	-	-	-	-
OG0013587	P.simillimum|S.pseudoglobulus	Psi_DN64665_c0_g2_i1.p1	-	-	-	-	-	-	-	-	-	-	-	-	-	-	-	-	-
OG0008096	P.simillimum|S.pseudoglobulus	Psi_DN64707_c0_g3_i6.p1	-	-	-	SEA	-	-	-	-	-	-	-	-	-	-	-	-	-
OG0008096	P.simillimum|S.pseudoglobulus	Psi_DN64707_c1_g1_i1.p1	-	-	-	-	-	-	-	-	-	-	-	-	-	-	-	-	-
OG0013588	P.simillimum|S.pseudoglobulus	Psi_DN64722_c0_g1_i1.p1	-	-	-	-	-	-	-	-	-	-	-	-	-	-	-	-	-
OG0004471	P.simillimum|S.pseudoglobulus	Psi_DN64723_c1_g1_i1.p1	-	-	-	-	-	-	-	-	-	-	-	-	-	-	-	-	-
OG0004471	P.simillimum|S.pseudoglobulus	Psi_DN64723_c1_g2_i6.p1	-	cubilin-like [Anoplophora glabripennis]	Astacin-like metalloendopeptidase OS=Coturnix japonica OX=93934 PE=1 SV=2	CUB|CUB	GO:0003008,GO:0003014,GO:0008150,GO:0032501,GO:0070293,GO:0097017,GO:0097205,GO:0097206	-	ko:K14616	ko04977,map04977	-	-	-	ko00000,ko00001,ko04147	-	-	-	3949K@33154,3BGFY@33208,3CUBZ@33213,3SJ5A@50557,41X03@6656,449GT@7088,KOG4292@1,KOG4292@2759	T
OG0008097	P.simillimum|S.pseudoglobulus	Psi_DN64724_c0_g1_i1.p1	-	-	-	-	-	-	-	-	-	-	-	-	-	-	-	-	-
OG0013589	P.simillimum|S.pseudoglobulus	Psi_DN64748_c0_g2_i3.p1	PI15	SCP-like protein [Fasciola hepatica]	GLIPR1-like protein 1 OS=Homo sapiens OX=9606 GN=GLIPR1L1 PE=1 SV=2	CAP	GO:0000323,GO:0001775,GO:0002252,GO:0002263,GO:0002274,GO:0002275,GO:0002283,GO:0002366,GO:0002376,GO:0002443,GO:0002444,GO:0002446,GO:0005575,GO:0005622,GO:0005623,GO:0005737,GO:0005764,GO:0005765,GO:0005766,GO:0005773,GO:0005774,GO:0005886,GO:0006810,GO:0006887,GO:0006950,GO:0006955,GO:0007275,GO:0007568,GO:0008150,GO:0008340,GO:0009266,GO:0009314,GO:0009408,GO:0009411,GO:0009416,GO:0009628,GO:…	-	ko:K19919,ko:K20412	-	-	-	-	ko00000,ko04090,ko04131	-	-	-	39U9X@33154,3BHZ2@33208,3CXDK@33213,COG2340@1,KOG3017@2759	S
OG0013590	P.simillimum|S.pseudoglobulus	Psi_DN64755_c0_g1_i7.p1	-	-	-	-	-	-	-	-	-	-	-	-	-	-	-	-	-
OG0013591	P.simillimum|S.pseudoglobulus	Psi_DN64759_c0_g1_i7.p1	-	-	-	-	-	-	-	-	-	-	-	-	-	-	-	-	-
OG0010584	P.simillimum|S.pseudoglobulus	Psi_DN64774_c2_g1_i1.p1	-	hypothetical protein llap_2339 [Limosa lapponica baueri]	-	-	-	-	-	-	-	-	-	-	-	-	-	39Y6T@33154,3BEGN@33208,3CZ7K@33213,48DPU@7711,49ADZ@7742,KOG1075@1,KOG1075@2759	S
OG0013592	P.simillimum|S.pseudoglobulus	Psi_DN64780_c0_g1_i1.p1	-	zinc finger, C2H2 type [Fasciola hepatica]	-	zf-C2H2_8|zf-C2H2	-	-	-	-	-	-	-	-	-	-	-	-	-
OG0013593	P.simillimum|S.pseudoglobulus	Psi_DN64788_c1_g1_i1.p1	-	-	-	-	-	-	-	-	-	-	-	-	-	-	-	-	-
OG0013594	P.simillimum|S.pseudoglobulus	Psi_DN64822_c0_g1_i1.p1	-	-	-	-	-	-	-	-	-	-	-	-	-	-	-	-	-
OG0013595	P.simillimum|S.pseudoglobulus	Psi_DN64847_c0_g2_i1.p1	-	-	-	-	-	-	-	-	-	-	-	-	-	-	-	-	-
OG0013596	P.simillimum|S.pseudoglobulus	Psi_DN64848_c0_g2_i1.p1	-	7 transmembrane receptor, partial [Opisthorchis viverrini]	-	-	-	-	-	-	-	-	-	-	-	-	-	-	-
OG0011716	P.simillimum|S.pseudoglobulus	Psi_DN64866_c3_g1_i2.p1	-	-	-	-	-	-	-	-	-	-	-	-	-	-	-	-	-
OG0013597	P.simillimum|S.pseudoglobulus	Psi_DN64904_c4_g1_i2.p2	-	-	-	-	-	-	-	-	-	-	-	-	-	-	-	-	-
OG0008684	P.simillimum|S.pseudoglobulus	Psi_DN64925_c0_g1_i9.p1	-	-	-	-	-	-	-	-	-	-	-	-	-	-	-	-	-
OG0008684	P.simillimum|S.pseudoglobulus	Psi_DN64925_c0_g3_i1.p1	-	-	-	-	-	-	-	-	-	-	-	-	-	-	-	-	-
OG0013598	P.simillimum|S.pseudoglobulus	Psi_DN64933_c0_g1_i1.p1	-	-	-	-	-	-	-	-	-	-	-	-	-	-	-	-	-
OG0013599	P.simillimum|S.pseudoglobulus	Psi_DN64937_c0_g1_i1.p1	-	-	-	-	-	-	-	-	-	-	-	-	-	-	-	-	-
OG0009655	P.simillimum|S.pseudoglobulus	Psi_DN64948_c0_g1_i2.p1	-	-	-	-	-	-	-	-	-	-	-	-	-	-	-	-	-
OG0007343	P.simillimum|S.pseudoglobulus	Psi_DN64950_c0_g1_i8.p1	-	-	-	-	-	-	-	-	-	-	-	-	-	-	-	-	-
OG0007343	P.simillimum|S.pseudoglobulus	Psi_DN64950_c0_g2_i3.p1	-	-	-	-	-	-	-	-	-	-	-	-	-	-	-	-	-
OG0008366	P.simillimum|S.pseudoglobulus	Psi_DN64951_c0_g1_i1.p1	-	-	-	-	-	-	-	-	-	-	-	-	-	-	-	-	-
OG0013600	P.simillimum|S.pseudoglobulus	Psi_DN64955_c4_g1_i4.p1	-	-	-	RAM	-	-	-	-	-	-	-	-	-	-	-	-	-
OG0013601	P.simillimum|S.pseudoglobulus	Psi_DN64961_c4_g1_i1.p1	-	-	-	DUF4806	-	-	-	-	-	-	-	-	-	-	-	-	-
OG0013602	P.simillimum|S.pseudoglobulus	Psi_DN64967_c0_g1_i3.p1	-	hypothetical protein T265_10698 [Opisthorchis viverrini] KER20824.1 hypothetical protein T265_10698 [Opisthorchis viverrini]	-	-	-	-	-	-	-	-	-	-	-	-	-	-	-
OG0013603	P.simillimum|S.pseudoglobulus	Psi_DN64981_c0_g1_i1.p1	-	cadherin domain protein [Fasciola hepatica]	-	-	-	-	-	-	-	-	-	-	-	-	-	-	-
OG0010585	P.simillimum|S.pseudoglobulus	Psi_DN64982_c3_g1_i1.p1	-	hypothetical protein D915_03614, partial [Fasciola hepatica]	-	-	-	-	-	-	-	-	-	-	-	-	-	-	-
OG0013604	P.simillimum|S.pseudoglobulus	Psi_DN64987_c5_g1_i2.p1	-	-	-	-	-	-	-	-	-	-	-	-	-	-	-	-	-
OG0013605	P.simillimum|S.pseudoglobulus	Psi_DN64996_c0_g1_i1.p1	-	uncharacterized protein LOC112565906 isoform X2 [Pomacea canaliculata]	-	BRICHOS	-	-	-	-	-	-	-	-	-	-	-	-	-
OG0011722	P.simillimum|S.pseudoglobulus	Psi_DN65014_c0_g1_i1.p1	-	-	-	CUB	-	-	-	-	-	-	-	-	-	-	-	-	-
OG0011723	P.simillimum|S.pseudoglobulus	Psi_DN65027_c1_g1_i3.p1	-	-	-	-	-	-	-	-	-	-	-	-	-	-	-	-	-
OG0010586	P.simillimum|S.pseudoglobulus	Psi_DN65045_c4_g1_i1.p1	-	-	-	-	-	-	-	-	-	-	-	-	-	-	-	-	-
OG0000640	P.simillimum|S.pseudoglobulus	Psi_DN65046_c0_g5_i2.p1	-	-	-	-	-	-	-	-	-	-	-	-	-	-	-	-	-
OG0013606	P.simillimum|S.pseudoglobulus	Psi_DN65047_c0_g1_i7.p1	-	-	-	-	-	-	-	-	-	-	-	-	-	-	-	-	-
OG0013607	P.simillimum|S.pseudoglobulus	Psi_DN65076_c0_g1_i4.p1	-	-	-	-	-	-	-	-	-	-	-	-	-	-	-	-	-
OG0013608	P.simillimum|S.pseudoglobulus	Psi_DN65094_c0_g2_i1.p1	-	Hydrocephalus-inducing -like protein, partial [Clonorchis sinensis]	Hydrocephalus-inducing protein OS=Mus musculus OX=10090 GN=Hydin PE=1 SV=2	-	GO:0003674,GO:0005488,GO:0005515,GO:0007525,GO:0007527,GO:0008150,GO:0017016,GO:0017137,GO:0019899,GO:0031267,GO:0032502,GO:0048856,GO:0051020,GO:0061061	-	ko:K17570	-	-	-	-	ko00000,ko01009	-	-	-	KOG2010@1,KOG2010@2759	S
OG0013609	P.simillimum|S.pseudoglobulus	Psi_DN65103_c5_g3_i2.p1	-	-	-	-	-	-	-	-	-	-	-	-	-	-	-	-	-
OG0007343	P.simillimum|S.pseudoglobulus	Psi_DN65133_c3_g1_i17.p1	-	-	-	-	-	-	-	-	-	-	-	-	-	-	-	-	-
OG0011711	P.simillimum|S.pseudoglobulus	Psi_DN65140_c1_g1_i6.p1	-	-	-	-	-	-	-	-	-	-	-	-	-	-	-	-	-
OG0011681	P.simillimum|S.pseudoglobulus	Psi_DN65143_c1_g1_i7.p1	-	fibrillin-1 [Ciona intestinalis]	Latent-transforming growth factor beta-binding protein 3 OS=Homo sapiens OX=9606 GN=LTBP3 PE=1 SV=4	EGF_CA	-	-	-	-	-	-	-	-	-	-	-	-	-
OG0013610	P.simillimum|S.pseudoglobulus	Psi_DN65152_c1_g1_i6.p1	-	-	-	-	-	-	-	-	-	-	-	-	-	-	-	-	-
OG0010587	P.simillimum|S.pseudoglobulus	Psi_DN65166_c0_g1_i4.p1	-	-	-	-	-	-	-	-	-	-	-	-	-	-	-	-	-
OG0010587	P.simillimum|S.pseudoglobulus	Psi_DN65166_c2_g1_i5.p1	-	-	-	-	-	-	-	-	-	-	-	-	-	-	-	-	-
OG0013611	P.simillimum|S.pseudoglobulus	Psi_DN65209_c2_g3_i1.p1	-	-	-	-	-	-	-	-	-	-	-	-	-	-	-	-	-
OG0000318	P.simillimum|S.pseudoglobulus	Psi_DN65215_c2_g3_i10.p1	-	-	-	-	-	-	-	-	-	-	-	-	-	-	-	-	-
OG0009087	P.simillimum|S.pseudoglobulus	Psi_DN65215_c3_g2_i3.p1	-	-	-	-	-	-	-	-	-	-	-	-	-	-	-	-	-
OG0008366	P.simillimum|S.pseudoglobulus	Psi_DN65229_c0_g1_i9.p1	-	-	-	-	-	-	-	-	-	-	-	-	-	-	-	-	-
OG0011724	P.simillimum|S.pseudoglobulus	Psi_DN65230_c1_g3_i1.p1	-	LOW QUALITY PROTEIN: hypothetical protein Smp_109240 [Schistosoma mansoni] CCD75641.1 hypothetical protein Smp_109240 [Schistosoma mansoni]	-	-	-	-	-	-	-	-	-	-	-	-	-	28S9B@1,2QYYT@2759,39WZH@33154,3BHGG@33208,3E527@33213	-
OG0008366	P.simillimum|S.pseudoglobulus	Psi_DN65242_c0_g1_i1.p1	-	-	-	-	-	-	-	-	-	-	-	-	-	-	-	-	-
OG0005604	P.simillimum|S.pseudoglobulus	Psi_DN65246_c0_g1_i4.p1	-	-	-	-	-	-	-	-	-	-	-	-	-	-	-	-	-
OG0013612	P.simillimum|S.pseudoglobulus	Psi_DN65248_c0_g1_i1.p1	-	hypothetical protein D915_02618 [Fasciola hepatica]	-	-	-	-	-	-	-	-	-	-	-	-	-	-	-
OG0008371	P.simillimum|S.pseudoglobulus	Psi_DN65283_c0_g1_i5.p1	-	-	-	-	-	-	-	-	-	-	-	-	-	-	-	-	-
OG0009088	P.simillimum|S.pseudoglobulus	Psi_DN65285_c0_g1_i1.p1	-	-	-	Glyco_hydro_99	-	-	-	-	-	-	-	-	-	-	-	-	-
OG0013613	P.simillimum|S.pseudoglobulus	Psi_DN65291_c0_g4_i1.p1	-	uncharacterized protein LOC112557705 [Pomacea canaliculata]	-	-	-	-	-	-	-	-	-	-	-	-	-	-	-
OG0000318	P.simillimum|S.pseudoglobulus	Psi_DN65310_c4_g2_i2.p1	-	-	-	DUF4806	-	-	-	-	-	-	-	-	-	-	-	-	-
OG0009088	P.simillimum|S.pseudoglobulus	Psi_DN65322_c0_g1_i2.p1	-	-	-	-	-	-	-	-	-	-	-	-	-	-	-	-	-
OG0013614	P.simillimum|S.pseudoglobulus	Psi_DN65335_c0_g1_i37.p1	-	-	-	Ald_deCOase	-	-	-	-	-	-	-	-	-	-	-	-	-
OG0008370	P.simillimum|S.pseudoglobulus	Psi_DN65340_c0_g2_i2.p1	-	-	-	-	-	-	-	-	-	-	-	-	-	-	-	-	-
OG0011650	P.simillimum|S.pseudoglobulus	Psi_DN65351_c0_g1_i1.p1	-	-	-	-	-	-	-	-	-	-	-	-	-	-	-	-	-
OG0013615	P.simillimum|S.pseudoglobulus	Psi_DN65374_c1_g1_i20.p1	-	hypothetical protein [uncultured bacterium]	-	-	-	-	-	-	-	-	-	-	-	-	-	1J001@117747,2EHME@1,33BD6@2,4NY3V@976	-
OG0013616	P.simillimum|S.pseudoglobulus	Psi_DN65374_c1_g2_i5.p1	-	conserved hypothetical protein [Agrobacterium genomosp. 2 str. CFBP 5494]	-	-	-	-	-	-	-	-	-	-	-	-	-	1NARM@1224,2DNPH@1,2UJNP@28211,32YF1@2	-
OG0010588	P.simillimum|S.pseudoglobulus	Psi_DN65405_c1_g2_i2.p1	TUBA1C	Tubulin/FtsZ family, GTPase domain protein [Fasciola hepatica]	Tubulin alpha-1 chain OS=Paracentrotus lividus OX=7656 PE=2 SV=1	Tubulin_C	-	-	ko:K07374	ko04145,ko04210,ko04530,ko04540,ko05130,map04145,map04210,map04530,map04540,map05130	-	-	-	ko00000,ko00001,ko03019,ko03036,ko04147,ko04812	-	-	-	38E06@33154,3BAUV@33208,3CRFN@33213,47ZHV@7711,4901E@7742,49XTF@7898,COG5023@1,KOG1376@2759	Z
OG0011726	P.simillimum|S.pseudoglobulus	Psi_DN65411_c0_g1_i10.p1	-	myosin, partial [Schistosoma japonicum]	Myosin heavy chain, striated muscle OS=Argopecten irradians OX=31199 PE=1 SV=1	Myosin_head|Myosin_tail_1	-	-	ko:K10352,ko:K17751	ko04260,ko04261,ko04530,ko05416,map04260,map04261,map04530,map05416	-	-	-	ko00000,ko00001,ko04147,ko04812	-	-	-	38CVC@33154,3BBPR@33208,3CSM1@33213,COG5022@1,KOG0161@2759	Z
OG0011726	P.simillimum|S.pseudoglobulus	Psi_DN65411_c0_g2_i1.p1	-	myosin II heavy chain, partial [Schistosoma mansoni]	Myosin heavy chain, striated muscle OS=Argopecten irradians OX=31199 PE=1 SV=1	Myosin_tail_1|Lebercilin	-	-	ko:K10352,ko:K17751	ko04260,ko04261,ko04530,ko05416,map04260,map04261,map04530,map05416	-	-	-	ko00000,ko00001,ko04147,ko04812	-	-	-	38CVC@33154,3BBPR@33208,3CSM1@33213,COG5022@1,KOG0161@2759	Z
OG0013617	P.simillimum|S.pseudoglobulus	Psi_DN65427_c0_g2_i5.p1	-	-	-	-	-	-	-	-	-	-	-	-	-	-	-	-	-
OG0013618	P.simillimum|S.pseudoglobulus	Psi_DN6545_c0_g1_i1.p1	UPF1	Regulator of nonsense transcripts 1 [Clonorchis sinensis]	Regulator of nonsense transcripts 1 OS=Homo sapiens OX=9606 GN=UPF1 PE=1 SV=2	AAA_11	GO:0000003,GO:0000184,GO:0000228,GO:0000294,GO:0000723,GO:0000781,GO:0000784,GO:0000785,GO:0000932,GO:0000956,GO:0001666,GO:0002237,GO:0003006,GO:0003674,GO:0003676,GO:0003677,GO:0003682,GO:0003724,GO:0003824,GO:0004004,GO:0004386,GO:0005488,GO:0005515,GO:0005575,GO:0005622,GO:0005623,GO:0005634,GO:0005654,GO:0005681,GO:0005694,GO:0005737,GO:0005829,GO:0006139,GO:0006259,GO:0006260,GO:0006261,GO:…	-	ko:K14326	ko03013,ko03015,map03013,map03015	M00430	-	-	ko00000,ko00001,ko00002,ko01000,ko03019	-	-	-	38BMD@33154,3BB1B@33208,3CU8B@33213,COG1112@1,KOG1802@2759	L
OG0010584	P.simillimum|S.pseudoglobulus	Psi_DN65453_c1_g3_i2.p1	-	rna-directed dna polymerase from mobile element jockey-like [Limosa lapponica baueri]	-	-	-	-	-	-	-	-	-	-	-	-	-	39Y6T@33154,3BEGN@33208,3CZ7K@33213,3SPCC@50557,4276S@6656,KOG1075@1,KOG1075@2759	S
OG0010589	P.simillimum|S.pseudoglobulus	Psi_DN65459_c4_g1_i6.p1	-	-	-	-	-	-	-	-	-	-	-	-	-	-	-	-	-
OG0013619	P.simillimum|S.pseudoglobulus	Psi_DN65480_c0_g4_i4.p1	-	-	-	-	-	-	-	-	-	-	-	-	-	-	-	-	-
OG0006517	P.simillimum|S.pseudoglobulus	Psi_DN65484_c0_g1_i1.p1	-	PREDICTED: uncharacterized protein LOC109066563 [Cyprinus carpio]	-	DUF4806	-	-	-	-	-	-	-	-	-	-	-	-	-
OG0006255	P.simillimum|S.pseudoglobulus	Psi_DN65528_c3_g1_i3.p1	-	PREDICTED: uncharacterized protein LOC106713431 [Papilio machaon]	-	-	-	-	-	-	-	-	-	-	-	-	-	-	-
OG0009089	P.simillimum|S.pseudoglobulus	Psi_DN65540_c4_g1_i8.p1	-	-	-	-	-	-	-	-	-	-	-	-	-	-	-	-	-
OG0009089	P.simillimum|S.pseudoglobulus	Psi_DN65541_c0_g1_i3.p1	-	-	-	SEA	-	-	-	-	-	-	-	-	-	-	-	-	-
OG0013620	P.simillimum|S.pseudoglobulus	Psi_DN65543_c0_g1_i11.p1	-	-	-	-	-	-	-	-	-	-	-	-	-	-	-	-	-
OG0013621	P.simillimum|S.pseudoglobulus	Psi_DN65558_c0_g2_i1.p1	-	-	-	-	-	-	-	-	-	-	-	-	-	-	-	-	-
OG0013622	P.simillimum|S.pseudoglobulus	Psi_DN65566_c2_g4_i2.p1	-	-	-	-	-	-	-	-	-	-	-	-	-	-	-	-	-
OG0000640	P.simillimum|S.pseudoglobulus	Psi_DN65573_c0_g2_i1.p1	-	-	-	-	-	-	-	-	-	-	-	-	-	-	-	-	-
OG0008686	P.simillimum|S.pseudoglobulus	Psi_DN65576_c5_g1_i6.p1	-	-	-	-	-	-	-	-	-	-	-	-	-	-	-	-	-
OG0013623	P.simillimum|S.pseudoglobulus	Psi_DN65634_c0_g1_i2.p1	-	-	-	-	-	-	-	-	-	-	-	-	-	-	-	-	-
OG0013624	P.simillimum|S.pseudoglobulus	Psi_DN65677_c0_g1_i2.p1	HSPA2	hypothetical protein T265_06063 [Opisthorchis viverrini] KER26780.1 hypothetical protein T265_06063 [Opisthorchis viverrini]	Heat shock-related 70 kDa protein 2 OS=Homo sapiens OX=9606 GN=HSPA2 PE=1 SV=1	HSP70	GO:0000003,GO:0000228,GO:0000280,GO:0000793,GO:0000794,GO:0000795,GO:0001673,GO:0001932,GO:0001934,GO:0003006,GO:0003674,GO:0005488,GO:0005515,GO:0005575,GO:0005622,GO:0005623,GO:0005634,GO:0005654,GO:0005694,GO:0005737,GO:0005819,GO:0005829,GO:0005856,GO:0005886,GO:0005891,GO:0006457,GO:0006950,GO:0006986,GO:0006996,GO:0007049,GO:0007127,GO:0007140,GO:0007141,GO:0007276,GO:0007281,GO:0007283,GO:…	-	ko:K03283	ko03040,ko04010,ko04141,ko04144,ko04213,ko04612,ko04915,ko05134,ko05145,ko05162,ko05164,ko05169,map03040,map04010,map04141,map04144,map04213,map04612,map04915,map05134,map05145,map05162,map05164,map05169	M00353,M00355	-	-	ko00000,ko00001,ko00002,ko01009,ko03009,ko03029,ko03041,ko03051,ko03110,ko04131,ko04147,ko04516	1.A.33.1	-	-	38BSZ@33154,3BA18@33208,3CWU8@33213,3J9WC@40674,48265@7711,48VVG@7742,4M25V@9397,COG0443@1,KOG0101@2759	O
OG0006974	P.simillimum|S.pseudoglobulus	Psi_DN65680_c0_g1_i2.p1	-	-	-	-	-	-	-	-	-	-	-	-	-	-	-	-	-
OG0013625	P.simillimum|S.pseudoglobulus	Psi_DN65682_c1_g1_i3.p1	-	-	-	SEA	-	-	-	-	-	-	-	-	-	-	-	-	-
OG0010590	P.simillimum|S.pseudoglobulus	Psi_DN65702_c0_g1_i1.p1	-	-	-	-	-	-	-	-	-	-	-	-	-	-	-	-	-
OG0010590	P.simillimum|S.pseudoglobulus	Psi_DN65702_c1_g1_i2.p2	-	-	-	-	-	-	-	-	-	-	-	-	-	-	-	-	-
OG0005605	P.simillimum|S.pseudoglobulus	Psi_DN65708_c0_g1_i10.p1	-	-	-	-	-	-	-	-	-	-	-	-	-	-	-	-	-
OG0013626	P.simillimum|S.pseudoglobulus	Psi_DN65718_c3_g5_i1.p1	-	-	-	-	-	-	-	-	-	-	-	-	-	-	-	-	-
OG0013627	P.simillimum|S.pseudoglobulus	Psi_DN65739_c2_g1_i1.p1	-	hypothetical protein D915_05001 [Fasciola hepatica]	-	-	-	-	-	-	-	-	-	-	-	-	-	-	-
OG0013628	P.simillimum|S.pseudoglobulus	Psi_DN65764_c2_g2_i1.p2	-	-	-	-	-	-	-	-	-	-	-	-	-	-	-	-	-
OG0013629	P.simillimum|S.pseudoglobulus	Psi_DN65764_c3_g1_i7.p1	-	-	-	-	-	-	-	-	-	-	-	-	-	-	-	-	-
OG0013630	P.simillimum|S.pseudoglobulus	Psi_DN65778_c0_g2_i1.p1	-	-	-	-	-	-	-	-	-	-	-	-	-	-	-	-	-
OG0013631	P.simillimum|S.pseudoglobulus	Psi_DN65796_c0_g1_i1.p1	-	-	-	-	-	-	-	-	-	-	-	-	-	-	-	-	-
OG0013632	P.simillimum|S.pseudoglobulus	Psi_DN65862_c6_g1_i1.p1	-	KRAB-A domain-containing protein 2-like [Myzus persicae] XP_022162275.1 KRAB-A domain-containing protein 2-like [Myzus persicae] XP_022175684.1 KRAB-A domain-containing protein 2-like [Myzus persicae]	KRAB-A domain-containing protein 2 OS=Homo sapiens OX=9606 GN=KRBA2 PE=1 SV=1	rve	-	-	-	-	-	-	-	-	-	-	-	39YEF@33154,3BFFD@33208,3CYCR@33213,421FN@6656,COG2801@1,KOG0017@2759	L
OG0013633	P.simillimum|S.pseudoglobulus	Psi_DN65888_c0_g4_i1.p2	-	-	-	-	-	-	-	-	-	-	-	-	-	-	-	-	-
OG0005605	P.simillimum|S.pseudoglobulus	Psi_DN65891_c0_g1_i10.p1	-	-	-	-	-	-	-	-	-	-	-	-	-	-	-	-	-
OG0011727	P.simillimum|S.pseudoglobulus	Psi_DN65894_c0_g1_i1.p1	-	-	-	-	-	-	-	-	-	-	-	-	-	-	-	-	-
OG0013634	P.simillimum|S.pseudoglobulus	Psi_DN65905_c0_g2_i9.p1	-	-	-	-	-	-	-	-	-	-	-	-	-	-	-	-	-
OG0013635	P.simillimum|S.pseudoglobulus	Psi_DN65906_c0_g1_i13.p1	-	-	-	-	-	-	-	-	-	-	-	-	-	-	-	-	-
OG0013636	P.simillimum|S.pseudoglobulus	Psi_DN65910_c2_g1_i5.p1	-	-	-	-	-	-	-	-	-	-	-	-	-	-	-	-	-
OG0013637	P.simillimum|S.pseudoglobulus	Psi_DN65928_c1_g1_i1.p1	-	-	-	-	-	-	-	-	-	-	-	-	-	-	-	-	-
OG0013638	P.simillimum|S.pseudoglobulus	Psi_DN65957_c1_g2_i2.p1	-	hypothetical protein CSKR_2253s [Clonorchis sinensis]	-	-	-	-	ko:K17604	-	-	-	-	ko00000,ko01009	-	-	-	2CNE1@1,2QVJ3@2759,39SZA@33154,3BITZ@33208,3D6TB@33213	S
OG0013639	P.simillimum|S.pseudoglobulus	Psi_DN65959_c1_g4_i1.p1	-	-	-	DUF4806	-	-	-	-	-	-	-	-	-	-	-	-	-
OG0010565	P.simillimum|S.pseudoglobulus	Psi_DN65961_c0_g1_i1.p1	-	L protein [Fujian dimarhabdovirus]	Large structural protein OS=Mokola virus OX=12538 GN=L PE=3 SV=1	Mononeg_RNA_pol|Mononeg_mRNAcap|Methyltrans_Mon	GO:0005575,GO:0008150,GO:0016032,GO:0018995,GO:0019012,GO:0019013,GO:0019028,GO:0019058,GO:0019079,GO:0019080,GO:0019083,GO:0030430,GO:0033643,GO:0033646,GO:0033647,GO:0033648,GO:0039689,GO:0039694,GO:0039696,GO:0039697,GO:0042025,GO:0043656,GO:0043657,GO:0044215,GO:0044216,GO:0044217,GO:0044403,GO:0044419,GO:0044423,GO:0051704	-	-	-	-	-	-	-	-	-	-	4QB8M@10239,4QP5T@11157,4R0V2@35301,4R12Q@439488	L
OG0011728	P.simillimum|S.pseudoglobulus	Psi_DN65976_c3_g2_i5.p1	-	uncharacterized protein LOC112046774 [Bicyclus anynana]	-	Exo_endo_phos_2	-	-	-	-	-	-	-	-	-	-	-	-	-
OG0011729	P.simillimum|S.pseudoglobulus	Psi_DN65985_c0_g1_i3.p1	-	-	-	Tetraspanin	-	-	-	-	-	-	-	-	-	-	-	-	-
OG0013640	P.simillimum|S.pseudoglobulus	Psi_DN65997_c0_g2_i2.p1	-	hypothetical protein D915_10507 [Fasciola hepatica]	-	RVP	-	-	-	-	-	-	-	-	-	-	-	-	-
OG0013641	P.simillimum|S.pseudoglobulus	Psi_DN65997_c1_g4_i1.p1	-	putative DNA replication licensing factor MCM2 [Schistosoma mansoni] CCD76030.1 putative DNA replication licensing factor MCM2 [Schistosoma mansoni]	DNA replication licensing factor MCM2 OS=Mus musculus OX=10090 GN=Mcm2 PE=1 SV=3	MCM2_N	-	-	-	-	-	-	-	-	-	-	-	-	-
OG0013642	P.simillimum|S.pseudoglobulus	Psi_DN66020_c0_g1_i1.p2	-	-	-	-	-	-	-	-	-	-	-	-	-	-	-	-	-
OG0013643	P.simillimum|S.pseudoglobulus	Psi_DN66022_c0_g1_i1.p1	-	-	-	-	-	-	-	-	-	-	-	-	-	-	-	-	-
OG0011730	P.simillimum|S.pseudoglobulus	Psi_DN66025_c0_g1_i1.p1	-	-	-	-	-	-	-	-	-	-	-	-	-	-	-	-	-
OG0011731	P.simillimum|S.pseudoglobulus	Psi_DN66036_c0_g2_i4.p1	-	-	-	-	-	-	-	-	-	-	-	-	-	-	-	-	-
OG0009666	P.simillimum|S.pseudoglobulus	Psi_DN66062_c0_g1_i2.p1	-	Saposin [Coccomyxa subellipsoidea C-169] EIE27438.1 Saposin [Coccomyxa subellipsoidea C-169]	-	SapB_1	-	-	ko:K12382	ko04142,map04142	-	-	-	ko00000,ko00001,ko04147	-	-	-	34N71@3041,37XXE@33090,KOG1340@1,KOG1340@2759	GI
OG0009663	P.simillimum|S.pseudoglobulus	Psi_DN66066_c4_g5_i2.p1	-	-	-	-	-	-	-	-	-	-	-	-	-	-	-	-	-
OG0013645	P.simillimum|S.pseudoglobulus	Psi_DN66083_c0_g1_i5.p1	-	-	-	-	-	-	-	-	-	-	-	-	-	-	-	-	-
OG0013646	P.simillimum|S.pseudoglobulus	Psi_DN66088_c1_g1_i1.p1	-	hypothetical protein D915_08511 [Fasciola hepatica]	-	-	-	-	-	-	-	-	-	-	-	-	-	-	-
OG0013647	P.simillimum|S.pseudoglobulus	Psi_DN66096_c2_g2_i1.p1	-	-	-	-	-	-	-	-	-	-	-	-	-	-	-	-	-
OG0013648	P.simillimum|S.pseudoglobulus	Psi_DN66096_c3_g2_i1.p1	-	-	-	-	-	-	-	-	-	-	-	-	-	-	-	-	-
OG0011732	P.simillimum|S.pseudoglobulus	Psi_DN66101_c2_g2_i1.p1	-	PREDICTED: RNA-directed DNA polymerase from mobile element jockey-like [Galendromus occidentalis]	-	-	-	-	-	-	-	-	-	-	-	-	-	-	-
OG0013649	P.simillimum|S.pseudoglobulus	Psi_DN66107_c0_g1_i1.p1	-	-	-	SR-25	-	-	-	-	-	-	-	-	-	-	-	-	-
OG0011733	P.simillimum|S.pseudoglobulus	Psi_DN66125_c0_g1_i1.p1	-	hypothetical protein D915_15153 [Fasciola hepatica]	-	-	-	-	-	-	-	-	-	-	-	-	-	38BYG@33154,KOG1216@1,KOG1216@2759	O
OG0011733	P.simillimum|S.pseudoglobulus	Psi_DN66125_c0_g2_i1.p1	-	-	-	-	-	-	-	-	-	-	-	-	-	-	-	-	-
OG0011734	P.simillimum|S.pseudoglobulus	Psi_DN66188_c1_g1_i2.p1	-	-	-	-	-	-	-	-	-	-	-	-	-	-	-	-	-
OG0011734	P.simillimum|S.pseudoglobulus	Psi_DN66188_c1_g2_i2.p1	-	-	-	-	-	-	-	-	-	-	-	-	-	-	-	-	-
OG0013650	P.simillimum|S.pseudoglobulus	Psi_DN66193_c6_g1_i1.p1	-	WDFY family member 4 [Clonorchis sinensis]	-	Peptidase_A17	-	-	-	-	-	-	-	-	-	-	-	2CMP4@1,2QR56@2759,39VQX@33154,3BR69@33208,3D755@33213	S
OG0009088	P.simillimum|S.pseudoglobulus	Psi_DN66211_c0_g1_i1.p1	-	-	-	-	-	-	-	-	-	-	-	-	-	-	-	-	-
OG0011735	P.simillimum|S.pseudoglobulus	Psi_DN66234_c0_g1_i2.p1	-	zinc finger, C2H2 type [Fasciola hepatica]	Krueppel-like factor 4 OS=Homo sapiens OX=9606 GN=KLF4 PE=1 SV=3	zf-C2H2|zf-H2C2_2|zf-H2C2_2	-	-	-	-	-	-	-	-	-	-	-	-	-
OG0010591	P.simillimum|S.pseudoglobulus	Psi_DN66256_c0_g2_i1.p1	-	-	-	-	-	-	-	-	-	-	-	-	-	-	-	-	-
OG0013652	P.simillimum|S.pseudoglobulus	Psi_DN6626_c0_g1_i1.p1	-	Lupus La protein [Paramicrosporidium saccamoebae]	-	RRM_1	-	-	ko:K11090,ko:K15191	ko05322,map05322	-	-	-	ko00000,ko00001,ko03021	-	-	-	COG5193@1,KOG4213@2759	JO
OG0013651	P.simillimum|S.pseudoglobulus	Psi_DN66260_c0_g1_i3.p1	-	-	-	-	-	-	-	-	-	-	-	-	-	-	-	-	-
OG0009657	P.simillimum|S.pseudoglobulus	Psi_DN66277_c2_g2_i1.p1	-	-	-	-	-	-	-	-	-	-	-	-	-	-	-	-	-
OG0008372	P.simillimum|S.pseudoglobulus	Psi_DN66309_c1_g1_i8.p1	-	-	-	-	-	-	-	-	-	-	-	-	-	-	-	-	-
OG0007343	P.simillimum|S.pseudoglobulus	Psi_DN66315_c0_g1_i12.p1	-	-	-	-	-	-	-	-	-	-	-	-	-	-	-	-	-
OG0000640	P.simillimum|S.pseudoglobulus	Psi_DN66347_c1_g3_i8.p1	-	-	-	-	-	-	-	-	-	-	-	-	-	-	-	-	-
OG0008371	P.simillimum|S.pseudoglobulus	Psi_DN66369_c3_g1_i12.p1	-	-	-	-	-	-	-	-	-	-	-	-	-	-	-	-	-
OG0013653	P.simillimum|S.pseudoglobulus	Psi_DN66372_c0_g1_i2.p1	-	hypothetical protein D915_11509 [Fasciola hepatica]	-	-	-	-	-	-	-	-	-	-	-	-	-	-	-
OG0013654	P.simillimum|S.pseudoglobulus	Psi_DN66385_c1_g1_i4.p1	-	uncharacterized protein LOC112842973, partial [Oreochromis niloticus]	RNA-directed DNA polymerase from mobile element jockey OS=Drosophila melanogaster OX=7227 GN=pol PE=1 SV=1	RVT_1	-	-	-	-	-	-	-	-	-	-	-	39N4Q@33154,3B9WN@33208,3D1S8@33213,KOG1075@1,KOG1075@2759	L
OG0007503	P.simillimum|S.pseudoglobulus	Psi_DN66391_c0_g1_i1.p1	-	hypothetical protein Smp_109300 [Schistosoma mansoni] CCD80058.1 hypothetical protein Smp_109300 [Schistosoma mansoni]	Putative uncharacterized transposon-derived protein F52C9.6 OS=Caenorhabditis elegans OX=6239 GN=F52C9.6 PE=5 SV=1	RVT_1	-	2.4.2.29	ko:K15407	-	-	R03789,R10209	RC00063	ko00000,ko01000,ko03016	-	-	-	39TZY@33154,3BI15@33208,3CYKV@33213,3SQX5@50557,420TT@6656,449FF@7088,KOG1075@1,KOG1075@2759	J
OG0007503	P.simillimum|S.pseudoglobulus	Psi_DN66391_c1_g1_i4.p1	-	hypothetical protein Smp_109300 [Schistosoma mansoni] CCD80058.1 hypothetical protein Smp_109300 [Schistosoma mansoni]	Putative uncharacterized transposon-derived protein F52C9.6 OS=Caenorhabditis elegans OX=6239 GN=F52C9.6 PE=5 SV=1	RVT_1	-	2.4.2.29	ko:K15407	-	-	R03789,R10209	RC00063	ko00000,ko01000,ko03016	-	-	-	39TZY@33154,3BI15@33208,3CYKV@33213,3SQX5@50557,420TT@6656,449FF@7088,KOG1075@1,KOG1075@2759	J
OG0013655	P.simillimum|S.pseudoglobulus	Psi_DN66419_c0_g1_i1.p1	-	hypothetical protein T265_09952 [Opisthorchis viverrini] KER21792.1 hypothetical protein T265_09952 [Opisthorchis viverrini]	Myosin-6 OS=Mus musculus OX=10090 GN=Myh6 PE=1 SV=2	Myosin_head	-	-	ko:K10352,ko:K17751	ko04260,ko04261,ko04530,ko05416,map04260,map04261,map04530,map05416	-	-	-	ko00000,ko00001,ko04147,ko04812	-	-	-	38CVC@33154,3BBPR@33208,3CSM1@33213,COG5022@1,KOG0161@2759	Z
OG0011736	P.simillimum|S.pseudoglobulus	Psi_DN66424_c0_g2_i2.p1	-	-	-	-	-	-	-	-	-	-	-	-	-	-	-	-	-
OG0005605	P.simillimum|S.pseudoglobulus	Psi_DN66455_c0_g1_i13.p1	-	-	-	-	-	-	-	-	-	-	-	-	-	-	-	-	-
OG0006519	P.simillimum|S.pseudoglobulus	Psi_DN66475_c0_g3_i5.p1	-	-	-	-	-	-	-	-	-	-	-	-	-	-	-	-	-
OG0006519	P.simillimum|S.pseudoglobulus	Psi_DN66475_c0_g4_i2.p1	-	-	-	-	-	-	-	-	-	-	-	-	-	-	-	-	-
OG0009085	P.simillimum|S.pseudoglobulus	Psi_DN66493_c0_g2_i1.p1	-	calpain [Schistosoma japonicum]	Calpain OS=Schistosoma mansoni OX=6183 PE=2 SV=1	Peptidase_C2	-	-	ko:K08585	-	-	-	-	ko00000,ko01000,ko01002	-	-	-	3AES5@33154,3BYRD@33208,3DEIK@33213,KOG0045@1,KOG0045@2759	OT
OG0009085	P.simillimum|S.pseudoglobulus	Psi_DN66493_c0_g3_i3.p1	-	hypothetical protein T265_14214 [Opisthorchis viverrini] KER25392.1 hypothetical protein T265_14214 [Opisthorchis viverrini]	Calpain OS=Schistosoma mansoni OX=6183 PE=2 SV=1	Peptidase_C2|Calpain_III	-	-	ko:K08585	-	-	-	-	ko00000,ko01000,ko01002	-	-	-	3AES5@33154,3BYRD@33208,3DEIK@33213,KOG0045@1,KOG0045@2759	OT
OG0013657	P.simillimum|S.pseudoglobulus	Psi_DN66496_c6_g1_i3.p1	-	-	-	-	-	-	-	-	-	-	-	-	-	-	-	-	-
OG0013658	P.simillimum|S.pseudoglobulus	Psi_DN66537_c0_g3_i1.p1	-	-	-	-	-	-	-	-	-	-	-	-	-	-	-	-	-
OG0013659	P.simillimum|S.pseudoglobulus	Psi_DN66541_c2_g1_i5.p1	AGAP1	hypothetical protein D915_06609 [Fasciola hepatica]	Centaurin-gamma-1A OS=Drosophila melanogaster OX=7227 GN=CenG1A PE=2 SV=2	-	GO:0000060,GO:0000166,GO:0000302,GO:0001709,GO:0001882,GO:0001883,GO:0001932,GO:0001934,GO:0003008,GO:0003674,GO:0003824,GO:0003924,GO:0005096,GO:0005488,GO:0005515,GO:0005524,GO:0005525,GO:0005543,GO:0005575,GO:0005622,GO:0005623,GO:0005634,GO:0005730,GO:0005737,GO:0005739,GO:0005768,GO:0005829,GO:0006355,GO:0006357,GO:0006508,GO:0006511,GO:0006606,GO:0006807,GO:0006810,GO:0006886,GO:0006913,GO:…	-	ko:K12491,ko:K17848	ko04068,ko04144,map04068,map04144	-	-	-	ko00000,ko00001,ko04131	-	-	-	38BZZ@33154,3B94J@33208,3CW7J@33213,COG5347@1,KOG0705@2759	T
OG0011737	P.simillimum|S.pseudoglobulus	Psi_DN66542_c0_g1_i7.p1	-	-	-	-	-	-	-	-	-	-	-	-	-	-	-	-	-
OG0011731	P.simillimum|S.pseudoglobulus	Psi_DN66560_c0_g1_i6.p1	-	-	-	-	-	-	-	-	-	-	-	-	-	-	-	-	-
OG0013660	P.simillimum|S.pseudoglobulus	Psi_DN66563_c1_g1_i9.p1	-	-	-	-	-	-	-	-	-	-	-	-	-	-	-	-	-
OG0013661	P.simillimum|S.pseudoglobulus	Psi_DN66565_c0_g3_i8.p1	-	-	-	-	-	-	-	-	-	-	-	-	-	-	-	-	-
OG0006519	P.simillimum|S.pseudoglobulus	Psi_DN66574_c0_g3_i13.p1	-	-	-	-	-	-	-	-	-	-	-	-	-	-	-	-	-
OG0013662	P.simillimum|S.pseudoglobulus	Psi_DN66580_c1_g1_i1.p1	-	-	-	-	-	-	-	-	-	-	-	-	-	-	-	-	-
OG0013663	P.simillimum|S.pseudoglobulus	Psi_DN66596_c3_g10_i1.p1	-	PREDICTED: ependymin-related protein 1-like [Aplysia californica]	-	Ependymin	-	-	-	-	-	-	-	-	-	-	-	2E8D9@1,2SEVZ@2759,3AC1K@33154,3BWE7@33208,3DK2M@33213	S
OG0011738	P.simillimum|S.pseudoglobulus	Psi_DN66609_c2_g2_i3.p1	-	-	-	-	-	-	-	-	-	-	-	-	-	-	-	-	-
OG0013664	P.simillimum|S.pseudoglobulus	Psi_DN66618_c0_g1_i5.p1	UBC31	ubiquitinconjugating enzyme E2, putative [Acanthamoeba castellanii str. Neff] ELR15872.1 ubiquitinconjugating enzyme E2, putative [Acanthamoeba castellanii str. Neff]	Ubiquitin-conjugating enzyme E2-17 kDa OS=Drosophila melanogaster OX=7227 GN=eff PE=2 SV=1	UQ_con	GO:0005575,GO:0005622,GO:0005623,GO:0005737,GO:0005773,GO:0043226,GO:0043227,GO:0043229,GO:0043231,GO:0044424,GO:0044444,GO:0044464	2.3.2.23	ko:K06689	ko04013,ko04120,ko04141,ko04624,map04013,map04120,map04141,map04624	-	-	-	ko00000,ko00001,ko01000,ko04121	-	-	-	34HJX@3041,37SIC@33090,COG5078@1,KOG0417@2759	O
OG0009090	P.simillimum|S.pseudoglobulus	Psi_DN66623_c0_g1_i4.p2	-	-	-	-	-	-	-	-	-	-	-	-	-	-	-	-	-
OG0010586	P.simillimum|S.pseudoglobulus	Psi_DN66626_c0_g1_i1.p1	-	-	-	-	-	-	-	-	-	-	-	-	-	-	-	-	-
OG0013665	P.simillimum|S.pseudoglobulus	Psi_DN66635_c0_g2_i1.p1	SLC5A9	hypothetical protein D915_13749, partial [Fasciola hepatica]	Sodium/glucose cotransporter 4 OS=Danio rerio OX=7955 GN=slc5a9 PE=2 SV=1	SSF	GO:0003674,GO:0005215,GO:0005355,GO:0005362,GO:0005402,GO:0005412,GO:0005575,GO:0005623,GO:0005886,GO:0005887,GO:0006810,GO:0006811,GO:0006812,GO:0006814,GO:0008150,GO:0008324,GO:0008643,GO:0008645,GO:0015075,GO:0015077,GO:0015081,GO:0015144,GO:0015145,GO:0015149,GO:0015291,GO:0015293,GO:0015294,GO:0015318,GO:0015370,GO:0015672,GO:0015749,GO:0016020,GO:0016021,GO:0022804,GO:0022857,GO:0022890,GO:…	-	ko:K14389	-	-	-	-	ko00000,ko02000	2.A.21.3	-	-	352U4@311790,38E3B@33154,3BA8Y@33208,3CRHR@33213,3JDHJ@40674,47ZTB@7711,495TU@7742,COG0591@1,KOG2349@2759	P
OG0009086	P.simillimum|S.pseudoglobulus	Psi_DN66641_c3_g1_i1.p2	-	-	-	-	-	-	-	-	-	-	-	-	-	-	-	-	-
OG0013666	P.simillimum|S.pseudoglobulus	Psi_DN66646_c0_g1_i3.p1	-	-	-	-	-	-	-	-	-	-	-	-	-	-	-	-	-
OG0011739	P.simillimum|S.pseudoglobulus	Psi_DN66681_c2_g1_i5.p1	-	-	-	-	-	-	-	-	-	-	-	-	-	-	-	-	-
OG0008098	P.simillimum|S.pseudoglobulus	Psi_DN66681_c2_g2_i1.p1	-	-	-	-	-	-	-	-	-	-	-	-	-	-	-	-	-
OG0011739	P.simillimum|S.pseudoglobulus	Psi_DN66681_c2_g6_i1.p1	-	-	-	-	-	-	-	-	-	-	-	-	-	-	-	-	-
OG0009667	P.simillimum|S.pseudoglobulus	Psi_DN66685_c1_g2_i4.p1	-	-	-	zf-HC5HC2H	-	-	-	-	-	-	-	-	-	-	-	-	-
OG0009667	P.simillimum|S.pseudoglobulus	Psi_DN66685_c1_g3_i1.p1	-	-	-	PHD	-	-	-	-	-	-	-	-	-	-	-	-	-
OG0011740	P.simillimum|S.pseudoglobulus	Psi_DN66708_c1_g2_i8.p1	-	-	-	-	-	-	-	-	-	-	-	-	-	-	-	-	-
OG0013667	P.simillimum|S.pseudoglobulus	Psi_DN6672_c0_g1_i1.p1	NDUFA11	hypothetical protein C0Q70_16896 [Pomacea canaliculata]	NADH dehydrogenase [ubiquinone] 1 alpha subcomplex subunit 11 OS=Bos taurus OX=9913 GN=NDUFA11 PE=1 SV=3	Tim17	GO:0005575,GO:0005622,GO:0005623,GO:0005737,GO:0005739,GO:0005740,GO:0005743,GO:0005746,GO:0005747,GO:0006996,GO:0007005,GO:0008150,GO:0009987,GO:0010257,GO:0016020,GO:0016043,GO:0019866,GO:0022607,GO:0030964,GO:0031090,GO:0031966,GO:0031967,GO:0031975,GO:0032981,GO:0032991,GO:0033108,GO:0034622,GO:0043226,GO:0043227,GO:0043229,GO:0043231,GO:0043933,GO:0044085,GO:0044422,GO:0044424,GO:0044425,GO:…	-	ko:K03956	ko00190,ko01100,ko04714,ko04723,ko04932,ko05010,ko05012,ko05016,map00190,map01100,map04714,map04723,map04932,map05010,map05012,map05016	M00146	-	-	ko00000,ko00001,ko00002	3.D.1.6	-	-	2DS1J@1,2S6F6@2759,3A1H4@33154,3BQC2@33208,3D7EU@33213,3JGSN@40674,48EAI@7711,49B6H@7742,4K5IT@9263	C
OG0009661	P.simillimum|S.pseudoglobulus	Psi_DN66731_c0_g1_i13.p1	-	-	-	-	-	-	-	-	-	-	-	-	-	-	-	-	-
OG0009661	P.simillimum|S.pseudoglobulus	Psi_DN66731_c0_g3_i1.p1	-	-	-	-	-	-	-	-	-	-	-	-	-	-	-	-	-
OG0011741	P.simillimum|S.pseudoglobulus	Psi_DN66735_c0_g2_i4.p1	-	-	-	-	-	-	-	-	-	-	-	-	-	-	-	-	-
OG0008682	P.simillimum|S.pseudoglobulus	Psi_DN66736_c1_g1_i5.p1	-	-	-	PAN_3	-	-	-	-	-	-	-	-	-	-	-	-	-
OG0008682	P.simillimum|S.pseudoglobulus	Psi_DN66736_c1_g3_i1.p1	-	-	-	PAN_1	-	-	-	-	-	-	-	-	-	-	-	-	-
OG0008682	P.simillimum|S.pseudoglobulus	Psi_DN66736_c1_g4_i1.p1	-	-	-	PAN_1	-	-	-	-	-	-	-	-	-	-	-	-	-
OG0004471	P.simillimum|S.pseudoglobulus	Psi_DN66749_c0_g1_i11.p1	-	tolloid-like protein 1 precursor [Xenopus laevis] Q8JI28.1 RecName: Full=Tolloid-like protein 1; AltName: Full=Metalloprotease xolloid-like; AltName: Full=Xenopus tolloid-like protein 1; AltName: Full=Xlr; Flags: Precursor AAM73675.1 xolloid-like metalloprotease [Xenopus laevis]	Tolloid-like protein 1 OS=Xenopus laevis OX=8355 GN=tll1 PE=1 SV=1	CUB	-	-	-	-	-	-	-	-	-	-	-	-	-
OG0009089	P.simillimum|S.pseudoglobulus	Psi_DN66782_c0_g1_i6.p1	-	-	-	-	-	-	-	-	-	-	-	-	-	-	-	-	-
OG0009084	P.simillimum|S.pseudoglobulus	Psi_DN66833_c3_g1_i5.p1	-	-	-	-	-	-	-	-	-	-	-	-	-	-	-	-	-
OG0008687	P.simillimum|S.pseudoglobulus	Psi_DN66833_c3_g6_i1.p1	-	-	-	-	-	-	-	-	-	-	-	-	-	-	-	-	-
OG0006519	P.simillimum|S.pseudoglobulus	Psi_DN66841_c0_g1_i2.p1	-	-	-	-	-	-	-	-	-	-	-	-	-	-	-	-	-
OG0013668	P.simillimum|S.pseudoglobulus	Psi_DN66850_c0_g2_i1.p1	-	-	-	-	-	-	-	-	-	-	-	-	-	-	-	-	-
OG0013669	P.simillimum|S.pseudoglobulus	Psi_DN66851_c0_g1_i1.p1	-	hypothetical protein C0Q70_14971 [Pomacea canaliculata]	Chorion peroxidase OS=Anopheles gambiae OX=7165 GN=pxt PE=2 SV=3	An_peroxidase	-	-	-	-	-	-	-	-	-	-	-	1KXRB@119089,38C9T@33154,3BYNK@33208,3DF99@33213,40FBF@6231,KOG2408@1,KOG2408@2759	S
OG0013670	P.simillimum|S.pseudoglobulus	Psi_DN66886_c0_g1_i4.p1	-	hypothetical protein CLF_107150 [Clonorchis sinensis] RJW70640.1 hypothetical protein CSKR_3076s [Clonorchis sinensis]	-	-	-	-	-	-	-	-	-	-	-	-	-	-	-
OG0013671	P.simillimum|S.pseudoglobulus	Psi_DN66898_c0_g1_i2.p1	-	-	-	-	-	-	-	-	-	-	-	-	-	-	-	-	-
OG0013672	P.simillimum|S.pseudoglobulus	Psi_DN66904_c0_g1_i1.p1	-	WD domain, G-beta repeat protein, partial [Fasciola hepatica]	-	-	-	-	-	-	-	-	-	-	-	-	-	-	-
OG0013673	P.simillimum|S.pseudoglobulus	Psi_DN66908_c0_g2_i1.p1	-	-	-	-	-	-	-	-	-	-	-	-	-	-	-	-	-
OG0011712	P.simillimum|S.pseudoglobulus	Psi_DN66914_c0_g1_i5.p1	-	-	-	-	-	-	-	-	-	-	-	-	-	-	-	-	-
OG0007679	P.simillimum|S.pseudoglobulus	Psi_DN66917_c0_g1_i1.p1	-	PREDICTED: RNA-directed DNA polymerase from mobile element jockey-like [Sinocyclocheilus rhinocerous]	Probable RNA-directed DNA polymerase from transposon BS OS=Drosophila melanogaster OX=7227 GN=RTase PE=2 SV=1	RVT_1	-	-	ko:K08145	-	-	-	-	ko00000,ko02000	2.A.1.1.46	-	-	KOG1075@1,KOG1075@2759	E
OG0006255	P.simillimum|S.pseudoglobulus	Psi_DN66917_c0_g2_i20.p1	-	craniofacial development protein 2-like [Diaphorina citri]	Craniofacial development protein 2 OS=Bos taurus OX=9913 GN=CFDP2 PE=1 SV=2	Exo_endo_phos_2	-	-	-	-	-	-	-	-	-	-	-	39TZY@33154,3BHR3@33208,3CUIP@33213,48DAM@7711,49HS5@7742,4CMNI@8459,KOG1075@1,KOG1075@2759	S
OG0013674	P.simillimum|S.pseudoglobulus	Psi_DN6692_c0_g2_i1.p1	-	hypothetical protein C0Q70_02032 [Pomacea canaliculata]	Splicing factor U2AF 65 kDa subunit OS=Homo sapiens OX=9606 GN=U2AF2 PE=1 SV=4	Transformer	-	-	-	-	-	-	-	-	-	-	-	35E4Q@314146,38BQ8@33154,3BAT7@33208,3CWG6@33213,3JEK6@40674,487W0@7711,490CE@7742,KOG0120@1,KOG0120@2759	A
OG0011742	P.simillimum|S.pseudoglobulus	Psi_DN66924_c0_g2_i1.p1	-	-	-	-	-	-	-	-	-	-	-	-	-	-	-	-	-
OG0011743	P.simillimum|S.pseudoglobulus	Psi_DN66950_c6_g2_i3.p1	-	-	-	-	-	-	-	-	-	-	-	-	-	-	-	-	-
OG0007502	P.simillimum|S.pseudoglobulus	Psi_DN66965_c2_g1_i6.p1	-	-	-	-	-	-	-	-	-	-	-	-	-	-	-	-	-
OG0013675	P.simillimum|S.pseudoglobulus	Psi_DN66971_c0_g3_i2.p1	-	HMG box [Fasciola hepatica]	-	-	-	-	-	-	-	-	-	-	-	-	-	-	-
OG0013676	P.simillimum|S.pseudoglobulus	Psi_DN67015_c1_g1_i2.p1	-	-	-	-	-	-	-	-	-	-	-	-	-	-	-	-	-
OG0013677	P.simillimum|S.pseudoglobulus	Psi_DN67020_c0_g1_i1.p1	-	hypothetical protein D915_03457 [Fasciola hepatica]	-	-	-	-	-	-	-	-	-	-	-	-	-	-	-
OG0011744	P.simillimum|S.pseudoglobulus	Psi_DN67027_c0_g1_i6.p1	-	-	-	-	-	-	-	-	-	-	-	-	-	-	-	-	-
OG0013678	P.simillimum|S.pseudoglobulus	Psi_DN67030_c0_g1_i2.p1	-	hypothetical protein T265_02347 [Opisthorchis viverrini] KER31438.1 hypothetical protein T265_02347 [Opisthorchis viverrini]	Glycoprotein-N-acetylgalactosamine 3-beta-galactosyltransferase 1 OS=Caenorhabditis elegans OX=6239 GN=C38H2.2 PE=2 SV=2	Fringe	-	2.4.1.122	ko:K00731	ko00512,ko01100,map00512,map01100	M00056	R05908	-	ko00000,ko00001,ko00002,ko01000,ko01003	-	GT31	-	38C0F@33154,3BANH@33208,3CS5Q@33213,KOG2246@1,KOG2246@2759	G
OG0013679	P.simillimum|S.pseudoglobulus	Psi_DN67059_c2_g1_i25.p1	-	-	-	-	-	-	-	-	-	-	-	-	-	-	-	-	-
OG0013682	P.simillimum|S.pseudoglobulus	Psi_DN6706_c0_g1_i1.p1	-	-	-	-	-	-	-	-	-	-	-	-	-	-	-	-	-
OG0013680	P.simillimum|S.pseudoglobulus	Psi_DN67061_c0_g1_i4.p1	-	-	-	-	-	-	-	-	-	-	-	-	-	-	-	-	-
OG0013681	P.simillimum|S.pseudoglobulus	Psi_DN67066_c2_g1_i2.p2	-	PREDICTED: RNA-directed DNA polymerase from mobile element jockey-like [Strongylocentrotus purpuratus]	Probable RNA-directed DNA polymerase from transposon BS OS=Drosophila melanogaster OX=7227 GN=RTase PE=2 SV=1	RVT_1	-	-	-	-	-	-	-	-	-	-	-	KOG1075@1,KOG1075@2759	E
OG0013683	P.simillimum|S.pseudoglobulus	Psi_DN67080_c1_g2_i1.p1	-	-	-	-	-	-	-	-	-	-	-	-	-	-	-	-	-
OG0011745	P.simillimum|S.pseudoglobulus	Psi_DN67102_c0_g1_i1.p1	-	-	-	-	-	-	-	-	-	-	-	-	-	-	-	-	-
OG0008098	P.simillimum|S.pseudoglobulus	Psi_DN67117_c0_g1_i3.p1	-	-	-	-	-	-	-	-	-	-	-	-	-	-	-	-	-
OG0013684	P.simillimum|S.pseudoglobulus	Psi_DN67140_c1_g5_i2.p1	TUBB2A	tubulin beta-2B chain [Oryzias latipes]	Tubulin beta-2 chain OS=Echinococcus multilocularis OX=6211 GN=TUB-2 PE=3 SV=1	Tubulin_C	GO:0001764,GO:0003674,GO:0005488,GO:0005509,GO:0005515,GO:0005575,GO:0005622,GO:0005623,GO:0005856,GO:0005874,GO:0006928,GO:0007017,GO:0007275,GO:0007399,GO:0008150,GO:0009987,GO:0010639,GO:0010720,GO:0010769,GO:0010770,GO:0010975,GO:0010976,GO:0015630,GO:0016477,GO:0022008,GO:0022603,GO:0022604,GO:0030154,GO:0031110,GO:0031111,GO:0031113,GO:0031115,GO:0031333,GO:0031344,GO:0031346,GO:0032101,GO:…	-	ko:K07375	ko04145,ko04540,ko05130,map04145,map04540,map05130	-	-	-	ko00000,ko00001,ko03036,ko04147,ko04812	-	-	-	38EHS@33154,3BDQF@33208,3CSPW@33213,482T5@7711,48VYX@7742,4A9BC@7898,COG5023@1,KOG1375@2759	Z
OG0013685	P.simillimum|S.pseudoglobulus	Psi_DN67141_c0_g4_i1.p1	-	-	-	-	-	-	-	-	-	-	-	-	-	-	-	-	-
OG0004471	P.simillimum|S.pseudoglobulus	Psi_DN67151_c0_g1_i5.p1	-	PREDICTED: cubilin-like [Vollenhovia emeryi]	CUB and sushi domain-containing protein 1 OS=Homo sapiens OX=9606 GN=CSMD1 PE=1 SV=3	CUB	-	-	-	-	-	-	-	-	-	-	-	38H9H@33154,3BFXI@33208,KOG3611@1,KOG3611@2759,KOG3714@1,KOG3714@2759	O
OG0013686	P.simillimum|S.pseudoglobulus	Psi_DN67153_c0_g2_i2.p1	-	-	-	-	-	-	-	-	-	-	-	-	-	-	-	-	-
OG0013687	P.simillimum|S.pseudoglobulus	Psi_DN67190_c3_g1_i2.p1	-	-	-	-	-	-	-	-	-	-	-	-	-	-	-	-	-
OG0000318	P.simillimum|S.pseudoglobulus	Psi_DN67195_c5_g2_i1.p1	-	PREDICTED: uncharacterized protein LOC105318070 [Crassostrea gigas] EKC36025.1 hypothetical protein CGI_10012422 [Crassostrea gigas]	-	DUF4806	-	-	-	-	-	-	-	-	-	-	-	-	-
OG0011746	P.simillimum|S.pseudoglobulus	Psi_DN67216_c0_g2_i1.p1	CHD7	hypothetical protein D915_09922 [Fasciola hepatica]	-	-	GO:0000003,GO:0000122,GO:0000166,GO:0000902,GO:0000904,GO:0000976,GO:0000977,GO:0000978,GO:0000987,GO:0001012,GO:0001067,GO:0001501,GO:0001568,GO:0001654,GO:0001667,GO:0001701,GO:0001775,GO:0001944,GO:0001964,GO:0001974,GO:0002009,GO:0002039,GO:0002064,GO:0002065,GO:0002066,GO:0002165,GO:0002376,GO:0002520,GO:0002521,GO:0002791,GO:0003002,GO:0003006,GO:0003007,GO:0003008,GO:0003013,GO:0003205,GO:…	3.6.4.12	ko:K04494,ko:K14437,ko:K14438	ko04310,map04310	-	-	-	ko00000,ko00001,ko01000,ko03036	-	-	-	38GAW@33154,3BDMW@33208,3CS0I@33213,COG0553@1,KOG0384@2759	K
OG0011747	P.simillimum|S.pseudoglobulus	Psi_DN67226_c6_g1_i2.p1	-	PREDICTED: EF-hand calcium-binding domain-containing protein 11-like [Aplysia californica]	-	EF-hand_7	-	-	-	-	-	-	-	-	-	-	-	-	-
OG0008686	P.simillimum|S.pseudoglobulus	Psi_DN67236_c0_g1_i3.p1	-	-	-	-	-	-	-	-	-	-	-	-	-	-	-	-	-
OG0005605	P.simillimum|S.pseudoglobulus	Psi_DN67238_c2_g1_i1.p1	-	-	-	-	-	-	-	-	-	-	-	-	-	-	-	-	-
OG0005605	P.simillimum|S.pseudoglobulus	Psi_DN67238_c2_g2_i9.p1	-	-	-	CUB	-	-	-	-	-	-	-	-	-	-	-	-	-
OG0005605	P.simillimum|S.pseudoglobulus	Psi_DN67238_c2_g5_i3.p1	-	-	-	-	-	-	-	-	-	-	-	-	-	-	-	-	-
OG0009078	P.simillimum|S.pseudoglobulus	Psi_DN67240_c1_g2_i4.p1	-	alpha-crystallin B chain-like [Pomacea canaliculata] PVD29125.1 hypothetical protein C0Q70_11722 [Pomacea canaliculata]	Alpha-crystallin B chain OS=Ovis aries OX=9940 GN=CRYAB PE=2 SV=1	HSP20	-	-	-	-	-	-	-	-	-	-	-	38HJY@33154,3BFZ0@33208,3D2NH@33213,40GUQ@6231,KOG3591@1,KOG3591@2759	O
OG0013688	P.simillimum|S.pseudoglobulus	Psi_DN67245_c3_g2_i1.p1	-	-	-	-	-	-	-	-	-	-	-	-	-	-	-	-	-
OG0013689	P.simillimum|S.pseudoglobulus	Psi_DN67254_c0_g1_i1.p1	-	-	-	-	-	-	-	-	-	-	-	-	-	-	-	-	-
OG0000640	P.simillimum|S.pseudoglobulus	Psi_DN67266_c0_g1_i6.p1	-	-	-	-	-	-	-	-	-	-	-	-	-	-	-	-	-
OG0000640	P.simillimum|S.pseudoglobulus	Psi_DN67266_c1_g1_i5.p1	-	-	-	-	-	-	-	-	-	-	-	-	-	-	-	-	-
OG0011744	P.simillimum|S.pseudoglobulus	Psi_DN67271_c2_g2_i5.p1	-	-	-	-	-	-	-	-	-	-	-	-	-	-	-	-	-
OG0006255	P.simillimum|S.pseudoglobulus	Psi_DN67292_c4_g1_i2.p1	-	LOW QUALITY PROTEIN: uncharacterized protein LOC112045683 [Bicyclus anynana]	-	-	-	-	-	-	-	-	-	-	-	-	-	3AMJI@33154,3BZUQ@33208,3DG46@33213,3SR39@50557,422D1@6656,KOG1075@1,KOG1075@2759	S
OG0009657	P.simillimum|S.pseudoglobulus	Psi_DN67296_c1_g1_i1.p1	-	-	-	-	-	-	-	-	-	-	-	-	-	-	-	-	-
OG0011748	P.simillimum|S.pseudoglobulus	Psi_DN67308_c0_g1_i1.p1	-	hypothetical protein D915_02281 [Fasciola hepatica]	-	-	-	-	-	-	-	-	-	-	-	-	-	-	-
OG0011748	P.simillimum|S.pseudoglobulus	Psi_DN67308_c0_g2_i2.p1	-	hypothetical protein D915_02281 [Fasciola hepatica]	-	-	-	-	-	-	-	-	-	-	-	-	-	-	-
OG0013690	P.simillimum|S.pseudoglobulus	Psi_DN67325_c1_g2_i1.p1	-	hypothetical protein D915_08332 [Fasciola hepatica]	-	-	-	-	-	-	-	-	-	-	-	-	-	-	-
OG0013691	P.simillimum|S.pseudoglobulus	Psi_DN67362_c0_g1_i2.p1	-	-	-	-	-	-	-	-	-	-	-	-	-	-	-	-	-
OG0011749	P.simillimum|S.pseudoglobulus	Psi_DN67371_c0_g1_i3.p1	-	-	-	-	-	-	-	-	-	-	-	-	-	-	-	-	-
OG0000640	P.simillimum|S.pseudoglobulus	Psi_DN67375_c0_g1_i8.p1	-	-	-	-	-	-	-	-	-	-	-	-	-	-	-	-	-
OG0000640	P.simillimum|S.pseudoglobulus	Psi_DN67375_c0_g2_i1.p1	-	-	-	-	-	-	-	-	-	-	-	-	-	-	-	-	-
OG0011702	P.simillimum|S.pseudoglobulus	Psi_DN67393_c0_g1_i6.p1	-	-	-	-	-	-	-	-	-	-	-	-	-	-	-	-	-
OG0013692	P.simillimum|S.pseudoglobulus	Psi_DN67394_c0_g1_i1.p1	-	-	-	-	-	-	-	-	-	-	-	-	-	-	-	-	-
OG0013693	P.simillimum|S.pseudoglobulus	Psi_DN67423_c0_g1_i9.p1	-	-	-	-	-	-	-	-	-	-	-	-	-	-	-	-	-
OG0013694	P.simillimum|S.pseudoglobulus	Psi_DN67434_c0_g1_i5.p1	-	-	-	-	-	-	-	-	-	-	-	-	-	-	-	-	-
OG0007343	P.simillimum|S.pseudoglobulus	Psi_DN67440_c0_g1_i3.p1	-	-	-	-	-	-	-	-	-	-	-	-	-	-	-	-	-
OG0007343	P.simillimum|S.pseudoglobulus	Psi_DN67440_c1_g3_i1.p1	-	-	-	-	-	-	-	-	-	-	-	-	-	-	-	-	-
OG0006518	P.simillimum|S.pseudoglobulus	Psi_DN67457_c0_g1_i7.p1	-	-	-	-	-	-	-	-	-	-	-	-	-	-	-	-	-
OG0000640	P.simillimum|S.pseudoglobulus	Psi_DN67468_c0_g1_i1.p1	-	-	-	-	-	-	-	-	-	-	-	-	-	-	-	-	-
OG0000640	P.simillimum|S.pseudoglobulus	Psi_DN67468_c0_g3_i1.p1	-	-	-	-	-	-	-	-	-	-	-	-	-	-	-	-	-
OG0000640	P.simillimum|S.pseudoglobulus	Psi_DN67479_c1_g1_i5.p1	-	-	-	-	-	-	-	-	-	-	-	-	-	-	-	-	-
OG0000640	P.simillimum|S.pseudoglobulus	Psi_DN67479_c1_g4_i1.p1	-	-	-	-	-	-	-	-	-	-	-	-	-	-	-	-	-
OG0011750	P.simillimum|S.pseudoglobulus	Psi_DN67481_c1_g1_i1.p1	-	hypothetical protein B5V51_14040 [Heliothis virescens]	-	-	-	-	-	-	-	-	-	-	-	-	-	38DQS@33154,KOG3105@1,KOG3105@2759	S
OG0010578	P.simillimum|S.pseudoglobulus	Psi_DN67496_c6_g2_i6.p1	-	TPA: reverse transcriptase [Schistosoma mansoni]	-	RVT_1	-	-	-	-	-	-	-	-	-	-	-	39N4Q@33154,3C0YC@33208,KOG1075@1,KOG1075@2759	S
OG0011704	P.simillimum|S.pseudoglobulus	Psi_DN67512_c0_g1_i2.p1	-	Tropomyosin-2 [Schistosoma haematobium] KGB33590.1 Tropomyosin-2 [Schistosoma haematobium]	Tropomyosin OS=Haliotis rufescens OX=6454 PE=2 SV=1	Tropomyosin	-	-	-	-	-	-	-	-	-	-	-	-	-
OG0009091	P.simillimum|S.pseudoglobulus	Psi_DN67515_c6_g1_i3.p1	-	reverse transcriptase [Clonorchis sinensis]	-	-	-	-	-	-	-	-	-	-	-	-	-	-	-
OG0013695	P.simillimum|S.pseudoglobulus	Psi_DN67540_c0_g1_i1.p1	-	-	-	-	-	-	-	-	-	-	-	-	-	-	-	-	-
OG0013696	P.simillimum|S.pseudoglobulus	Psi_DN67556_c2_g2_i1.p1	-	-	-	DUF4201	-	-	-	-	-	-	-	-	-	-	-	-	-
OG0006517	P.simillimum|S.pseudoglobulus	Psi_DN67558_c0_g1_i5.p1	-	-	-	-	-	-	-	-	-	-	-	-	-	-	-	-	-
OG0013697	P.simillimum|S.pseudoglobulus	Psi_DN67579_c0_g1_i1.p1	-	-	-	-	-	-	-	-	-	-	-	-	-	-	-	-	-
OG0013698	P.simillimum|S.pseudoglobulus	Psi_DN67579_c0_g2_i1.p1	-	-	-	-	-	-	-	-	-	-	-	-	-	-	-	-	-
OG0013699	P.simillimum|S.pseudoglobulus	Psi_DN67645_c0_g1_i7.p1	-	-	-	-	-	-	-	-	-	-	-	-	-	-	-	-	-
OG0011751	P.simillimum|S.pseudoglobulus	Psi_DN67653_c0_g1_i1.p1	-	-	-	-	-	-	-	-	-	-	-	-	-	-	-	-	-
OG0010592	P.simillimum|S.pseudoglobulus	Psi_DN67676_c1_g2_i5.p1	-	-	-	CUB	-	-	-	-	-	-	-	-	-	-	-	-	-
OG0006974	P.simillimum|S.pseudoglobulus	Psi_DN67678_c0_g1_i10.p1	-	-	-	-	-	-	-	-	-	-	-	-	-	-	-	-	-
OG0011752	P.simillimum|S.pseudoglobulus	Psi_DN67705_c0_g2_i1.p1	-	-	-	-	-	-	-	-	-	-	-	-	-	-	-	-	-
OG0013700	P.simillimum|S.pseudoglobulus	Psi_DN67717_c2_g2_i11.p1	-	-	-	-	-	-	-	-	-	-	-	-	-	-	-	-	-
OG0008683	P.simillimum|S.pseudoglobulus	Psi_DN67742_c0_g1_i3.p1	-	-	-	-	-	-	-	-	-	-	-	-	-	-	-	-	-
OG0008683	P.simillimum|S.pseudoglobulus	Psi_DN67742_c0_g3_i2.p1	-	-	-	-	-	-	-	-	-	-	-	-	-	-	-	-	-
OG0011753	P.simillimum|S.pseudoglobulus	Psi_DN67756_c2_g1_i1.p1	-	Prolyl 3-hydroxylase OGFOD1, partial [Clonorchis sinensis]	-	Exo_endo_phos_2	-	-	-	-	-	-	-	-	-	-	-	39Y6T@33154,3BEGN@33208,3CZ7K@33213,KOG1075@1,KOG1075@2759	G
OG0013701	P.simillimum|S.pseudoglobulus	Psi_DN67759_c0_g1_i7.p1	-	uncharacterized protein K02A2.6-like [Lucilia cuprina]	-	-	-	-	-	-	-	-	-	-	-	-	-	-	-
OG0013702	P.simillimum|S.pseudoglobulus	Psi_DN67789_c2_g1_i2.p1	-	zinc finger, C2H2 type [Fasciola hepatica]	-	-	-	-	-	-	-	-	-	-	-	-	-	-	-
OG0009092	P.simillimum|S.pseudoglobulus	Psi_DN67796_c1_g1_i2.p1	-	-	-	-	-	-	-	-	-	-	-	-	-	-	-	-	-
OG0013703	P.simillimum|S.pseudoglobulus	Psi_DN67816_c0_g1_i2.p1	-	-	-	-	-	-	-	-	-	-	-	-	-	-	-	-	-
OG0011754	P.simillimum|S.pseudoglobulus	Psi_DN67832_c0_g4_i2.p1	-	-	-	-	-	-	-	-	-	-	-	-	-	-	-	-	-
OG0010594	P.simillimum|S.pseudoglobulus	Psi_DN67868_c0_g2_i1.p1	-	hypothetical protein D915_14053, partial [Fasciola hepatica]	Beta-1,4-N-acetylgalactosaminyltransferase bre-4 OS=Caenorhabditis elegans OX=6239 GN=bre-4 PE=1 SV=1	Glyco_transf_7C	-	-	-	-	-	-	-	-	-	-	-	39REB@33154,3BJE5@33208,3CU3R@33213,3SIXF@50557,41YKA@6656,46FA3@7399,KOG3916@1,KOG3916@2759	G
OG0006519	P.simillimum|S.pseudoglobulus	Psi_DN67883_c1_g3_i11.p1	-	-	-	-	-	-	-	-	-	-	-	-	-	-	-	-	-
OG0011755	P.simillimum|S.pseudoglobulus	Psi_DN67906_c0_g1_i1.p1	FLI1	Ets-domain protein [Fasciola hepatica]	Transcriptional regulator ERG homolog (Fragment) OS=Lytechinus variegatus OX=7654 GN=ERG PE=3 SV=1	-	GO:0000976,GO:0000977,GO:0000978,GO:0000980,GO:0000981,GO:0000982,GO:0000987,GO:0001012,GO:0001067,GO:0001077,GO:0001158,GO:0001228,GO:0001501,GO:0002376,GO:0002520,GO:0003008,GO:0003013,GO:0003674,GO:0003676,GO:0003677,GO:0003682,GO:0003690,GO:0003700,GO:0005488,GO:0005575,GO:0005622,GO:0005623,GO:0005634,GO:0005654,GO:0005737,GO:0005829,GO:0006139,GO:0006351,GO:0006355,GO:0006357,GO:0006366,GO:…	-	ko:K09436	ko05202,map05202	-	-	-	ko00000,ko00001,ko03000	-	-	-	38GQW@33154,3B9DA@33208,3CVF0@33213,KOG3806@1,KOG3806@2759	K
OG0009086	P.simillimum|S.pseudoglobulus	Psi_DN67909_c1_g1_i6.p1	-	-	-	-	-	-	-	-	-	-	-	-	-	-	-	-	-
OG0009086	P.simillimum|S.pseudoglobulus	Psi_DN67909_c1_g2_i1.p1	-	-	-	-	-	-	-	-	-	-	-	-	-	-	-	-	-
OG0000318	P.simillimum|S.pseudoglobulus	Psi_DN67958_c2_g1_i4.p1	-	uncharacterized protein LOC113074919 [Carassius auratus]	-	DUF4806	-	-	-	-	-	-	-	-	-	-	-	-	-
OG0000318	P.simillimum|S.pseudoglobulus	Psi_DN67958_c3_g4_i1.p1	-	-	-	-	-	-	-	-	-	-	-	-	-	-	-	-	-
OG0013704	P.simillimum|S.pseudoglobulus	Psi_DN67972_c9_g2_i1.p1	IP6K1	inositol hexakisphosphate kinase 1-like [Pomacea canaliculata] XP_025109981.1 inositol hexakisphosphate kinase 1-like [Pomacea canaliculata] XP_025109982.1 inositol hexakisphosphate kinase 1-like [Pomacea canaliculata] XP_025109983.1 inositol hexakisphosphate kinase 1-like [Pomacea canaliculata] XP_025109984.1 inositol hexakisphosphate kinase 1-like [Pomacea canaliculata] XP_025109985.1 inositol …	Inositol hexakisphosphate kinase 1 OS=Homo sapiens OX=9606 GN=IP6K1 PE=1 SV=3	IPK	GO:0000827,GO:0000828,GO:0000829,GO:0001650,GO:0003674,GO:0003824,GO:0005575,GO:0005622,GO:0005623,GO:0005634,GO:0005654,GO:0005730,GO:0005737,GO:0005829,GO:0005975,GO:0006020,GO:0006066,GO:0006629,GO:0006644,GO:0006650,GO:0006793,GO:0006796,GO:0008150,GO:0008152,GO:0009058,GO:0009987,GO:0016301,GO:0016310,GO:0016740,GO:0016772,GO:0016773,GO:0016776,GO:0019637,GO:0019751,GO:0030258,GO:0031974,GO:…	2.7.4.21	ko:K07756	ko04070,ko04138,map04070,map04138	-	R09087,R10548	RC00002	ko00000,ko00001,ko01000	-	-	-	38CF9@33154,3BBHF@33208,3CUCH@33213,48B5Y@7711,48W7J@7742,4A1AA@7898,KOG1620@1,KOG1620@2759	IKT
OG0013705	P.simillimum|S.pseudoglobulus	Psi_DN67979_c1_g1_i2.p1	-	-	-	-	-	-	-	-	-	-	-	-	-	-	-	-	-
OG0013706	P.simillimum|S.pseudoglobulus	Psi_DN68026_c1_g1_i1.p2	PPP2R2A	hypothetical protein D915_08983 [Fasciola hepatica]	Serine/threonine-protein phosphatase 2A 55 kDa regulatory subunit B gamma isoform OS=Homo sapiens OX=9606 GN=PPP2R2C PE=1 SV=4	-	GO:0000003,GO:0000086,GO:0000159,GO:0000184,GO:0000226,GO:0000266,GO:0000278,GO:0000280,GO:0000956,GO:0001700,GO:0002119,GO:0002164,GO:0003002,GO:0003006,GO:0003674,GO:0003824,GO:0004721,GO:0004722,GO:0005488,GO:0005515,GO:0005575,GO:0005622,GO:0005623,GO:0005634,GO:0005654,GO:0005737,GO:0005739,GO:0005740,GO:0005741,GO:0005829,GO:0005856,GO:0006139,GO:0006401,GO:0006402,GO:0006464,GO:0006470,GO:…	-	ko:K04354	ko03015,ko04071,ko04111,ko04151,ko04152,ko04261,ko04390,ko04391,ko04530,ko04728,ko05142,ko05160,ko05165,map03015,map04071,map04111,map04151,map04152,map04261,map04390,map04391,map04530,map04728,map05142,map05160,map05165	-	-	-	ko00000,ko00001,ko01009,ko03036	-	-	-	38CMI@33154,3BCYE@33208,3CS6J@33213,COG5170@1,KOG1354@2759	T
OG0011743	P.simillimum|S.pseudoglobulus	Psi_DN68038_c2_g1_i9.p1	-	-	-	-	-	-	-	-	-	-	-	-	-	-	-	-	-
OG0009662	P.simillimum|S.pseudoglobulus	Psi_DN68041_c3_g1_i2.p1	-	-	-	-	-	-	-	-	-	-	-	-	-	-	-	-	-
OG0009662	P.simillimum|S.pseudoglobulus	Psi_DN68041_c3_g3_i1.p1	-	-	-	-	-	-	-	-	-	-	-	-	-	-	-	-	-
OG0013707	P.simillimum|S.pseudoglobulus	Psi_DN68052_c0_g1_i1.p1	-	-	-	-	-	-	-	-	-	-	-	-	-	-	-	-	-
OG0006517	P.simillimum|S.pseudoglobulus	Psi_DN68118_c0_g1_i16.p1	-	-	-	-	-	-	-	-	-	-	-	-	-	-	-	-	-
OG0013708	P.simillimum|S.pseudoglobulus	Psi_DN68128_c2_g1_i1.p1	-	hypothetical protein D915_12899 [Fasciola hepatica]	-	-	-	-	-	-	-	-	-	-	-	-	-	-	-
OG0011756	P.simillimum|S.pseudoglobulus	Psi_DN68132_c0_g1_i9.p1	PSAP	hypothetical protein BSL78_18317 [Apostichopus japonicus]	Prosaposin OS=Gallus gallus OX=9031 GN=PSAP PE=1 SV=1	SapB_1|SapB_1|SapB_2|SapB_1|SapB_2	GO:0000003,GO:0000323,GO:0001655,GO:0001664,GO:0001775,GO:0001932,GO:0001934,GO:0002252,GO:0002263,GO:0002274,GO:0002275,GO:0002283,GO:0002366,GO:0002376,GO:0002443,GO:0002444,GO:0002446,GO:0002576,GO:0003006,GO:0003674,GO:0003824,GO:0004553,GO:0004565,GO:0005102,GO:0005488,GO:0005515,GO:0005543,GO:0005575,GO:0005576,GO:0005615,GO:0005622,GO:0005623,GO:0005737,GO:0005764,GO:0005765,GO:0005766,GO:…	-	ko:K12382	ko04142,map04142	-	-	-	ko00000,ko00001,ko04147	-	-	-	39RZX@33154,3BK3N@33208,3CVHR@33213,KOG1340@1,KOG1340@2759	GI
OG0013709	P.simillimum|S.pseudoglobulus	Psi_DN68174_c0_g2_i1.p2	-	-	-	-	-	-	-	-	-	-	-	-	-	-	-	-	-
OG0013710	P.simillimum|S.pseudoglobulus	Psi_DN68197_c0_g2_i1.p1	-	-	-	-	-	-	-	-	-	-	-	-	-	-	-	-	-
OG0013711	P.simillimum|S.pseudoglobulus	Psi_DN68219_c0_g2_i11.p1	CaMKII	Calcium/calmodulin-dependent protein kinase type II subunit alpha, partial [Picoides pubescens]	Calcium/calmodulin-dependent protein kinase type II alpha chain OS=Drosophila melanogaster OX=7227 GN=CaMKII PE=1 SV=1	Pkinase	GO:0000003,GO:0003008,GO:0003674,GO:0003824,GO:0004672,GO:0004674,GO:0004683,GO:0005488,GO:0005515,GO:0005516,GO:0005575,GO:0005622,GO:0005623,GO:0005886,GO:0005954,GO:0006464,GO:0006468,GO:0006793,GO:0006796,GO:0006807,GO:0007154,GO:0007165,GO:0007267,GO:0007268,GO:0007528,GO:0007610,GO:0007611,GO:0007613,GO:0007616,GO:0007617,GO:0007618,GO:0007619,GO:0008049,GO:0008150,GO:0008152,GO:0008582,GO:…	2.7.11.17	ko:K04515	ko04012,ko04020,ko04024,ko04066,ko04114,ko04217,ko04261,ko04310,ko04360,ko04713,ko04720,ko04722,ko04725,ko04728,ko04740,ko04745,ko04750,ko04911,ko04912,ko04916,ko04921,ko04922,ko04925,ko04934,ko04971,ko05031,ko05152,ko05200,ko05205,ko05214,map04012,map04020,map04024,map04066,map04114,map04217,map04261,map04310,map04360,map04713,map04720,map04722,map04725,map04728,map04740,map04745,map04750,map049…	-	-	-	ko00000,ko00001,ko01000,ko01001	-	-	-	38FV7@33154,3BF3D@33208,3CSTU@33213,3SHUS@50557,41TNN@6656,44XK4@7147,45X1M@7214,KOG0033@1,KOG0033@2759	T
OG0013712	P.simillimum|S.pseudoglobulus	Psi_DN68219_c0_g3_i2.p1	-	putative Serine/threonine-protein kinase QSK, partial [Daphnia magna]	Serine/threonine-protein kinase SIK3 homolog OS=Danio rerio OX=7955 GN=zgc:66101 PE=2 SV=1	Pkinase	-	2.7.11.1	ko:K19008,ko:K19009	ko04922,map04922	-	-	-	ko00000,ko00001,ko01000,ko01001	-	-	-	38CXP@33154,3BECE@33208,3CX2M@33213,KOG0586@1,KOG0586@2759	T
OG0011736	P.simillimum|S.pseudoglobulus	Psi_DN68245_c0_g1_i4.p1	-	-	-	-	-	-	-	-	-	-	-	-	-	-	-	-	-
OG0000640	P.simillimum|S.pseudoglobulus	Psi_DN68289_c1_g2_i4.p1	-	-	-	SEA	-	-	-	-	-	-	-	-	-	-	-	-	-
OG0000640	P.simillimum|S.pseudoglobulus	Psi_DN68289_c1_g4_i2.p2	-	-	-	-	-	-	-	-	-	-	-	-	-	-	-	-	-
OG0013713	P.simillimum|S.pseudoglobulus	Psi_DN68301_c0_g2_i2.p1	-	hypothetical protein D915_00792 [Fasciola hepatica]	-	-	-	-	-	-	-	-	-	-	-	-	-	-	-
OG0011687	P.simillimum|S.pseudoglobulus	Psi_DN68330_c0_g4_i4.p1	-	-	-	-	-	-	-	-	-	-	-	-	-	-	-	-	-
OG0013714	P.simillimum|S.pseudoglobulus	Psi_DN68349_c1_g2_i1.p1	-	-	-	-	-	-	-	-	-	-	-	-	-	-	-	-	-
OG0013715	P.simillimum|S.pseudoglobulus	Psi_DN68374_c0_g1_i1.p1	-	-	-	-	-	-	-	-	-	-	-	-	-	-	-	-	-
OG0008686	P.simillimum|S.pseudoglobulus	Psi_DN68413_c1_g1_i17.p1	-	-	-	SEA	-	-	-	-	-	-	-	-	-	-	-	-	-
OG0013716	P.simillimum|S.pseudoglobulus	Psi_DN68426_c1_g3_i2.p1	-	-	-	-	-	-	-	-	-	-	-	-	-	-	-	-	-
OG0013717	P.simillimum|S.pseudoglobulus	Psi_DN68430_c0_g1_i1.p1	-	LOW QUALITY PROTEIN: uncharacterized protein K02A2.6-like [Paramormyrops kingsleyae]	-	-	-	-	-	-	-	-	-	-	-	-	-	-	-
OG0013718	P.simillimum|S.pseudoglobulus	Psi_DN68433_c0_g1_i2.p1	-	long-chain-fatty-acid--CoA ligase [Schistosoma mansoni] CCD81583.1 long-chain-fatty-acid--CoA ligase [Schistosoma mansoni]	Long-chain-fatty-acid--CoA ligase 5 OS=Rattus norvegicus OX=10116 GN=Acsl5 PE=1 SV=1	AMP-binding	-	6.2.1.3	ko:K01897	ko00061,ko00071,ko01100,ko01212,ko02024,ko03320,ko04146,ko04216,ko04714,ko04920,map00061,map00071,map01100,map01212,map02024,map03320,map04146,map04216,map04714,map04920	M00086	R01280	RC00004,RC00014	ko00000,ko00001,ko00002,ko01000,ko01004,ko04147	4.C.1.1	-	-	38BK9@33154,3BA3F@33208,3CSI6@33213,COG1022@1,KOG1256@2759	I
OG0010595	P.simillimum|S.pseudoglobulus	Psi_DN68466_c0_g1_i4.p1	-	-	-	CYYR1	-	-	-	-	-	-	-	-	-	-	-	-	-
OG0010595	P.simillimum|S.pseudoglobulus	Psi_DN68466_c0_g2_i1.p2	-	-	-	-	-	-	-	-	-	-	-	-	-	-	-	-	-
OG0009668	P.simillimum|S.pseudoglobulus	Psi_DN68482_c1_g1_i2.p1	-	DJ-1/PfpI family protein [Fasciola hepatica]	Protein dj-1beta OS=Drosophila melanogaster OX=7227 GN=dj-1beta PE=1 SV=3	DJ-1_PfpI	GO:0002082,GO:0003674,GO:0003824,GO:0006140,GO:0006464,GO:0006807,GO:0006950,GO:0006979,GO:0007610,GO:0007626,GO:0008150,GO:0008152,GO:0008344,GO:0009987,GO:0010310,GO:0016829,GO:0016835,GO:0016836,GO:0019219,GO:0019220,GO:0019222,GO:0019538,GO:0030091,GO:0030534,GO:0031323,GO:0032501,GO:0036211,GO:0036524,GO:0036525,GO:0040008,GO:0042325,GO:0043170,GO:0043412,GO:0043457,GO:0043467,GO:0044237,GO:…	3.5.1.124	ko:K05687	ko05012,map05012	-	-	-	ko00000,ko00001,ko01000,ko01002,ko04147	-	-	-	3A1YC@33154,3BQJG@33208,3CY3Z@33213,3SMUP@50557,41ZIH@6656,4536J@7147,45RVS@7214,COG0693@1,KOG2764@2759	V
OG0013719	P.simillimum|S.pseudoglobulus	Psi_DN68484_c1_g1_i1.p1	-	-	-	-	-	-	-	-	-	-	-	-	-	-	-	-	-
OG0011757	P.simillimum|S.pseudoglobulus	Psi_DN68509_c0_g1_i3.p1	-	-	-	-	-	-	-	-	-	-	-	-	-	-	-	-	-
OG0013720	P.simillimum|S.pseudoglobulus	Psi_DN68551_c1_g6_i1.p1	-	hypothetical protein T265_05745 [Opisthorchis viverrini] KER27123.1 hypothetical protein T265_05745 [Opisthorchis viverrini]	-	-	-	-	-	-	-	-	-	-	-	-	-	-	-
OG0011758	P.simillimum|S.pseudoglobulus	Psi_DN68553_c0_g1_i3.p1	-	-	-	-	-	-	-	-	-	-	-	-	-	-	-	-	-
OG0005605	P.simillimum|S.pseudoglobulus	Psi_DN68558_c7_g3_i1.p1	-	-	-	-	-	-	-	-	-	-	-	-	-	-	-	-	-
OG0013721	P.simillimum|S.pseudoglobulus	Psi_DN68563_c0_g1_i1.p1	-	-	-	-	-	-	-	-	-	-	-	-	-	-	-	-	-
OG0009091	P.simillimum|S.pseudoglobulus	Psi_DN68588_c3_g1_i2.p1	-	TPA: reverse transcriptase [Schistosoma mansoni]	-	-	-	3.6.5.5	ko:K17065	ko04139,ko04214,ko04217,ko04621,ko04668,map04139,map04214,map04217,map04621,map04668	-	-	-	ko00000,ko00001,ko01000,ko03029,ko04131,ko04147	-	-	-	38C4B@33154,3B9RQ@33208,COG0699@1,KOG0446@2759	U
OG0009091	P.simillimum|S.pseudoglobulus	Psi_DN68588_c3_g2_i3.p1	-	reverse transcriptase [Clonorchis sinensis]	-	-	-	-	-	-	-	-	-	-	-	-	-	-	-
OG0013722	P.simillimum|S.pseudoglobulus	Psi_DN68606_c0_g2_i1.p1	-	-	-	-	-	-	-	-	-	-	-	-	-	-	-	-	-
OG0009092	P.simillimum|S.pseudoglobulus	Psi_DN68633_c0_g3_i2.p1	-	-	-	-	-	-	-	-	-	-	-	-	-	-	-	-	-
OG0013723	P.simillimum|S.pseudoglobulus	Psi_DN68706_c0_g3_i1.p1	-	hypothetical protein D915_08661 [Fasciola hepatica]	-	-	-	-	-	-	-	-	-	-	-	-	-	-	-
OG0013724	P.simillimum|S.pseudoglobulus	Psi_DN68720_c0_g1_i1.p1	-	-	-	E1_DerP2_DerF2	-	-	-	-	-	-	-	-	-	-	-	-	-
OG0006518	P.simillimum|S.pseudoglobulus	Psi_DN68735_c1_g1_i1.p1	-	-	-	-	-	-	-	-	-	-	-	-	-	-	-	-	-
OG0006517	P.simillimum|S.pseudoglobulus	Psi_DN68738_c0_g1_i2.p1	-	-	-	-	-	-	-	-	-	-	-	-	-	-	-	-	-
OG0006517	P.simillimum|S.pseudoglobulus	Psi_DN68738_c0_g2_i5.p1	-	hypothetical protein Fcan01_09252 [Folsomia candida]	-	-	-	-	-	-	-	-	-	-	-	-	-	-	-
OG0008097	P.simillimum|S.pseudoglobulus	Psi_DN68769_c1_g1_i12.p1	-	-	-	-	-	-	-	-	-	-	-	-	-	-	-	-	-
OG0013725	P.simillimum|S.pseudoglobulus	Psi_DN68795_c0_g1_i9.p1	-	-	-	-	-	-	-	-	-	-	-	-	-	-	-	-	-
OG0013726	P.simillimum|S.pseudoglobulus	Psi_DN68819_c0_g1_i1.p1	-	hypothetical protein D915_06556, partial [Fasciola hepatica]	-	-	-	-	-	-	-	-	-	-	-	-	-	-	-
OG0013727	P.simillimum|S.pseudoglobulus	Psi_DN68820_c0_g1_i8.p1	-	-	-	-	-	-	-	-	-	-	-	-	-	-	-	-	-
OG0005604	P.simillimum|S.pseudoglobulus	Psi_DN68824_c1_g1_i4.p1	-	-	-	-	-	-	-	-	-	-	-	-	-	-	-	-	-
OG0013728	P.simillimum|S.pseudoglobulus	Psi_DN68827_c3_g1_i1.p2	-	-	-	-	-	-	-	-	-	-	-	-	-	-	-	-	-
OG0013729	P.simillimum|S.pseudoglobulus	Psi_DN68846_c3_g1_i1.p1	-	-	-	PAX	-	-	-	-	-	-	-	-	-	-	-	-	-
OG0011759	P.simillimum|S.pseudoglobulus	Psi_DN68855_c0_g1_i1.p1	-	-	-	-	-	-	-	-	-	-	-	-	-	-	-	-	-
OG0013730	P.simillimum|S.pseudoglobulus	Psi_DN68878_c0_g2_i6.p1	-	-	-	-	-	-	-	-	-	-	-	-	-	-	-	-	-
OG0013732	P.simillimum|S.pseudoglobulus	Psi_DN6889_c0_g1_i1.p1	-	hypothetical protein LOTGIDRAFT_229539 [Lottia gigantea] ESO83982.1 hypothetical protein LOTGIDRAFT_229539 [Lottia gigantea]	-	SOUL	-	-	-	-	-	-	-	-	-	-	-	-	-
OG0013731	P.simillimum|S.pseudoglobulus	Psi_DN68896_c1_g2_i5.p1	-	-	-	Baculo_PEP_C	-	-	-	-	-	-	-	-	-	-	-	-	-
OG0013733	P.simillimum|S.pseudoglobulus	Psi_DN68908_c5_g1_i1.p1	CRYAB	alpha-crystallin A chain-like [Pomacea canaliculata] PVD34592.1 hypothetical protein C0Q70_05868 [Pomacea canaliculata]	Alpha-crystallin B chain OS=Gallus gallus OX=9031 GN=CRYAB PE=2 SV=2	HSP20	GO:0000165,GO:0000226,GO:0000302,GO:0001540,GO:0001558,GO:0001654,GO:0001666,GO:0002088,GO:0003008,GO:0003012,GO:0003674,GO:0003779,GO:0005198,GO:0005212,GO:0005488,GO:0005515,GO:0005575,GO:0005622,GO:0005623,GO:0005634,GO:0005654,GO:0005737,GO:0005739,GO:0005759,GO:0005794,GO:0005829,GO:0005856,GO:0005886,GO:0006457,GO:0006464,GO:0006468,GO:0006793,GO:0006796,GO:0006807,GO:0006915,GO:0006936,GO:…	-	ko:K04455,ko:K09542,ko:K09543	ko04010,ko04141,ko04213,ko04370,ko05146,ko05169,ko05205,map04010,map04141,map04213,map04370,map05146,map05169,map05205	-	-	-	ko00000,ko00001,ko03041,ko03110,ko04147	-	-	-	38HJY@33154,3BFZ0@33208,3D2NH@33213,488IJ@7711,492DX@7742,4GNFA@8782,KOG3591@1,KOG3591@2759	O
OG0011760	P.simillimum|S.pseudoglobulus	Psi_DN68956_c0_g1_i14.p1	-	-	-	-	-	-	-	-	-	-	-	-	-	-	-	-	-
OG0013734	P.simillimum|S.pseudoglobulus	Psi_DN68961_c0_g1_i1.p1	-	-	-	-	-	-	-	-	-	-	-	-	-	-	-	-	-
OG0007679	P.simillimum|S.pseudoglobulus	Psi_DN68965_c3_g1_i3.p1	-	PREDICTED: RNA-directed DNA polymerase from mobile element jockey-like [Sinocyclocheilus rhinocerous]	Probable RNA-directed DNA polymerase from transposon BS OS=Drosophila melanogaster OX=7227 GN=RTase PE=2 SV=1	RVT_1	-	-	ko:K04257	ko04740,map04740	-	-	-	ko00000,ko00001,ko04030	-	-	-	39TZY@33154,3BI15@33208,3CYKV@33213,487I3@7711,4962T@7742,4CKCN@8459,KOG1075@1,KOG1075@2759	S
OG0008367	P.simillimum|S.pseudoglobulus	Psi_DN69025_c0_g2_i4.p1	-	-	-	-	-	-	-	-	-	-	-	-	-	-	-	-	-
OG0008367	P.simillimum|S.pseudoglobulus	Psi_DN69025_c0_g4_i1.p1	-	-	-	-	-	-	-	-	-	-	-	-	-	-	-	-	-
OG0006517	P.simillimum|S.pseudoglobulus	Psi_DN69053_c0_g2_i1.p1	-	-	-	-	-	-	-	-	-	-	-	-	-	-	-	-	-
OG0013735	P.simillimum|S.pseudoglobulus	Psi_DN69070_c0_g1_i1.p1	-	Polyubiquitin-C (macronuclear) [Oxytricha trifallax]	viral Ubiquitin OS=Autographa californica nuclear polyhedrosis virus OX=46015 GN=vUbi PE=1 SV=2	Rad60-SLD	-	-	-	-	-	-	-	-	-	-	-	-	-
OG0013736	P.simillimum|S.pseudoglobulus	Psi_DN69087_c0_g2_i2.p1	-	zinc finger, C2H2 type [Fasciola hepatica]	-	-	-	-	-	-	-	-	-	-	-	-	-	-	-
OG0013737	P.simillimum|S.pseudoglobulus	Psi_DN69096_c0_g3_i1.p1	-	-	-	-	-	-	-	-	-	-	-	-	-	-	-	-	-
OG0010596	P.simillimum|S.pseudoglobulus	Psi_DN69120_c0_g1_i2.p1	-	-	-	-	-	-	-	-	-	-	-	-	-	-	-	-	-
OG0010596	P.simillimum|S.pseudoglobulus	Psi_DN69120_c0_g2_i2.p1	-	-	-	-	-	-	-	-	-	-	-	-	-	-	-	-	-
OG0011642	P.simillimum|S.pseudoglobulus	Psi_DN69135_c0_g1_i1.p1	ACTB	Actin [Fasciola hepatica]	Actin-2 OS=Schistosoma mansoni OX=6183 PE=2 SV=1	Actin	GO:0005575,GO:0005622,GO:0005623,GO:0005634,GO:0005737,GO:0005856,GO:0005886,GO:0005912,GO:0005924,GO:0005925,GO:0015629,GO:0016020,GO:0030054,GO:0030055,GO:0043226,GO:0043227,GO:0043228,GO:0043229,GO:0043231,GO:0043232,GO:0044424,GO:0044444,GO:0044464,GO:0070161,GO:0071944,GO:0097433	-	ko:K05692	ko04015,ko04145,ko04210,ko04390,ko04391,ko04510,ko04520,ko04530,ko04611,ko04670,ko04714,ko04745,ko04810,ko04919,ko04921,ko05100,ko05110,ko05130,ko05131,ko05132,ko05164,ko05205,ko05225,ko05410,ko05412,ko05414,ko05416,ko05418,map04015,map04145,map04210,map04390,map04391,map04510,map04520,map04530,map04611,map04670,map04714,map04745,map04810,map04919,map04921,map05100,map05110,map05130,map05131,map0…	-	-	-	ko00000,ko00001,ko03019,ko03021,ko03029,ko03036,ko04147,ko04812	-	-	-	38C0D@33154,3BBGP@33208,3CRBJ@33213,COG5277@1,KOG0676@2759	Z
OG0011761	P.simillimum|S.pseudoglobulus	Psi_DN69176_c0_g3_i2.p1	RPGR	X-linked retinitis pigmentosa GTPase regulator-like [Vanessa tameamea]	X-linked retinitis pigmentosa GTPase regulator OS=Homo sapiens OX=9606 GN=RPGR PE=1 SV=2	RCC1|RCC1|RCC1_2	GO:0001654,GO:0001750,GO:0001754,GO:0003008,GO:0005575,GO:0005622,GO:0005623,GO:0005737,GO:0005794,GO:0005813,GO:0005815,GO:0005856,GO:0005929,GO:0006810,GO:0006928,GO:0006996,GO:0007017,GO:0007018,GO:0007275,GO:0007399,GO:0007423,GO:0007600,GO:0007601,GO:0008150,GO:0009314,GO:0009416,GO:0009628,GO:0009653,GO:0009887,GO:0009987,GO:0010970,GO:0012505,GO:0015630,GO:0016043,GO:0022008,GO:0022607,GO:…	-	ko:K19607	-	-	-	-	ko00000,ko03036	-	-	-	35D4K@314146,39QZ0@33154,3BAVI@33208,3CYC7@33213,3J5ET@40674,4839T@7711,4906U@7742,4M8CK@9443,COG5184@1,KOG1426@2759	DZ
OG0011757	P.simillimum|S.pseudoglobulus	Psi_DN69196_c6_g1_i2.p1	-	-	-	-	-	-	-	-	-	-	-	-	-	-	-	-	-
OG0010597	P.simillimum|S.pseudoglobulus	Psi_DN69218_c1_g1_i9.p2	-	-	-	-	-	-	-	-	-	-	-	-	-	-	-	-	-
OG0013738	P.simillimum|S.pseudoglobulus	Psi_DN69228_c3_g1_i1.p1	-	similar to GenBank Accession Number U86673 tegumental antigen Sm20 [Schistosoma japonicum] CAX70791.1 Tegument antigen (I(H)A) [Schistosoma japonicum] CAX70793.1 Tegument antigen (I(H)A) [Schistosoma japonicum] CAX70794.1 Tegument antigen (I(H)A) [Schistosoma japonicum] CAX70795.1 Tegument antigen (I(H)A) [Schistosoma japonicum] CAX75882.1 Tegument antigen (I(H)A) [Schistosoma japonicum] CAX75883…	-	Dynein_light	-	-	-	-	-	-	-	-	-	-	-	-	-
OG0010572	P.simillimum|S.pseudoglobulus	Psi_DN69236_c0_g1_i4.p1	-	hypothetical protein Smp_153600 [Schistosoma mansoni] CCD82211.1 hypothetical protein Smp_153600 [Schistosoma mansoni]	-	-	-	-	-	-	-	-	-	-	-	-	-	-	-
OG0000640	P.simillimum|S.pseudoglobulus	Psi_DN69245_c2_g5_i1.p1	-	-	-	-	-	-	-	-	-	-	-	-	-	-	-	-	-
OG0013739	P.simillimum|S.pseudoglobulus	Psi_DN69257_c1_g1_i1.p1	-	-	-	-	-	-	-	-	-	-	-	-	-	-	-	-	-
OG0013740	P.simillimum|S.pseudoglobulus	Psi_DN69278_c5_g4_i1.p1	SSB1	heat shock 70 kDa protein 2 [Glomus cerebriforme]	Chaperone protein dnaK1 OS=Thermosynechococcus elongatus (strain BP-1) OX=197221 GN=dnaK1 PE=3 SV=1	HSP70	GO:0000054,GO:0002181,GO:0003674,GO:0003824,GO:0005488,GO:0005515,GO:0005516,GO:0005575,GO:0005622,GO:0005623,GO:0005737,GO:0005829,GO:0005844,GO:0005886,GO:0006139,GO:0006364,GO:0006396,GO:0006403,GO:0006405,GO:0006412,GO:0006414,GO:0006415,GO:0006450,GO:0006452,GO:0006457,GO:0006458,GO:0006518,GO:0006611,GO:0006725,GO:0006807,GO:0006810,GO:0006886,GO:0006913,GO:0006950,GO:0007154,GO:0008104,GO:…	-	ko:K03283	ko03040,ko04010,ko04141,ko04144,ko04213,ko04612,ko04915,ko05134,ko05145,ko05162,ko05164,ko05169,map03040,map04010,map04141,map04144,map04213,map04612,map04915,map05134,map05145,map05162,map05164,map05169	M00353,M00355	-	-	ko00000,ko00001,ko00002,ko01009,ko03009,ko03029,ko03041,ko03051,ko03110,ko04131,ko04147,ko04516	1.A.33.1	-	-	38D3W@33154,3NUH7@4751,COG0443@1,KOG0101@2759	O
OG0008098	P.simillimum|S.pseudoglobulus	Psi_DN69338_c0_g1_i5.p1	-	-	-	-	-	-	-	-	-	-	-	-	-	-	-	-	-
OG0013741	P.simillimum|S.pseudoglobulus	Psi_DN69345_c0_g1_i1.p1	-	mitochondrial carrier protein-related [Schistosoma mansoni] CCD77438.1 mitochondrial carrier protein-related [Schistosoma mansoni]	-	Mito_carr	-	-	-	-	-	-	-	-	-	-	-	-	-
OG0011762	P.simillimum|S.pseudoglobulus	Psi_DN69356_c0_g2_i2.p1	MUS81	Crossover junction endonuclease MUS81, partial [Clonorchis sinensis]	-	-	GO:0000003,GO:0000075,GO:0000077,GO:0000278,GO:0000280,GO:0000712,GO:0000724,GO:0000725,GO:0000727,GO:0000737,GO:0002164,GO:0003674,GO:0003824,GO:0004518,GO:0004519,GO:0004520,GO:0004536,GO:0005488,GO:0005515,GO:0005575,GO:0005622,GO:0005623,GO:0005634,GO:0005654,GO:0005730,GO:0006139,GO:0006259,GO:0006260,GO:0006261,GO:0006281,GO:0006302,GO:0006308,GO:0006310,GO:0006725,GO:0006807,GO:0006950,GO:…	-	ko:K08991	ko03440,ko03460,map03440,map03460	-	-	-	ko00000,ko00001,ko01000,ko03400	-	-	-	39FPI@33154,3BGR6@33208,3CVZN@33213,COG1948@1,KOG2379@2759	L
OG0013742	P.simillimum|S.pseudoglobulus	Psi_DN69388_c2_g2_i9.p1	-	-	-	-	-	-	-	-	-	-	-	-	-	-	-	-	-
OG0013743	P.simillimum|S.pseudoglobulus	Psi_DN69392_c5_g1_i2.p1	-	-	-	-	-	-	-	-	-	-	-	-	-	-	-	-	-
OG0009669	P.simillimum|S.pseudoglobulus	Psi_DN69392_c5_g2_i1.p1	-	-	-	-	-	-	-	-	-	-	-	-	-	-	-	-	-
OG0013744	P.simillimum|S.pseudoglobulus	Psi_DN69400_c0_g2_i1.p1	PUF60	poly-U binding splicing factor, half-pint family [Fasciola hepatica]	Poly(U)-binding-splicing factor half pint OS=Drosophila melanogaster OX=7227 GN=hfp PE=1 SV=2	DUF1513|RRM_7	GO:0000003,GO:0000245,GO:0000375,GO:0000377,GO:0000380,GO:0000381,GO:0000398,GO:0001558,GO:0003006,GO:0003674,GO:0003676,GO:0003723,GO:0003727,GO:0003729,GO:0005488,GO:0005515,GO:0005575,GO:0005622,GO:0005623,GO:0005634,GO:0005654,GO:0006139,GO:0006376,GO:0006396,GO:0006397,GO:0006725,GO:0006807,GO:0007276,GO:0007281,GO:0007282,GO:0008150,GO:0008152,GO:0008187,GO:0008266,GO:0008285,GO:0008356,GO:…	-	ko:K12838	ko03040,map03040	-	-	-	ko00000,ko00001,ko03041	-	-	-	38DDH@33154,3BJ3D@33208,3CVAW@33213,KOG0124@1,KOG0124@2759	A
OG0008683	P.simillimum|S.pseudoglobulus	Psi_DN69415_c0_g1_i3.p1	-	-	-	-	-	-	-	-	-	-	-	-	-	-	-	-	-
OG0013745	P.simillimum|S.pseudoglobulus	Psi_DN69425_c0_g3_i1.p1	-	-	-	-	-	-	-	-	-	-	-	-	-	-	-	-	-
OG0009670	P.simillimum|S.pseudoglobulus	Psi_DN69426_c3_g4_i1.p1	-	-	-	-	-	-	-	-	-	-	-	-	-	-	-	-	-
OG0004471	P.simillimum|S.pseudoglobulus	Psi_DN69444_c0_g1_i8.p1	-	cubilin homolog [Trichoplusia ni]	Cubilin homolog OS=Drosophila melanogaster OX=7227 GN=Cubn PE=2 SV=3	CUB|CUB	GO:0003008,GO:0003014,GO:0008150,GO:0032501,GO:0070293,GO:0097017,GO:0097205,GO:0097206	-	ko:K14616	ko04977,map04977	-	-	-	ko00000,ko00001,ko04147	-	-	-	3949K@33154,3BGFY@33208,3CUBZ@33213,3SJ5A@50557,41X03@6656,44XJF@7147,45S1U@7214,KOG4292@1,KOG4292@2759	H
OG0004471	P.simillimum|S.pseudoglobulus	Psi_DN69444_c0_g2_i11.p1	-	PREDICTED: cubilin [Zeugodacus cucurbitae]	CUB domain-containing protein 2 OS=Homo sapiens OX=9606 GN=CDCP2 PE=2 SV=1	CUB|CUB	-	-	-	-	-	-	-	-	-	-	-	39WRC@33154,3BJWW@33208,3D107@33213,48BY1@7711,4917T@7742,KOG3714@1,KOG3714@2759	O
OG0013746	P.simillimum|S.pseudoglobulus	Psi_DN69529_c4_g1_i1.p1	-	KVN [Littorina littorea]	-	-	-	-	-	-	-	-	-	-	-	-	-	-	-
OG0008368	P.simillimum|S.pseudoglobulus	Psi_DN69543_c2_g3_i9.p1	H3F3C	PREDICTED: histone H3-like [Tinamus guttatus] KGL84311.1 Histone H3 [Tinamus guttatus]	-	-	-	-	ko:K11253	ko05034,ko05202,ko05322,map05034,map05202,map05322	-	-	-	ko00000,ko00001,ko03036,ko04147	-	-	-	35Q15@314146,39ZTV@33154,3BPC3@33208,3DF65@33213,3JGEH@40674,48E67@7711,49B23@7742,4MM4G@9443,4N6R5@9604,COG2036@1,KOG1745@2759	B
OG0013747	P.simillimum|S.pseudoglobulus	Psi_DN69705_c1_g3_i1.p1	-	-	-	-	-	-	-	-	-	-	-	-	-	-	-	-	-
OG0007503	P.simillimum|S.pseudoglobulus	Psi_DN69731_c0_g1_i1.p1	PDZPH1P	hypothetical protein T265_00782 [Opisthorchis viverrini] KER33278.1 hypothetical protein T265_00782 [Opisthorchis viverrini]	-	RVT_1	-	-	-	-	-	-	-	-	-	-	-	38EFB@33154,3BIZK@33208,3CWG0@33213,KOG3528@1,KOG3528@2759	T
OG0007679	P.simillimum|S.pseudoglobulus	Psi_DN69731_c1_g3_i1.p1	-	Protein IMPACT, partial [Exaiptasia pallida]	-	RVT_1	-	-	-	-	-	-	-	-	-	-	-	-	-
OG0007503	P.simillimum|S.pseudoglobulus	Psi_DN69731_c3_g1_i7.p1	-	hypothetical protein Smp_109300 [Schistosoma mansoni] CCD80058.1 hypothetical protein Smp_109300 [Schistosoma mansoni]	-	RVT_1|zf-C2H2	-	-	-	-	-	-	-	-	-	-	-	38Z4W@33154,3C5X7@33208,3DKYX@33213,3SZ5P@50557,421ZR@6656,KOG1075@1,KOG1075@2759	S
OG0011763	P.simillimum|S.pseudoglobulus	Psi_DN69732_c1_g1_i3.p1	-	putative RNA-directed DNA polymerase from transposon BS [Exaiptasia pallida]	-	-	-	-	-	-	-	-	-	-	-	-	-	39N4Q@33154,3B9WN@33208,3D1S8@33213,48C1W@7711,49N8J@7742,4A94B@7898,KOG1075@1,KOG1075@2759	S
OG0013748	P.simillimum|S.pseudoglobulus	Psi_DN69755_c0_g3_i1.p1	-	PDZ/DHR/GLGF domain protein [Fasciola hepatica]	-	PDZ_2	-	-	-	-	-	-	-	-	-	-	-	-	-
OG0013749	P.simillimum|S.pseudoglobulus	Psi_DN69760_c2_g2_i2.p1	-	-	-	-	-	-	-	-	-	-	-	-	-	-	-	-	-
OG0010598	P.simillimum|S.pseudoglobulus	Psi_DN69774_c2_g3_i1.p1	-	-	-	-	-	-	-	-	-	-	-	-	-	-	-	-	-
OG0010582	P.simillimum|S.pseudoglobulus	Psi_DN69800_c0_g1_i2.p1	-	RecName: Full=23 kDa integral membrane protein; AltName: Full=Sm23 AAA29900.1 integral membrane protein [Schistosoma mansoni]	23 kDa integral membrane protein OS=Schistosoma mansoni OX=6183 PE=2 SV=1	Tetraspanin	GO:0005575,GO:0016020	-	ko:K06489,ko:K06497	ko04142,ko05205,map04142,map05205	-	-	-	ko00000,ko00001,ko04090,ko04147	-	-	-	3A1WV@33154,3BQQH@33208,KOG3882@1,KOG3882@2759	O
OG0013750	P.simillimum|S.pseudoglobulus	Psi_DN69806_c0_g1_i1.p1	-	hypothetical protein D915_02416 [Fasciola hepatica]	-	-	-	-	-	-	-	-	-	-	-	-	-	-	-
OG0011764	P.simillimum|S.pseudoglobulus	Psi_DN69823_c0_g1_i1.p1	-	hypothetical protein CSKR_13259s [Clonorchis sinensis]	-	-	-	-	-	-	-	-	-	-	-	-	-	-	-
OG0013751	P.simillimum|S.pseudoglobulus	Psi_DN69843_c1_g2_i2.p1	-	zinc finger, C2H2 type [Fasciola hepatica]	-	-	-	-	-	-	-	-	-	-	-	-	-	-	-
OG0007678	P.simillimum|S.pseudoglobulus	Psi_DN69846_c1_g2_i1.p1	-	hypothetical protein [Hubei qinvirus-like virus 1] APG78070.1 hypothetical protein [Hubei qinvirus-like virus 1]	-	-	-	-	-	-	-	-	-	-	-	-	-	-	-
OG0013752	P.simillimum|S.pseudoglobulus	Psi_DN69957_c1_g1_i2.p1	-	-	-	-	-	-	-	-	-	-	-	-	-	-	-	-	-
OG0011765	P.simillimum|S.pseudoglobulus	Psi_DN69973_c0_g1_i1.p1	-	-	-	-	-	-	-	-	-	-	-	-	-	-	-	-	-
OG0009086	P.simillimum|S.pseudoglobulus	Psi_DN69982_c1_g3_i4.p1	-	-	-	-	-	-	-	-	-	-	-	-	-	-	-	-	-
OG0013753	P.simillimum|S.pseudoglobulus	Psi_DN69993_c0_g1_i1.p1	-	-	-	-	-	-	-	-	-	-	-	-	-	-	-	-	-
OG0010599	P.simillimum|S.pseudoglobulus	Psi_DN70001_c0_g1_i11.p1	-	erythrocyte band 7 integral membrane protein [Clonorchis sinensis] RJW60965.1 Erythrocyte band 7 integral membrane protein [Clonorchis sinensis]	Stomatin-like protein 3 OS=Mus musculus OX=10090 GN=Stoml3 PE=1 SV=2	Band_7	-	-	ko:K17286	-	-	-	-	ko00000,ko04147	-	-	-	39SU2@33154,3B94A@33208,3CTJC@33213,COG0330@1,KOG2621@2759	C
OG0011740	P.simillimum|S.pseudoglobulus	Psi_DN70060_c2_g1_i6.p1	-	-	-	-	-	-	-	-	-	-	-	-	-	-	-	-	-
OG0013754	P.simillimum|S.pseudoglobulus	Psi_DN70069_c1_g4_i1.p1	-	-	-	-	-	-	-	-	-	-	-	-	-	-	-	-	-
OG0013755	P.simillimum|S.pseudoglobulus	Psi_DN70110_c0_g5_i1.p1	-	-	-	-	-	-	-	-	-	-	-	-	-	-	-	-	-
OG0013756	P.simillimum|S.pseudoglobulus	Psi_DN70135_c1_g2_i3.p1	-	ubl carboxyl-terminal hydrolase 18 isoform X2 [Phascolarctos cinereus]	Ubl carboxyl-terminal hydrolase 18 OS=Homo sapiens OX=9606 GN=USP18 PE=1 SV=1	UCH_1|UCH	GO:0001654,GO:0001745,GO:0003674,GO:0003824,GO:0004843,GO:0005575,GO:0005622,GO:0005623,GO:0005634,GO:0005737,GO:0006139,GO:0006259,GO:0006281,GO:0006284,GO:0006355,GO:0006464,GO:0006508,GO:0006725,GO:0006807,GO:0006950,GO:0006974,GO:0007275,GO:0007423,GO:0008150,GO:0008152,GO:0008233,GO:0008234,GO:0009653,GO:0009887,GO:0009889,GO:0009892,GO:0009894,GO:0009895,GO:0009966,GO:0009967,GO:0009987,GO:…	3.4.19.12	ko:K11857	-	-	-	-	ko00000,ko01000,ko01002,ko04121	-	-	-	38DTA@33154,3BEVE@33208,3CY0B@33213,3E8JA@33342,3SJ08@50557,41XF9@6656,COG5077@1,KOG4598@2759	O
OG0010600	P.simillimum|S.pseudoglobulus	Psi_DN70138_c0_g1_i2.p1	-	-	-	DUF4647	-	-	-	-	-	-	-	-	-	-	-	-	-
OG0013757	P.simillimum|S.pseudoglobulus	Psi_DN70138_c0_g2_i1.p1	-	-	-	-	-	-	-	-	-	-	-	-	-	-	-	-	-
OG0010601	P.simillimum|S.pseudoglobulus	Psi_DN70204_c0_g1_i16.p1	-	-	-	-	-	-	-	-	-	-	-	-	-	-	-	-	-
OG0013758	P.simillimum|S.pseudoglobulus	Psi_DN70213_c0_g3_i1.p1	-	-	-	-	-	-	-	-	-	-	-	-	-	-	-	-	-
OG0006517	P.simillimum|S.pseudoglobulus	Psi_DN70255_c0_g1_i6.p1	-	-	-	-	-	-	-	-	-	-	-	-	-	-	-	-	-
OG0007503	P.simillimum|S.pseudoglobulus	Psi_DN70310_c3_g2_i2.p1	-	hypothetical protein Smp_109300 [Schistosoma mansoni] CCD80058.1 hypothetical protein Smp_109300 [Schistosoma mansoni]	Probable RNA-directed DNA polymerase from transposon BS OS=Drosophila melanogaster OX=7227 GN=RTase PE=2 SV=1	RVT_1|zf-C2H2	-	-	-	-	-	-	-	-	-	-	-	39TZY@33154,3BI15@33208,3CYKV@33213,3EDFZ@33342,3SQX5@50557,420TT@6656,KOG1075@1,KOG1075@2759	S
OG0013759	P.simillimum|S.pseudoglobulus	Psi_DN70313_c0_g2_i2.p1	-	-	-	-	-	-	-	-	-	-	-	-	-	-	-	-	-
OG0013760	P.simillimum|S.pseudoglobulus	Psi_DN70319_c0_g3_i2.p1	-	-	-	-	-	-	-	-	-	-	-	-	-	-	-	-	-
OG0011766	P.simillimum|S.pseudoglobulus	Psi_DN70333_c1_g1_i1.p1	ATP2B1	hypothetical protein D915_06045 [Fasciola hepatica]	-	ATP_Ca_trans_C	GO:0000003,GO:0000166,GO:0000820,GO:0000821,GO:0000902,GO:0000904,GO:0001101,GO:0001505,GO:0001654,GO:0001932,GO:0001934,GO:0002026,GO:0002028,GO:0002064,GO:0002065,GO:0002066,GO:0002093,GO:0002119,GO:0002164,GO:0003008,GO:0003407,GO:0003674,GO:0003824,GO:0004857,GO:0005102,GO:0005215,GO:0005388,GO:0005488,GO:0005509,GO:0005515,GO:0005516,GO:0005524,GO:0005575,GO:0005622,GO:0005623,GO:0005634,GO:…	3.6.3.8	ko:K01537,ko:K05850	ko04020,ko04022,ko04024,ko04261,ko04925,ko04970,ko04972,map04020,map04022,map04024,map04261,map04925,map04970,map04972	-	-	-	ko00000,ko00001,ko01000	3.A.3.2	-	-	38BS0@33154,3B93Y@33208,3CUIU@33213,COG0474@1,KOG0204@2759	P
OG0011766	P.simillimum|S.pseudoglobulus	Psi_DN70333_c1_g5_i1.p4	ATP2B1	hypothetical protein D915_06045 [Fasciola hepatica]	-	ATP_Ca_trans_C	GO:0000003,GO:0000166,GO:0000820,GO:0000821,GO:0000902,GO:0000904,GO:0001101,GO:0001505,GO:0001654,GO:0001932,GO:0001934,GO:0002026,GO:0002028,GO:0002064,GO:0002065,GO:0002066,GO:0002093,GO:0002119,GO:0002164,GO:0003008,GO:0003407,GO:0003674,GO:0003824,GO:0004857,GO:0005102,GO:0005215,GO:0005388,GO:0005488,GO:0005509,GO:0005515,GO:0005516,GO:0005524,GO:0005575,GO:0005622,GO:0005623,GO:0005634,GO:…	3.6.3.8	ko:K01537,ko:K05850	ko04020,ko04022,ko04024,ko04261,ko04925,ko04970,ko04972,map04020,map04022,map04024,map04261,map04925,map04970,map04972	-	-	-	ko00000,ko00001,ko01000	3.A.3.2	-	-	38BS0@33154,3B93Y@33208,3CUIU@33213,COG0474@1,KOG0204@2759	P
OG0013761	P.simillimum|S.pseudoglobulus	Psi_DN70371_c2_g3_i1.p1	-	-	-	-	-	-	-	-	-	-	-	-	-	-	-	-	-
OG0011765	P.simillimum|S.pseudoglobulus	Psi_DN70404_c3_g1_i3.p1	-	-	-	-	-	-	-	-	-	-	-	-	-	-	-	-	-
OG0000318	P.simillimum|S.pseudoglobulus	Psi_DN70428_c2_g1_i2.p1	-	PREDICTED: uncharacterized protein LOC105570907 isoform X2 [Vollenhovia emeryi] XP_011883751.1 PREDICTED: uncharacterized protein LOC105570907 isoform X2 [Vollenhovia emeryi]	-	-	-	-	-	-	-	-	-	-	-	-	-	-	-
OG0000318	P.simillimum|S.pseudoglobulus	Psi_DN70428_c2_g4_i1.p1	-	uncharacterized protein LOC105926801 isoform X2 [Fundulus heteroclitus]	-	-	-	-	-	-	-	-	-	-	-	-	-	-	-
OG0013763	P.simillimum|S.pseudoglobulus	Psi_DN70433_c0_g2_i1.p1	NCL	glutamic acid-rich protein-like [Pomacea canaliculata]	Nucleolin OS=Gallus gallus OX=9031 GN=NCL PE=1 SV=1	RRM_1|RRM_1	GO:0000003,GO:0001525,GO:0001568,GO:0001650,GO:0001651,GO:0001817,GO:0001819,GO:0001889,GO:0001944,GO:0002237,GO:0002791,GO:0002793,GO:0003674,GO:0003676,GO:0003677,GO:0003697,GO:0003723,GO:0003729,GO:0005102,GO:0005488,GO:0005509,GO:0005515,GO:0005575,GO:0005622,GO:0005623,GO:0005634,GO:0005654,GO:0005730,GO:0005737,GO:0005938,GO:0006355,GO:0006356,GO:0006357,GO:0006417,GO:0006810,GO:0006897,GO:…	-	ko:K11294	ko05130,map05130	-	-	-	ko00000,ko00001,ko03009,ko03036	-	-	-	3AAPF@33154,3BK6B@33208,3CX0S@33213,KOG0123@1,KOG0123@2759	A
OG0006255	P.simillimum|S.pseudoglobulus	Psi_DN70452_c3_g1_i1.p1	-	PREDICTED: uncharacterized protein LOC109514941 [Hippocampus comes]	Craniofacial development protein 2 OS=Bos taurus OX=9913 GN=CFDP2 PE=1 SV=2	Exo_endo_phos_2	-	-	-	-	-	-	-	-	-	-	-	3A2BJ@33154,3BR1K@33208,3D7JS@33213,KOG1075@1,KOG1075@2759	K
OG0013764	P.simillimum|S.pseudoglobulus	Psi_DN70458_c1_g2_i3.p1	-	hypothetical protein X975_07201, partial [Stegodyphus mimosarum]	-	DUF4806	-	-	-	-	-	-	-	-	-	-	-	-	-
OG0000318	P.simillimum|S.pseudoglobulus	Psi_DN70502_c0_g1_i7.p1	-	hypothetical protein DMN91_010312 [Ooceraea biroi]	-	-	-	-	-	-	-	-	-	-	-	-	-	-	-
OG0013765	P.simillimum|S.pseudoglobulus	Psi_DN70517_c1_g1_i5.p1	-	ORF2-encoded protein [Apostichopus japonicus]	-	-	-	-	-	-	-	-	-	-	-	-	-	39N4Q@33154,3B9WN@33208,3D1S8@33213,48C1W@7711,49N8J@7742,4A94B@7898,KOG1075@1,KOG1075@2759	S
OG0009663	P.simillimum|S.pseudoglobulus	Psi_DN70535_c0_g1_i14.p1	-	-	-	-	-	-	-	-	-	-	-	-	-	-	-	-	-
OG0000640	P.simillimum|S.pseudoglobulus	Psi_DN70555_c0_g1_i2.p1	-	-	-	-	-	-	-	-	-	-	-	-	-	-	-	-	-
OG0013766	P.simillimum|S.pseudoglobulus	Psi_DN70558_c2_g1_i2.p1	-	AP2-associated protein kinase 1 [Clonorchis sinensis]	-	-	-	-	-	-	-	-	-	-	-	-	-	-	-
OG0013767	P.simillimum|S.pseudoglobulus	Psi_DN70604_c6_g3_i1.p1	-	-	-	-	-	-	-	-	-	-	-	-	-	-	-	-	-
OG0013768	P.simillimum|S.pseudoglobulus	Psi_DN70622_c1_g1_i3.p1	ROBO1	immunoglobulin I-set domain protein [Fasciola hepatica]	Roundabout homolog 2 OS=Mus musculus OX=10090 GN=Robo2 PE=1 SV=2	fn3	GO:0000003,GO:0000902,GO:0000904,GO:0001525,GO:0001554,GO:0001568,GO:0001655,GO:0001656,GO:0001657,GO:0001667,GO:0001708,GO:0001764,GO:0001822,GO:0001823,GO:0001932,GO:0001934,GO:0001944,GO:0001959,GO:0001960,GO:0002009,GO:0002040,GO:0002042,GO:0003002,GO:0003006,GO:0003007,GO:0003148,GO:0003151,GO:0003156,GO:0003170,GO:0003176,GO:0003177,GO:0003179,GO:0003180,GO:0003184,GO:0003197,GO:0003203,GO:…	-	ko:K06753,ko:K06754,ko:K06755	ko04360,map04360	-	-	-	ko00000,ko00001,ko04147,ko04516	-	-	-	38FSN@33154,3BBPC@33208,3CUFZ@33213,KOG4222@1,KOG4222@2759	T
OG0013769	P.simillimum|S.pseudoglobulus	Psi_DN70623_c5_g2_i10.p1	-	-	-	-	-	-	-	-	-	-	-	-	-	-	-	-	-
OG0009090	P.simillimum|S.pseudoglobulus	Psi_DN70631_c1_g1_i2.p2	-	-	-	-	-	-	-	-	-	-	-	-	-	-	-	-	-
OG0009090	P.simillimum|S.pseudoglobulus	Psi_DN70631_c1_g4_i2.p2	-	-	-	-	-	-	-	-	-	-	-	-	-	-	-	-	-
OG0009090	P.simillimum|S.pseudoglobulus	Psi_DN70631_c1_g5_i2.p1	-	-	-	-	-	-	-	-	-	-	-	-	-	-	-	-	-
OG0013770	P.simillimum|S.pseudoglobulus	Psi_DN70669_c1_g2_i1.p1	-	-	-	-	-	-	-	-	-	-	-	-	-	-	-	-	-
OG0011767	P.simillimum|S.pseudoglobulus	Psi_DN70683_c3_g1_i1.p1	-	IST1 homolog [Diaphorina citri]	IST1 homolog OS=Bos taurus OX=9913 GN=IST1 PE=2 SV=1	Ist1	GO:0005575,GO:0005622,GO:0005623,GO:0005737,GO:0005768,GO:0006810,GO:0008150,GO:0012505,GO:0016192,GO:0016197,GO:0031410,GO:0031982,GO:0032509,GO:0043226,GO:0043227,GO:0043229,GO:0044424,GO:0044444,GO:0044464,GO:0046907,GO:0051179,GO:0051234,GO:0051641,GO:0051649,GO:0071985,GO:0097708	-	ko:K19476	ko04144,map04144	-	-	-	ko00000,ko00001	-	-	-	38H4P@33154,3BIJU@33208,3CW0Q@33213,3E7Z4@33342,3SHFT@50557,41TP7@6656,KOG2027@1,KOG2027@2759	Z
OG0013771	P.simillimum|S.pseudoglobulus	Psi_DN70771_c0_g1_i1.p1	-	-	-	-	-	-	-	-	-	-	-	-	-	-	-	-	-
OG0013772	P.simillimum|S.pseudoglobulus	Psi_DN70789_c0_g2_i1.p1	-	-	-	-	-	-	-	-	-	-	-	-	-	-	-	-	-
OG0013773	P.simillimum|S.pseudoglobulus	Psi_DN70792_c3_g3_i6.p2	-	-	-	-	-	-	-	-	-	-	-	-	-	-	-	-	-
OG0013774	P.simillimum|S.pseudoglobulus	Psi_DN70793_c4_g1_i2.p1	-	Armadillo/beta-catenin-like repeat protein [Fasciola hepatica]	-	-	-	-	-	-	-	-	-	-	-	-	-	-	-
OG0010579	P.simillimum|S.pseudoglobulus	Psi_DN70824_c0_g2_i4.p1	-	-	-	-	-	-	-	-	-	-	-	-	-	-	-	-	-
OG0013775	P.simillimum|S.pseudoglobulus	Psi_DN70834_c1_g1_i7.p1	-	hypothetical protein D915_15155 [Fasciola hepatica]	-	-	-	-	ko:K17604	-	-	-	-	ko00000,ko01009	-	-	-	2CNE1@1,2QVJ3@2759,39SZA@33154,3BITZ@33208,3D6TB@33213	S
OG0004471	P.simillimum|S.pseudoglobulus	Psi_DN70836_c3_g3_i2.p1	-	PREDICTED: CUB and zona pellucida-like domain-containing protein 1 [Lepidothrix coronata]	Dorsal-ventral patterning tolloid-like protein 1 OS=Danio rerio OX=7955 GN=tll1 PE=2 SV=1	CUB	-	-	ko:K13912	ko04970,map04970	-	-	-	ko00000,ko00001	-	-	-	2CMEU@1,2QQ5W@2759,38E7N@33154,3BF2D@33208,3CTMS@33213,480S2@7711,48X2Z@7742,4GW6W@8782	T
OG0013776	P.simillimum|S.pseudoglobulus	Psi_DN70883_c0_g6_i1.p1	HSPA5	78 kDa glucose-regulated protein [Crassostrea gigas]	Endoplasmic reticulum chaperone BiP OS=Aplysia californica OX=6500 PE=1 SV=1	HSP70	GO:0000166,GO:0003674,GO:0003824,GO:0005488,GO:0005509,GO:0005515,GO:0005524,GO:0005575,GO:0005576,GO:0005615,GO:0005622,GO:0005623,GO:0005634,GO:0005737,GO:0005739,GO:0005783,GO:0005788,GO:0005789,GO:0005790,GO:0005793,GO:0005886,GO:0006355,GO:0006357,GO:0006457,GO:0006508,GO:0006511,GO:0006807,GO:0006810,GO:0006915,GO:0006950,GO:0006983,GO:0006984,GO:0006986,GO:0007154,GO:0007165,GO:0007275,GO:…	-	ko:K09490	ko03060,ko04141,ko04918,ko05020,map03060,map04141,map04918,map05020	-	-	-	ko00000,ko00001,ko03110,ko04131,ko04147	1.A.33	-	-	38BPF@33154,3B99M@33208,3CZ71@33213,COG0443@1,KOG0100@2759	O
OG0013777	P.simillimum|S.pseudoglobulus	Psi_DN70905_c1_g4_i1.p1	-	-	-	-	-	-	-	-	-	-	-	-	-	-	-	-	-
OG0013778	P.simillimum|S.pseudoglobulus	Psi_DN70907_c0_g2_i1.p2	-	-	-	-	-	-	-	-	-	-	-	-	-	-	-	-	-
OG0013779	P.simillimum|S.pseudoglobulus	Psi_DN70913_c0_g4_i1.p1	-	cAMP specific 3'5' cyclic phosphodiesterase [Hymenolepis microstoma]	-	-	-	-	-	-	-	-	-	-	-	-	-	-	-
OG0013780	P.simillimum|S.pseudoglobulus	Psi_DN70934_c0_g1_i7.p1	-	-	-	-	-	-	-	-	-	-	-	-	-	-	-	-	-
OG0013781	P.simillimum|S.pseudoglobulus	Psi_DN70936_c0_g1_i1.p5	-	-	-	-	-	-	-	-	-	-	-	-	-	-	-	-	-
OG0013782	P.simillimum|S.pseudoglobulus	Psi_DN70936_c0_g2_i1.p1	-	-	-	-	-	-	-	-	-	-	-	-	-	-	-	-	-
OG0013783	P.simillimum|S.pseudoglobulus	Psi_DN70936_c1_g3_i2.p1	-	-	-	-	-	-	-	-	-	-	-	-	-	-	-	-	-
OG0013784	P.simillimum|S.pseudoglobulus	Psi_DN70940_c0_g1_i3.p1	-	hypothetical protein D915_13225 [Fasciola hepatica]	-	-	-	-	-	-	-	-	-	-	-	-	-	-	-
OG0011768	P.simillimum|S.pseudoglobulus	Psi_DN70948_c0_g1_i20.p1	-	-	-	-	-	-	-	-	-	-	-	-	-	-	-	-	-
OG0000318	P.simillimum|S.pseudoglobulus	Psi_DN71001_c0_g1_i1.p1	-	-	-	-	-	-	-	-	-	-	-	-	-	-	-	-	-
OG0000318	P.simillimum|S.pseudoglobulus	Psi_DN71001_c1_g3_i1.p1	-	-	-	-	-	-	-	-	-	-	-	-	-	-	-	-	-
OG0000318	P.simillimum|S.pseudoglobulus	Psi_DN71035_c1_g1_i16.p1	-	-	-	-	-	-	-	-	-	-	-	-	-	-	-	-	-
OG0011769	P.simillimum|S.pseudoglobulus	Psi_DN71067_c0_g4_i1.p1	-	hypothetical protein D915_03724 [Fasciola hepatica]	-	-	-	-	-	-	-	-	-	-	-	-	-	-	-
OG0013785	P.simillimum|S.pseudoglobulus	Psi_DN71090_c0_g2_i1.p1	-	-	-	-	-	-	-	-	-	-	-	-	-	-	-	-	-
OG0007502	P.simillimum|S.pseudoglobulus	Psi_DN71116_c0_g1_i11.p1	-	-	-	DUF4806	-	-	-	-	-	-	-	-	-	-	-	-	-
OG0013786	P.simillimum|S.pseudoglobulus	Psi_DN71122_c0_g1_i1.p2	-	-	-	-	-	-	-	-	-	-	-	-	-	-	-	-	-
OG0013787	P.simillimum|S.pseudoglobulus	Psi_DN71135_c0_g1_i1.p1	-	-	-	-	-	-	-	-	-	-	-	-	-	-	-	-	-
OG0013788	P.simillimum|S.pseudoglobulus	Psi_DN71182_c0_g2_i1.p1	-	hypothetical protein D915_09841 [Fasciola hepatica]	-	-	-	-	-	-	-	-	-	-	-	-	-	-	-
OG0009079	P.simillimum|S.pseudoglobulus	Psi_DN71214_c1_g1_i2.p1	-	-	-	-	-	-	-	-	-	-	-	-	-	-	-	-	-
OG0011738	P.simillimum|S.pseudoglobulus	Psi_DN71219_c1_g1_i13.p1	-	-	-	-	-	-	-	-	-	-	-	-	-	-	-	-	-
OG0013789	P.simillimum|S.pseudoglobulus	Psi_DN71233_c0_g1_i1.p1	-	hypothetical protein D915_06354 [Fasciola hepatica]	-	-	-	-	-	-	-	-	-	-	-	-	-	-	-
OG0011770	P.simillimum|S.pseudoglobulus	Psi_DN71239_c1_g1_i1.p1	-	serum response factor [Clonorchis sinensis]	Serum response factor (Fragment) OS=Gallus gallus OX=9031 GN=SRF PE=2 SV=1	-	-	-	-	-	-	-	-	-	-	-	-	-	-
OG0013790	P.simillimum|S.pseudoglobulus	Psi_DN71329_c0_g4_i1.p1	-	-	-	-	-	-	-	-	-	-	-	-	-	-	-	-	-
OG0013791	P.simillimum|S.pseudoglobulus	Psi_DN71329_c1_g1_i1.p1	-	SWIRM domain protein [Fasciola hepatica]	-	-	-	-	-	-	-	-	-	-	-	-	-	-	-
OG0008370	P.simillimum|S.pseudoglobulus	Psi_DN71331_c1_g1_i4.p1	-	-	-	-	-	-	-	-	-	-	-	-	-	-	-	-	-
OG0013792	P.simillimum|S.pseudoglobulus	Psi_DN71342_c0_g1_i2.p1	-	-	-	-	-	-	-	-	-	-	-	-	-	-	-	-	-
OG0013793	P.simillimum|S.pseudoglobulus	Psi_DN71359_c2_g2_i1.p1	-	-	-	-	-	-	-	-	-	-	-	-	-	-	-	-	-
OG0013794	P.simillimum|S.pseudoglobulus	Psi_DN71389_c1_g1_i3.p1	-	-	-	-	-	-	-	-	-	-	-	-	-	-	-	-	-
OG0010594	P.simillimum|S.pseudoglobulus	Psi_DN71391_c0_g1_i2.p1	-	hypothetical protein D915_14053, partial [Fasciola hepatica]	Beta-1,4-N-acetylgalactosaminyltransferase bre-4 OS=Caenorhabditis elegans OX=6239 GN=bre-4 PE=1 SV=1	Glyco_transf_7C	-	-	-	-	-	-	-	-	-	-	-	39REB@33154,3BJE5@33208,3CU3R@33213,3SIXF@50557,41YKA@6656,46FA3@7399,KOG3916@1,KOG3916@2759	G
OG0013795	P.simillimum|S.pseudoglobulus	Psi_DN71396_c0_g3_i1.p1	IGDCC3	fibronectin type III domain protein [Fasciola hepatica]	Ig-like and fibronectin type-III domain-containing protein C27B7.7 OS=Caenorhabditis elegans OX=6239 GN=C27B7.7 PE=1 SV=2	-	GO:0001666,GO:0001932,GO:0001934,GO:0003008,GO:0003674,GO:0005575,GO:0005622,GO:0005623,GO:0005634,GO:0005654,GO:0005737,GO:0005739,GO:0005740,GO:0005886,GO:0005887,GO:0005911,GO:0006950,GO:0007154,GO:0007165,GO:0007275,GO:0007399,GO:0008150,GO:0009628,GO:0009893,GO:0009987,GO:0010562,GO:0010604,GO:0010660,GO:0010661,GO:0010662,GO:0010663,GO:0010665,GO:0010666,GO:0010721,GO:0010941,GO:0010942,GO:…	2.7.10.1	ko:K05127,ko:K06765	ko04360,ko05200,ko05210,map04360,map05200,map05210	-	-	-	ko00000,ko00001,ko01000,ko01001,ko01020,ko04050,ko04147	-	-	-	KOG4221@1,KOG4221@2759	I
OG0013796	P.simillimum|S.pseudoglobulus	Psi_DN71406_c0_g3_i1.p1	-	-	-	-	-	-	-	-	-	-	-	-	-	-	-	-	-
OG0013797	P.simillimum|S.pseudoglobulus	Psi_DN71407_c3_g1_i6.p1	-	-	-	-	-	-	-	-	-	-	-	-	-	-	-	-	-
OG0013798	P.simillimum|S.pseudoglobulus	Psi_DN7146_c0_g1_i1.p1	-	hypothetical protein D915_01899 [Fasciola hepatica]	-	-	-	-	-	-	-	-	-	-	-	-	-	-	-
OG0005605	P.simillimum|S.pseudoglobulus	Psi_DN71476_c0_g1_i7.p1	-	-	-	-	-	-	-	-	-	-	-	-	-	-	-	-	-
OG0013799	P.simillimum|S.pseudoglobulus	Psi_DN71508_c0_g1_i1.p1	-	-	-	-	-	-	-	-	-	-	-	-	-	-	-	-	-
OG0013800	P.simillimum|S.pseudoglobulus	Psi_DN71519_c0_g1_i1.p1	-	-	-	-	-	-	-	-	-	-	-	-	-	-	-	-	-
OG0011771	P.simillimum|S.pseudoglobulus	Psi_DN71574_c0_g3_i3.p1	FER1	yolk ferritin [Paragonimus westermani]	Ferritin-4, chloroplastic OS=Arabidopsis thaliana OX=3702 GN=FER4 PE=2 SV=1	Ferritin	GO:0000003,GO:0000041,GO:0000302,GO:0003006,GO:0003674,GO:0005488,GO:0005506,GO:0005515,GO:0005575,GO:0005622,GO:0005623,GO:0005737,GO:0005739,GO:0006810,GO:0006811,GO:0006812,GO:0006826,GO:0006873,GO:0006875,GO:0006879,GO:0006880,GO:0006950,GO:0006979,GO:0007275,GO:0008150,GO:0008152,GO:0009266,GO:0009409,GO:0009507,GO:0009532,GO:0009534,GO:0009535,GO:0009536,GO:0009570,GO:0009579,GO:0009605,GO:…	1.16.3.2	ko:K00522	ko04216,ko04217,ko04978,map04216,map04217,map04978	-	-	-	ko00000,ko00001,ko01000,ko04147	-	-	-	37KU9@33090,3G7TB@35493,COG1528@1,KOG2332@2759	P
OG0011772	P.simillimum|S.pseudoglobulus	Psi_DN71575_c0_g1_i2.p1	-	hypothetical protein Smp_109300 [Schistosoma mansoni] CCD80058.1 hypothetical protein Smp_109300 [Schistosoma mansoni]	-	-	-	-	-	-	-	-	-	-	-	-	-	-	-
OG0011773	P.simillimum|S.pseudoglobulus	Psi_DN71594_c0_g1_i1.p1	-	hypothetical protein D915_07739 [Fasciola hepatica]	-	-	-	-	-	-	-	-	-	-	-	-	-	-	-
OG0013801	P.simillimum|S.pseudoglobulus	Psi_DN71600_c1_g2_i2.p1	-	-	-	-	-	-	-	-	-	-	-	-	-	-	-	-	-
OG0011656	P.simillimum|S.pseudoglobulus	Psi_DN71609_c0_g2_i1.p1	-	-	-	-	-	-	-	-	-	-	-	-	-	-	-	-	-
OG0013802	P.simillimum|S.pseudoglobulus	Psi_DN71611_c3_g5_i1.p1	-	-	-	-	-	-	-	-	-	-	-	-	-	-	-	-	-
OG0013803	P.simillimum|S.pseudoglobulus	Psi_DN71614_c0_g2_i2.p1	-	-	-	-	-	-	-	-	-	-	-	-	-	-	-	-	-
OG0013804	P.simillimum|S.pseudoglobulus	Psi_DN71650_c1_g1_i1.p1	-	-	-	-	-	-	-	-	-	-	-	-	-	-	-	-	-
OG0013805	P.simillimum|S.pseudoglobulus	Psi_DN71671_c0_g3_i1.p1	-	CASP protein [Fasciola hepatica]	-	CASP_C	-	-	-	-	-	-	-	-	-	-	-	-	-
OG0013806	P.simillimum|S.pseudoglobulus	Psi_DN71690_c0_g4_i1.p1	-	-	-	-	-	-	-	-	-	-	-	-	-	-	-	-	-
OG0006974	P.simillimum|S.pseudoglobulus	Psi_DN71736_c1_g1_i4.p1	-	-	-	-	-	-	-	-	-	-	-	-	-	-	-	-	-
OG0008370	P.simillimum|S.pseudoglobulus	Psi_DN71804_c0_g2_i2.p1	-	-	-	-	-	-	-	-	-	-	-	-	-	-	-	-	-
OG0008370	P.simillimum|S.pseudoglobulus	Psi_DN71804_c0_g4_i2.p1	-	-	-	-	-	-	-	-	-	-	-	-	-	-	-	-	-
OG0011774	P.simillimum|S.pseudoglobulus	Psi_DN71828_c1_g1_i8.p1	-	-	-	-	-	-	-	-	-	-	-	-	-	-	-	-	-
OG0010574	P.simillimum|S.pseudoglobulus	Psi_DN71828_c1_g3_i3.p1	-	-	-	CUB	-	-	-	-	-	-	-	-	-	-	-	-	-
OG0010602	P.simillimum|S.pseudoglobulus	Psi_DN71833_c3_g3_i1.p1	-	hypothetical protein T265_09495 [Opisthorchis viverrini] KER22416.1 hypothetical protein T265_09495 [Opisthorchis viverrini]	-	-	-	-	-	-	-	-	-	-	-	-	-	-	-
OG0010584	P.simillimum|S.pseudoglobulus	Psi_DN71836_c5_g3_i3.p1	-	pol, partial [Schistosoma mansoni]	-	-	-	-	-	-	-	-	-	-	-	-	-	39Y6T@33154,3BEGN@33208,3CZ7K@33213,48DPU@7711,49A9G@7742,KOG1075@1,KOG1075@2759	S
OG0013807	P.simillimum|S.pseudoglobulus	Psi_DN71842_c0_g2_i2.p1	-	-	-	-	-	-	-	-	-	-	-	-	-	-	-	-	-
OG0013808	P.simillimum|S.pseudoglobulus	Psi_DN71849_c0_g1_i6.p1	LONP1	hypothetical protein T265_11068 [Opisthorchis viverrini] KER20370.1 hypothetical protein T265_11068 [Opisthorchis viverrini]	Lon protease homolog, mitochondrial OS=Homo sapiens OX=9606 GN=LONP1 PE=1 SV=2	Lon_C|Lon_C	GO:0000002,GO:0000166,GO:0001018,GO:0001067,GO:0001666,GO:0003674,GO:0003676,GO:0003677,GO:0003697,GO:0003723,GO:0003727,GO:0003824,GO:0004175,GO:0004176,GO:0004252,GO:0005488,GO:0005515,GO:0005524,GO:0005575,GO:0005622,GO:0005623,GO:0005634,GO:0005654,GO:0005737,GO:0005739,GO:0005759,GO:0005777,GO:0005829,GO:0006139,GO:0006259,GO:0006508,GO:0006515,GO:0006725,GO:0006807,GO:0006950,GO:0006979,GO:…	3.4.21.53	ko:K08675	-	-	-	-	ko00000,ko01000,ko01002,ko03029	-	-	-	38CF0@33154,3BDSD@33208,3CW90@33213,COG0466@1,KOG2004@2759	O
OG0006255	P.simillimum|S.pseudoglobulus	Psi_DN71887_c0_g1_i2.p1	-	craniofacial development protein 2-like [Anoplophora glabripennis]	-	Exo_endo_phos	-	-	-	-	-	-	-	-	-	-	-	39TZY@33154,3BI15@33208,3E41I@33213,KOG1075@1,KOG1075@2759	S
OG0011775	P.simillimum|S.pseudoglobulus	Psi_DN71891_c0_g4_i1.p1	-	-	-	-	-	-	-	-	-	-	-	-	-	-	-	-	-
OG0010578	P.simillimum|S.pseudoglobulus	Psi_DN71910_c7_g1_i4.p1	-	hypothetical protein TcasGA2_TC009733 [Tribolium castaneum]	-	RVT_1	-	-	-	-	-	-	-	-	-	-	-	-	-
OG0013809	P.simillimum|S.pseudoglobulus	Psi_DN71911_c2_g1_i12.p1	-	-	-	-	-	-	-	-	-	-	-	-	-	-	-	-	-
OG0013810	P.simillimum|S.pseudoglobulus	Psi_DN71928_c0_g7_i1.p1	-	-	-	-	-	-	-	-	-	-	-	-	-	-	-	-	-
OG0006974	P.simillimum|S.pseudoglobulus	Psi_DN71939_c0_g1_i20.p1	-	-	-	-	-	-	-	-	-	-	-	-	-	-	-	-	-
OG0013811	P.simillimum|S.pseudoglobulus	Psi_DN71959_c1_g1_i3.p1	-	-	-	-	-	-	-	-	-	-	-	-	-	-	-	-	-
OG0013812	P.simillimum|S.pseudoglobulus	Psi_DN71966_c1_g1_i1.p1	-	-	-	-	-	-	-	-	-	-	-	-	-	-	-	-	-
OG0013813	P.simillimum|S.pseudoglobulus	Psi_DN71973_c0_g4_i1.p2	-	-	-	-	-	-	-	-	-	-	-	-	-	-	-	-	-
OG0010603	P.simillimum|S.pseudoglobulus	Psi_DN71985_c5_g3_i5.p1	-	-	-	-	-	-	-	-	-	-	-	-	-	-	-	-	-
OG0011776	P.simillimum|S.pseudoglobulus	Psi_DN71991_c0_g4_i2.p1	-	-	-	-	-	-	-	-	-	-	-	-	-	-	-	-	-
OG0009087	P.simillimum|S.pseudoglobulus	Psi_DN72002_c7_g1_i5.p1	-	-	-	-	-	-	-	-	-	-	-	-	-	-	-	-	-
OG0013814	P.simillimum|S.pseudoglobulus	Psi_DN72059_c1_g7_i1.p1	-	-	-	-	-	-	-	-	-	-	-	-	-	-	-	-	-
OG0013815	P.simillimum|S.pseudoglobulus	Psi_DN72089_c0_g2_i1.p1	-	-	-	-	-	-	-	-	-	-	-	-	-	-	-	-	-
OG0011777	P.simillimum|S.pseudoglobulus	Psi_DN72100_c1_g1_i5.p1	ZYX	Paxillin, partial [Orchesella cincta]	Filamin-binding LIM protein 1 OS=Bos taurus OX=9913 GN=FBLIM1 PE=2 SV=1	LIM|LIM|LIM	GO:0001725,GO:0002376,GO:0003674,GO:0005488,GO:0005515,GO:0005575,GO:0005622,GO:0005623,GO:0005634,GO:0005737,GO:0005829,GO:0005856,GO:0005911,GO:0005912,GO:0005913,GO:0005924,GO:0005925,GO:0006950,GO:0006952,GO:0006955,GO:0006996,GO:0007010,GO:0007015,GO:0007154,GO:0007155,GO:0007160,GO:0007165,GO:0007166,GO:0007167,GO:0007178,GO:0007179,GO:0007229,GO:0007267,GO:0008092,GO:0008150,GO:0009719,GO:…	-	ko:K06273,ko:K12792	ko04510,ko04621,map04510,map04621	-	-	-	ko00000,ko00001	-	-	-	39VD7@33154,3BJEX@33208,3D1EP@33213,486UF@7711,494H1@7742,KOG1701@2759,KOG1704@1	T
OG0011777	P.simillimum|S.pseudoglobulus	Psi_DN72100_c1_g2_i2.p1	ZYX	zinc finger protein [Macleaya cordata]	LIM domain-containing protein WLIM2b OS=Arabidopsis thaliana OX=3702 GN=WLIM2B PE=1 SV=1	LIM|LIM|LIM	GO:0001725,GO:0002376,GO:0005575,GO:0005622,GO:0005623,GO:0005634,GO:0005737,GO:0005829,GO:0005856,GO:0005911,GO:0005912,GO:0005913,GO:0005924,GO:0005925,GO:0006950,GO:0006952,GO:0006955,GO:0006996,GO:0007010,GO:0007015,GO:0007154,GO:0007155,GO:0007160,GO:0007165,GO:0007166,GO:0007167,GO:0007178,GO:0007179,GO:0007229,GO:0007267,GO:0008150,GO:0009719,GO:0009987,GO:0010033,GO:0015629,GO:0016043,GO:…	-	ko:K06273	ko04510,map04510	-	-	-	ko00000,ko00001	-	-	-	34WFV@311790,39VD7@33154,3BJEX@33208,3D1EP@33213,3J6HX@40674,486UF@7711,494H1@7742,KOG1701@2759,KOG1704@1	T
OG0013816	P.simillimum|S.pseudoglobulus	Psi_DN72136_c2_g2_i1.p1	-	-	-	-	-	-	-	-	-	-	-	-	-	-	-	-	-
OG0013817	P.simillimum|S.pseudoglobulus	Psi_DN72144_c0_g4_i1.p1	-	-	-	-	-	-	-	-	-	-	-	-	-	-	-	-	-
OG0013818	P.simillimum|S.pseudoglobulus	Psi_DN72164_c1_g2_i5.p1	-	endonuclease-reverse transcriptase [Apostichopus japonicus]	-	-	-	-	-	-	-	-	-	-	-	-	-	39TZY@33154,3BI15@33208,3CYKV@33213,KOG1075@1,KOG1075@2759	J
OG0013819	P.simillimum|S.pseudoglobulus	Psi_DN72197_c2_g1_i5.p2	-	-	-	-	-	-	-	-	-	-	-	-	-	-	-	-	-
OG0010601	P.simillimum|S.pseudoglobulus	Psi_DN72228_c0_g1_i2.p1	CUBN	PREDICTED: cubilin [Callorhinchus milii]	Tolloid-like protein 1 OS=Mus musculus OX=10090 GN=Tll1 PE=1 SV=1	CUB	GO:0000323,GO:0001701,GO:0001894,GO:0003674,GO:0005215,GO:0005488,GO:0005515,GO:0005575,GO:0005576,GO:0005615,GO:0005622,GO:0005623,GO:0005737,GO:0005764,GO:0005768,GO:0005773,GO:0005775,GO:0005783,GO:0005794,GO:0005798,GO:0005829,GO:0005886,GO:0005903,GO:0005905,GO:0006629,GO:0006725,GO:0006766,GO:0006767,GO:0006775,GO:0006807,GO:0006810,GO:0006897,GO:0006898,GO:0007154,GO:0007165,GO:0007275,GO:…	-	ko:K14616	ko04977,map04977	-	-	-	ko00000,ko00001,ko04147	-	-	-	3949K@33154,3BGFY@33208,3CUBZ@33213,48A9K@7711,48V7Q@7742,49ZX5@7898,KOG4292@1,KOG4292@2759	T
OG0010601	P.simillimum|S.pseudoglobulus	Psi_DN72228_c0_g4_i1.p1	nas-39	hypothetical protein B7P43_G09286 [Cryptotermes secundus]	Cubilin OS=Canis lupus familiaris OX=9615 GN=CUBN PE=1 SV=1	CUB|CUB	GO:0003674,GO:0003824,GO:0006508,GO:0006807,GO:0008150,GO:0008152,GO:0008233,GO:0008237,GO:0016787,GO:0019538,GO:0043170,GO:0044238,GO:0070011,GO:0071704,GO:0140096,GO:1901564	3.4.24.21	ko:K08076,ko:K09608,ko:K13046	-	-	-	-	ko00000,ko01000,ko01002	-	-	-	1KU1Z@119089,38H9H@33154,3BFXI@33208,3CRSI@33213,40CBR@6231,KOG3714@1,KOG3714@2759	O
OG0013820	P.simillimum|S.pseudoglobulus	Psi_DN72264_c0_g4_i2.p2	-	-	-	-	-	-	-	-	-	-	-	-	-	-	-	-	-
OG0013821	P.simillimum|S.pseudoglobulus	Psi_DN72282_c0_g1_i1.p1	-	hypothetical protein D915_10507 [Fasciola hepatica]	-	-	-	-	-	-	-	-	-	-	-	-	-	-	-
OG0011750	P.simillimum|S.pseudoglobulus	Psi_DN72301_c0_g3_i5.p1	-	uncharacterized protein LOC111036701 [Myzus persicae]	-	HTH_Tnp_Tc5	-	-	-	-	-	-	-	-	-	-	-	38DQS@33154,3BK20@33208,KOG3105@1,KOG3105@2759	S
OG0011778	P.simillimum|S.pseudoglobulus	Psi_DN72303_c2_g2_i8.p1	-	-	-	-	-	-	-	-	-	-	-	-	-	-	-	-	-
OG0013822	P.simillimum|S.pseudoglobulus	Psi_DN72329_c0_g6_i1.p1	-	-	-	-	-	-	-	-	-	-	-	-	-	-	-	-	-
OG0013823	P.simillimum|S.pseudoglobulus	Psi_DN72356_c0_g1_i7.p1	-	MULTISPECIES: DNA methylase N-4 [Variovorax]	Modification methylase MthZI OS=Methanothermobacter thermautotrophicus OX=145262 GN=mthZIM PE=1 SV=1	N6_N4_Mtase	-	-	-	-	-	-	-	-	-	-	-	1R7CK@1224,COG0553@1,COG0553@2,COG0863@1,COG0863@2	KL
OG0013824	P.simillimum|S.pseudoglobulus	Psi_DN72431_c1_g3_i1.p1	-	-	-	-	-	-	-	-	-	-	-	-	-	-	-	-	-
OG0013825	P.simillimum|S.pseudoglobulus	Psi_DN72476_c0_g5_i1.p1	-	-	-	-	-	-	-	-	-	-	-	-	-	-	-	-	-
OG0011779	P.simillimum|S.pseudoglobulus	Psi_DN72502_c0_g1_i1.p1	-	-	-	-	-	-	-	-	-	-	-	-	-	-	-	-	-
OG0011780	P.simillimum|S.pseudoglobulus	Psi_DN72560_c0_g2_i1.p1	SEPT7	hypothetical protein D915_14147 [Fasciola hepatica]	Protein peanut OS=Drosophila melanogaster OX=7227 GN=pnut PE=1 SV=2	Septin	GO:0000003,GO:0000166,GO:0000278,GO:0000281,GO:0000902,GO:0000904,GO:0000910,GO:0000912,GO:0000915,GO:0001725,GO:0001882,GO:0001883,GO:0003674,GO:0003779,GO:0003824,GO:0003924,GO:0005198,GO:0005488,GO:0005515,GO:0005525,GO:0005575,GO:0005576,GO:0005622,GO:0005623,GO:0005634,GO:0005737,GO:0005829,GO:0005856,GO:0005886,GO:0005929,GO:0005930,GO:0005938,GO:0005940,GO:0006915,GO:0006996,GO:0007010,GO:…	-	ko:K16944	-	-	-	-	ko00000,ko04131,ko04147,ko04812	-	-	-	38BV0@33154,3B9J1@33208,3CTCI@33213,COG5019@1,KOG2655@2759	DZ
OG0013826	P.simillimum|S.pseudoglobulus	Psi_DN72583_c2_g1_i1.p1	-	-	-	-	-	-	-	-	-	-	-	-	-	-	-	-	-
OG0013827	P.simillimum|S.pseudoglobulus	Psi_DN72601_c0_g2_i1.p1	-	hypothetical protein [Beihai barnacle virus 4] APG76883.1 hypothetical protein [Beihai barnacle virus 4]	Replicase polyprotein OS=Acute bee paralysis virus (strain Rothamsted) OX=1217067 GN=ORF1 PE=3 SV=1	RNA_helicase|Peptidase_C3|RdRP_1|Rhv|Nepo_coat	-	-	-	-	-	-	-	-	-	-	-	-	-
OG0013828	P.simillimum|S.pseudoglobulus	Psi_DN72645_c0_g4_i1.p1	-	-	-	-	-	-	-	-	-	-	-	-	-	-	-	-	-
OG0011781	P.simillimum|S.pseudoglobulus	Psi_DN72668_c1_g3_i6.p1	-	-	-	-	-	-	-	-	-	-	-	-	-	-	-	-	-
OG0013829	P.simillimum|S.pseudoglobulus	Psi_DN72683_c2_g1_i1.p1	-	hypothetical protein D915_07740, partial [Fasciola hepatica]	-	-	-	-	-	-	-	-	-	-	-	-	-	-	-
OG0013830	P.simillimum|S.pseudoglobulus	Psi_DN72689_c0_g6_i1.p1	-	-	-	-	-	-	-	-	-	-	-	-	-	-	-	-	-
OG0008684	P.simillimum|S.pseudoglobulus	Psi_DN72754_c1_g3_i1.p1	-	hypothetical protein CSKR_8928s, partial [Clonorchis sinensis]	-	-	-	-	-	-	-	-	-	-	-	-	-	-	-
OG0013831	P.simillimum|S.pseudoglobulus	Psi_DN72765_c0_g2_i3.p1	-	hypothetical protein D915_08779 [Fasciola hepatica]	-	-	-	-	-	-	-	-	-	-	-	-	-	-	-
OG0011782	P.simillimum|S.pseudoglobulus	Psi_DN72770_c0_g4_i1.p1	-	-	-	-	-	-	-	-	-	-	-	-	-	-	-	-	-
OG0013832	P.simillimum|S.pseudoglobulus	Psi_DN72785_c0_g4_i1.p1	-	LOW QUALITY PROTEIN: uncharacterized protein LOC112554112 [Pomacea canaliculata]	-	-	-	-	-	-	-	-	-	-	-	-	-	2EFK4@1,2SKS0@2759,3AHXW@33154	-
OG0013833	P.simillimum|S.pseudoglobulus	Psi_DN72794_c0_g2_i1.p1	-	hypothetical protein D915_09386 [Fasciola hepatica]	-	-	-	-	-	-	-	-	-	-	-	-	-	-	-
OG0013834	P.simillimum|S.pseudoglobulus	Psi_DN72813_c1_g1_i1.p1	-	-	-	-	-	-	-	-	-	-	-	-	-	-	-	-	-
OG0013835	P.simillimum|S.pseudoglobulus	Psi_DN72813_c2_g2_i1.p1	-	-	-	-	-	-	-	-	-	-	-	-	-	-	-	-	-
OG0013836	P.simillimum|S.pseudoglobulus	Psi_DN72816_c1_g3_i1.p1	-	-	-	-	-	-	-	-	-	-	-	-	-	-	-	-	-
OG0013837	P.simillimum|S.pseudoglobulus	Psi_DN72818_c0_g4_i1.p1	-	hypothetical protein D915_13294 [Fasciola hepatica]	-	-	-	-	-	-	-	-	-	-	-	-	-	-	-
OG0013838	P.simillimum|S.pseudoglobulus	Psi_DN72820_c0_g2_i1.p1	-	-	-	-	-	-	-	-	-	-	-	-	-	-	-	-	-
OG0013839	P.simillimum|S.pseudoglobulus	Psi_DN72824_c0_g4_i1.p1	-	hypothetical protein T265_13816 [Opisthorchis viverrini] KER27328.1 hypothetical protein T265_13816 [Opisthorchis viverrini] OON23780.1 hypothetical protein X801_00301, partial [Opisthorchis viverrini]	Protein regulator of cytokinesis 1 OS=Homo sapiens OX=9606 GN=PRC1 PE=1 SV=2	MAP65_ASE1	GO:0000226,GO:0000278,GO:0000281,GO:0000910,GO:0000916,GO:0005575,GO:0005622,GO:0005623,GO:0005737,GO:0005819,GO:0005856,GO:0006996,GO:0007010,GO:0007017,GO:0007049,GO:0007051,GO:0007052,GO:0008150,GO:0009987,GO:0015630,GO:0016043,GO:0022402,GO:0030029,GO:0030036,GO:0030865,GO:0030866,GO:0031032,GO:0032506,GO:0036213,GO:0043226,GO:0043228,GO:0043229,GO:0043232,GO:0044422,GO:0044424,GO:0044430,GO:…	-	ko:K16732	-	-	-	-	ko00000,ko03036,ko04812	-	-	-	38H2K@33154,3BKEZ@33208,3CRHH@33213,KOG4302@1,KOG4302@2759	DZ
OG0013840	P.simillimum|S.pseudoglobulus	Psi_DN72836_c0_g1_i1.p1	-	-	-	-	-	-	-	-	-	-	-	-	-	-	-	-	-
OG0013841	P.simillimum|S.pseudoglobulus	Psi_DN72844_c2_g1_i4.p1	-	hypothetical protein D915_07518 [Fasciola hepatica]	-	-	-	-	-	-	-	-	-	-	-	-	-	-	-
OG0013842	P.simillimum|S.pseudoglobulus	Psi_DN72862_c0_g1_i1.p1	-	hypothetical protein D915_05994 [Fasciola hepatica]	-	-	-	-	-	-	-	-	-	-	-	-	-	-	-
OG0013843	P.simillimum|S.pseudoglobulus	Psi_DN72862_c2_g2_i1.p1	-	-	-	-	-	-	-	-	-	-	-	-	-	-	-	-	-
OG0013844	P.simillimum|S.pseudoglobulus	Psi_DN72884_c0_g2_i1.p1	-	hypothetical protein D915_12486, partial [Fasciola hepatica]	-	-	-	-	-	-	-	-	-	-	-	-	-	-	-
OG0009671	P.simillimum|S.pseudoglobulus	Psi_DN72886_c0_g3_i1.p1	-	kinase domain protein [Fasciola hepatica]	-	-	-	-	-	-	-	-	-	-	-	-	-	-	-
OG0009671	P.simillimum|S.pseudoglobulus	Psi_DN72886_c0_g5_i1.p1	-	kinase domain protein [Fasciola hepatica]	-	-	-	2.7.11.1	ko:K04702,ko:K08806,ko:K08807	ko04630,ko04933,ko05200,ko05206,ko05221,map04630,map04933,map05200,map05206,map05221	-	-	-	ko00000,ko00001,ko01000,ko01001	-	-	-	39SV1@33154,3B9IT@33208,3CUBN@33213,KOG0583@1,KOG0583@2759	T
OG0009671	P.simillimum|S.pseudoglobulus	Psi_DN72886_c0_g7_i1.p1	-	kinase domain protein [Fasciola hepatica]	-	-	-	-	-	-	-	-	-	-	-	-	-	-	-
OG0013845	P.simillimum|S.pseudoglobulus	Psi_DN72887_c3_g6_i1.p1	-	reverse transcriptase Mag-Sj, partial [Schistosoma japonicum]	-	-	-	-	-	-	-	-	-	-	-	-	-	-	-
OG0013846	P.simillimum|S.pseudoglobulus	Psi_DN72896_c0_g1_i1.p1	-	-	-	-	-	-	-	-	-	-	-	-	-	-	-	-	-
OG0013847	P.simillimum|S.pseudoglobulus	Psi_DN72965_c0_g1_i2.p1	-	-	-	-	-	-	-	-	-	-	-	-	-	-	-	-	-
OG0013848	P.simillimum|S.pseudoglobulus	Psi_DN72974_c0_g2_i2.p1	-	-	-	-	-	-	-	-	-	-	-	-	-	-	-	-	-
OG0011783	P.simillimum|S.pseudoglobulus	Psi_DN72991_c0_g1_i2.p1	-	-	-	-	-	-	-	-	-	-	-	-	-	-	-	-	-
OG0013849	P.simillimum|S.pseudoglobulus	Psi_DN73059_c1_g2_i2.p1	-	hypothetical protein TELCIR_23915, partial [Teladorsagia circumcincta]	-	DUF4817	-	-	-	-	-	-	-	-	-	-	-	2B1SQ@1,2S0B4@2759,3A90V@33154,3CPFZ@33208,3E5M0@33213,48S72@7711,49NPA@7742	-
OG0013850	P.simillimum|S.pseudoglobulus	Psi_DN73082_c0_g4_i1.p1	-	KH domain protein [Fasciola hepatica]	-	-	-	-	-	-	-	-	-	-	-	-	-	-	-
OG0013851	P.simillimum|S.pseudoglobulus	Psi_DN73084_c0_g4_i2.p1	-	-	-	-	-	-	-	-	-	-	-	-	-	-	-	-	-
OG0008098	P.simillimum|S.pseudoglobulus	Psi_DN73109_c0_g3_i1.p1	-	-	-	-	-	-	-	-	-	-	-	-	-	-	-	-	-
OG0011784	P.simillimum|S.pseudoglobulus	Psi_DN73109_c1_g1_i1.p1	-	-	-	-	-	-	-	-	-	-	-	-	-	-	-	-	-
OG0011784	P.simillimum|S.pseudoglobulus	Psi_DN73109_c1_g2_i4.p1	-	-	-	-	-	-	-	-	-	-	-	-	-	-	-	-	-
OG0013852	P.simillimum|S.pseudoglobulus	Psi_DN73116_c0_g1_i1.p1	-	hypothetical protein D915_01611 [Fasciola hepatica]	-	-	-	-	-	-	-	-	-	-	-	-	-	-	-
OG0013853	P.simillimum|S.pseudoglobulus	Psi_DN73116_c1_g1_i7.p1	-	-	-	-	-	-	-	-	-	-	-	-	-	-	-	-	-
OG0013854	P.simillimum|S.pseudoglobulus	Psi_DN73126_c1_g1_i1.p1	RNF20	hypothetical protein D915_09737, partial [Fasciola hepatica]	E3 ubiquitin-protein ligase Bre1 OS=Drosophila melanogaster OX=7227 GN=Bre1 PE=1 SV=2	-	GO:0000149,GO:0000151,GO:0000209,GO:0000785,GO:0000792,GO:0002039,GO:0003674,GO:0003676,GO:0003682,GO:0003712,GO:0003713,GO:0003723,GO:0003729,GO:0003730,GO:0003824,GO:0004842,GO:0005488,GO:0005515,GO:0005575,GO:0005622,GO:0005623,GO:0005634,GO:0005654,GO:0005694,GO:0005730,GO:0005737,GO:0005829,GO:0006325,GO:0006355,GO:0006464,GO:0006508,GO:0006511,GO:0006513,GO:0006629,GO:0006643,GO:0006664,GO:…	2.3.2.27	ko:K10696	-	-	-	-	ko00000,ko01000,ko04121	-	-	-	38CIM@33154,3BA0G@33208,3CS3M@33213,KOG0598@1,KOG0598@2759,KOG0978@1,KOG0978@2759	O
OG0013855	P.simillimum|S.pseudoglobulus	Psi_DN73127_c0_g4_i2.p1	-	hypothetical protein D915_08957 [Fasciola hepatica]	-	-	-	-	-	-	-	-	-	-	-	-	-	-	-
OG0008682	P.simillimum|S.pseudoglobulus	Psi_DN73147_c1_g1_i3.p1	-	-	-	-	-	-	-	-	-	-	-	-	-	-	-	-	-
OG0013856	P.simillimum|S.pseudoglobulus	Psi_DN73191_c1_g2_i1.p1	-	heat shock protein [Phenacoccus solenopsis]	Heat shock 70 kDa protein OS=Xenopus laevis OX=8355 PE=2 SV=1	HSP70	GO:0003674,GO:0005488,GO:0005515,GO:0005575,GO:0005622,GO:0005623,GO:0005737,GO:0005739,GO:0006457,GO:0006950,GO:0007275,GO:0007568,GO:0008150,GO:0008340,GO:0009605,GO:0009987,GO:0009991,GO:0010259,GO:0031667,GO:0032501,GO:0032502,GO:0042594,GO:0043226,GO:0043227,GO:0043229,GO:0043231,GO:0044424,GO:0044444,GO:0044464,GO:0048856,GO:0050896,GO:0051082	-	ko:K03283	ko03040,ko04010,ko04141,ko04144,ko04213,ko04612,ko04915,ko05134,ko05145,ko05162,ko05164,ko05169,map03040,map04010,map04141,map04144,map04213,map04612,map04915,map05134,map05145,map05162,map05164,map05169	M00353,M00355	-	-	ko00000,ko00001,ko00002,ko01009,ko03009,ko03029,ko03041,ko03051,ko03110,ko04131,ko04147,ko04516	1.A.33.1	-	-	38BSZ@33154,3BA18@33208,3D1HG@33213,3SQ8M@50557,42A8H@6656,4590A@7147,COG0443@1,KOG0101@2759	O
OG0013857	P.simillimum|S.pseudoglobulus	Psi_DN73246_c0_g4_i1.p2	-	-	-	-	-	-	-	-	-	-	-	-	-	-	-	-	-
OG0013858	P.simillimum|S.pseudoglobulus	Psi_DN73319_c0_g1_i1.p1	-	-	-	-	-	-	-	-	-	-	-	-	-	-	-	-	-
OG0013859	P.simillimum|S.pseudoglobulus	Psi_DN73338_c0_g1_i1.p1	-	high mobility group protein B2-like [Pomacea canaliculata]	High mobility group protein B3 OS=Gallus gallus OX=9031 GN=HMGB3 PE=2 SV=3	HMG_box_2|HMG_box_2	-	-	ko:K10802,ko:K11295,ko:K11296	ko03410,ko04140,ko04217,map03410,map04140,map04217	-	-	-	ko00000,ko00001,ko03036,ko03400,ko04147	-	-	-	3A6IH@33154,3BSUW@33208,3DAAR@33213,COG5648@1,KOG0381@2759	K
OG0013860	P.simillimum|S.pseudoglobulus	Psi_DN73344_c2_g4_i1.p1	-	zinc finger, C2H2 type [Fasciola hepatica]	-	-	-	-	-	-	-	-	-	-	-	-	-	-	-
OG0013861	P.simillimum|S.pseudoglobulus	Psi_DN73345_c0_g3_i5.p1	-	-	-	-	-	-	-	-	-	-	-	-	-	-	-	-	-
OG0013862	P.simillimum|S.pseudoglobulus	Psi_DN73402_c0_g3_i1.p1	MAK16	MAK16 protein homolog (SmMAK16), putative [Schistosoma mansoni] P46435.2 RecName: Full=Protein MAK16 homolog; AltName: Full=SmMAK16 AAF78225.1 MAK16-like protein [Schistosoma mansoni] CCD59267.1 MAK16 protein homolog (SmMAK16), putative [Schistosoma mansoni]	Protein MAK16 homolog OS=Schistosoma mansoni OX=6183 GN=MAK16 PE=1 SV=2	Mak16	GO:0000460,GO:0000470,GO:0005575,GO:0005622,GO:0005623,GO:0005634,GO:0005730,GO:0006139,GO:0006364,GO:0006396,GO:0006725,GO:0006807,GO:0008150,GO:0008152,GO:0009987,GO:0010467,GO:0016070,GO:0016072,GO:0022613,GO:0030684,GO:0030687,GO:0031974,GO:0031981,GO:0032991,GO:0034470,GO:0034641,GO:0034660,GO:0042254,GO:0042273,GO:0043170,GO:0043226,GO:0043227,GO:0043228,GO:0043229,GO:0043231,GO:0043232,GO:…	-	ko:K14831	-	-	-	-	ko00000,ko03009	-	-	-	38DJW@33154,3BEB9@33208,3CSIW@33213,COG5129@1,KOG3064@2759	A
OG0009669	P.simillimum|S.pseudoglobulus	Psi_DN73418_c2_g1_i5.p1	-	-	-	-	-	-	-	-	-	-	-	-	-	-	-	-	-
OG0013863	P.simillimum|S.pseudoglobulus	Psi_DN73423_c1_g1_i1.p1	-	-	-	-	-	-	-	-	-	-	-	-	-	-	-	-	-
OG0011785	P.simillimum|S.pseudoglobulus	Psi_DN73469_c1_g1_i1.p1	-	hypothetical protein D915_07005 [Fasciola hepatica]	-	-	-	-	-	-	-	-	-	-	-	-	-	-	-
OG0011785	P.simillimum|S.pseudoglobulus	Psi_DN73469_c1_g3_i1.p1	-	-	-	-	-	-	-	-	-	-	-	-	-	-	-	-	-
OG0013864	P.simillimum|S.pseudoglobulus	Psi_DN73472_c1_g7_i1.p1	-	-	-	-	-	-	-	-	-	-	-	-	-	-	-	-	-
OG0013865	P.simillimum|S.pseudoglobulus	Psi_DN73534_c1_g2_i1.p1	-	hypothetical protein T265_00684 [Opisthorchis viverrini] KER33359.1 hypothetical protein T265_00684 [Opisthorchis viverrini]	-	-	GO:0003674,GO:0005488,GO:0005543,GO:0005575,GO:0005622,GO:0005623,GO:0005737,GO:0005886,GO:0005905,GO:0006810,GO:0006897,GO:0006898,GO:0008150,GO:0008289,GO:0012505,GO:0016020,GO:0016192,GO:0035612,GO:0043167,GO:0043168,GO:0044424,GO:0044425,GO:0044464,GO:0044877,GO:0051179,GO:0051234,GO:0071944,GO:0072583,GO:0098657	-	ko:K20042	-	-	-	-	ko00000,ko04131	-	-	-	39G7W@33154,3BCH5@33208,3CVEE@33213,KOG2398@1,KOG2398@2759	D
OG0013866	P.simillimum|S.pseudoglobulus	Psi_DN73540_c1_g4_i8.p1	-	-	-	-	-	-	-	-	-	-	-	-	-	-	-	-	-
OG0013868	P.simillimum|S.pseudoglobulus	Psi_DN73572_c0_g2_i1.p1	-	-	-	-	-	-	-	-	-	-	-	-	-	-	-	-	-
OG0011786	P.simillimum|S.pseudoglobulus	Psi_DN73594_c0_g4_i1.p1	-	Fork head domain-containing protein crocodile [Clonorchis sinensis]	-	-	-	-	-	-	-	-	-	-	-	-	-	-	-
OG0009672	P.simillimum|S.pseudoglobulus	Psi_DN73596_c0_g1_i4.p1	-	-	-	-	-	-	-	-	-	-	-	-	-	-	-	-	-
OG0009672	P.simillimum|S.pseudoglobulus	Psi_DN73596_c0_g2_i1.p1	DLL3	Protein jagged-1b [Schistosoma haematobium] KGB35263.1 Protein jagged-1b [Schistosoma haematobium]	Protein crumbs homolog 1 OS=Homo sapiens OX=9606 GN=CRB1 PE=1 SV=2	DSL|EGF|EGF	GO:0001501,GO:0001701,GO:0001709,GO:0001756,GO:0003002,GO:0003674,GO:0005102,GO:0005112,GO:0005488,GO:0005515,GO:0005575,GO:0007154,GO:0007165,GO:0007166,GO:0007219,GO:0007275,GO:0007386,GO:0007389,GO:0007399,GO:0007417,GO:0007498,GO:0008150,GO:0008593,GO:0009653,GO:0009790,GO:0009792,GO:0009888,GO:0009952,GO:0009966,GO:0009968,GO:0009987,GO:0010646,GO:0010648,GO:0010720,GO:0010721,GO:0014013,GO:…	-	ko:K06051	ko01522,ko04330,ko04658,ko05200,ko05224,map01522,map04330,map04658,map05200,map05224	M00682	-	-	ko00000,ko00001,ko00002,ko04516	-	-	-	KOG1217@1,KOG1217@2759	O
OG0011749	P.simillimum|S.pseudoglobulus	Psi_DN73597_c1_g1_i15.p1	-	-	-	-	-	-	-	-	-	-	-	-	-	-	-	-	-
OG0013869	P.simillimum|S.pseudoglobulus	Psi_DN73597_c1_g2_i7.p1	-	-	-	-	-	-	-	-	-	-	-	-	-	-	-	-	-
OG0013870	P.simillimum|S.pseudoglobulus	Psi_DN73615_c1_g1_i23.p1	-	uncharacterized protein LOC113490913 [Athene cunicularia]	-	-	-	-	-	-	-	-	-	-	-	-	-	29KWR@1,2RU60@2759,35QQD@314146,38YK4@33154,3C6AB@33208,3DQ9P@33213,3JKVI@40674,48N01@7711,49IYR@7742,4Q8TG@9989	-
OG0011787	P.simillimum|S.pseudoglobulus	Psi_DN73616_c0_g2_i1.p1	-	-	-	-	-	-	-	-	-	-	-	-	-	-	-	-	-
OG0008369	P.simillimum|S.pseudoglobulus	Psi_DN73625_c3_g2_i6.p1	-	-	-	-	-	-	-	-	-	-	-	-	-	-	-	-	-
OG0013871	P.simillimum|S.pseudoglobulus	Psi_DN73626_c0_g4_i1.p1	-	hypothetical protein D915_06903 [Fasciola hepatica]	-	-	-	-	-	-	-	-	-	-	-	-	-	-	-
OG0013872	P.simillimum|S.pseudoglobulus	Psi_DN73646_c0_g3_i1.p1	SEC23A	Protein transport protein Sec23A [Clonorchis sinensis]	Protein transport protein Sec23B OS=Mus musculus OX=10090 GN=Sec23b PE=1 SV=1	zf-Sec23_Sec24|Sec23_trunk	GO:0000139,GO:0001501,GO:0002164,GO:0002165,GO:0002168,GO:0002376,GO:0002474,GO:0002478,GO:0002495,GO:0002504,GO:0003002,GO:0003330,GO:0003331,GO:0003400,GO:0003674,GO:0005096,GO:0005488,GO:0005575,GO:0005622,GO:0005623,GO:0005737,GO:0005783,GO:0005789,GO:0005794,GO:0005795,GO:0005798,GO:0005829,GO:0006810,GO:0006886,GO:0006888,GO:0006900,GO:0006901,GO:0006903,GO:0006996,GO:0007029,GO:0007030,GO:…	-	ko:K14006	ko04141,map04141	M00404	-	-	ko00000,ko00001,ko00002,ko04131	-	-	-	38B49@33154,3BDF4@33208,3CV03@33213,COG5047@1,KOG1986@2759	U
OG0009085	P.simillimum|S.pseudoglobulus	Psi_DN73686_c1_g1_i9.p1	-	calpain, partial [Schistosoma japonicum]	Calpain OS=Schistosoma mansoni OX=6183 PE=2 SV=1	Peptidase_C2|Calpain_III	-	-	ko:K08585	-	-	-	-	ko00000,ko01000,ko01002	-	-	-	3AES5@33154,3BYRD@33208,3DEIK@33213,KOG0045@1,KOG0045@2759	OT
OG0000640	P.simillimum|S.pseudoglobulus	Psi_DN73704_c1_g2_i1.p1	-	-	-	-	-	-	-	-	-	-	-	-	-	-	-	-	-
OG0013873	P.simillimum|S.pseudoglobulus	Psi_DN73720_c2_g4_i2.p1	PARG	hypothetical protein T265_09145 [Opisthorchis viverrini] KER22836.1 hypothetical protein T265_09145 [Opisthorchis viverrini] OON17350.1 poly glycohydrolase [Opisthorchis viverrini]	Poly(ADP-ribose) glycohydrolase OS=Drosophila melanogaster OX=7227 GN=Parg PE=1 SV=3	PARG_cat	GO:0000785,GO:0003674,GO:0003682,GO:0003824,GO:0004553,GO:0004649,GO:0005488,GO:0005575,GO:0005622,GO:0005623,GO:0005634,GO:0005654,GO:0005694,GO:0005737,GO:0005739,GO:0005759,GO:0005829,GO:0005975,GO:0006139,GO:0006163,GO:0006282,GO:0006325,GO:0006342,GO:0006355,GO:0006725,GO:0006753,GO:0006793,GO:0006796,GO:0006807,GO:0006950,GO:0006974,GO:0006996,GO:0006997,GO:0008104,GO:0008150,GO:0008152,GO:…	3.2.1.143	ko:K07759	-	-	-	-	ko00000,ko01000	-	-	-	38BTH@33154,3BBSY@33208,3CS88@33213,KOG2064@1,KOG2064@2759	T
OG0013874	P.simillimum|S.pseudoglobulus	Psi_DN73721_c0_g2_i1.p1	-	kinase domain protein [Fasciola hepatica]	-	-	-	-	-	-	-	-	-	-	-	-	-	-	-
OG0013875	P.simillimum|S.pseudoglobulus	Psi_DN73746_c0_g1_i1.p1	-	-	-	-	-	-	-	-	-	-	-	-	-	-	-	-	-
OG0013876	P.simillimum|S.pseudoglobulus	Psi_DN73746_c0_g3_i1.p1	-	hypothetical protein T265_01203 [Opisthorchis viverrini] KER32713.1 hypothetical protein T265_01203 [Opisthorchis viverrini]	-	-	-	-	-	-	-	-	-	-	-	-	-	-	-
OG0013877	P.simillimum|S.pseudoglobulus	Psi_DN73761_c2_g4_i1.p1	-	-	-	-	-	-	-	-	-	-	-	-	-	-	-	-	-
OG0013878	P.simillimum|S.pseudoglobulus	Psi_DN73764_c1_g6_i1.p1	-	hypothetical protein D915_07706 [Fasciola hepatica]	-	-	-	-	-	-	-	-	-	-	-	-	-	-	-
OG0009090	P.simillimum|S.pseudoglobulus	Psi_DN73767_c1_g1_i5.p1	-	-	-	-	-	-	-	-	-	-	-	-	-	-	-	-	-
OG0013879	P.simillimum|S.pseudoglobulus	Psi_DN73781_c2_g3_i1.p1	-	hypothetical protein CSKR_10479s [Clonorchis sinensis]	-	-	-	-	-	-	-	-	-	-	-	-	-	-	-
OG0011760	P.simillimum|S.pseudoglobulus	Psi_DN73794_c2_g1_i4.p1	-	-	-	-	-	-	-	-	-	-	-	-	-	-	-	-	-
OG0009083	P.simillimum|S.pseudoglobulus	Psi_DN73812_c1_g6_i3.p1	DPYS	dihydropyrimidinase [Fasciola hepatica]	Dihydropyrimidinase-related protein 3 OS=Homo sapiens OX=9606 GN=DPYSL3 PE=1 SV=1	Amidohydro_3	GO:0001505,GO:0002054,GO:0002058,GO:0002059,GO:0002061,GO:0003008,GO:0003674,GO:0003824,GO:0004157,GO:0005488,GO:0005515,GO:0005575,GO:0005622,GO:0005623,GO:0005634,GO:0005737,GO:0005829,GO:0006082,GO:0006139,GO:0006206,GO:0006207,GO:0006208,GO:0006210,GO:0006212,GO:0006213,GO:0006520,GO:0006725,GO:0006807,GO:0007154,GO:0007165,GO:0007264,GO:0007265,GO:0007610,GO:0007611,GO:0007613,GO:0008144,GO:…	3.5.2.2	ko:K01464,ko:K07528	ko00240,ko00410,ko00770,ko00983,ko01100,ko04360,map00240,map00410,map00770,map00983,map01100,map04360	M00046	R02269,R03055,R08227	RC00632,RC00680	ko00000,ko00001,ko00002,ko01000,ko04147	-	-	-	38E62@33154,3B9YN@33208,3CV8R@33213,COG0044@1,KOG2584@2759	F
OG0013880	P.simillimum|S.pseudoglobulus	Psi_DN73831_c2_g2_i1.p1	-	-	-	-	-	-	-	-	-	-	-	-	-	-	-	-	-
OG0011788	P.simillimum|S.pseudoglobulus	Psi_DN73833_c2_g1_i1.p1	-	hypothetical protein CSKR_8112s [Clonorchis sinensis]	-	-	-	-	-	-	-	-	-	-	-	-	-	-	-
OG0010604	P.simillimum|S.pseudoglobulus	Psi_DN73837_c2_g2_i1.p1	-	Core-2/I-Branching enzyme [Fasciola hepatica]	-	-	-	-	-	-	-	-	-	-	-	-	-	-	-
OG0010604	P.simillimum|S.pseudoglobulus	Psi_DN73837_c2_g4_i1.p1	-	-	-	-	-	-	-	-	-	-	-	-	-	-	-	-	-
OG0013881	P.simillimum|S.pseudoglobulus	Psi_DN73871_c1_g4_i1.p1	-	-	-	-	-	-	-	-	-	-	-	-	-	-	-	-	-
OG0013882	P.simillimum|S.pseudoglobulus	Psi_DN73879_c0_g2_i2.p1	-	-	-	-	-	-	-	-	-	-	-	-	-	-	-	-	-
OG0013883	P.simillimum|S.pseudoglobulus	Psi_DN73883_c0_g1_i1.p1	-	-	-	-	-	-	-	-	-	-	-	-	-	-	-	-	-
OG0011789	P.simillimum|S.pseudoglobulus	Psi_DN73902_c0_g1_i1.p1	-	Metastasis suppressor protein 1 [Clonorchis sinensis]	-	-	-	-	-	-	-	-	-	-	-	-	-	-	-
OG0011790	P.simillimum|S.pseudoglobulus	Psi_DN73902_c0_g4_i1.p2	-	hypothetical protein D915_05725 [Fasciola hepatica]	-	-	-	-	-	-	-	-	-	-	-	-	-	-	-
OG0013884	P.simillimum|S.pseudoglobulus	Psi_DN73956_c0_g2_i1.p1	-	immunoglobulin I-set domain protein [Fasciola hepatica]	-	-	-	-	-	-	-	-	-	-	-	-	-	-	-
OG0013885	P.simillimum|S.pseudoglobulus	Psi_DN73974_c1_g4_i8.p1	-	-	-	-	-	-	-	-	-	-	-	-	-	-	-	-	-
OG0008095	P.simillimum|S.pseudoglobulus	Psi_DN73979_c3_g1_i2.p1	-	cubilin-like [Eurytemora affinis]	-	CUB|CUB	-	-	-	-	-	-	-	-	-	-	-	-	-
OG0013886	P.simillimum|S.pseudoglobulus	Psi_DN73987_c1_g3_i1.p1	-	-	-	-	-	-	-	-	-	-	-	-	-	-	-	-	-
OG0011724	P.simillimum|S.pseudoglobulus	Psi_DN73993_c0_g1_i1.p1	-	-	-	-	-	-	-	-	-	-	-	-	-	-	-	-	-
OG0013887	P.simillimum|S.pseudoglobulus	Psi_DN74009_c0_g4_i1.p1	-	putative sugar transporter [Schistosoma mansoni] CCD79006.1 putative sugar transporter [Schistosoma mansoni]	-	HAP1_N	-	1.1.1.287,4.2.1.36	ko:K01705,ko:K08197,ko:K16461,ko:K17818	ko00040,ko00300,ko01100,ko01120,ko01130,ko01210,ko01230,map00040,map00300,map01100,map01120,map01130,map01210,map01230	M00030,M00433	R04371,R07143,R07144	RC00102,RC00618	br01601,ko00000,ko00001,ko00002,ko01000,ko02000,ko03036	2.A.1.16	-	-	KOG0254@1,KOG0254@2759	U
OG0013888	P.simillimum|S.pseudoglobulus	Psi_DN74054_c1_g3_i1.p1	-	cyclic nucleotide-binding domain protein [Fasciola hepatica]	-	-	GO:0000302,GO:0001558,GO:0002164,GO:0003008,GO:0003674,GO:0003824,GO:0004672,GO:0004674,GO:0004690,GO:0004692,GO:0005102,GO:0005488,GO:0005515,GO:0005575,GO:0005622,GO:0005623,GO:0005634,GO:0005737,GO:0005829,GO:0006464,GO:0006468,GO:0006793,GO:0006796,GO:0006807,GO:0006935,GO:0006950,GO:0006979,GO:0007154,GO:0007165,GO:0007166,GO:0007167,GO:0007169,GO:0007275,GO:0007525,GO:0007526,GO:0007568,GO:…	2.7.11.12	ko:K07376	ko04022,ko04270,ko04540,ko04611,ko04713,ko04714,ko04730,ko04740,ko04923,ko04970,map04022,map04270,map04540,map04611,map04713,map04714,map04730,map04740,map04923,map04970	M00694	-	-	ko00000,ko00001,ko00002,ko01000,ko01001	-	-	-	3AH8Y@33154,3BA35@33208,3CRYY@33213,COG0664@1,KOG0614@2759	T
OG0011791	P.simillimum|S.pseudoglobulus	Psi_DN74062_c0_g1_i2.p1	FZD5	Frizzled/Smoothened family membrane region [Fasciola hepatica]	Frizzled-8 OS=Xenopus laevis OX=8355 GN=fzd8 PE=1 SV=1	Frizzled	GO:0000003,GO:0000122,GO:0000578,GO:0000902,GO:0000904,GO:0001525,GO:0001540,GO:0001568,GO:0001654,GO:0001701,GO:0001763,GO:0001775,GO:0001817,GO:0001819,GO:0001890,GO:0001892,GO:0001932,GO:0001934,GO:0001944,GO:0002009,GO:0002164,GO:0002165,GO:0002168,GO:0002237,GO:0002376,GO:0002520,GO:0002521,GO:0002682,GO:0002684,GO:0002697,GO:0002699,GO:0002700,GO:0002702,GO:0002703,GO:0002705,GO:0002706,GO:…	-	ko:K02375	ko04150,ko04310,ko04390,ko04550,ko04916,ko04934,ko05165,ko05166,ko05200,ko05205,ko05217,ko05224,ko05225,ko05226,map04150,map04310,map04390,map04550,map04916,map04934,map05165,map05166,map05200,map05205,map05217,map05224,map05225,map05226	M00677	-	-	ko00000,ko00001,ko00002,ko04030	-	-	-	38C7N@33154,3BBTS@33208,3CRBX@33213,KOG3577@1,KOG3577@2759	T
OG0013889	P.simillimum|S.pseudoglobulus	Psi_DN74079_c2_g3_i1.p1	-	-	-	-	-	-	-	-	-	-	-	-	-	-	-	-	-
OG0009093	P.simillimum|S.pseudoglobulus	Psi_DN74106_c1_g2_i2.p1	-	hypothetical protein D915_07962, partial [Fasciola hepatica]	-	-	-	-	-	-	-	-	-	-	-	-	-	-	-
OG0011691	P.simillimum|S.pseudoglobulus	Psi_DN74115_c2_g2_i6.p1	-	hypothetical protein CLF_103481 [Clonorchis sinensis]	-	-	-	-	-	-	-	-	-	-	-	-	-	-	-
OG0013890	P.simillimum|S.pseudoglobulus	Psi_DN74121_c1_g1_i4.p1	TXNRD1	thioredoxin-glutathione reductase 1 [Fasciola gigantica]	Thioredoxin reductase 1, cytoplasmic OS=Homo sapiens OX=9606 GN=TXNRD1 PE=1 SV=3	Pyr_redox_dim	GO:0000003,GO:0000302,GO:0000305,GO:0001650,GO:0001704,GO:0001707,GO:0001887,GO:0001890,GO:0003006,GO:0003674,GO:0003824,GO:0004791,GO:0005488,GO:0005515,GO:0005575,GO:0005622,GO:0005623,GO:0005634,GO:0005654,GO:0005730,GO:0005737,GO:0005739,GO:0005783,GO:0005829,GO:0006082,GO:0006139,GO:0006518,GO:0006520,GO:0006575,GO:0006725,GO:0006732,GO:0006733,GO:0006739,GO:0006749,GO:0006753,GO:0006790,GO:…	1.8.1.9	ko:K22182	ko00450,ko05200,ko05225,map00450,map05200,map05225	-	R03596,R09372	RC02518,RC02873	ko00000,ko00001,ko01000	-	-	-	38BHT@33154,3BBN5@33208,3CS3G@33213,COG0695@1,COG1249@1,KOG1752@2759,KOG4716@2759	C
OG0013891	P.simillimum|S.pseudoglobulus	Psi_DN74121_c1_g4_i1.p2	TXNRD1	thioredoxin-glutathione reductase [Fasciola hepatica]	Thioredoxin reductase 1, cytoplasmic OS=Pongo abelii OX=9601 GN=TXNRD1 PE=2 SV=3	Pyr_redox_2	GO:0000003,GO:0000302,GO:0000305,GO:0001650,GO:0001704,GO:0001707,GO:0001887,GO:0001890,GO:0003006,GO:0003674,GO:0003824,GO:0004791,GO:0005488,GO:0005515,GO:0005575,GO:0005622,GO:0005623,GO:0005634,GO:0005654,GO:0005730,GO:0005737,GO:0005739,GO:0005783,GO:0005829,GO:0006082,GO:0006139,GO:0006518,GO:0006520,GO:0006575,GO:0006725,GO:0006732,GO:0006733,GO:0006739,GO:0006749,GO:0006753,GO:0006790,GO:…	1.8.1.9	ko:K22182	ko00450,ko05200,ko05225,map00450,map05200,map05225	-	R03596,R09372	RC02518,RC02873	ko00000,ko00001,ko01000	-	-	-	38BHT@33154,3BBN5@33208,3CS3G@33213,COG0695@1,COG1249@1,KOG1752@2759,KOG4716@2759	C
OG0013892	P.simillimum|S.pseudoglobulus	Psi_DN74158_c1_g1_i1.p1	-	-	-	-	-	-	-	-	-	-	-	-	-	-	-	-	-
OG0013893	P.simillimum|S.pseudoglobulus	Psi_DN74168_c1_g1_i1.p1	-	hypothetical protein D915_04511 [Fasciola hepatica]	-	-	-	-	-	-	-	-	-	-	-	-	-	-	-
OG0011775	P.simillimum|S.pseudoglobulus	Psi_DN74171_c1_g1_i2.p1	-	-	-	-	-	-	-	-	-	-	-	-	-	-	-	-	-
OG0013894	P.simillimum|S.pseudoglobulus	Psi_DN74181_c4_g5_i1.p1	-	-	-	-	-	-	-	-	-	-	-	-	-	-	-	-	-
OG0010605	P.simillimum|S.pseudoglobulus	Psi_DN74187_c1_g2_i2.p1	CDC25A	M-phase inducer phosphatase 1-A [Clonorchis sinensis]	M-phase inducer phosphatase OS=Schizosaccharomyces pombe (strain 972 / ATCC 24843) OX=284812 GN=cdc25 PE=1 SV=2	-	GO:0000003,GO:0000079,GO:0000082,GO:0000086,GO:0000212,GO:0000226,GO:0000278,GO:0000280,GO:0000922,GO:0001556,GO:0001932,GO:0001934,GO:0002009,GO:0002165,GO:0003006,GO:0003674,GO:0003824,GO:0004721,GO:0004725,GO:0005488,GO:0005515,GO:0005575,GO:0005622,GO:0005623,GO:0005634,GO:0005654,GO:0005694,GO:0005737,GO:0005813,GO:0005815,GO:0005819,GO:0005829,GO:0005856,GO:0006464,GO:0006468,GO:0006470,GO:…	3.1.3.48	ko:K05866,ko:K05867,ko:K06645,ko:K16723	ko04010,ko04110,ko04114,ko04218,ko04914,ko05206,map04010,map04110,map04114,map04218,map04914,map05206	M00691,M00693	-	-	ko00000,ko00001,ko00002,ko01000,ko01009,ko03036,ko03400	-	-	-	38GCJ@33154,3BIJY@33208,3E4BM@33213,COG5105@1,KOG3772@2759	D
OG0013895	P.simillimum|S.pseudoglobulus	Psi_DN74189_c1_g4_i1.p1	-	-	-	-	-	-	-	-	-	-	-	-	-	-	-	-	-
OG0013896	P.simillimum|S.pseudoglobulus	Psi_DN74195_c5_g6_i1.p1	-	-	-	-	-	-	-	-	-	-	-	-	-	-	-	-	-
OG0013897	P.simillimum|S.pseudoglobulus	Psi_DN74223_c1_g2_i1.p1	CNOT1	CCR4-Not complex component, Not1 [Fasciola hepatica]	CCR4-NOT transcription complex subunit 1 OS=Xenopus tropicalis OX=8364 GN=cnot1 PE=2 SV=1	Not1	GO:0000003,GO:0000075,GO:0000077,GO:0000122,GO:0000175,GO:0000226,GO:0000278,GO:0000288,GO:0000289,GO:0000932,GO:0000956,GO:0001701,GO:0001824,GO:0001825,GO:0001829,GO:0002064,GO:0002065,GO:0002066,GO:0002119,GO:0002164,GO:0003006,GO:0003674,GO:0003824,GO:0004518,GO:0004527,GO:0004532,GO:0004535,GO:0004540,GO:0005102,GO:0005198,GO:0005488,GO:0005515,GO:0005575,GO:0005622,GO:0005623,GO:0005737,GO:…	-	ko:K12604	ko03018,map03018	-	-	-	ko00000,ko00001,ko03019	-	-	-	38EGY@33154,3BGGB@33208,3D0C2@33213,COG5103@1,KOG1831@2759	K
OG0010603	P.simillimum|S.pseudoglobulus	Psi_DN74235_c1_g1_i12.p1	-	-	-	-	-	-	-	-	-	-	-	-	-	-	-	-	-
OG0010569	P.simillimum|S.pseudoglobulus	Psi_DN74246_c0_g1_i1.p1	-	-	-	-	-	-	-	-	-	-	-	-	-	-	-	-	-
OG0010569	P.simillimum|S.pseudoglobulus	Psi_DN74246_c0_g3_i1.p1	-	hypothetical protein D915_07648 [Fasciola hepatica]	-	-	-	-	-	-	-	-	-	-	-	-	-	-	-
OG0013898	P.simillimum|S.pseudoglobulus	Psi_DN74247_c0_g1_i2.p1	-	-	-	-	-	-	-	-	-	-	-	-	-	-	-	-	-
OG0013899	P.simillimum|S.pseudoglobulus	Psi_DN74248_c2_g1_i1.p1	-	solute carrier family 26 (sulfate anion transporter) member 6 [Clonorchis sinensis]	Pendrin OS=Homo sapiens OX=9606 GN=SLC26A4 PE=1 SV=1	Sulfate_transp	GO:0003674,GO:0005215,GO:0005216,GO:0005253,GO:0005254,GO:0005310,GO:0005342,GO:0005452,GO:0005575,GO:0005623,GO:0005886,GO:0005887,GO:0006810,GO:0006811,GO:0006812,GO:0006816,GO:0006820,GO:0006821,GO:0006835,GO:0006855,GO:0006873,GO:0006885,GO:0008028,GO:0008150,GO:0008272,GO:0008324,GO:0008509,GO:0008514,GO:0009987,GO:0015075,GO:0015085,GO:0015103,GO:0015106,GO:0015108,GO:0015116,GO:0015238,GO:…	-	ko:K14453,ko:K14701,ko:K14703	-	-	-	-	ko00000,ko02000	2.A.53.2,2.A.53.2.1,2.A.53.2.5,2.A.53.2.9	-	-	38EAT@33154,3BAAN@33208,3CUG2@33213,480EA@7711,COG0659@1,KOG0236@2759	P
OG0009673	P.simillimum|S.pseudoglobulus	Psi_DN74249_c4_g3_i2.p1	-	hypothetical protein D915_01901 [Fasciola hepatica]	-	-	-	-	-	-	-	-	-	-	-	-	-	-	-
OG0013900	P.simillimum|S.pseudoglobulus	Psi_DN74258_c1_g4_i1.p1	-	-	-	-	-	-	-	-	-	-	-	-	-	-	-	-	-
OG0013901	P.simillimum|S.pseudoglobulus	Psi_DN74275_c1_g1_i1.p1	-	-	-	-	-	-	-	-	-	-	-	-	-	-	-	-	-
OG0013902	P.simillimum|S.pseudoglobulus	Psi_DN74276_c1_g1_i2.p1	-	-	-	-	-	-	-	-	-	-	-	-	-	-	-	-	-
OG0008372	P.simillimum|S.pseudoglobulus	Psi_DN74281_c1_g1_i3.p1	-	-	-	-	-	-	-	-	-	-	-	-	-	-	-	-	-
OG0013903	P.simillimum|S.pseudoglobulus	Psi_DN74282_c1_g3_i1.p1	-	GYF domain protein [Fasciola hepatica]	-	-	-	-	-	-	-	-	-	-	-	-	-	-	-
OG0007343	P.simillimum|S.pseudoglobulus	Psi_DN74293_c4_g1_i6.p1	-	-	-	-	-	-	-	-	-	-	-	-	-	-	-	-	-
OG0007343	P.simillimum|S.pseudoglobulus	Psi_DN74293_c4_g3_i1.p1	-	-	-	-	-	-	-	-	-	-	-	-	-	-	-	-	-
OG0013904	P.simillimum|S.pseudoglobulus	Psi_DN74300_c1_g1_i1.p1	-	-	-	-	-	-	-	-	-	-	-	-	-	-	-	-	-
OG0013905	P.simillimum|S.pseudoglobulus	Psi_DN74312_c2_g3_i1.p2	-	-	-	-	-	-	-	-	-	-	-	-	-	-	-	-	-
OG0000318	P.simillimum|S.pseudoglobulus	Psi_DN74315_c1_g1_i2.p1	-	-	-	-	-	-	-	-	-	-	-	-	-	-	-	-	-
OG0013906	P.simillimum|S.pseudoglobulus	Psi_DN74320_c2_g1_i1.p1	MED15	hypothetical protein C0Q70_06987 [Pomacea canaliculata]	Mediator of RNA polymerase II transcription subunit 15 OS=Aedes aegypti OX=7159 GN=MED15 PE=3 SV=1	Med15	GO:0000003,GO:0002064,GO:0002065,GO:0002066,GO:0003006,GO:0003674,GO:0003712,GO:0005575,GO:0005622,GO:0005623,GO:0005634,GO:0005654,GO:0006139,GO:0006351,GO:0006366,GO:0006725,GO:0006807,GO:0007276,GO:0007281,GO:0007292,GO:0008150,GO:0008152,GO:0009058,GO:0009059,GO:0009888,GO:0009889,GO:0009987,GO:0010467,GO:0010556,GO:0016070,GO:0016592,GO:0018130,GO:0019219,GO:0019222,GO:0019438,GO:0019953,GO:…	-	ko:K15157	-	-	-	-	ko00000,ko03021	-	-	-	39RNT@33154,3BFG5@33208,3CT47@33213,3SGSA@50557,41YC6@6656,KOG4274@1,KOG4274@2759	K
OG0013907	P.simillimum|S.pseudoglobulus	Psi_DN74344_c2_g5_i1.p1	-	hypothetical protein D915_06502 [Fasciola hepatica]	-	-	-	-	-	-	-	-	-	-	-	-	-	-	-
OG0013908	P.simillimum|S.pseudoglobulus	Psi_DN74353_c1_g1_i1.p1	-	-	-	Myosin_tail_1	-	-	-	-	-	-	-	-	-	-	-	-	-
OG0011792	P.simillimum|S.pseudoglobulus	Psi_DN74354_c1_g1_i2.p1	-	hypothetical protein T265_01727 [Opisthorchis viverrini] KER32103.1 hypothetical protein T265_01727 [Opisthorchis viverrini]	MAP kinase-activating death domain protein OS=Caenorhabditis elegans OX=6239 GN=aex-3 PE=1 SV=1	-	-	-	-	-	-	-	-	-	-	-	-	-	-
OG0013909	P.simillimum|S.pseudoglobulus	Psi_DN74379_c2_g1_i13.p1	-	-	-	-	-	-	-	-	-	-	-	-	-	-	-	-	-
OG0008371	P.simillimum|S.pseudoglobulus	Psi_DN74379_c3_g1_i12.p1	-	-	-	-	-	-	-	-	-	-	-	-	-	-	-	-	-
OG0011793	P.simillimum|S.pseudoglobulus	Psi_DN74383_c0_g2_i1.p1	-	-	-	-	-	-	-	-	-	-	-	-	-	-	-	-	-
OG0013910	P.simillimum|S.pseudoglobulus	Psi_DN74385_c1_g2_i2.p1	-	-	-	-	-	-	-	-	-	-	-	-	-	-	-	-	-
OG0013911	P.simillimum|S.pseudoglobulus	Psi_DN74386_c1_g1_i1.p1	-	RNA binding repeat protein, Pumilio-family, partial [Fasciola hepatica]	-	-	-	-	-	-	-	-	-	-	-	-	-	-	-
OG0013912	P.simillimum|S.pseudoglobulus	Psi_DN74387_c1_g6_i1.p1	-	-	-	-	-	-	-	-	-	-	-	-	-	-	-	-	-
OG0013913	P.simillimum|S.pseudoglobulus	Psi_DN74409_c2_g5_i1.p1	-	-	-	-	-	-	-	-	-	-	-	-	-	-	-	-	-
OG0013914	P.simillimum|S.pseudoglobulus	Psi_DN74414_c1_g1_i1.p1	MARK4	serine/threonine protein kinase [Clonorchis sinensis]	Serine/threonine-protein kinase MARK2 OS=Homo sapiens OX=9606 GN=MARK2 PE=1 SV=2	KA1	GO:0000166,GO:0000226,GO:0000930,GO:0001578,GO:0003674,GO:0003824,GO:0004672,GO:0004674,GO:0005488,GO:0005515,GO:0005524,GO:0005575,GO:0005622,GO:0005623,GO:0005737,GO:0005813,GO:0005815,GO:0005829,GO:0005856,GO:0005874,GO:0005929,GO:0006464,GO:0006468,GO:0006793,GO:0006796,GO:0006807,GO:0006996,GO:0007010,GO:0007017,GO:0007275,GO:0007399,GO:0008017,GO:0008092,GO:0008144,GO:0008150,GO:0008152,GO:…	2.7.11.1	ko:K08798	-	-	-	-	ko00000,ko01000,ko01001,ko04812	-	-	-	39MBW@33154,3BII7@33208,3CRTI@33213,KOG0586@1,KOG0586@2759	T
OG0011794	P.simillimum|S.pseudoglobulus	Psi_DN74416_c3_g1_i7.p1	-	DnaK family protein [Opisthorchis viverrini]	97 kDa heat shock protein OS=Strongylocentrotus purpuratus OX=7668 PE=1 SV=2	HSP70	-	-	ko:K09485	ko04141,map04141	-	-	-	ko00000,ko00001,ko03110	-	-	-	38HTW@33154,3B9EM@33208,3CSN8@33213,3SGND@50557,41W3V@6656,4430F@7088,COG0443@1,KOG0103@2759	O
OG0000318	P.simillimum|S.pseudoglobulus	Psi_DN74423_c1_g1_i10.p1	-	-	-	-	-	-	-	-	-	-	-	-	-	-	-	-	-
OG0007503	P.simillimum|S.pseudoglobulus	Psi_DN74425_c2_g1_i8.p1	-	hypothetical protein Smp_109300 [Schistosoma mansoni] CCD80058.1 hypothetical protein Smp_109300 [Schistosoma mansoni]	Retrovirus-related Pol polyprotein from type-1 retrotransposable element R2 (Fragment) OS=Popillia japonica OX=7064 PE=3 SV=1	RVT_1|zf-C2H2	-	2.4.2.29	ko:K15407	-	-	R03789,R10209	RC00063	ko00000,ko01000,ko03016	-	-	-	39TZY@33154,3BI15@33208,3CYKV@33213,3SQX5@50557,420TT@6656,449FF@7088,KOG1075@1,KOG1075@2759	J
OG0006255	P.simillimum|S.pseudoglobulus	Psi_DN74535_c1_g2_i1.p1	-	craniofacial development protein 2-like [Bombyx mori]	-	Exo_endo_phos_2	-	-	-	-	-	-	-	-	-	-	-	3AMJI@33154,3BZUQ@33208,3DG46@33213,3SR39@50557,422D1@6656,KOG1075@1,KOG1075@2759	S
OG0006255	P.simillimum|S.pseudoglobulus	Psi_DN74535_c2_g4_i1.p1	-	craniofacial development protein 2-like, partial [Solenopsis invicta]	Craniofacial development protein 2 OS=Bos taurus OX=9913 GN=CFDP2 PE=1 SV=2	Exo_endo_phos	-	-	-	-	-	-	-	-	-	-	-	38HBH@33154,3BKM4@33208,3D66I@33213,3SMZ9@50557,4220K@6656,KOG1075@1,KOG1075@2759	S
OG0010597	P.simillimum|S.pseudoglobulus	Psi_DN74539_c2_g1_i1.p3	-	-	-	-	-	-	-	-	-	-	-	-	-	-	-	-	-
OG0013915	P.simillimum|S.pseudoglobulus	Psi_DN74565_c0_g1_i4.p1	MTA1	hypothetical protein T265_03747 [Opisthorchis viverrini] KER29732.1 hypothetical protein T265_03747 [Opisthorchis viverrini]	Metastasis-associated protein MTA1 OS=Homo sapiens OX=9606 GN=MTA1 PE=1 SV=2	MTA_R1	GO:0000003,GO:0000118,GO:0000122,GO:0000228,GO:0000785,GO:0000790,GO:0000976,GO:0000977,GO:0000978,GO:0000980,GO:0000981,GO:0000987,GO:0000988,GO:0000989,GO:0001012,GO:0001047,GO:0001067,GO:0001085,GO:0001103,GO:0001158,GO:0003674,GO:0003676,GO:0003677,GO:0003690,GO:0003700,GO:0003712,GO:0003713,GO:0003714,GO:0003824,GO:0004407,GO:0005488,GO:0005515,GO:0005575,GO:0005622,GO:0005623,GO:0005634,GO:…	-	ko:K11660,ko:K18596	-	-	-	-	ko00000,ko03036,ko04812	-	-	-	38DA2@33154,3BCJ9@33208,3CRCW@33213,KOG3554@1,KOG3554@2759	K
OG0011795	P.simillimum|S.pseudoglobulus	Psi_DN74593_c2_g1_i1.p1	-	hypothetical protein D915_10735, partial [Fasciola hepatica]	-	-	-	-	-	-	-	-	-	-	-	-	-	-	-
OG0013916	P.simillimum|S.pseudoglobulus	Psi_DN74609_c3_g1_i1.p1	-	alpha-2-macroglobulin-like protein [Littorina littorea]	-	NTR	-	-	-	-	-	-	-	-	-	-	-	-	-
OG0013917	P.simillimum|S.pseudoglobulus	Psi_DN74610_c1_g3_i1.p1	PIK3C2A	hypothetical protein D915_03651 [Fasciola hepatica]	-	-	GO:0002119,GO:0002164,GO:0003008,GO:0003012,GO:0003013,GO:0003018,GO:0003674,GO:0003824,GO:0005488,GO:0005515,GO:0005543,GO:0005575,GO:0005622,GO:0005623,GO:0005634,GO:0005654,GO:0005737,GO:0005768,GO:0005829,GO:0005886,GO:0005942,GO:0006629,GO:0006644,GO:0006650,GO:0006661,GO:0006793,GO:0006796,GO:0006810,GO:0006887,GO:0006897,GO:0006909,GO:0006914,GO:0006928,GO:0006936,GO:0006939,GO:0006950,GO:…	2.7.1.154	ko:K00923	ko00562,ko01100,ko04070,map00562,map01100,map04070	-	R03362,R05795	RC00002,RC00078	ko00000,ko00001,ko01000	-	-	-	38HFP@33154,3B9QS@33208,3CW2B@33213,COG5032@1,KOG0905@2759	T
OG0011796	P.simillimum|S.pseudoglobulus	Psi_DN74631_c0_g1_i1.p1	-	hypothetical protein D915_12899 [Fasciola hepatica]	-	-	-	-	-	-	-	-	-	-	-	-	-	-	-
OG0013918	P.simillimum|S.pseudoglobulus	Psi_DN74650_c3_g4_i1.p1	-	-	-	-	-	-	-	-	-	-	-	-	-	-	-	-	-
OG0011649	P.simillimum|S.pseudoglobulus	Psi_DN74653_c2_g2_i2.p1	MVP	major Vault Protein repeat-containing domain protein, partial [Fasciola hepatica]	Major vault protein OS=Strongylocentrotus purpuratus OX=7668 GN=MVP PE=1 SV=1	Vault_3|MVP_shoulder	GO:0001654,GO:0001775,GO:0001932,GO:0001933,GO:0002252,GO:0002263,GO:0002274,GO:0002275,GO:0002283,GO:0002366,GO:0002376,GO:0002443,GO:0002444,GO:0002446,GO:0003674,GO:0005488,GO:0005515,GO:0005575,GO:0005576,GO:0005622,GO:0005623,GO:0005634,GO:0005737,GO:0005829,GO:0005856,GO:0006469,GO:0006807,GO:0006810,GO:0006887,GO:0006950,GO:0006955,GO:0007154,GO:0007165,GO:0007166,GO:0007167,GO:0007169,GO:…	-	ko:K17266	-	-	-	-	ko00000,ko04147	-	-	-	2CM9A@1,2QPP0@2759,38CDF@33154,3BGGD@33208,3CRH0@33213	Z
OG0013919	P.simillimum|S.pseudoglobulus	Psi_DN74655_c0_g1_i1.p1	-	hypothetical protein D915_11041 [Fasciola hepatica]	-	-	-	-	-	-	-	-	-	-	-	-	-	-	-
OG0011680	P.simillimum|S.pseudoglobulus	Psi_DN74657_c1_g3_i2.p1	-	Alpha N-terminal protein methyltransferase 1 [Clonorchis sinensis]	-	-	-	-	-	-	-	-	-	-	-	-	-	-	-
OG0010587	P.simillimum|S.pseudoglobulus	Psi_DN74665_c1_g1_i2.p2	-	-	-	-	-	-	-	-	-	-	-	-	-	-	-	-	-
OG0013920	P.simillimum|S.pseudoglobulus	Psi_DN74673_c0_g1_i1.p1	-	-	-	-	-	-	-	-	-	-	-	-	-	-	-	-	-
OG0008367	P.simillimum|S.pseudoglobulus	Psi_DN74676_c5_g1_i11.p1	-	hypothetical protein T265_13940 [Opisthorchis viverrini] KER26777.1 hypothetical protein T265_13940 [Opisthorchis viverrini]	Protein FAR1-RELATED SEQUENCE 5 OS=Arabidopsis thaliana OX=3702 GN=FRS5 PE=1 SV=1	MULE	-	-	ko:K17604	-	-	-	-	ko00000,ko01009	-	-	-	2CNE1@1,2QVJ3@2759,39SZA@33154	S
OG0009669	P.simillimum|S.pseudoglobulus	Psi_DN74680_c2_g2_i3.p1	-	-	-	-	-	-	-	-	-	-	-	-	-	-	-	-	-
OG0013921	P.simillimum|S.pseudoglobulus	Psi_DN74680_c3_g1_i3.p1	-	-	-	-	-	-	-	-	-	-	-	-	-	-	-	-	-
OG0000318	P.simillimum|S.pseudoglobulus	Psi_DN74682_c0_g1_i3.p1	-	-	-	-	-	-	-	-	-	-	-	-	-	-	-	-	-
OG0008681	P.simillimum|S.pseudoglobulus	Psi_DN74685_c1_g2_i1.p1	-	hypothetical protein D915_02187 [Fasciola hepatica]	-	-	-	-	-	-	-	-	-	-	-	-	-	-	-
OG0008681	P.simillimum|S.pseudoglobulus	Psi_DN74685_c1_g4_i1.p1	-	-	-	-	-	-	-	-	-	-	-	-	-	-	-	-	-
OG0006255	P.simillimum|S.pseudoglobulus	Psi_DN74701_c2_g3_i4.p1	-	PREDICTED: uncharacterized protein LOC106713431 [Papilio machaon]	-	Exo_endo_phos_2	-	-	-	-	-	-	-	-	-	-	-	KOG1075@1,KOG1075@2759	E
OG0007679	P.simillimum|S.pseudoglobulus	Psi_DN74701_c3_g1_i10.p1	-	hypothetical protein [Tropicibacter sp. LMIT003]	Putative COX1/OXI3 intron 2 protein OS=Saccharomyces cerevisiae (strain ATCC 204508 / S288c) OX=559292 GN=AI2 PE=4 SV=2	RVT_1	-	-	ko:K04257	ko04740,map04740	-	-	-	ko00000,ko00001,ko04030	-	-	-	39TZY@33154,3BI15@33208,3CYKV@33213,487I3@7711,4962T@7742,4CKCN@8459,KOG1075@1,KOG1075@2759	S
OG0013922	P.simillimum|S.pseudoglobulus	Psi_DN74726_c0_g1_i1.p1	-	-	-	-	-	-	-	-	-	-	-	-	-	-	-	-	-
OG0013923	P.simillimum|S.pseudoglobulus	Psi_DN74727_c0_g2_i2.p1	-	-	-	-	-	-	-	-	-	-	-	-	-	-	-	-	-
OG0008684	P.simillimum|S.pseudoglobulus	Psi_DN74745_c8_g2_i10.p1	-	hypothetical protein T265_10008 [Opisthorchis viverrini] KER21729.1 hypothetical protein T265_10008 [Opisthorchis viverrini]	-	-	-	-	-	-	-	-	-	-	-	-	-	-	-
OG0011781	P.simillimum|S.pseudoglobulus	Psi_DN74759_c0_g2_i1.p1	-	-	-	-	-	-	-	-	-	-	-	-	-	-	-	-	-
OG0013924	P.simillimum|S.pseudoglobulus	Psi_DN74787_c0_g1_i1.p2	-	-	-	Collagen	-	-	-	-	-	-	-	-	-	-	-	-	-
OG0008368	P.simillimum|S.pseudoglobulus	Psi_DN74790_c1_g1_i1.p1	-	-	-	-	-	-	-	-	-	-	-	-	-	-	-	-	-
OG0011797	P.simillimum|S.pseudoglobulus	Psi_DN74813_c3_g1_i1.p1	-	hypothetical protein D915_11644 [Fasciola hepatica]	-	Spectrin	-	-	ko:K10382	-	-	-	-	ko00000,ko04812	-	-	-	38EE9@33154,3BA4T@33208,3CRBY@33213,COG5069@1,KOG0516@2759	Z
OG0006974	P.simillimum|S.pseudoglobulus	Psi_DN74820_c1_g2_i5.p1	-	-	-	-	-	-	-	-	-	-	-	-	-	-	-	-	-
OG0011798	P.simillimum|S.pseudoglobulus	Psi_DN74850_c1_g1_i1.p1	-	phage minor structural protein [Fasciola hepatica]	-	-	-	-	-	-	-	-	-	-	-	-	-	-	-
OG0013925	P.simillimum|S.pseudoglobulus	Psi_DN74856_c2_g2_i2.p1	-	-	-	-	-	-	-	-	-	-	-	-	-	-	-	-	-
OG0008368	P.simillimum|S.pseudoglobulus	Psi_DN74864_c9_g1_i11.p1	-	LOW QUALITY PROTEIN: uncharacterized protein LOC109910441 [Rhincodon typus]	Histone H3.3C OS=Cairina moschata OX=8855 GN=H3F3C PE=3 SV=2	-	-	-	ko:K11253	ko05034,ko05202,ko05322,map05034,map05202,map05322	-	-	-	ko00000,ko00001,ko03036,ko04147	-	-	-	39ZTV@33154,3BPDH@33208,3D6BK@33213,48E1W@7711,COG2036@1,KOG1745@2759	B
OG0013926	P.simillimum|S.pseudoglobulus	Psi_DN74868_c0_g1_i1.p1	-	-	-	-	-	-	-	-	-	-	-	-	-	-	-	-	-
OG0011799	P.simillimum|S.pseudoglobulus	Psi_DN74876_c2_g1_i1.p1	-	hypothetical protein D915_03597 [Fasciola hepatica]	-	-	-	-	ko:K21853	-	-	-	-	ko00000,ko04131	-	-	-	38C96@33154,3BA61@33208,3CR5D@33213,KOG1997@1,KOG1997@2759	T
OG0010580	P.simillimum|S.pseudoglobulus	Psi_DN74878_c11_g1_i7.p1	-	hypothetical protein Csp_D29540 [Curvibacter putative symbiont of Hydra magnipapillata]	Uncharacterized protein ORF91 OS=Phalaenopsis aphrodite subsp. formosana OX=308872 PE=4 SV=1	-	-	-	-	-	-	-	-	-	-	-	-	1MZ6J@1224,2B9ZZ@1,323DM@2	S
OG0013927	P.simillimum|S.pseudoglobulus	Psi_DN74896_c8_g2_i3.p1	-	-	-	-	-	-	-	-	-	-	-	-	-	-	-	-	-
OG0007343	P.simillimum|S.pseudoglobulus	Psi_DN74918_c8_g1_i6.p1	-	-	-	-	-	-	-	-	-	-	-	-	-	-	-	-	-
OG0011697	P.simillimum|S.pseudoglobulus	Psi_DN74919_c0_g2_i1.p1	-	-	-	-	-	-	-	-	-	-	-	-	-	-	-	-	-
OG0009669	P.simillimum|S.pseudoglobulus	Psi_DN74924_c2_g4_i1.p1	-	-	-	-	-	-	-	-	-	-	-	-	-	-	-	-	-
OG0011701	P.simillimum|S.pseudoglobulus	Psi_DN74930_c2_g1_i1.p1	-	-	-	-	-	-	-	-	-	-	-	-	-	-	-	-	-
OG0000318	P.simillimum|S.pseudoglobulus	Psi_DN74937_c2_g1_i1.p2	-	uncharacterized protein LOC105203730 isoform X1 [Solenopsis invicta]	-	DUF4806	-	-	-	-	-	-	-	-	-	-	-	-	-
OG0008685	P.simillimum|S.pseudoglobulus	Psi_DN74989_c3_g1_i13.p1	-	unnamed protein product [Schistosoma mansoni] CCD58313.1 unnamed protein product [Schistosoma mansoni]	-	-	-	-	-	-	-	-	-	-	-	-	-	-	-
OG0008685	P.simillimum|S.pseudoglobulus	Psi_DN74989_c5_g1_i1.p1	-	unnamed protein product [Schistosoma mansoni] CCD58313.1 unnamed protein product [Schistosoma mansoni]	-	-	-	-	-	-	-	-	-	-	-	-	-	-	-
OG0013928	P.simillimum|S.pseudoglobulus	Psi_DN75020_c0_g1_i1.p2	-	IS110 family transposase [Betaproteobacteria bacterium RIFCSPLOWO2_12_FULL_64_23]	-	Transposase_20	-	-	ko:K07486	-	-	-	-	ko00000	-	-	-	1QYJU@1224,2U1TU@28211,COG3547@1,COG3547@2	L
OG0013929	P.simillimum|S.pseudoglobulus	Psi_DN75123_c0_g1_i1.p1	-	Hydrocephalus-inducing -like protein, partial [Clonorchis sinensis]	Hydrocephalus-inducing protein OS=Mus musculus OX=10090 GN=Hydin PE=1 SV=2	-	-	-	ko:K17570	-	-	-	-	ko00000,ko01009	-	-	-	28HT9@1,2QTDZ@2759,38DHD@33154,3BP3J@33208,3D2RC@33213,3JA1R@40674,48C1Z@7711,499P5@7742	S
OG0013930	P.simillimum|S.pseudoglobulus	Psi_DN75140_c0_g1_i1.p1	RPL18	hypothetical protein [Paramecium tetraurelia strain d4-2] CAK73810.1 unnamed protein product [Paramecium tetraurelia]	60S ribosomal protein L18 OS=Tetrahymena thermophila OX=5911 GN=RPL18 PE=1 SV=1	Ribosomal_L18	GO:0002181,GO:0003674,GO:0003676,GO:0003723,GO:0003729,GO:0003735,GO:0005198,GO:0005488,GO:0005575,GO:0005622,GO:0005623,GO:0005737,GO:0005773,GO:0005774,GO:0005829,GO:0005840,GO:0005886,GO:0005911,GO:0006412,GO:0006518,GO:0006807,GO:0008150,GO:0008152,GO:0009058,GO:0009059,GO:0009506,GO:0009507,GO:0009536,GO:0009987,GO:0010467,GO:0015934,GO:0016020,GO:0019538,GO:0022625,GO:0022626,GO:0030054,GO:…	-	ko:K02883,ko:K18749,ko:K21442	ko03010,map03010	M00177,M00179	-	-	br01610,ko00000,ko00001,ko00002,ko03011,ko03019,ko04131	-	-	-	3ZE08@5878,COG1727@1,KOG1714@2759	J
OG0013931	P.simillimum|S.pseudoglobulus	Psi_DN75237_c0_g1_i1.p2	-	DUF1738 domain-containing protein [Curvibacter gracilis]	-	-	-	-	-	-	-	-	-	-	-	-	-	-	-
OG0009081	P.simillimum|S.pseudoglobulus	Psi_DN75336_c0_g1_i1.p1	-	integrase core domain protein [Fasciola hepatica]	-	Asp_protease	-	-	-	-	-	-	-	-	-	-	-	-	-
OG0009080	P.simillimum|S.pseudoglobulus	Psi_DN75387_c0_g1_i1.p1	C1QL4	complement C1q-like protein 2 [Pomacea canaliculata] PVD23793.1 hypothetical protein C0Q70_17067 [Pomacea canaliculata]	Complement C1q-like protein 2 OS=Homo sapiens OX=9606 GN=C1QL2 PE=2 SV=2	C1q	GO:0001932,GO:0001933,GO:0003674,GO:0005488,GO:0005515,GO:0005575,GO:0005576,GO:0005615,GO:0008150,GO:0008285,GO:0009892,GO:0009966,GO:0009968,GO:0010563,GO:0010605,GO:0010646,GO:0010648,GO:0019220,GO:0019222,GO:0023051,GO:0023057,GO:0031323,GO:0031324,GO:0031399,GO:0031400,GO:0032268,GO:0032269,GO:0042127,GO:0042325,GO:0042326,GO:0042802,GO:0043408,GO:0043409,GO:0044421,GO:0045595,GO:0045596,GO:…	-	-	-	-	-	-	-	-	-	-	28K69@1,2QSVI@2759,39RVC@33154,3BI5E@33208,3CT5W@33213,47ZVA@7711,48XM1@7742,49Z1R@7898	S
OG0013932	P.simillimum|S.pseudoglobulus	Psi_DN75458_c0_g1_i1.p1	-	-	-	-	-	-	-	-	-	-	-	-	-	-	-	-	-
OG0013933	P.simillimum|S.pseudoglobulus	Psi_DN75670_c0_g1_i1.p1	-	hypothetical protein C0Q70_07662 [Pomacea canaliculata]	-	-	-	-	-	-	-	-	-	-	-	-	-	-	-
OG0008366	P.simillimum|S.pseudoglobulus	Psi_DN7569_c0_g1_i1.p1	-	-	-	-	-	-	-	-	-	-	-	-	-	-	-	-	-
OG0013934	P.simillimum|S.pseudoglobulus	Psi_DN75752_c0_g1_i1.p2	-	IS110 family transposase [Variovorax sp. WS11] PSL78943.1 IS110 family transposase [Variovorax sp. WS11]	-	DEDD_Tnp_IS110	-	-	ko:K07486	-	-	-	-	ko00000	-	-	-	1QYJU@1224,2U1TU@28211,COG3547@1,COG3547@2	L
OG0010570	P.simillimum|S.pseudoglobulus	Psi_DN75875_c0_g1_i1.p2	-	UNKNOWN [Stylonychia lemnae]	-	-	-	-	-	-	-	-	-	-	-	-	-	-	-
OG0008372	P.simillimum|S.pseudoglobulus	Psi_DN76047_c0_g1_i1.p1	-	-	-	-	-	-	-	-	-	-	-	-	-	-	-	-	-
OG0010556	P.simillimum|S.pseudoglobulus	Psi_DN76099_c0_g1_i1.p1	-	uncharacterized protein LOC112575401 [Pomacea canaliculata]	-	-	-	-	-	-	-	-	-	-	-	-	-	39TZY@33154,3BI15@33208,3CYKV@33213,KOG1075@1,KOG1075@2759	J
OG0013935	P.simillimum|S.pseudoglobulus	Psi_DN76160_c0_g1_i1.p1	BZW2	PREDICTED: basic leucine zipper and W2 domain-containing protein 1-like [Aplysia californica]	Basic leucine zipper and W2 domain-containing protein 1 OS=Gallus gallus OX=9031 GN=BZW1 PE=2 SV=1	-	GO:0000003,GO:0000902,GO:0000904,GO:0002064,GO:0002065,GO:0002066,GO:0003006,GO:0003008,GO:0003674,GO:0005488,GO:0005515,GO:0005575,GO:0005622,GO:0005623,GO:0005737,GO:0006417,GO:0006928,GO:0006935,GO:0007275,GO:0007276,GO:0007281,GO:0007292,GO:0007399,GO:0007409,GO:0007411,GO:0007610,GO:0007611,GO:0007613,GO:0007616,GO:0008037,GO:0008038,GO:0008150,GO:0009605,GO:0009636,GO:0009653,GO:0009888,GO:…	-	-	-	-	-	-	-	-	-	-	38DZM@33154,3BFWH@33208,3CTTS@33213,KOG2297@1,KOG2297@2759	J
OG0013936	P.simillimum|S.pseudoglobulus	Psi_DN76416_c0_g1_i1.p1	-	V-type proton ATPase subunit d 1-like [Pomacea canaliculata] PVD20388.1 hypothetical protein C0Q70_18542 [Pomacea canaliculata]	V-type proton ATPase subunit d 1 OS=Drosophila melanogaster OX=7227 GN=VhaAC39-1 PE=2 SV=1	vATP-synt_AC39	GO:0000220,GO:0000323,GO:0001763,GO:0002009,GO:0003674,GO:0003824,GO:0005215,GO:0005575,GO:0005622,GO:0005623,GO:0005737,GO:0005764,GO:0005765,GO:0005768,GO:0005769,GO:0005773,GO:0005774,GO:0005886,GO:0006810,GO:0006811,GO:0006812,GO:0006873,GO:0006875,GO:0006879,GO:0006885,GO:0007034,GO:0007035,GO:0007275,GO:0007424,GO:0007430,GO:0008150,GO:0008324,GO:0008553,GO:0008593,GO:0009628,GO:0009653,GO:…	-	ko:K02146	ko00190,ko01100,ko04142,ko04145,ko04721,ko04966,ko05110,ko05120,ko05152,ko05203,ko05323,map00190,map01100,map04142,map04145,map04721,map04966,map05110,map05120,map05152,map05203,map05323	M00160	-	-	ko00000,ko00001,ko00002	3.A.2.2	-	-	38D4F@33154,3B9JM@33208,3CRP0@33213,3SI92@50557,41Y1J@6656,4518U@7147,COG1527@1,KOG2957@2759	C
OG0013937	P.simillimum|S.pseudoglobulus	Psi_DN76570_c0_g1_i1.p1	-	pathogenesis-related protein PR-1 [Arabidopsis lyrata subsp. lyrata] EFH45915.1 hypothetical protein ARALYDRAFT_492242 [Arabidopsis lyrata subsp. lyrata]	Pathogenesis-related protein PRB1-2 OS=Hordeum vulgare OX=4513 PE=2 SV=1	CAP	-	-	ko:K20412	-	-	-	-	ko00000,ko04090	-	-	-	37Q7J@33090,3GBNN@35493,3HTVC@3699,COG2340@1,KOG3017@2759	S
OG0011800	P.simillimum|S.pseudoglobulus	Psi_DN76643_c0_g1_i1.p1	EIF5B	hypothetical protein C0Q70_05461 [Pomacea canaliculata]	Eukaryotic translation initiation factor 5B OS=Homo sapiens OX=9606 GN=EIF5B PE=1 SV=4	GTP_EFTU_D4	GO:0003674,GO:0003676,GO:0003723,GO:0003743,GO:0005488,GO:0005515,GO:0005575,GO:0005622,GO:0005623,GO:0005737,GO:0005829,GO:0006412,GO:0006413,GO:0006417,GO:0006446,GO:0006518,GO:0006807,GO:0008135,GO:0008150,GO:0008152,GO:0009058,GO:0009059,GO:0009889,GO:0009987,GO:0010467,GO:0010468,GO:0010556,GO:0010608,GO:0017151,GO:0019222,GO:0019538,GO:0019899,GO:0031323,GO:0031326,GO:0032268,GO:0034248,GO:…	-	ko:K03243,ko:K12162	ko03013,map03013	-	-	-	ko00000,ko00001,ko03012,ko04121	-	-	-	38DE9@33154,3BBMB@33208,3CZBM@33213,COG0532@1,KOG1144@2759	J
OG0013938	P.simillimum|S.pseudoglobulus	Psi_DN76725_c0_g1_i1.p1	PEPD	xaa-Pro dipeptidase-like [Crassostrea virginica]	Xaa-Pro dipeptidase OS=Homo sapiens OX=9606 GN=PEPD PE=1 SV=3	Peptidase_M24	GO:0003674,GO:0003824,GO:0004177,GO:0004180,GO:0004181,GO:0005575,GO:0005622,GO:0005623,GO:0005634,GO:0005654,GO:0006082,GO:0006508,GO:0006520,GO:0006807,GO:0008150,GO:0008152,GO:0008233,GO:0008235,GO:0008237,GO:0008238,GO:0008239,GO:0009987,GO:0016787,GO:0019538,GO:0019752,GO:0031974,GO:0031981,GO:0043170,GO:0043226,GO:0043227,GO:0043229,GO:0043231,GO:0043233,GO:0043436,GO:0044237,GO:0044238,GO:…	3.4.13.9	ko:K06106,ko:K14213	ko04530,ko05100,ko05130,ko05131,ko05205,map04530,map05100,map05130,map05131,map05205	-	-	-	ko00000,ko00001,ko01000,ko01002,ko04131,ko04812	-	-	-	38EA1@33154,3BD70@33208,3CYK7@33213,COG0006@1,KOG2737@2759	E
OG0013939	P.simillimum|S.pseudoglobulus	Psi_DN77362_c0_g1_i1.p1	-	PREDICTED: uncharacterized protein LOC105345406 [Crassostrea gigas]	-	-	-	-	-	-	-	-	-	-	-	-	-	2SQX7@2759,COG2801@1	L
OG0013940	P.simillimum|S.pseudoglobulus	Psi_DN77497_c0_g1_i1.p1	-	SRA stem-loop-interacting RNA-binding protein, mitochondrial-like [Pomacea canaliculata] PVD26609.1 hypothetical protein C0Q70_14286 [Pomacea canaliculata]	SRA stem-loop-interacting RNA-binding protein, mitochondrial OS=Mus musculus OX=10090 GN=Slirp PE=1 SV=2	RRM_1	GO:0003674,GO:0003676,GO:0003723,GO:0003729,GO:0005488,GO:0005515,GO:0097159,GO:1901363	-	-	-	-	-	-	-	-	-	-	3AC7X@33154,3BVTP@33208,3DC0Y@33213,3SP5S@50557,421JB@6656,454K4@7147,KOG0118@1,KOG0118@2759	A
OG0013941	P.simillimum|S.pseudoglobulus	Psi_DN77522_c0_g1_i1.p1	-	hypothetical protein C0Q70_20825 [Pomacea canaliculata]	-	-	-	-	-	-	-	-	-	-	-	-	-	-	-
OG0013942	P.simillimum|S.pseudoglobulus	Psi_DN78129_c0_g1_i1.p1	-	-	-	-	-	-	-	-	-	-	-	-	-	-	-	-	-
OG0013943	P.simillimum|S.pseudoglobulus	Psi_DN78427_c0_g1_i1.p2	-	hypothetical protein C0Q70_12969 [Pomacea canaliculata]	-	TMEM154	-	-	-	-	-	-	-	-	-	-	-	-	-
OG0011801	P.simillimum|S.pseudoglobulus	Psi_DN79004_c0_g1_i1.p1	DHX35	hypothetical protein D915_16056 [Fasciola hepatica]	Probable ATP-dependent RNA helicase DHX35 OS=Homo sapiens OX=9606 GN=DHX35 PE=1 SV=2	-	GO:0000375,GO:0000377,GO:0000398,GO:0003674,GO:0003676,GO:0003723,GO:0003724,GO:0003824,GO:0004004,GO:0004386,GO:0005488,GO:0005575,GO:0005622,GO:0005623,GO:0005634,GO:0005681,GO:0005737,GO:0006139,GO:0006396,GO:0006397,GO:0006725,GO:0006807,GO:0008026,GO:0008150,GO:0008152,GO:0008186,GO:0008380,GO:0009987,GO:0010467,GO:0016070,GO:0016071,GO:0016462,GO:0016787,GO:0016817,GO:0016818,GO:0016887,GO:…	3.6.4.13	ko:K13117	-	M00355	-	-	ko00000,ko00002,ko01000,ko03041	-	-	-	38C5G@33154,3B9KZ@33208,3CU10@33213,COG1643@1,KOG0922@2759	A
OG0013944	P.simillimum|S.pseudoglobulus	Psi_DN79181_c0_g1_i1.p1	INO80	DNA helicase INO80 [Clonorchis sinensis]	Chromatin-remodeling ATPase INO80 OS=Debaryomyces hansenii (strain ATCC 36239 / CBS 767 / JCM 1990 / NBRC 0083 / IGC 2968) OX=284592 GN=INO80 PE=3 SV=2	-	GO:0000070,GO:0000226,GO:0000228,GO:0000278,GO:0000280,GO:0000724,GO:0000725,GO:0000785,GO:0000790,GO:0000819,GO:0001067,GO:0001558,GO:0003674,GO:0003676,GO:0003677,GO:0003824,GO:0005488,GO:0005515,GO:0005575,GO:0005622,GO:0005623,GO:0005634,GO:0005654,GO:0005694,GO:0005700,GO:0005856,GO:0005886,GO:0006139,GO:0006259,GO:0006275,GO:0006281,GO:0006302,GO:0006310,GO:0006325,GO:0006338,GO:0006355,GO:…	3.6.4.12	ko:K11665	-	-	-	-	ko00000,ko01000,ko03036	-	-	-	3AIZX@33154,3BYWJ@33208,3DDIU@33213,COG0553@1,KOG0388@2759	L
OG0013945	P.simillimum|S.pseudoglobulus	Psi_DN79221_c0_g1_i1.p2	-	-	-	-	-	-	-	-	-	-	-	-	-	-	-	-	-
OG0013946	P.simillimum|S.pseudoglobulus	Psi_DN79757_c0_g1_i1.p1	-	-	-	-	-	-	-	-	-	-	-	-	-	-	-	-	-
OG0013947	P.simillimum|S.pseudoglobulus	Psi_DN79958_c0_g1_i1.p1	-	-	-	-	-	-	-	-	-	-	-	-	-	-	-	-	-
OG0013948	P.simillimum|S.pseudoglobulus	Psi_DN80095_c0_g1_i1.p1	-	-	-	-	-	-	-	-	-	-	-	-	-	-	-	-	-
OG0013949	P.simillimum|S.pseudoglobulus	Psi_DN8082_c0_g1_i1.p1	-	anti-apoptotic protein NR13-like [Pomacea canaliculata]	Induced myeloid leukemia cell differentiation protein Mcl-1 homolog OS=Mus musculus OX=10090 GN=Mcl1 PE=1 SV=3	Bcl-2	-	-	ko:K02539,ko:K04570	ko01521,ko01524,ko04014,ko04064,ko04137,ko04140,ko04151,ko04210,ko04215,ko04621,ko04630,ko05014,ko05145,ko05166,ko05200,ko05202,ko05206,ko05212,ko05220,ko05222,ko05225,map01521,map01524,map04014,map04064,map04137,map04140,map04151,map04210,map04215,map04621,map04630,map05014,map05145,map05166,map05200,map05202,map05206,map05212,map05220,map05222,map05225	-	-	-	ko00000,ko00001,ko01009,ko02000,ko03036	1.A.21.1.1,1.A.21.1.6	-	-	3A8Y0@33154,3BU72@33208,3DBCM@33213,KOG4728@1,KOG4728@2759	T
OG0008372	P.simillimum|S.pseudoglobulus	Psi_DN80947_c0_g1_i1.p1	-	-	-	-	-	-	-	-	-	-	-	-	-	-	-	-	-
OG0013950	P.simillimum|S.pseudoglobulus	Psi_DN80976_c0_g1_i1.p1	-	-	-	-	-	-	-	-	-	-	-	-	-	-	-	-	-
OG0013951	P.simillimum|S.pseudoglobulus	Psi_DN8147_c0_g1_i1.p1	-	-	-	-	-	-	-	-	-	-	-	-	-	-	-	-	-
OG0008097	P.simillimum|S.pseudoglobulus	Psi_DN81564_c0_g1_i1.p1	-	-	-	-	-	-	-	-	-	-	-	-	-	-	-	-	-
OG0013952	P.simillimum|S.pseudoglobulus	Psi_DN82065_c0_g1_i1.p1	-	-	-	-	-	-	-	-	-	-	-	-	-	-	-	-	-
OG0009082	P.simillimum|S.pseudoglobulus	Psi_DN82141_c0_g1_i1.p1	-	hypothetical protein C0Q70_13623 [Pomacea canaliculata]	Ependymin OS=Devario aequipinnatus OX=46778 GN=epd PE=3 SV=1	Ependymin	-	-	-	-	-	-	-	-	-	-	-	2CFST@1,2S2YP@2759,3A4GQ@33154,3BTR7@33208,3D9JQ@33213	S
OG0010602	P.simillimum|S.pseudoglobulus	Psi_DN82204_c0_g1_i1.p2	-	-	-	-	-	-	-	-	-	-	-	-	-	-	-	-	-
OG0013953	P.simillimum|S.pseudoglobulus	Psi_DN82237_c0_g1_i1.p1	-	hypothetical protein BSL78_03552 [Apostichopus japonicus]	-	-	-	-	-	-	-	-	-	-	-	-	-	2ESM1@1,2SV51@2759	-
OG0013954	P.simillimum|S.pseudoglobulus	Psi_DN82260_c0_g1_i1.p1	-	-	-	-	-	-	-	-	-	-	-	-	-	-	-	-	-
OG0011802	P.simillimum|S.pseudoglobulus	Psi_DN82263_c0_g1_i1.p2	-	replication-associated protein A [Enterococcus faecalis ERV41] ETZ20831.1 DNA replication protein [Pedobacter sp. V48] CEH82888.1 A' protein [Xanthomonas citri pv. citri] CEG84067.1 hypothetical protein RMATCC62417_17920 [Rhizopus microsporus] CEJ05287.1 hypothetical protein RMCBS344292_19231 [Rhizopus microsporus] KLS38416.1 DNA replication protein [Neisseria gonorrhoeae ATL_2011_01_05] KLS59464…	A' protein OS=Enterobacteria phage S13 OX=10844 GN=A PE=4 SV=1	Phage_GPA	-	-	-	-	-	-	-	-	-	-	-	1I7XB@117743,28I9J@1,2Z8C8@2,4P06R@976	S
OG0013955	P.simillimum|S.pseudoglobulus	Psi_DN82341_c0_g1_i1.p1	-	-	-	-	-	-	-	-	-	-	-	-	-	-	-	-	-
OG0013956	P.simillimum|S.pseudoglobulus	Psi_DN82462_c0_g1_i1.p1	EIF1B	eukaryotic translation initiation factor 1-like [Pomacea canaliculata]	Eukaryotic translation initiation factor eIF1 OS=Anopheles gambiae OX=7165 GN=eIF1 PE=3 SV=1	SUI1	GO:0001666,GO:0001731,GO:0002181,GO:0002183,GO:0003674,GO:0003676,GO:0003723,GO:0003743,GO:0005488,GO:0005575,GO:0005622,GO:0005623,GO:0005634,GO:0005737,GO:0006412,GO:0006413,GO:0006417,GO:0006446,GO:0006518,GO:0006807,GO:0006950,GO:0007549,GO:0008135,GO:0008150,GO:0008152,GO:0009048,GO:0009058,GO:0009059,GO:0009628,GO:0009889,GO:0009987,GO:0010467,GO:0010468,GO:0010556,GO:0010608,GO:0016043,GO:…	-	ko:K03113	ko03013,map03013	-	-	-	ko00000,ko00001,ko03012	-	-	-	3A5KV@33154,3BQGY@33208,3D7B2@33213,COG0023@1,KOG1770@2759	J
OG0013957	P.simillimum|S.pseudoglobulus	Psi_DN82469_c0_g1_i1.p1	-	hypothetical protein C0Q70_05154 [Pomacea canaliculata]	-	Caprin-1_C	-	-	-	-	-	-	-	-	-	-	-	-	-
OG0013958	P.simillimum|S.pseudoglobulus	Psi_DN82607_c0_g1_i1.p1	NPC2	hypothetical protein C0Q70_13685 [Pomacea canaliculata]	NPC intracellular cholesterol transporter 2 OS=Danio rerio OX=7955 GN=npc2 PE=2 SV=1	E1_DerP2_DerF2	GO:0000323,GO:0001775,GO:0002252,GO:0002263,GO:0002274,GO:0002275,GO:0002283,GO:0002366,GO:0002376,GO:0002443,GO:0002444,GO:0002446,GO:0003674,GO:0005215,GO:0005319,GO:0005488,GO:0005496,GO:0005515,GO:0005575,GO:0005576,GO:0005622,GO:0005623,GO:0005737,GO:0005764,GO:0005766,GO:0005773,GO:0005775,GO:0006810,GO:0006811,GO:0006820,GO:0006869,GO:0006887,GO:0006955,GO:0008150,GO:0008289,GO:0009605,GO:…	-	ko:K13443	ko04142,ko04979,map04142,map04979	-	-	-	ko00000,ko00001,ko02000	2.A.6.6	-	-	3A6QH@33154,3BSPS@33208,3D7Z4@33213,48EJZ@7711,KOG4063@1,KOG4063@2759	S
OG0013959	P.simillimum|S.pseudoglobulus	Psi_DN82621_c0_g1_i1.p1	-	WW domain-binding protein 2-like isoform X1 [Pomacea canaliculata] PVD38130.1 hypothetical protein C0Q70_00741 [Pomacea canaliculata]	WW domain-binding protein 2 OS=Homo sapiens OX=9606 GN=WBP2 PE=1 SV=1	-	-	-	-	-	-	-	-	-	-	-	-	39HGS@33154,3BGWN@33208,3CUV7@33213,3E9HN@33342,3SGCV@50557,41XBH@6656,KOG3294@1,KOG3294@2759	T
OG0013960	P.simillimum|S.pseudoglobulus	Psi_DN82669_c0_g1_i1.p1	vwde	hypothetical protein C0Q70_01506 [Pomacea canaliculata]	von Willebrand factor D and EGF domain-containing protein OS=Mus musculus OX=10090 GN=Vwde PE=2 SV=2	-	-	-	-	-	-	-	-	-	-	-	-	38DB6@33154,3BAE0@33208,3CV9E@33213,4850Z@7711,48WYP@7742,KOG1217@1,KOG1217@2759	T
OG0013961	P.simillimum|S.pseudoglobulus	Psi_DN82984_c0_g1_i1.p1	-	cytochrome oxidase subunit 1, partial (mitochondrion) [Paraphaenops breuilianus espanoli]	-	-	-	-	-	-	-	-	-	-	-	-	-	-	-
OG0013962	P.simillimum|S.pseudoglobulus	Psi_DN83105_c0_g1_i1.p2	C16orf89	UPF0764 protein C16orf89 homolog [Pomacea canaliculata] XP_025091336.1 UPF0764 protein C16orf89 homolog [Pomacea canaliculata]	-	DUF4735	GO:0003674,GO:0005488,GO:0005515,GO:0005575,GO:0005622,GO:0005623,GO:0005737,GO:0005829,GO:0016020,GO:0042802,GO:0042803,GO:0044424,GO:0044444,GO:0044464,GO:0046983	-	-	-	-	-	-	-	-	-	-	2950X@1,2RBYN@2759,38GI5@33154,3BGRR@33208,3CXES@33213,48BXS@7711	S
OG0013963	P.simillimum|S.pseudoglobulus	Psi_DN83216_c0_g1_i1.p1	int	integrase [Ralstonia sp. MD27]	-	-	-	-	-	-	-	-	-	-	-	-	-	1K1B0@119060,1QB64@1224,2VRP1@28216,COG0582@1,COG0582@2	L
OG0013964	P.simillimum|S.pseudoglobulus	Psi_DN83229_c0_g1_i1.p1	-	parbolysin isoform P4, partial [Parborlasia corrugatus]	Cytotoxin A-III OS=Cerebratulus lacteus OX=6221 PE=1 SV=1	-	-	-	-	-	-	-	-	-	-	-	-	-	-
OG0013965	P.simillimum|S.pseudoglobulus	Psi_DN83249_c0_g1_i1.p1	-	60S acidic ribosomal protein P0 [Trichinella nelsoni]	60S acidic ribosomal protein P0 OS=Ceratitis capitata OX=7213 GN=RpLP0 PE=3 SV=1	RL10P_insert	-	-	ko:K02941	ko03010,map03010	M00177	-	-	br01610,ko00000,ko00001,ko00002,ko03011	-	-	-	1KTMR@119089,38BU8@33154,3BAZV@33208,3CZPS@33213,40CKW@6231,COG0244@1,KOG0815@2759	J
OG0013966	P.simillimum|S.pseudoglobulus	Psi_DN83421_c0_g1_i1.p1	-	uncharacterized protein K02A2.6-like [Danio rerio]	-	-	-	-	-	-	-	-	-	-	-	-	-	3AEQ6@33154,3BZ9Y@33208,3DFQ3@33213,COG2801@1,KOG0017@2759	L
OG0013967	P.simillimum|S.pseudoglobulus	Psi_DN83435_c0_g1_i1.p1	-	cadherin domain protein [Fasciola hepatica]	-	-	-	-	-	-	-	-	-	-	-	-	-	-	-
OG0013968	P.simillimum|S.pseudoglobulus	Psi_DN83469_c0_g1_i1.p1	-	hypothetical protein A3Q56_04611 [Intoshia linei]	Moesin/ezrin/radixin homolog 1 OS=Drosophila melanogaster OX=7227 GN=Moe PE=1 SV=2	ERM	-	-	-	-	-	-	-	-	-	-	-	-	-
OG0013969	P.simillimum|S.pseudoglobulus	Psi_DN83561_c0_g1_i1.p1	-	-	-	-	-	-	-	-	-	-	-	-	-	-	-	-	-
OG0013970	P.simillimum|S.pseudoglobulus	Psi_DN83604_c0_g1_i1.p2	-	group II intron reverse transcriptase/maturase [Burkholderiales bacterium PBB5]	Protein YkfC OS=Escherichia coli (strain K12) OX=83333 GN=ykfC PE=4 SV=3	-	-	2.7.7.49	ko:K00986	-	-	-	-	ko00000,ko01000	-	-	-	1K21K@119060,1MVI1@1224,2VMDU@28216,COG3344@1,COG3344@2	L
OG0013971	P.simillimum|S.pseudoglobulus	Psi_DN83617_c0_g1_i1.p2	-	hypothetical protein Glove_303g97 [Diversispora versiformis]	Glycine-rich RNA-binding protein 2, mitochondrial OS=Arabidopsis thaliana OX=3702 GN=RBG2 PE=1 SV=1	RRM_7	-	-	-	-	-	-	-	-	-	-	-	201V7@147541,3A0CS@33154,3MKIY@451867,3P3AV@4751,3QVTS@4890,KOG0118@1,KOG0118@2759	A
OG0013972	P.simillimum|S.pseudoglobulus	Psi_DN83730_c0_g1_i1.p1	-	-	-	-	-	-	-	-	-	-	-	-	-	-	-	-	-
OG0013973	P.simillimum|S.pseudoglobulus	Psi_DN83759_c0_g1_i1.p1	-	hypothetical protein C0Q70_16911 [Pomacea canaliculata]	-	PLAT	-	3.1.1.3	ko:K14073	ko00561,ko01100,ko04972,ko04975,ko04977,map00561,map01100,map04972,map04975,map04977	M00098	R02250,R02687	RC00020,RC00037,RC00041,RC00094	ko00000,ko00001,ko00002,ko01000	-	-	-	28N19@1,2QUK7@2759,38HHN@33154,3BCH4@33208,3CRT4@33213,47ZJY@7711	T
OG0009081	P.simillimum|S.pseudoglobulus	Psi_DN83800_c0_g1_i1.p1	-	hypothetical protein D915_15534, partial [Fasciola hepatica]	-	Asp_protease	-	-	-	-	-	-	-	-	-	-	-	-	-
OG0013974	P.simillimum|S.pseudoglobulus	Psi_DN83805_c0_g1_i1.p1	KHDRBS1	hypothetical protein C0Q70_17004 [Pomacea canaliculata]	KH domain-containing, RNA-binding, signal transduction-associated protein 2 OS=Homo sapiens OX=9606 GN=KHDRBS2 PE=1 SV=1	Qua1|KH_1	GO:0000003,GO:0000086,GO:0000278,GO:0000375,GO:0000377,GO:0000398,GO:0003674,GO:0003676,GO:0003677,GO:0003723,GO:0003727,GO:0005070,GO:0005488,GO:0005515,GO:0005575,GO:0005622,GO:0005623,GO:0005634,GO:0005654,GO:0005737,GO:0005829,GO:0005886,GO:0006139,GO:0006355,GO:0006396,GO:0006397,GO:0006417,GO:0006446,GO:0006725,GO:0006807,GO:0007049,GO:0007050,GO:0007154,GO:0007165,GO:0007166,GO:0007276,GO:…	-	ko:K13198,ko:K14942,ko:K17843	-	-	-	-	ko00000,ko03041	-	-	-	39M3H@33154,3BJ08@33208,3CZ6C@33213,COG5176@1,KOG1588@2759	A
OG0013975	P.simillimum|S.pseudoglobulus	Psi_DN83893_c0_g1_i1.p1	-	hypothetical protein A3Q56_05502 [Intoshia linei]	Protein PLANT CADMIUM RESISTANCE 6 OS=Arabidopsis thaliana OX=3702 GN=PCR6 PE=2 SV=1	PLAC8	-	-	-	-	-	-	-	-	-	-	-	2E0DQ@1,2S6TH@2759,3ABUN@33154,3BU6Q@33208,3DBAE@33213	S
OG0013976	P.simillimum|S.pseudoglobulus	Psi_DN83949_c0_g1_i1.p1	-	-	-	-	-	-	-	-	-	-	-	-	-	-	-	-	-
OG0013977	P.simillimum|S.pseudoglobulus	Psi_DN84110_c0_g1_i1.p1	-	-	-	-	-	-	-	-	-	-	-	-	-	-	-	-	-
OG0013978	P.simillimum|S.pseudoglobulus	Psi_DN84371_c0_g1_i1.p1	-	hypothetical protein D915_10328 [Fasciola hepatica]	-	-	-	-	-	-	-	-	-	-	-	-	-	-	-
OG0013979	P.simillimum|S.pseudoglobulus	Psi_DN84426_c0_g1_i1.p2	rpl35	60S ribosomal protein L35 [Rhizophagus diaphanus]	60S ribosomal protein L35 OS=Bos taurus OX=9913 GN=RPL35 PE=2 SV=3	Ribosomal_L29	GO:0000463,GO:0000470,GO:0002181,GO:0003674,GO:0003676,GO:0003723,GO:0003729,GO:0003735,GO:0005198,GO:0005488,GO:0005575,GO:0005622,GO:0005623,GO:0005737,GO:0005829,GO:0005840,GO:0006139,GO:0006364,GO:0006396,GO:0006412,GO:0006518,GO:0006725,GO:0006807,GO:0008150,GO:0008152,GO:0009058,GO:0009059,GO:0009987,GO:0010467,GO:0015934,GO:0016070,GO:0016072,GO:0019538,GO:0022613,GO:0022625,GO:0022626,GO:…	-	ko:K02918	ko03010,map03010	M00177	-	-	br01610,ko00000,ko00001,ko00002,ko03011	-	-	-	3A1TW@33154,3P3ZG@4751,COG0255@1,KOG3436@2759	J
OG0013980	P.simillimum|S.pseudoglobulus	Psi_DN84582_c0_g1_i1.p1	-	-	-	-	-	-	-	-	-	-	-	-	-	-	-	-	-
OG0013981	P.simillimum|S.pseudoglobulus	Psi_DN84880_c0_g1_i1.p1	PABPC4	LOW QUALITY PROTEIN: polyadenylate-binding protein 4-like [Pomacea canaliculata]	Polyadenylate-binding protein 1 OS=Mus musculus OX=10090 GN=Pabpc1 PE=1 SV=2	RRM_1|RRM_1	GO:0000184,GO:0000375,GO:0000377,GO:0000398,GO:0000956,GO:0003674,GO:0003676,GO:0003723,GO:0003727,GO:0003729,GO:0003730,GO:0005488,GO:0005515,GO:0005575,GO:0005622,GO:0005623,GO:0005634,GO:0005681,GO:0005737,GO:0005829,GO:0006139,GO:0006378,GO:0006396,GO:0006397,GO:0006401,GO:0006402,GO:0006412,GO:0006413,GO:0006417,GO:0006518,GO:0006725,GO:0006807,GO:0006950,GO:0007596,GO:0007599,GO:0008022,GO:…	-	ko:K13126	ko03013,ko03015,ko03018,map03013,map03015,map03018	-	-	-	ko00000,ko00001,ko03019,ko03041	-	-	-	38F9F@33154,3BB3Q@33208,3CUUM@33213,KOG0123@1,KOG0123@2759	AJ
OG0013982	P.simillimum|S.pseudoglobulus	Psi_DN85027_c0_g1_i1.p2	-	-	-	-	-	-	-	-	-	-	-	-	-	-	-	-	-
OG0013983	P.simillimum|S.pseudoglobulus	Psi_DN85071_c0_g1_i1.p1	-	-	-	-	-	-	-	-	-	-	-	-	-	-	-	-	-
OG0013984	P.simillimum|S.pseudoglobulus	Psi_DN85185_c0_g1_i1.p1	GIF	uncharacterized protein LOC112564497 [Pomacea canaliculata]	-	DUF4430	GO:0000323,GO:0003674,GO:0005488,GO:0005575,GO:0005576,GO:0005615,GO:0005622,GO:0005623,GO:0005737,GO:0005764,GO:0005768,GO:0005773,GO:0005775,GO:0005886,GO:0005902,GO:0006725,GO:0006766,GO:0006767,GO:0006807,GO:0006810,GO:0008144,GO:0008150,GO:0008152,GO:0009235,GO:0009987,GO:0012505,GO:0015889,GO:0015893,GO:0016020,GO:0016324,GO:0017144,GO:0019842,GO:0031410,GO:0031419,GO:0031974,GO:0031982,GO:…	-	ko:K14615,ko:K14619	ko04977,map04977	-	-	-	ko00000,ko00001	-	-	-	29UCF@1,2RXIA@2759,39X77@33154,3BEAP@33208	S
OG0000640	P.simillimum|S.pseudoglobulus	Psi_DN8540_c0_g1_i1.p1	-	-	-	-	-	-	-	-	-	-	-	-	-	-	-	-	-
OG0013985	P.simillimum|S.pseudoglobulus	Psi_DN85581_c0_g1_i1.p2	-	uncharacterized protein LOC112560825 [Pomacea canaliculata] PVD38902.1 hypothetical protein C0Q70_01527 [Pomacea canaliculata]	-	Ependymin	-	-	-	-	-	-	-	-	-	-	-	-	-
OG0013986	P.simillimum|S.pseudoglobulus	Psi_DN85931_c0_g1_i1.p1	-	-	-	-	-	-	-	-	-	-	-	-	-	-	-	-	-
OG0009654	P.simillimum|S.pseudoglobulus	Psi_DN85978_c0_g1_i1.p1	-	hypothetical protein [Beihai picorna-like virus 99] APG76782.1 hypothetical protein [Beihai picorna-like virus 99]	-	-	-	-	-	-	-	-	-	-	-	-	-	-	-
OG0013987	P.simillimum|S.pseudoglobulus	Psi_DN86247_c0_g1_i1.p1	-	-	-	-	-	-	-	-	-	-	-	-	-	-	-	-	-
OG0011803	P.simillimum|S.pseudoglobulus	Psi_DN8627_c0_g1_i1.p2	-	-	-	-	-	-	-	-	-	-	-	-	-	-	-	-	-
OG0013988	P.simillimum|S.pseudoglobulus	Psi_DN86389_c0_g1_i1.p1	-	-	-	-	-	-	-	-	-	-	-	-	-	-	-	-	-
OG0010561	P.simillimum|S.pseudoglobulus	Psi_DN86414_c0_g1_i1.p1	-	nucleoprotein [Fujian dimarhabdovirus]	Nucleoprotein OS=Adelaide River virus OX=31612 GN=N PE=3 SV=1	Rhabdo_ncap	-	-	-	-	-	-	-	-	-	-	-	-	-
OG0013989	P.simillimum|S.pseudoglobulus	Psi_DN86453_c0_g1_i1.p2	-	-	-	-	-	-	-	-	-	-	-	-	-	-	-	-	-
OG0013990	P.simillimum|S.pseudoglobulus	Psi_DN86773_c0_g1_i1.p2	RPL23A	60S ribosomal protein L23a putative [Pythium insidiosum]	60S ribosomal protein L23A OS=Fritillaria agrestis OX=64177 GN=RPL23A PE=2 SV=1	Ribosomal_L23	GO:0000027,GO:0000184,GO:0000956,GO:0002181,GO:0003674,GO:0003676,GO:0003723,GO:0003735,GO:0005198,GO:0005488,GO:0005575,GO:0005622,GO:0005623,GO:0005634,GO:0005737,GO:0005829,GO:0005840,GO:0006139,GO:0006401,GO:0006402,GO:0006412,GO:0006413,GO:0006518,GO:0006605,GO:0006612,GO:0006613,GO:0006614,GO:0006725,GO:0006807,GO:0006810,GO:0006886,GO:0006996,GO:0008104,GO:0008150,GO:0008152,GO:0008283,GO:…	-	ko:K02893,ko:K07921,ko:K19931	ko03010,map03010	M00177	-	-	br01610,ko00000,ko00001,ko00002,ko03011,ko04031,ko04131	-	-	-	COG0089@1,KOG1751@2759	J
OG0013991	P.simillimum|S.pseudoglobulus	Psi_DN86866_c0_g1_i1.p1	-	protein, SNF2 family [Fasciola hepatica]	-	Chromo	-	3.6.4.12	ko:K11367,ko:K20091	-	-	-	-	ko00000,ko01000,ko03021,ko03036	-	-	-	3AVUY@33154,3BBIJ@33208,3CZ1Q@33213,COG0553@1,KOG0384@2759	B
OG0013992	P.simillimum|S.pseudoglobulus	Psi_DN86907_c0_g1_i1.p1	-	hypothetical protein A3Q56_00845 [Intoshia linei]	-	-	-	-	-	-	-	-	-	-	-	-	-	-	-
OG0013993	P.simillimum|S.pseudoglobulus	Psi_DN87365_c0_g1_i1.p1	-	endonuclease-reverse transcriptase [Apostichopus japonicus]	-	RVT_1	-	-	-	-	-	-	-	-	-	-	-	39TZY@33154,3BI15@33208,3CYKV@33213,KOG1075@1,KOG1075@2759	J
OG0013994	P.simillimum|S.pseudoglobulus	Psi_DN87648_c0_g1_i1.p1	-	-	-	-	-	-	-	-	-	-	-	-	-	-	-	-	-
OG0013995	P.simillimum|S.pseudoglobulus	Psi_DN87664_c0_g1_i1.p1	-	-	-	-	-	-	-	-	-	-	-	-	-	-	-	-	-
OG0013996	P.simillimum|S.pseudoglobulus	Psi_DN87948_c0_g1_i1.p2	-	hypothetical protein CBM2633_A50728 [Cupriavidus taiwanensis]	-	-	-	-	-	-	-	-	-	-	-	-	-	-	-
OG0013997	P.simillimum|S.pseudoglobulus	Psi_DN88378_c0_g1_i1.p1	-	-	-	-	-	-	-	-	-	-	-	-	-	-	-	-	-
OG0013998	P.simillimum|S.pseudoglobulus	Psi_DN8841_c0_g1_i1.p1	-	-	-	-	-	-	-	-	-	-	-	-	-	-	-	-	-
OG0013999	P.simillimum|S.pseudoglobulus	Psi_DN885_c0_g2_i1.p1	-	-	-	-	-	-	-	-	-	-	-	-	-	-	-	-	-
OG0014000	P.simillimum|S.pseudoglobulus	Psi_DN88943_c0_g1_i1.p1	-	terminase [Ralstonia sp. MD27] KMW48097.1 terminase [Ralstonia sp. MD27]	-	-	-	-	ko:K06909	-	-	-	-	ko00000	-	-	-	1PF0Y@1224,2KZM8@206389,2W8DT@28216,COG1783@1,COG1783@2	S
OG0014001	P.simillimum|S.pseudoglobulus	Psi_DN8895_c0_g1_i1.p1	ABT1	activator of basal transcription 1-like [Pomacea canaliculata] PVD32252.1 hypothetical protein C0Q70_07685 [Pomacea canaliculata]	Activator of basal transcription 1 OS=Rattus norvegicus OX=10116 GN=Abt1 PE=1 SV=1	-	GO:0000028,GO:0000447,GO:0000460,GO:0000462,GO:0000466,GO:0000469,GO:0000472,GO:0000478,GO:0000479,GO:0000480,GO:0000966,GO:0000967,GO:0003674,GO:0003676,GO:0003712,GO:0003713,GO:0003723,GO:0005488,GO:0005575,GO:0005622,GO:0005623,GO:0005634,GO:0005667,GO:0005730,GO:0006139,GO:0006351,GO:0006355,GO:0006357,GO:0006364,GO:0006366,GO:0006396,GO:0006725,GO:0006807,GO:0006950,GO:0006952,GO:0006996,GO:…	-	ko:K14785	-	-	-	-	ko00000,ko03009	-	-	-	39U4I@33154,3BD5H@33208,3D232@33213,KOG3152@1,KOG3152@2759	K
OG0014002	P.simillimum|S.pseudoglobulus	Psi_DN89476_c0_g1_i1.p1	-	-	-	-	-	-	-	-	-	-	-	-	-	-	-	-	-
OG0014003	P.simillimum|S.pseudoglobulus	Psi_DN89582_c0_g1_i1.p1	-	-	-	-	-	-	-	-	-	-	-	-	-	-	-	-	-
OG0008371	P.simillimum|S.pseudoglobulus	Psi_DN90180_c0_g1_i1.p2	-	-	-	-	-	-	-	-	-	-	-	-	-	-	-	-	-
OG0014004	P.simillimum|S.pseudoglobulus	Psi_DN90252_c0_g1_i1.p2	SSB	lupus La protein homolog [Pomacea canaliculata] XP_025096292.1 lupus La protein homolog [Pomacea canaliculata] PVD39102.1 hypothetical protein C0Q70_01730 [Pomacea canaliculata]	Lupus La protein homolog OS=Bos taurus OX=9913 GN=SSB PE=2 SV=2	RRM_3	GO:0000049,GO:0000785,GO:0000791,GO:0000956,GO:0000966,GO:0001682,GO:0003674,GO:0003676,GO:0003723,GO:0003727,GO:0003729,GO:0005488,GO:0005575,GO:0005622,GO:0005623,GO:0005634,GO:0005694,GO:0005737,GO:0006139,GO:0006396,GO:0006399,GO:0006400,GO:0006401,GO:0006402,GO:0006403,GO:0006405,GO:0006409,GO:0006611,GO:0006725,GO:0006807,GO:0006810,GO:0006886,GO:0006913,GO:0008033,GO:0008097,GO:0008098,GO:…	-	ko:K11090	ko05322,map05322	-	-	-	ko00000,ko00001	-	-	-	38BAC@33154,3BD3Q@33208,3D2Y6@33213,COG5193@1,KOG4213@2759	A
OG0009077	P.simillimum|S.pseudoglobulus	Psi_DN90540_c0_g1_i1.p2	-	uncharacterized protein LOC112565332 [Pomacea canaliculata]	Galectin-3-binding protein OS=Rattus norvegicus OX=10116 GN=Lgals3bp PE=1 SV=2	Ldl_recept_a|SRCR	-	-	ko:K09624,ko:K13912	ko04970,map04970	-	-	-	ko00000,ko00001,ko01000,ko01002	-	-	-	38EWN@33154,3BC1C@33208,3CVCK@33213,COG5640@1,KOG3627@2759	O
OG0011770	P.simillimum|S.pseudoglobulus	Psi_DN90613_c0_g1_i1.p1	-	-	-	-	-	-	-	-	-	-	-	-	-	-	-	-	-
OG0014005	P.simillimum|S.pseudoglobulus	Psi_DN90974_c0_g1_i1.p1	-	-	-	-	-	-	-	-	-	-	-	-	-	-	-	-	-
OG0010606	P.simillimum|S.pseudoglobulus	Psi_DN91064_c0_g1_i1.p1	-	hypothetical protein D915_08114 [Fasciola hepatica]	-	-	-	-	-	-	-	-	-	-	-	-	-	-	-
OG0014006	P.simillimum|S.pseudoglobulus	Psi_DN91933_c0_g1_i1.p1	-	-	-	-	-	-	-	-	-	-	-	-	-	-	-	-	-
OG0014007	P.simillimum|S.pseudoglobulus	Psi_DN93113_c0_g1_i1.p2	-	-	-	-	-	-	-	-	-	-	-	-	-	-	-	-	-
OG0014008	P.simillimum|S.pseudoglobulus	Psi_DN93184_c0_g1_i1.p1	-	hypothetical protein BV340_05622 [Pseudomonas syringae pv. actinidiae]	-	-	-	-	-	-	-	-	-	-	-	-	-	-	-
OG0014009	P.simillimum|S.pseudoglobulus	Psi_DN93213_c0_g1_i1.p1	-	-	-	-	-	-	-	-	-	-	-	-	-	-	-	-	-
OG0014010	P.simillimum|S.pseudoglobulus	Psi_DN93423_c0_g1_i1.p1	-	-	-	-	-	-	-	-	-	-	-	-	-	-	-	-	-
OG0014011	P.simillimum|S.pseudoglobulus	Psi_DN93546_c0_g1_i1.p1	-	-	-	-	-	-	-	-	-	-	-	-	-	-	-	-	-
OG0014012	P.simillimum|S.pseudoglobulus	Psi_DN93585_c0_g1_i1.p1	-	active regulator of SIRT1-like [Pomacea canaliculata]	-	AROS	-	-	-	-	-	-	-	-	-	-	-	-	-
OG0014013	P.simillimum|S.pseudoglobulus	Psi_DN94094_c0_g1_i1.p1	-	uncharacterized protein LOC112567317 [Pomacea canaliculata]	-	-	-	-	-	-	-	-	-	-	-	-	-	-	-
OG0014014	P.simillimum|S.pseudoglobulus	Psi_DN94242_c0_g1_i1.p2	-	-	-	-	-	-	-	-	-	-	-	-	-	-	-	-	-
OG0014015	P.simillimum|S.pseudoglobulus	Psi_DN94402_c0_g1_i1.p1	-	-	-	-	-	-	-	-	-	-	-	-	-	-	-	-	-
OG0014016	P.simillimum|S.pseudoglobulus	Psi_DN94718_c0_g1_i1.p1	PDIA6	hypothetical protein A3Q56_02340 [Intoshia linei]	Protein disulfide-isomerase A6 OS=Homo sapiens OX=9606 GN=PDIA6 PE=1 SV=1	-	GO:0001775,GO:0003674,GO:0003756,GO:0003824,GO:0005488,GO:0005509,GO:0005575,GO:0005576,GO:0005615,GO:0005622,GO:0005623,GO:0005737,GO:0005783,GO:0005788,GO:0005789,GO:0005790,GO:0005793,GO:0005829,GO:0005886,GO:0006457,GO:0006464,GO:0006807,GO:0006810,GO:0006897,GO:0006909,GO:0006950,GO:0006986,GO:0007154,GO:0007155,GO:0007165,GO:0007596,GO:0007599,GO:0008150,GO:0008152,GO:0009611,GO:0009987,GO:…	5.3.4.1	ko:K09584	ko04141,map04141	-	-	-	ko00000,ko00001,ko01000,ko03110,ko04131	-	-	-	38DXF@33154,3BBEW@33208,3CSZI@33213,48155@7711,48Z1C@7742,4GMC2@8782,COG0526@1,KOG0191@2759	O
OG0014017	P.simillimum|S.pseudoglobulus	Psi_DN94725_c0_g1_i1.p1	-	uncharacterized protein LOC112567317 [Pomacea canaliculata]	-	-	-	-	-	-	-	-	-	-	-	-	-	-	-
OG0014018	P.simillimum|S.pseudoglobulus	Psi_DN94791_c0_g1_i1.p1	-	-	-	-	-	-	-	-	-	-	-	-	-	-	-	-	-
OG0014019	P.simillimum|S.pseudoglobulus	Psi_DN94967_c0_g1_i1.p1	-	-	-	-	-	-	-	-	-	-	-	-	-	-	-	-	-
OG0014020	P.simillimum|S.pseudoglobulus	Psi_DN94979_c0_g1_i1.p1	-	hypothetical protein A3Q56_01512 [Intoshia linei]	-	-	-	-	-	-	-	-	-	-	-	-	-	-	-
OG0014021	P.simillimum|S.pseudoglobulus	Psi_DN95045_c0_g1_i1.p1	EPDR1	mammalian ependymin-related protein 1-like [Pomacea canaliculata]	Mammalian ependymin-related protein 1 OS=Homo sapiens OX=9606 GN=EPDR1 PE=1 SV=2	Ependymin	GO:0000323,GO:0005575,GO:0005576,GO:0005622,GO:0005623,GO:0005737,GO:0005764,GO:0005773,GO:0043226,GO:0043227,GO:0043229,GO:0043231,GO:0044424,GO:0044444,GO:0044464	-	-	-	-	-	-	-	-	-	-	2CFST@1,2QQ8T@2759,39UI5@33154,3BJPQ@33208,3D0ZW@33213,47ZNV@7711,497J2@7742,4GUW5@8782	S
OG0014022	P.simillimum|S.pseudoglobulus	Psi_DN95093_c0_g1_i1.p1	-	-	-	-	-	-	-	-	-	-	-	-	-	-	-	-	-
OG0014023	P.simillimum|S.pseudoglobulus	Psi_DN95356_c0_g1_i1.p1	-	-	-	-	-	-	-	-	-	-	-	-	-	-	-	-	-
OG0014024	P.simillimum|S.pseudoglobulus	Psi_DN95382_c0_g1_i1.p2	rps20	hypothetical protein [Paramecium tetraurelia strain d4-2] CAK69358.1 unnamed protein product [Paramecium tetraurelia]	40S ribosomal protein S20 OS=Xenopus laevis OX=8355 GN=rps20 PE=1 SV=1	Ribosomal_S10	GO:0000462,GO:0002181,GO:0003674,GO:0003676,GO:0003723,GO:0003729,GO:0003735,GO:0005198,GO:0005488,GO:0005575,GO:0005622,GO:0005623,GO:0005737,GO:0005739,GO:0005829,GO:0005840,GO:0006139,GO:0006364,GO:0006396,GO:0006412,GO:0006518,GO:0006725,GO:0006807,GO:0008150,GO:0008152,GO:0009058,GO:0009059,GO:0009507,GO:0009532,GO:0009536,GO:0009570,GO:0009987,GO:0010467,GO:0015935,GO:0016070,GO:0016072,GO:…	-	ko:K02946,ko:K02969	ko03010,map03010	M00177,M00178,M00179	-	-	br01610,ko00000,ko00001,ko00002,ko03011	-	-	-	3ZCEQ@5878,COG0051@1,KOG0900@2759	J
OG0014025	P.simillimum|S.pseudoglobulus	Psi_DN95672_c0_g1_i1.p1	-	HSP70 Heat shock protein [Intoshia linei]	Heat shock cognate 70 kDa protein OS=Echinococcus granulosus OX=6210 GN=HSP70 PE=2 SV=1	-	-	-	ko:K03283	ko03040,ko04010,ko04141,ko04144,ko04213,ko04612,ko04915,ko05134,ko05145,ko05162,ko05164,ko05169,map03040,map04010,map04141,map04144,map04213,map04612,map04915,map05134,map05145,map05162,map05164,map05169	M00353,M00355	-	-	ko00000,ko00001,ko00002,ko01009,ko03009,ko03029,ko03041,ko03051,ko03110,ko04131,ko04147,ko04516	1.A.33.1	-	-	38BSZ@33154,3BA18@33208,COG0443@1,KOG0101@2759	O
OG0000640	P.simillimum|S.pseudoglobulus	Psi_DN95912_c0_g1_i1.p1	-	-	-	-	-	-	-	-	-	-	-	-	-	-	-	-	-
OG0007148	P.simillimum|S.pseudoglobulus	Psi_DN95928_c0_g1_i1.p1	-	-	-	-	-	-	-	-	-	-	-	-	-	-	-	-	-
OG0014026	P.simillimum|S.pseudoglobulus	Psi_DN96097_c0_g1_i1.p1	-	-	-	V-set	-	-	-	-	-	-	-	-	-	-	-	-	-
OG0014027	P.simillimum|S.pseudoglobulus	Psi_DN96493_c0_g1_i1.p1	-	hypothetical protein [Wuhan cricket virus 2] APG78326.1 hypothetical protein [Wuhan cricket virus 2] APG78361.1 hypothetical protein [Wuhan cricket virus 2]	-	-	-	-	-	-	-	-	-	-	-	-	-	-	-
OG0014028	P.simillimum|S.pseudoglobulus	Psi_DN96514_c0_g1_i1.p1	-	-	-	-	-	-	-	-	-	-	-	-	-	-	-	-	-
OG0014029	P.simillimum|S.pseudoglobulus	Psi_DN96594_c0_g1_i1.p1	HTATSF1	hypothetical protein C0Q70_11858 [Pomacea canaliculata]	HIV Tat-specific factor 1 OS=Homo sapiens OX=9606 GN=HTATSF1 PE=1 SV=1	-	GO:0000375,GO:0000377,GO:0000398,GO:0003674,GO:0003676,GO:0003723,GO:0003729,GO:0005488,GO:0005575,GO:0005622,GO:0005623,GO:0005634,GO:0005654,GO:0005681,GO:0005684,GO:0005686,GO:0006139,GO:0006355,GO:0006357,GO:0006396,GO:0006397,GO:0006725,GO:0006807,GO:0007275,GO:0007399,GO:0008150,GO:0008152,GO:0008380,GO:0009889,GO:0009893,GO:0009987,GO:0010467,GO:0010468,GO:0010556,GO:0010604,GO:0010628,GO:…	-	ko:K13093	-	-	-	-	ko00000,ko03041	-	-	-	39T2F@33154,3BF2B@33208,3CW81@33213,KOG1548@1,KOG1548@2759	A
OG0014030	P.simillimum|S.pseudoglobulus	Psi_DN96621_c0_g1_i1.p1	EEF2	predicted protein [Hordeum vulgare subsp. vulgare]	Elongation factor 2 OS=Parachlorella kessleri OX=3074 PE=2 SV=1	GTP_EFTU	GO:0000166,GO:0000302,GO:0001101,GO:0001775,GO:0001882,GO:0001883,GO:0002039,GO:0002181,GO:0002182,GO:0002244,GO:0002252,GO:0002263,GO:0002274,GO:0002275,GO:0002283,GO:0002366,GO:0002376,GO:0002443,GO:0002444,GO:0002446,GO:0002520,GO:0002931,GO:0003008,GO:0003009,GO:0003012,GO:0003674,GO:0003676,GO:0003723,GO:0003746,GO:0003779,GO:0003824,GO:0003924,GO:0005488,GO:0005515,GO:0005525,GO:0005575,GO:…	6.1.1.3	ko:K01868,ko:K03234	ko00970,ko04152,ko04921,map00970,map04152,map04921	M00359,M00360	R03663	RC00055,RC00523	ko00000,ko00001,ko00002,ko01000,ko01007,ko03012,ko03016,ko04147	-	-	-	COG0480@1,KOG0469@2759	J
OG0014031	P.simillimum|S.pseudoglobulus	Psi_DN96839_c0_g1_i1.p4	-	PAS domain S-box protein [Pelomonas sp. BT06] RIA76494.1 PAS domain S-box-containing protein [Pelomonas sp. BT06]	Histidine kinase 2 OS=Arabidopsis thaliana OX=3702 GN=AHK2 PE=1 SV=1	HisKA	-	-	-	-	-	-	-	-	-	-	-	1KNF8@119065,1NRP8@1224,2VGZQ@28216,COG0642@1,COG2205@2,COG5002@1,COG5002@2	T
OG0014032	P.simillimum|S.pseudoglobulus	Psi_DN9710_c0_g1_i1.p1	-	-	-	-	-	-	-	-	-	-	-	-	-	-	-	-	-
OG0014033	P.simillimum|S.pseudoglobulus	Psi_DN97267_c0_g1_i1.p1	-	uncharacterized protein KIAA1143 homolog [Mizuhopecten yessoensis]	Uncharacterized protein KIAA1143 homolog OS=Gallus gallus OX=9031 GN=RCJMB04_19n18 PE=2 SV=1	DUF4604	-	-	-	-	-	-	-	-	-	-	-	2E258@1,2S9DQ@2759,3A9D9@33154,3CPC0@33208,3DBBE@33213,3SPGT@50557,421JX@6656,4543D@7147	S
OG0014034	P.simillimum|S.pseudoglobulus	Psi_DN97595_c0_g1_i1.p1	-	hypothetical protein A3Q56_04798 [Intoshia linei]	14-3-3 protein eta OS=Bos taurus OX=9913 GN=YWHAH PE=1 SV=2	2003-03-14	-	-	ko:K16197,ko:K16198	ko04013,ko04110,ko04114,ko04151,ko04212,ko04390,ko04391,ko05161,ko05169,ko05203,map04013,map04110,map04114,map04151,map04212,map04390,map04391,map05161,map05169,map05203	-	-	-	ko00000,ko00001,ko01009,ko03400,ko04147	-	-	-	38CKG@33154,3BCFK@33208,COG5040@1,KOG0841@2759	O
OG0014035	P.simillimum|S.pseudoglobulus	Psi_DN97959_c0_g1_i1.p1	-	PREDICTED: stefin-C [Capra hircus]	Stefin-C OS=Bos taurus OX=9913 PE=1 SV=1	Cystatin	-	-	-	-	-	-	-	-	-	-	-	-	-
OG0014036	P.simillimum|S.pseudoglobulus	Psi_DN98105_c0_g1_i1.p1	-	Kinesin-like protein KIF21B, partial [Clonorchis sinensis]	-	-	-	-	-	-	-	-	-	-	-	-	-	-	-
OG0014037	P.simillimum|S.pseudoglobulus	Psi_DN98425_c0_g1_i1.p1	PRCP	hypothetical protein C0Q70_05730 [Pomacea canaliculata]	Lysosomal Pro-X carboxypeptidase OS=Homo sapiens OX=9606 GN=PRCP PE=1 SV=1	Peptidase_S28	GO:0000323,GO:0001525,GO:0001568,GO:0001775,GO:0001944,GO:0002155,GO:0002252,GO:0002254,GO:0002263,GO:0002274,GO:0002275,GO:0002283,GO:0002353,GO:0002366,GO:0002376,GO:0002443,GO:0002444,GO:0002446,GO:0002526,GO:0003008,GO:0003013,GO:0003073,GO:0003085,GO:0003674,GO:0003824,GO:0004177,GO:0004180,GO:0004185,GO:0005575,GO:0005622,GO:0005623,GO:0005737,GO:0005764,GO:0005765,GO:0005766,GO:0005773,GO:…	3.4.16.2	ko:K01285	ko04614,ko04974,map04614,map04974	-	-	-	ko00000,ko00001,ko01000,ko01002	-	-	-	38H4Q@33154,3BCW8@33208,3CSRE@33213,KOG2183@1,KOG2183@2759	O
[truncated: 2,419 more rows]
