# Supplementary material for: Molecular signatures of the rediae, cercariae and adult stages in the complex life cycles of parasitic flatworms (Digenea: Psilostomatidae)
Source: Parasit Vectors. 2020 Nov 10;13:559. doi: 10.1186/s13071-020-04424-4 (PMC7653818; doi:10.1186/s13071-020-04424-4)
Supplement: Supplementary file 9 — Additional file 9: Table S8. Results of Gene Ontology enrichment analysis for the life cycle stages (Biological processes). [file 13071_2020_4424_MOESM9_ESM.xls]

## Sheet: Table S8.1
Table S8.1: Results of GeneOntology enrichment analysis for Psilotrema simillimum redia stage (Biological Processes)
GO.ID	Term	Annotated	Significant	Expected	classicFisher
GO:0002263	cell activation involved in immune respo...	423	112	61.13	1.7e-11
GO:0002366	leukocyte activation involved in immune ...	421	111	60.85	2.9e-11
GO:0002252	immune effector process	620	148	89.61	4.3e-11
GO:0002274	myeloid leukocyte activation	397	105	57.38	8.6e-11
GO:0036230	granulocyte activation	368	99	53.19	1.1e-10
GO:0043312	neutrophil degranulation	363	98	52.46	1.1e-10
GO:0002275	myeloid cell activation involved in immu...	379	101	54.78	1.3e-10
GO:0002283	neutrophil activation involved in immune...	364	98	52.61	1.3e-10
GO:0002446	neutrophil mediated immunity	371	99	53.62	1.8e-10
GO:0042119	neutrophil activation	366	98	52.9	1.8e-10
GO:0043299	leukocyte degranulation	377	100	54.49	2.1e-10
GO:0002444	myeloid leukocyte mediated immunity	383	101	55.35	2.4e-10
GO:0006955	immune response	844	185	121.98	2.9e-10
GO:0001775	cell activation	655	151	94.66	4.2e-10
GO:0045321	leukocyte activation	592	138	85.56	1.2e-09
GO:0002443	leukocyte mediated immunity	430	107	62.15	2.6e-09
GO:0044281	small molecule metabolic process	1245	248	179.94	3.6e-09
GO:0002376	immune system process	1331	262	192.36	3.7e-09
GO:0045055	regulated exocytosis	506	120	73.13	5.8e-09
GO:0006887	exocytosis	569	131	82.24	7.9e-09
GO:0006119	oxidative phosphorylation	154	50	22.26	8.5e-09
GO:1901135	carbohydrate derivative metabolic proces...	804	171	116.2	1.7e-08
GO:0017144	drug metabolic process	554	127	80.07	1.8e-08
GO:0043603	cellular amide metabolic process	1038	210	150.02	2.3e-08
GO:0009617	response to bacterium	330	84	47.69	5.1e-08
GO:0072521	purine-containing compound metabolic pro...	464	108	67.06	1.0e-07
GO:0043043	peptide biosynthetic process	842	174	121.69	1.1e-07
GO:0055114	oxidation-reduction process	585	129	84.55	1.6e-07
GO:0007339	binding of sperm to zona pellucida	22	14	3.18	1.6e-07
GO:0043604	amide biosynthetic process	908	184	131.23	1.9e-07
GO:0006518	peptide metabolic process	920	186	132.96	1.9e-07
GO:0009607	response to biotic stimulus	531	119	76.74	2.0e-07
GO:0016137	glycoside metabolic process	17	12	2.46	2.4e-07
GO:0042775	mitochondrial ATP synthesis coupled elec...	102	35	14.74	3.3e-07
GO:0042773	ATP synthesis coupled electron transport	103	35	14.89	4.4e-07
GO:0002181	cytoplasmic translation	325	80	46.97	4.9e-07
GO:0043207	response to external biotic stimulus	512	114	74	5.3e-07
GO:0051707	response to other organism	512	114	74	5.3e-07
GO:0006163	purine nucleotide metabolic process	437	100	63.16	7.5e-07
GO:0009161	ribonucleoside monophosphate metabolic p...	302	75	43.65	7.8e-07
GO:1901564	organonitrogen compound metabolic proces...	3795	620	548.48	8.4e-07
GO:0045333	cellular respiration	191	53	27.6	9.9e-07
GO:0009126	purine nucleoside monophosphate metaboli...	288	72	41.62	1.0e-06
GO:0009167	purine ribonucleoside monophosphate meta...	288	72	41.62	1.0e-06
GO:1901658	glycosyl compound catabolic process	46	20	6.65	1.7e-06
GO:0046034	ATP metabolic process	251	64	36.28	2.0e-06
GO:0022904	respiratory electron transport chain	114	36	16.48	2.2e-06
GO:0006457	protein folding	212	56	30.64	2.7e-06
GO:0035036	sperm-egg recognition	26	14	3.76	2.8e-06
GO:0032940	secretion by cell	883	174	127.62	3.0e-06
GO:0034097	response to cytokine	433	97	62.58	3.0e-06
GO:0009056	catabolic process	1666	299	240.78	3.4e-06
GO:1901566	organonitrogen compound biosynthetic pro...	1494	272	215.92	3.5e-06
GO:0055086	nucleobase-containing small molecule met...	618	129	89.32	3.7e-06
GO:0009123	nucleoside monophosphate metabolic proce...	314	75	45.38	3.8e-06
GO:1901575	organic substance catabolic process	1414	259	204.36	4.1e-06
GO:0009205	purine ribonucleoside triphosphate metab...	272	67	39.31	4.2e-06
GO:0022900	electron transport chain	151	43	21.82	5.1e-06
GO:0006412	translation	812	161	117.36	5.2e-06
GO:0009199	ribonucleoside triphosphate metabolic pr...	274	67	39.6	5.4e-06
GO:0006091	generation of precursor metabolites and ...	378	86	54.63	6.0e-06
GO:0019693	ribose phosphate metabolic process	454	99	65.61	8.3e-06
GO:0006026	aminoglycan catabolic process	28	14	4.05	8.8e-06
GO:0009144	purine nucleoside triphosphate metabolic...	278	67	40.18	9.2e-06
GO:1901136	carbohydrate derivative catabolic proces...	116	35	16.77	9.6e-06
GO:0006027	glycosaminoglycan catabolic process	25	13	3.61	1.1e-05
GO:0009150	purine ribonucleotide metabolic process	424	93	61.28	1.2e-05
GO:0006810	transport	2728	456	394.27	1.3e-05
GO:0071285	cellular response to lithium ion	16	10	2.31	1.3e-05
GO:0071345	cellular response to cytokine stimulus	381	85	55.06	1.5e-05
GO:0044248	cellular catabolic process	1566	279	226.33	1.6e-05
GO:0015985	energy coupled proton transport, down el...	33	15	4.77	1.8e-05
GO:0015986	ATP synthesis coupled proton transport	33	15	4.77	1.8e-05
GO:0019752	carboxylic acid metabolic process	579	119	83.68	2.0e-05
GO:1901998	toxin transport	37	16	5.35	2.1e-05
GO:0009259	ribonucleotide metabolic process	435	94	62.87	2.1e-05
GO:0046903	secretion	966	183	139.61	2.1e-05
GO:0051234	establishment of localization	2827	469	408.58	2.1e-05
GO:0072594	establishment of protein localization to...	482	102	69.66	2.3e-05
GO:0009988	cell-cell recognition	30	14	4.34	2.4e-05
GO:0006753	nucleoside phosphate metabolic process	553	114	79.92	2.6e-05
GO:0006413	translational initiation	249	60	35.99	2.7e-05
GO:0019731	antibacterial humoral response	17	10	2.46	2.8e-05
GO:0006959	humoral immune response	84	27	12.14	2.8e-05
GO:0009117	nucleotide metabolic process	544	112	78.62	3.2e-05
GO:0070670	response to interleukin-4	31	14	4.48	3.8e-05
GO:0015980	energy derivation by oxidation of organi...	263	62	38.01	4.1e-05
GO:0046135	pyrimidine nucleoside catabolic process	21	11	3.04	4.8e-05
GO:0006082	organic acid metabolic process	621	124	89.75	5.3e-05
GO:0009141	nucleoside triphosphate metabolic proces...	299	68	43.21	5.9e-05
GO:0098542	defense response to other organism	299	68	43.21	5.9e-05
GO:0051701	interaction with host	106	31	15.32	6.0e-05
GO:0071704	organic substance metabolic process	5351	823	773.36	6.0e-05
GO:0042742	defense response to bacterium	176	45	25.44	6.1e-05
GO:0002920	regulation of humoral immune response	40	16	5.78	6.6e-05
GO:0002576	platelet degranulation	61	21	8.82	7.1e-05
GO:0043436	oxoacid metabolic process	619	123	89.46	7.1e-05
GO:0008152	metabolic process	5521	845	797.93	8.1e-05
GO:0019730	antimicrobial humoral response	62	21	8.96	9.3e-05
GO:0006613	cotranslational protein targeting to mem...	176	44	25.44	0.00013
GO:0042981	regulation of apoptotic process	853	160	123.28	0.00013
GO:0043627	response to estrogen	42	16	6.07	0.00013
GO:0044419	interspecies interaction between organis...	319	70	46.1	0.00015
GO:0010941	regulation of cell death	1024	187	147.99	0.00016
GO:0043067	regulation of programmed cell death	887	165	128.19	0.00016
GO:0002700	regulation of production of molecular me...	51	18	7.37	0.00016
GO:0007338	single fertilization	78	24	11.27	0.00017
GO:0060548	negative regulation of cell death	631	123	91.2	0.00017
GO:0071260	cellular response to mechanical stimulus	47	17	6.79	0.00017
GO:0006614	SRP-dependent cotranslational protein ta...	168	42	24.28	0.00018
GO:0044238	primary metabolic process	5179	796	748.5	0.00018
GO:0009057	macromolecule catabolic process	1059	192	153.05	0.00019
GO:0045047	protein targeting to ER	179	44	25.87	0.00020
GO:0005996	monosaccharide metabolic process	174	43	25.15	0.00020
GO:0072593	reactive oxygen species metabolic proces...	148	38	21.39	0.00020
GO:0030324	lung development	79	24	11.42	0.00021
GO:0034331	cell junction maintenance	24	11	3.47	0.00022
GO:0042776	mitochondrial ATP synthesis coupled prot...	24	11	3.47	0.00022
GO:0046209	nitric oxide metabolic process	48	17	6.94	0.00023
GO:2001057	reactive nitrogen species metabolic proc...	48	17	6.94	0.00023
GO:0070972	protein localization to endoplasmic reti...	202	48	29.19	0.00024
GO:0072529	pyrimidine-containing compound catabolic...	28	12	4.05	0.00025
GO:1901657	glycosyl compound metabolic process	134	35	19.37	0.00025
GO:0008037	cell recognition	129	34	18.64	0.00026
GO:0030323	respiratory tube development	80	24	11.56	0.00026
GO:0035821	modification of morphology or physiology...	80	24	11.56	0.00026
GO:0034975	protein folding in endoplasmic reticulum	32	13	4.62	0.00027
GO:0072599	establishment of protein localization to...	182	44	26.3	0.00029
GO:0046836	glycolipid transport	21	10	3.04	0.00029
GO:0019221	cytokine-mediated signaling pathway	193	46	27.89	0.00030
GO:0071346	cellular response to interferon-gamma	58	19	8.38	0.00032
GO:0001816	cytokine production	183	44	26.45	0.00033
GO:0007565	female pregnancy	86	25	12.43	0.00033
GO:0008219	cell death	1223	216	176.76	0.00035
GO:0002237	response to molecule of bacterial origin	157	39	22.69	0.00035
GO:0006915	apoptotic process	1002	181	144.82	0.00037
GO:0071353	cellular response to interleukin-4	29	12	4.19	0.00037
GO:0032212	positive regulation of telomere maintena...	33	13	4.77	0.00038
GO:0048732	gland development	370	77	53.47	0.00041
GO:0071216	cellular response to biotic stimulus	112	30	16.19	0.00043
GO:0006458	'de novo' protein folding	46	16	6.65	0.00045
GO:0006809	nitric oxide biosynthetic process	46	16	6.65	0.00045
GO:0009605	response to external stimulus	1467	253	212.02	0.00046
GO:0042136	neurotransmitter biosynthetic process	64	20	9.25	0.00046
GO:0010288	response to lead ion	22	10	3.18	0.00047
GO:0006120	mitochondrial electron transport, NADH t...	55	18	7.95	0.00047
GO:0030260	entry into host cell	42	15	6.07	0.00048
GO:0044409	entry into host	42	15	6.07	0.00048
GO:0051806	entry into cell of other organism involv...	42	15	6.07	0.00048
GO:0051828	entry into other organism involved in sy...	42	15	6.07	0.00048
GO:1903509	liposaccharide metabolic process	69	21	9.97	0.00050
GO:1902600	proton transmembrane transport	108	29	15.61	0.00051
GO:0009065	glutamine family amino acid catabolic pr...	26	11	3.76	0.00052
GO:0002702	positive regulation of production of mol...	34	13	4.91	0.00054
GO:1904358	positive regulation of telomere maintena...	34	13	4.91	0.00054
GO:0002759	regulation of antimicrobial humoral resp...	30	12	4.34	0.00054
GO:0000184	nuclear-transcribed mRNA catabolic proce...	198	46	28.62	0.00055
GO:0071347	cellular response to interleukin-1	47	16	6.79	0.00059
GO:0042493	response to drug	742	138	107.24	0.00059
GO:0071222	cellular response to lipopolysaccharide	89	25	12.86	0.00059
GO:0012501	programmed cell death	1081	192	156.23	0.00060
GO:0061077	chaperone-mediated protein folding	80	23	11.56	0.00068
GO:0032355	response to estradiol	95	26	13.73	0.00071
GO:0016192	vesicle-mediated transport	1251	218	180.8	0.00072
GO:0045776	negative regulation of blood pressure	23	10	3.32	0.00072
GO:0035112	genitalia morphogenesis	35	13	5.06	0.00074
GO:0061844	antimicrobial humoral immune response me...	35	13	5.06	0.00074
GO:0006929	substrate-dependent cell migration	27	11	3.9	0.00077
GO:0071219	cellular response to molecule of bacteri...	91	25	13.15	0.00085
GO:0001817	regulation of cytokine production	169	40	24.42	0.00085
GO:0090150	establishment of protein localization to...	322	67	46.54	0.00097
GO:1901606	alpha-amino acid catabolic process	63	19	9.11	0.00103
GO:0033365	protein localization to organelle	758	139	109.55	0.00103
GO:0006605	protein targeting	364	74	52.61	0.00107
GO:0010226	response to lithium ion	24	10	3.47	0.00108
GO:0030850	prostate gland development	24	10	3.47	0.00108
GO:0072376	protein activation cascade	24	10	3.47	0.00108
GO:0006664	glycolipid metabolic process	68	20	9.83	0.00109
GO:0044403	symbiont process	306	64	44.23	0.00109
GO:0042886	amide transport	1197	208	173	0.00114
GO:0001655	urogenital system development	210	47	30.35	0.00115
GO:0007494	midgut development	41	14	5.93	0.00123
GO:0001935	endothelial cell proliferation	50	16	7.23	0.00126
GO:0034381	plasma lipoprotein particle clearance	50	16	7.23	0.00126
GO:0040019	positive regulation of embryonic develop...	50	16	7.23	0.00126
GO:0010951	negative regulation of endopeptidase act...	114	29	16.48	0.00131
GO:0042273	ribosomal large subunit biogenesis	135	33	19.51	0.00131
GO:0034383	low-density lipoprotein particle clearan...	37	13	5.35	0.00136
GO:0050829	defense response to Gram-negative bacter...	89	24	12.86	0.00141
GO:0032210	regulation of telomere maintenance via t...	46	15	6.65	0.00143
GO:0032496	response to lipopolysaccharide	152	36	21.97	0.00149
GO:1901700	response to oxygen-containing compound	1056	185	152.62	0.00153
GO:0060541	respiratory system development	281	59	40.61	0.00153
GO:0060560	developmental growth involved in morphog...	230	50	33.24	0.00159
GO:0033993	response to lipid	495	95	71.54	0.00162
GO:0043066	negative regulation of apoptotic process	538	102	77.76	0.00167
GO:0071320	cellular response to cAMP	56	17	8.09	0.00172
GO:0042255	ribosome assembly	116	29	16.77	0.00174
GO:0009164	nucleoside catabolic process	38	13	5.49	0.00179
GO:0034656	nucleobase-containing small molecule cat...	47	15	6.79	0.00182
GO:0042133	neurotransmitter metabolic process	106	27	15.32	0.00185
GO:0061458	reproductive system development	395	78	57.09	0.00188
GO:0034341	response to interferon-gamma	66	19	9.54	0.00190
GO:0002699	positive regulation of immune effector p...	71	20	10.26	0.00195
GO:0006952	defense response	639	118	92.35	0.00196
GO:0006687	glycosphingolipid metabolic process	34	12	4.91	0.00197
GO:0009060	aerobic respiration	81	22	11.71	0.00199
GO:0010466	negative regulation of peptidase activit...	117	29	16.91	0.00201
GO:0006807	nitrogen compound metabolic process	5000	762	722.63	0.00213
GO:0045745	positive regulation of G protein-coupled...	30	11	4.34	0.00213
GO:0070227	lymphocyte apoptotic process	30	11	4.34	0.00213
GO:0046677	response to antibiotic	367	73	53.04	0.00213
GO:0051704	multi-organism process	1801	298	260.29	0.00219
GO:0045184	establishment of protein localization	1225	210	177.04	0.00220
GO:0002697	regulation of immune effector process	139	33	20.09	0.00221
GO:0044237	cellular metabolic process	5319	806	768.74	0.00223
GO:0019318	hexose metabolic process	150	35	21.68	0.00226
GO:0009566	fertilization	97	25	14.02	0.00226
GO:0048608	reproductive structure development	392	77	56.65	0.00233
GO:0009063	cellular amino acid catabolic process	77	21	11.13	0.00236
GO:0002684	positive regulation of immune system pro...	322	65	46.54	0.00254
GO:0010257	NADH dehydrogenase complex assembly	58	17	8.38	0.00262
GO:0032981	mitochondrial respiratory chain complex ...	58	17	8.38	0.00262
GO:2000142	regulation of DNA-templated transcriptio...	44	14	6.36	0.00265
GO:0006520	cellular amino acid metabolic process	230	49	33.24	0.00273
GO:0071496	cellular response to external stimulus	282	58	40.76	0.00275
GO:0043687	post-translational protein modification	185	41	26.74	0.00279
GO:0043069	negative regulation of programmed cell d...	547	102	79.06	0.00289
GO:0022610	biological adhesion	426	82	61.57	0.00306
GO:0051973	positive regulation of telomerase activi...	27	10	3.9	0.00309
GO:1901361	organic cyclic compound catabolic proces...	567	105	81.95	0.00316
GO:0006022	aminoglycan metabolic process	59	17	8.53	0.00319
GO:0043900	regulation of multi-organism process	325	65	46.97	0.00320
GO:0033273	response to vitamin	69	19	9.97	0.00332
GO:0050673	epithelial cell proliferation	170	38	24.57	0.00335
GO:1901565	organonitrogen compound catabolic proces...	825	146	119.23	0.00340
GO:0034754	cellular hormone metabolic process	36	12	5.2	0.00341
GO:0006402	mRNA catabolic process	350	69	50.58	0.00352
GO:0051591	response to cAMP	95	24	13.73	0.00363
GO:0044270	cellular nitrogen compound catabolic pro...	551	102	79.63	0.00365
GO:0046700	heterocycle catabolic process	551	102	79.63	0.00365
GO:0044282	small molecule catabolic process	268	55	38.73	0.00367
GO:0007422	peripheral nervous system development	90	23	13.01	0.00373
GO:0030203	glycosaminoglycan metabolic process	55	16	7.95	0.00376
GO:0072522	purine-containing compound biosynthetic ...	205	44	29.63	0.00380
GO:0035690	cellular response to drug	251	52	36.28	0.00381
GO:0098609	cell-cell adhesion	251	52	36.28	0.00381
GO:0000956	nuclear-transcribed mRNA catabolic proce...	286	58	41.33	0.00381
GO:0019439	aromatic compound catabolic process	552	102	79.78	0.00386
GO:0051179	localization	3514	548	507.87	0.00391
GO:0006612	protein targeting to membrane	234	49	33.82	0.00393
GO:0097006	regulation of plasma lipoprotein particl...	70	19	10.12	0.00395
GO:0000028	ribosomal small subunit assembly	46	14	6.65	0.00418
GO:0006839	mitochondrial transport	178	39	25.73	0.00431
GO:0034655	nucleobase-containing compound catabolic...	517	96	74.72	0.00433
GO:0015833	peptide transport	1177	200	170.11	0.00435
GO:0008625	extrinsic apoptotic signaling pathway vi...	37	12	5.35	0.00440
GO:0032787	monocarboxylic acid metabolic process	312	62	45.09	0.00459
GO:0006508	proteolysis	921	160	133.11	0.00466
GO:0044706	multi-multicellular organism process	113	27	16.33	0.00486
GO:0006164	purine nucleotide biosynthetic process	202	43	29.19	0.00490
GO:0010629	negative regulation of gene expression	1129	192	163.17	0.00506
GO:0072655	establishment of protein localization to...	87	22	12.57	0.00516
GO:0051817	modification of morphology or physiology...	72	19	10.41	0.00552
GO:0034314	Arp2/3 complex-mediated actin nucleation	29	10	4.19	0.00559
GO:0055093	response to hyperoxia	29	10	4.19	0.00559
GO:0097734	extracellular exosome biogenesis	29	10	4.19	0.00559
GO:0140112	extracellular vesicle biogenesis	29	10	4.19	0.00559
GO:1990182	exosomal secretion	29	10	4.19	0.00559
GO:0033227	dsRNA transport	38	12	5.49	0.00561
GO:0071887	leukocyte apoptotic process	38	12	5.49	0.00561
GO:0050678	regulation of epithelial cell proliferat...	147	33	21.25	0.00562
GO:0001889	liver development	136	31	19.66	0.00565
GO:0072358	cardiovascular system development	309	61	44.66	0.00570
GO:0043065	positive regulation of apoptotic process	357	69	51.6	0.00575
GO:0001819	positive regulation of cytokine producti...	93	23	13.44	0.00576
GO:0007155	cell adhesion	424	80	61.28	0.00587
GO:0097237	cellular response to toxic substance	170	37	24.57	0.00598
GO:0009112	nucleobase metabolic process	43	13	6.21	0.00605
GO:0010033	response to organic substance	1705	279	246.42	0.00612
GO:0042737	drug catabolic process	83	21	12	0.00616
GO:0097581	lamellipodium organization	83	21	12	0.00616
GO:0002687	positive regulation of leukocyte migrati...	34	11	4.91	0.00644
GO:1904356	regulation of telomere maintenance via t...	53	15	7.66	0.00654
GO:0072001	renal system development	188	40	27.17	0.00656
GO:0043902	positive regulation of multi-organism pr...	171	37	24.71	0.00660
GO:0005975	carbohydrate metabolic process	329	64	47.55	0.00661
GO:0071702	organic substance transport	1543	254	223	0.00686
GO:0043467	regulation of generation of precursor me...	89	22	12.86	0.00688
GO:0006954	inflammatory response	183	39	26.45	0.00701
GO:1901216	positive regulation of neuron death	84	21	12.14	0.00713
GO:0044265	cellular macromolecule catabolic process	912	157	131.81	0.00722
GO:0006886	intracellular protein transport	848	147	122.56	0.00724
GO:0032881	regulation of polysaccharide metabolic p...	30	10	4.34	0.00732
GO:0001822	kidney development	144	32	20.81	0.00740
GO:0032206	positive regulation of telomere maintena...	44	13	6.36	0.00748
GO:0045446	endothelial cell differentiation	44	13	6.36	0.00748
GO:0002440	production of molecular mediator of immu...	74	19	10.69	0.00757
GO:0032204	regulation of telomere maintenance	74	19	10.69	0.00757
GO:0048806	genitalia development	74	19	10.69	0.00757
GO:0001944	vasculature development	307	60	44.37	0.00759
GO:0052548	regulation of endopeptidase activity	207	43	29.92	0.00768
GO:0071236	cellular response to antibiotic	150	33	21.68	0.00772
GO:0019637	organophosphate metabolic process	805	140	116.34	0.00780
GO:2000377	regulation of reactive oxygen species me...	106	25	15.32	0.00783
GO:0061008	hepaticobiliary system development	139	31	20.09	0.00787
GO:0070585	protein localization to mitochondrion	90	22	13.01	0.00790
GO:0007004	telomere maintenance via telomerase	59	16	8.53	0.00791
GO:0007568	aging	553	100	79.92	0.00804
GO:0000060	protein import into nucleus, translocati...	35	11	5.06	0.00819
GO:0001657	ureteric bud development	35	11	5.06	0.00819
GO:0001823	mesonephros development	35	11	5.06	0.00819
GO:0036296	response to increased oxygen levels	35	11	5.06	0.00819
GO:0072163	mesonephric epithelium development	35	11	5.06	0.00819
GO:0072164	mesonephric tubule development	35	11	5.06	0.00819
GO:0051246	regulation of protein metabolic process	1523	250	220.11	0.00849
GO:0052547	regulation of peptidase activity	220	45	31.8	0.00863
GO:0044267	cellular protein metabolic process	2958	463	427.51	0.00868
GO:0071396	cellular response to lipid	321	62	46.39	0.00872
GO:0010042	response to manganese ion	40	12	5.78	0.00879
GO:0033108	mitochondrial respiratory chain complex ...	75	19	10.84	0.00880
GO:0031960	response to corticosteroid	129	29	18.64	0.00888
GO:0043068	positive regulation of programmed cell d...	382	72	55.21	0.00895
GO:0006401	RNA catabolic process	376	71	54.34	0.00900
GO:0019538	protein metabolic process	3131	488	452.51	0.00907
GO:0006081	cellular aldehyde metabolic process	45	13	6.5	0.00917
GO:0072080	nephron tubule development	45	13	6.5	0.00917
GO:0072073	kidney epithelium development	65	17	9.39	0.00925
GO:0090132	epithelium migration	274	54	39.6	0.00928
GO:0050727	regulation of inflammatory response	102	24	14.74	0.00933
GO:0009064	glutamine family amino acid metabolic pr...	50	14	7.23	0.00937
GO:0046683	response to organophosphorus	113	26	16.33	0.00945
GO:0097327	response to antineoplastic agent	108	25	15.61	0.00999

## Sheet: Table S8.2
Table S8.2: Results of GeneOntology enrichment analysis for Psilotrema simillimum cercaria stage (Biological Processes)
GO.ID	Term	Annotated	Significant	Expected	classicFisher
GO:0002181	cytoplasmic translation	325	94	23.1	< 1e-30
GO:0006518	peptide metabolic process	920	148	65.39	3.7e-24
GO:0006412	translation	812	136	57.72	1.0e-23
GO:0043043	peptide biosynthetic process	842	137	59.85	1.2e-22
GO:0043603	cellular amide metabolic process	1038	153	73.78	5.4e-21
GO:0043604	amide biosynthetic process	908	140	64.54	6.9e-21
GO:0006614	SRP-dependent cotranslational protein ta...	168	49	11.94	1.7e-18
GO:0006613	cotranslational protein targeting to mem...	176	50	12.51	2.6e-18
GO:0000184	nuclear-transcribed mRNA catabolic proce...	198	53	14.07	4.4e-18
GO:0045047	protein targeting to ER	179	50	12.72	5.8e-18
GO:1901566	organonitrogen compound biosynthetic pro...	1494	187	106.19	7.8e-18
GO:0072599	establishment of protein localization to...	182	50	12.94	1.3e-17
GO:0070972	protein localization to endoplasmic reti...	202	52	14.36	5.8e-17
GO:0006612	protein targeting to membrane	234	53	16.63	1.0e-14
GO:0006413	translational initiation	249	54	17.7	3.9e-14
GO:0090150	establishment of protein localization to...	322	59	22.89	5.4e-12
GO:0000956	nuclear-transcribed mRNA catabolic proce...	286	54	20.33	1.4e-11
GO:0006605	protein targeting	364	62	25.87	3.9e-11
GO:0042254	ribosome biogenesis	364	62	25.87	3.9e-11
GO:0042255	ribosome assembly	116	30	8.25	2.6e-10
GO:1901564	organonitrogen compound metabolic proces...	3795	334	269.75	1.7e-09
GO:0003009	skeletal muscle contraction	25	13	1.78	2.4e-09
GO:0042273	ribosomal large subunit biogenesis	135	31	9.6	3.1e-09
GO:0006402	mRNA catabolic process	350	56	24.88	4.2e-09
GO:0014733	regulation of skeletal muscle adaptation	19	11	1.35	9.4e-09
GO:0045989	positive regulation of striated muscle c...	23	12	1.63	9.6e-09
GO:0014883	transition between fast and slow fiber	16	10	1.14	1.6e-08
GO:0072594	establishment of protein localization to...	482	68	34.26	1.8e-08
GO:0006401	RNA catabolic process	376	57	26.73	2.3e-08
GO:0098909	regulation of cardiac muscle cell action...	17	10	1.21	3.7e-08
GO:0072657	protein localization to membrane	514	70	36.54	4.7e-08
GO:0010259	multicellular organism aging	415	60	29.5	5.6e-08
GO:0050881	musculoskeletal movement	36	14	2.56	6.2e-08
GO:0043501	skeletal muscle adaptation	22	11	1.56	7.2e-08
GO:0008340	determination of adult lifespan	389	57	27.65	7.7e-08
GO:0048791	calcium ion-regulated exocytosis of neur...	18	10	1.28	7.9e-08
GO:0010882	regulation of cardiac muscle contraction...	32	13	2.27	1.0e-07
GO:0050879	multicellular organismal movement	40	14	2.84	2.9e-07
GO:0019538	protein metabolic process	3131	277	222.55	3.3e-07
GO:0044270	cellular nitrogen compound catabolic pro...	551	71	39.17	3.5e-07
GO:0046700	heterocycle catabolic process	551	71	39.17	3.5e-07
GO:0019439	aromatic compound catabolic process	552	71	39.24	3.7e-07
GO:1901361	organic cyclic compound catabolic proces...	567	72	40.3	5.0e-07
GO:0007586	digestion	74	19	5.26	5.9e-07
GO:0070296	sarcoplasmic reticulum calcium ion trans...	26	11	1.85	6.1e-07
GO:0034655	nucleobase-containing compound catabolic...	517	67	36.75	6.3e-07
GO:0007568	aging	553	70	39.31	8.4e-07
GO:0008152	metabolic process	5521	435	392.44	8.8e-07
GO:0055119	relaxation of cardiac muscle	27	11	1.92	9.6e-07
GO:0022613	ribonucleoprotein complex biogenesis	519	66	36.89	1.5e-06
GO:0071702	organic substance transport	1543	153	109.68	1.9e-06
GO:0086003	cardiac muscle cell contraction	40	13	2.84	2.1e-06
GO:0055117	regulation of cardiac muscle contraction	54	15	3.84	3.2e-06
GO:0086004	regulation of cardiac muscle cell contra...	30	11	2.13	3.3e-06
GO:0090075	relaxation of muscle	30	11	2.13	3.3e-06
GO:0071704	organic substance metabolic process	5351	422	380.35	3.6e-06
GO:0045933	positive regulation of muscle contractio...	42	13	2.99	3.8e-06
GO:1901264	carbohydrate derivative transport	76	18	5.4	4.1e-06
GO:0022600	digestive system process	69	17	4.9	4.3e-06
GO:0086001	cardiac muscle cell action potential	49	14	3.48	4.7e-06
GO:0044248	cellular catabolic process	1566	153	111.31	4.7e-06
GO:0000027	ribosomal large subunit assembly	63	16	4.48	5.4e-06
GO:0098901	regulation of cardiac muscle cell action...	26	10	1.85	5.7e-06
GO:0036335	intestinal stem cell homeostasis	32	11	2.27	6.9e-06
GO:0042274	ribosomal small subunit biogenesis	118	23	8.39	7.1e-06
GO:0006942	regulation of striated muscle contractio...	65	16	4.62	8.3e-06
GO:0046928	regulation of neurotransmitter secretion	65	16	4.62	8.3e-06
GO:0006941	striated muscle contraction	95	20	6.75	8.4e-06
GO:1903115	regulation of actin filament-based movem...	33	11	2.35	9.6e-06
GO:0044238	primary metabolic process	5179	409	368.13	1.1e-05
GO:0060048	cardiac muscle contraction	81	18	5.76	1.1e-05
GO:0000028	ribosomal small subunit assembly	46	13	3.27	1.2e-05
GO:0045823	positive regulation of heart contraction	28	10	1.99	1.2e-05
GO:0006886	intracellular protein transport	848	92	60.28	1.3e-05
GO:0006979	response to oxidative stress	382	50	27.15	1.4e-05
GO:0008015	blood circulation	242	36	17.2	1.6e-05
GO:0014888	striated muscle adaptation	41	12	2.91	1.7e-05
GO:0006984	ER-nucleus signaling pathway	48	13	3.41	1.9e-05
GO:0003013	circulatory system process	245	36	17.41	2.0e-05
GO:0050892	intestinal absorption	37	11	2.63	3.3e-05
GO:0006887	exocytosis	569	66	40.44	3.4e-05
GO:0070252	actin-mediated cell contraction	73	16	5.19	4.0e-05
GO:0009056	catabolic process	1666	156	118.42	4.4e-05
GO:0071705	nitrogen compound transport	1389	134	98.73	4.6e-05
GO:0010884	positive regulation of lipid storage	32	10	2.27	4.7e-05
GO:0009062	fatty acid catabolic process	83	17	5.9	5.8e-05
GO:0044267	cellular protein metabolic process	2958	252	210.26	6.6e-05
GO:0072329	monocarboxylic acid catabolic process	84	17	5.97	6.8e-05
GO:0045055	regulated exocytosis	506	59	35.97	8.0e-05
GO:0051588	regulation of neurotransmitter transport	94	18	6.68	8.9e-05
GO:0098900	regulation of action potential	35	10	2.49	0.00011
GO:0006937	regulation of muscle contraction	113	20	8.03	0.00012
GO:0034637	cellular carbohydrate biosynthetic proce...	49	12	3.48	0.00012
GO:1901700	response to oxygen-containing compound	1056	105	75.06	0.00012
GO:0030048	actin filament-based movement	80	16	5.69	0.00013
GO:0033365	protein localization to organelle	758	80	53.88	0.00014
GO:0006364	rRNA processing	238	33	16.92	0.00014
GO:0003073	regulation of systemic arterial blood pr...	50	12	3.55	0.00015
GO:0033692	cellular polysaccharide biosynthetic pro...	43	11	3.06	0.00015
GO:1903524	positive regulation of blood circulation	43	11	3.06	0.00015
GO:1903779	regulation of cardiac conduction	43	11	3.06	0.00015
GO:0019722	calcium-mediated signaling	142	23	10.09	0.00015
GO:0006631	fatty acid metabolic process	200	29	14.22	0.00017
GO:1901575	organic substance catabolic process	1414	133	100.51	0.00017
GO:0009058	biosynthetic process	3218	268	228.74	0.00018
GO:0042493	response to drug	742	78	52.74	0.00019
GO:0044265	cellular macromolecule catabolic process	912	92	64.83	0.00021
GO:0002027	regulation of heart rate	52	12	3.7	0.00022
GO:0030104	water homeostasis	52	12	3.7	0.00022
GO:1901019	regulation of calcium ion transmembrane ...	52	12	3.7	0.00022
GO:1905954	positive regulation of lipid localizatio...	60	13	4.26	0.00024
GO:0034599	cellular response to oxidative stress	214	30	15.21	0.00024
GO:1901576	organic substance biosynthetic process	3194	265	227.03	0.00028
GO:0000271	polysaccharide biosynthetic process	46	11	3.27	0.00029
GO:0061337	cardiac conduction	69	14	4.9	0.00029
GO:0043312	neutrophil degranulation	363	44	25.8	0.00029
GO:0002283	neutrophil activation involved in immune...	364	44	25.87	0.00031
GO:0006635	fatty acid beta-oxidation	54	12	3.84	0.00032
GO:0042119	neutrophil activation	366	44	26.02	0.00034
GO:0034645	cellular macromolecule biosynthetic proc...	2476	212	176	0.00035
GO:0034622	cellular protein-containing complex asse...	902	90	64.11	0.00037
GO:0032412	regulation of ion transmembrane transpor...	114	19	8.1	0.00038
GO:0036230	granulocyte activation	368	44	26.16	0.00039
GO:0016072	rRNA metabolic process	272	35	19.33	0.00040
GO:0006810	transport	2728	230	193.91	0.00042
GO:0022898	regulation of transmembrane transporter ...	115	19	8.17	0.00043
GO:0002026	regulation of the force of heart contrac...	41	10	2.91	0.00045
GO:0002446	neutrophil mediated immunity	371	44	26.37	0.00046
GO:1904062	regulation of cation transmembrane trans...	144	22	10.24	0.00048
GO:0042886	amide transport	1197	113	85.08	0.00053
GO:0006936	muscle contraction	184	26	13.08	0.00054
GO:0017158	regulation of calcium ion-dependent exoc...	42	10	2.99	0.00056
GO:0015833	peptide transport	1177	111	83.66	0.00063
GO:0006641	triglyceride metabolic process	58	12	4.12	0.00064
GO:0051646	mitochondrion localization	58	12	4.12	0.00064
GO:0043299	leukocyte degranulation	377	44	26.8	0.00065
GO:0032409	regulation of transporter activity	119	19	8.46	0.00067
GO:0002275	myeloid cell activation involved in immu...	379	44	26.94	0.00073
GO:0044281	small molecule metabolic process	1245	116	88.5	0.00074
GO:0044264	cellular polysaccharide metabolic proces...	84	15	5.97	0.00074
GO:0009057	macromolecule catabolic process	1059	101	75.27	0.00080
GO:0044249	cellular biosynthetic process	3142	258	223.34	0.00082
GO:0015031	protein transport	1148	108	81.6	0.00083
GO:0006638	neutral lipid metabolic process	68	13	4.83	0.00085
GO:0006639	acylglycerol metabolic process	68	13	4.83	0.00085
GO:0034765	regulation of ion transmembrane transpor...	180	25	12.79	0.00088
GO:0002444	myeloid leukocyte mediated immunity	383	44	27.22	0.00091
GO:0008016	regulation of heart contraction	123	19	8.74	0.00101
GO:0009059	macromolecule biosynthetic process	2535	213	180.19	0.00106
GO:0005976	polysaccharide metabolic process	87	15	6.18	0.00108
GO:0010467	gene expression	2867	237	203.79	0.00115
GO:0055114	oxidation-reduction process	585	61	41.58	0.00125
GO:0009266	response to temperature stimulus	279	34	19.83	0.00128
GO:0022618	ribonucleoprotein complex assembly	279	34	19.83	0.00128
GO:0032787	monocarboxylic acid metabolic process	312	37	22.18	0.00131
GO:0043462	regulation of ATPase activity	80	14	5.69	0.00135
GO:0032414	positive regulation of ion transmembrane...	47	10	3.34	0.00142
GO:0008217	regulation of blood pressure	72	13	5.12	0.00148
GO:0000302	response to reactive oxygen species	197	26	14	0.00151
GO:0009636	response to toxic substance	452	49	32.13	0.00169
GO:0002274	myeloid leukocyte activation	397	44	28.22	0.00189
GO:2000117	negative regulation of cysteine-type end...	83	14	5.9	0.00194
GO:0051234	establishment of localization	2827	232	200.95	0.00216
GO:1903522	regulation of blood circulation	141	20	10.02	0.00219
GO:0032411	positive regulation of transporter activ...	50	10	3.55	0.00233
GO:0034381	plasma lipoprotein particle clearance	50	10	3.55	0.00233
GO:0032781	positive regulation of ATPase activity	67	12	4.76	0.00239
GO:0044237	cellular metabolic process	5319	405	378.08	0.00242
GO:0001508	action potential	86	14	6.11	0.00274
GO:0019395	fatty acid oxidation	77	13	5.47	0.00276
GO:0044242	cellular lipid catabolic process	124	18	8.81	0.00276
GO:0071826	ribonucleoprotein complex subunit organi...	293	34	20.83	0.00291
GO:0044271	cellular nitrogen compound biosynthetic ...	2596	214	184.53	0.00301
GO:0002443	leukocyte mediated immunity	430	46	30.56	0.00304
GO:0009408	response to heat	186	24	13.22	0.00305
GO:0060047	heart contraction	145	20	10.31	0.00305
GO:0015931	nucleobase-containing compound transport	250	30	17.77	0.00306
GO:0034440	lipid oxidation	78	13	5.54	0.00311
GO:0051208	sequestering of calcium ion	88	14	6.26	0.00341
GO:0002366	leukocyte activation involved in immune ...	421	45	29.93	0.00342
GO:0097006	regulation of plasma lipoprotein particl...	70	12	4.98	0.00349
GO:0090257	regulation of muscle system process	157	21	11.16	0.00354
GO:0002263	cell activation involved in immune respo...	423	45	30.07	0.00374
GO:0045184	establishment of protein localization	1225	110	87.07	0.00378
GO:0019932	second-messenger-mediated signaling	221	27	15.71	0.00378
GO:0006766	vitamin metabolic process	80	13	5.69	0.00390
GO:0099132	ATP hydrolysis coupled cation transmembr...	71	12	5.05	0.00393
GO:0065003	protein-containing complex assembly	1330	118	94.54	0.00398
GO:0006836	neurotransmitter transport	235	28	16.7	0.00459
GO:0032496	response to lipopolysaccharide	152	20	10.8	0.00527
GO:0098693	regulation of synaptic vesicle cycle	56	10	3.98	0.00550
GO:0032940	secretion by cell	883	82	62.76	0.00550
GO:0090662	ATP hydrolysis coupled transmembrane tra...	74	12	5.26	0.00555
GO:0099131	ATP hydrolysis coupled ion transmembrane...	74	12	5.26	0.00555
GO:0035637	multicellular organismal signaling	93	14	6.61	0.00568
GO:0005975	carbohydrate metabolic process	329	36	23.39	0.00587
GO:0030029	actin filament-based process	517	52	36.75	0.00599
GO:1903169	regulation of calcium ion transmembrane ...	75	12	5.33	0.00620
GO:0098869	cellular oxidant detoxification	57	10	4.05	0.00625
GO:0016071	mRNA metabolic process	750	71	53.31	0.00625
GO:0003015	heart process	155	20	11.02	0.00655
GO:0051282	regulation of sequestering of calcium io...	76	12	5.4	0.00690
GO:1990748	cellular detoxification	58	10	4.12	0.00709
GO:0043436	oxoacid metabolic process	619	60	44	0.00722
GO:0007269	neurotransmitter secretion	167	21	11.87	0.00727
GO:0099643	signal release from synapse	167	21	11.87	0.00727
GO:0002237	response to molecule of bacterial origin	157	20	11.16	0.00754
GO:0006082	organic acid metabolic process	621	60	44.14	0.00773
GO:0009144	purine nucleoside triphosphate metabolic...	278	31	19.76	0.00782
GO:0006767	water-soluble vitamin metabolic process	68	11	4.83	0.00792
GO:0010466	negative regulation of peptidase activit...	117	16	8.32	0.00830
GO:0044282	small molecule catabolic process	268	30	19.05	0.00835
GO:0003012	muscle system process	235	27	16.7	0.00862
GO:0006629	lipid metabolic process	662	63	47.06	0.00886
GO:0006414	translational elongation	149	19	10.59	0.00898
GO:0010959	regulation of metal ion transport	181	22	12.87	0.00902
GO:1903305	regulation of regulated secretory pathwa...	60	10	4.26	0.00902
GO:0043933	protein-containing complex subunit organ...	1562	133	111.03	0.00935
GO:0017144	drug metabolic process	554	54	39.38	0.00957
GO:1901615	organic hydroxy compound metabolic proce...	294	32	20.9	0.00983
GO:0043502	regulation of muscle adaptation	70	11	4.98	0.00984
GO:1904064	positive regulation of cation transmembr...	70	11	4.98	0.00984
GO:0016042	lipid catabolic process	140	18	9.95	0.00997

## Sheet: Table S8.3
Table S8.3: Results of GeneOntology enrichment analysis for Psilotrema simillimum adult worm stage (Biological Processes)
GO.ID	Term	Annotated	Significant	Expected	classicFisher
GO:0044782	cilium organization	332	65	12.42	2.4e-30
GO:0060271	cilium assembly	325	61	12.16	2.4e-27
GO:0003341	cilium movement	99	34	3.7	1.7e-24
GO:0120031	plasma membrane bounded cell projection ...	458	61	17.14	3.1e-19
GO:0007018	microtubule-based movement	258	45	9.65	8.1e-19
GO:0030031	cell projection assembly	472	61	17.66	1.5e-18
GO:0070286	axonemal dynein complex assembly	30	15	1.12	2.5e-14
GO:0035082	axoneme assembly	78	22	2.92	3.7e-14
GO:0070925	organelle assembly	797	73	29.82	7.6e-14
GO:0001578	microtubule bundle formation	107	24	4	6.4e-13
GO:0036159	inner dynein arm assembly	17	10	0.64	7.0e-11
GO:0097722	sperm motility	77	18	2.88	2.6e-10
GO:0007017	microtubule-based process	771	64	28.85	3.1e-10
GO:0030317	flagellated sperm motility	74	17	2.77	1.1e-09
GO:0007368	determination of left/right symmetry	126	21	4.71	6.3e-09
GO:0001539	cilium or flagellum-dependent cell motil...	42	12	1.57	2.4e-08
GO:0060285	cilium-dependent cell motility	42	12	1.57	2.4e-08
GO:0009799	specification of symmetry	136	21	5.09	2.5e-08
GO:0009855	determination of bilateral symmetry	136	21	5.09	2.5e-08
GO:0006928	movement of cell or subcellular componen...	1243	82	46.51	4.3e-08
GO:0120036	plasma membrane bounded cell projection ...	1194	78	44.68	1.6e-07
GO:0030030	cell projection organization	1203	78	45.01	2.3e-07
GO:0003014	renal system process	81	15	3.03	2.4e-07
GO:0033692	cellular polysaccharide biosynthetic pro...	43	10	1.61	2.9e-06
GO:0000271	polysaccharide biosynthetic process	46	10	1.72	5.6e-06
GO:0034637	cellular carbohydrate biosynthetic proce...	49	10	1.83	1.0e-05
GO:0000226	microtubule cytoskeleton organization	588	40	22	0.00013
GO:0006996	organelle organization	2652	128	99.23	0.00016
GO:0044264	cellular polysaccharide metabolic proces...	84	11	3.14	0.00027
GO:0006165	nucleoside diphosphate phosphorylation	71	10	2.66	0.00028
GO:0005976	polysaccharide metabolic process	87	11	3.26	0.00037
GO:0046939	nucleotide phosphorylation	75	10	2.81	0.00044
GO:0007188	adenylate cyclase-modulating G protein-c...	95	11	3.55	0.00079
GO:0007187	G protein-coupled receptor signaling pat...	97	11	3.63	0.00094
GO:0048871	multicellular organismal homeostasis	213	18	7.97	0.00099
GO:0007389	pattern specification process	600	37	22.45	0.00157
GO:0009132	nucleoside diphosphate metabolic process	104	11	3.89	0.00167
GO:0044706	multi-multicellular organism process	113	11	4.23	0.00323
GO:0009566	fertilization	97	10	3.63	0.00324
GO:0016051	carbohydrate biosynthetic process	130	12	4.86	0.00333
GO:0048515	spermatid differentiation	170	14	6.36	0.00449
GO:0007286	spermatid development	159	13	5.95	0.00646
GO:0040011	locomotion	1279	64	47.86	0.00683
GO:0048870	cell motility	884	47	33.08	0.00736
GO:0051674	localization of cell	887	47	33.19	0.00783
GO:0022607	cellular component assembly	2226	102	83.29	0.00791
GO:0006414	translational elongation	149	12	5.58	0.00980

## Sheet: Table S8.4
Table S8.4: Results of GeneOntology enrichment analysis for Sphaeridiotrema pseudoglobulus redia stage (Biological Processes)
GO.ID	Term	Annotated	Significant	Expected	classicFisher
GO:0051276	chromosome organization	2313	831	699.53	1.9e-10
GO:0006139	nucleobase-containing compound metabolic...	7731	2521	2338.11	1.5e-09
GO:0071704	organic substance metabolic process	13556	4259	4099.79	2.3e-09
GO:0044238	primary metabolic process	13122	4129	3968.53	4.7e-09
GO:0008152	metabolic process	13975	4377	4226.51	5.6e-09
GO:0006807	nitrogen compound metabolic process	12646	3986	3824.57	9.3e-09
GO:0071103	DNA conformation change	566	233	171.18	1.4e-08
GO:0044237	cellular metabolic process	13477	4227	4075.9	1.6e-08
GO:0006260	DNA replication	679	272	205.35	1.9e-08
GO:0046483	heterocycle metabolic process	8041	2599	2431.87	3.4e-08
GO:0034641	cellular nitrogen compound metabolic pro...	9053	2905	2737.93	4.2e-08
GO:0006119	oxidative phosphorylation	305	135	92.24	1.3e-07
GO:1901360	organic cyclic compound metabolic proces...	8315	2673	2514.73	1.8e-07
GO:0006259	DNA metabolic process	1818	646	549.82	1.9e-07
GO:0006261	DNA-dependent DNA replication	449	186	135.79	2.4e-07
GO:0016246	RNA interference	148	74	44.76	3.5e-07
GO:0006725	cellular aromatic compound metabolic pro...	8128	2612	2458.18	3.6e-07
GO:0033044	regulation of chromosome organization	946	356	286.1	3.6e-07
GO:0032392	DNA geometric change	190	90	57.46	4.7e-07
GO:0006323	DNA packaging	394	165	119.16	5.0e-07
GO:0032508	DNA duplex unwinding	181	86	54.74	7.1e-07
GO:0051052	regulation of DNA metabolic process	843	318	254.95	1.2e-06
GO:0044786	cell cycle DNA replication	256	113	77.42	1.6e-06
GO:0042775	mitochondrial ATP synthesis coupled elec...	193	89	58.37	2.3e-06
GO:0030538	embryonic genitalia morphogenesis	70	40	21.17	2.6e-06
GO:0042773	ATP synthesis coupled electron transport	194	89	58.67	2.9e-06
GO:0022402	cell cycle process	2945	994	890.67	3.9e-06
GO:0022904	respiratory electron transport chain	239	105	72.28	4.7e-06
GO:2000624	positive regulation of nuclear-transcrib...	60	35	18.15	5.8e-06
GO:0016458	gene silencing	649	248	196.28	6.2e-06
GO:0071044	histone mRNA catabolic process	96	50	29.03	6.2e-06
GO:0006449	regulation of translational termination	84	45	25.4	6.8e-06
GO:0030174	regulation of DNA-dependent DNA replicat...	24	18	7.26	7.9e-06
GO:0061158	3'-UTR-mediated mRNA destabilization	70	39	21.17	8.0e-06
GO:2000622	regulation of nuclear-transcribed mRNA c...	70	39	21.17	8.0e-06
GO:0043170	macromolecule metabolic process	11537	3618	3489.17	9.2e-06
GO:0040029	regulation of gene expression, epigeneti...	778	290	235.29	1.1e-05
GO:0045333	cellular respiration	423	169	127.93	1.1e-05
GO:0034660	ncRNA metabolic process	1303	462	394.07	1.5e-05
GO:1901135	carbohydrate derivative metabolic proces...	1842	636	557.08	1.7e-05
GO:0090304	nucleic acid metabolic process	6616	2125	2000.9	1.8e-05
GO:0000294	nuclear-transcribed mRNA catabolic proce...	65	36	19.66	2.1e-05
GO:1903047	mitotic cell cycle process	1987	681	600.94	2.3e-05
GO:0006275	regulation of DNA replication	277	116	83.77	2.3e-05
GO:0044260	cellular macromolecule metabolic process	10232	3220	3094.5	2.5e-05
GO:0007049	cell cycle	3522	1165	1065.17	2.8e-05
GO:0006281	DNA repair	1029	370	311.2	3.0e-05
GO:0055114	oxidation-reduction process	1351	475	408.59	3.1e-05
GO:0006974	cellular response to DNA damage stimulus	1543	537	466.65	3.2e-05
GO:0009048	dosage compensation by inactivation of X...	83	43	25.1	3.2e-05
GO:0006333	chromatin assembly or disassembly	221	95	66.84	3.7e-05
GO:0046034	ATP metabolic process	511	196	154.54	4.4e-05
GO:0071030	nuclear mRNA surveillance of spliceosoma...	99	49	29.94	4.5e-05
GO:0032201	telomere maintenance via semi-conservati...	112	54	33.87	4.7e-05
GO:0009199	ribonucleoside triphosphate metabolic pr...	577	218	174.5	5.1e-05
GO:0030261	chromosome condensation	223	95	67.44	5.7e-05
GO:0006415	translational termination	279	115	84.38	5.7e-05
GO:0008334	histone mRNA metabolic process	139	64	42.04	6.0e-05
GO:0071216	cellular response to biotic stimulus	268	111	81.05	6.0e-05
GO:0033260	nuclear DNA replication	166	74	50.2	6.3e-05
GO:0090329	regulation of DNA-dependent DNA replicat...	142	65	42.95	6.6e-05
GO:0071028	nuclear mRNA surveillance	116	55	35.08	7.2e-05
GO:0009126	purine nucleoside monophosphate metaboli...	592	222	179.04	7.4e-05
GO:0009167	purine ribonucleoside monophosphate meta...	592	222	179.04	7.4e-05
GO:0071219	cellular response to molecule of bacteri...	216	92	65.33	7.4e-05
GO:0009161	ribonucleoside monophosphate metabolic p...	619	231	187.21	7.6e-05
GO:0009205	purine ribonucleoside triphosphate metab...	560	211	169.36	8.0e-05
GO:0031497	chromatin assembly	170	75	51.41	8.6e-05
GO:0035194	posttranscriptional gene silencing by RN...	296	120	89.52	9.4e-05
GO:0000278	mitotic cell cycle	2371	796	717.07	9.6e-05
GO:0006325	chromatin organization	1230	431	371.99	0.00010
GO:0071222	cellular response to lipopolysaccharide	207	88	62.6	0.00011
GO:0044774	mitotic DNA integrity checkpoint	196	84	59.28	0.00012
GO:2001251	negative regulation of chromosome organi...	365	143	110.39	0.00015
GO:0009123	nucleoside monophosphate metabolic proce...	649	239	196.28	0.00015
GO:0055086	nucleobase-containing small molecule met...	1390	481	420.38	0.00015
GO:0009144	purine nucleoside triphosphate metabolic...	575	214	173.9	0.00016
GO:0031047	gene silencing by RNA	311	124	94.06	0.00017
GO:0050779	RNA destabilization	96	46	29.03	0.00020
GO:0061157	mRNA destabilization	96	46	29.03	0.00020
GO:0016441	posttranscriptional gene silencing	315	125	95.27	0.00020
GO:0009141	nucleoside triphosphate metabolic proces...	643	236	194.46	0.00021
GO:0071025	RNA surveillance	120	55	36.29	0.00022
GO:0071027	nuclear RNA surveillance	120	55	36.29	0.00022
GO:1903313	positive regulation of mRNA metabolic pr...	186	79	56.25	0.00026
GO:0044249	cellular biosynthetic process	7758	2453	2346.28	0.00028
GO:1901576	organic substance biosynthetic process	7887	2492	2385.29	0.00028
GO:0044770	cell cycle phase transition	1169	407	353.54	0.00028
GO:2000113	negative regulation of cellular macromol...	1888	637	570.99	0.00029
GO:0061014	positive regulation of mRNA catabolic pr...	140	62	42.34	0.00030
GO:0045786	negative regulation of cell cycle	1022	359	309.09	0.00031
GO:0010608	posttranscriptional regulation of gene e...	1118	390	338.12	0.00032
GO:0006753	nucleoside phosphate metabolic process	1234	427	373.2	0.00036
GO:0010558	negative regulation of macromolecule bio...	1942	653	587.33	0.00036
GO:0035112	genitalia morphogenesis	141	62	42.64	0.00038
GO:0009117	nucleotide metabolic process	1210	419	365.94	0.00038
GO:0031570	DNA integrity checkpoint	302	119	91.33	0.00039
GO:0070670	response to interleukin-4	65	33	19.66	0.00042
GO:1902275	regulation of chromatin organization	402	153	121.58	0.00043
GO:0007063	regulation of sister chromatid cohesion	83	40	25.1	0.00044
GO:1901566	organonitrogen compound biosynthetic pro...	3499	1140	1058.21	0.00047
GO:0017148	negative regulation of translation	324	126	97.99	0.00050
GO:0071353	cellular response to interleukin-4	63	32	19.05	0.00050
GO:0022900	electron transport chain	330	128	99.8	0.00051
GO:0006417	regulation of translation	804	286	243.16	0.00051
GO:0031327	negative regulation of cellular biosynth...	2043	683	617.87	0.00052
GO:0009058	biosynthetic process	7934	2501	2399.51	0.00053
GO:0051098	regulation of binding	610	222	184.48	0.00054
GO:0051053	negative regulation of DNA metabolic pro...	319	124	96.48	0.00056
GO:0006268	DNA unwinding involved in DNA replicatio...	39	22	11.79	0.00060
GO:0070734	histone H3-K27 methylation	39	22	11.79	0.00060
GO:0044281	small molecule metabolic process	2885	946	872.52	0.00068
GO:0034248	regulation of cellular amide metabolic p...	881	310	266.44	0.00069
GO:0034249	negative regulation of cellular amide me...	338	130	102.22	0.00069
GO:0009890	negative regulation of biosynthetic proc...	2096	698	633.9	0.00071
GO:0051726	regulation of cell cycle	2290	759	692.57	0.00072
GO:0044773	mitotic DNA damage checkpoint	173	72	52.32	0.00093
GO:0045814	negative regulation of gene expression, ...	317	122	95.87	0.00096
GO:0000077	DNA damage checkpoint	280	109	84.68	0.00110
GO:0006334	nucleosome assembly	116	51	35.08	0.00119
GO:0000726	non-recombinational repair	127	55	38.41	0.00121
GO:0042776	mitochondrial ATP synthesis coupled prot...	43	23	13	0.00122
GO:0043487	regulation of RNA stability	325	124	98.29	0.00128
GO:0007549	dosage compensation	133	57	40.22	0.00134
GO:0010771	negative regulation of cell morphogenesi...	136	58	41.13	0.00141
GO:0051173	positive regulation of nitrogen compound...	3922	1263	1186.14	0.00143
GO:0006120	mitochondrial electron transport, NADH t...	106	47	32.06	0.00147
GO:0019693	ribose phosphate metabolic process	990	342	299.41	0.00152
GO:0140014	mitotic nuclear division	823	288	248.9	0.00152
GO:0071923	negative regulation of cohesin loading	18	12	5.44	0.00154
GO:0120186	negative regulation of protein localizat...	18	12	5.44	0.00154
GO:0031325	positive regulation of cellular metaboli...	4051	1302	1225.16	0.00160
GO:0007548	sex differentiation	997	344	301.53	0.00161
GO:0009893	positive regulation of metabolic process	4495	1439	1359.44	0.00161
GO:0000082	G1/S transition of mitotic cell cycle	482	176	145.77	0.00162
GO:0070555	response to interleukin-1	176	72	53.23	0.00162
GO:0071922	regulation of cohesin loading	27	16	8.17	0.00165
GO:0034645	cellular macromolecule biosynthetic proc...	6219	1968	1880.83	0.00165
GO:0090305	nucleic acid phosphodiester bond hydroly...	576	207	174.2	0.00166
GO:0000819	sister chromatid segregation	668	237	202.03	0.00174
GO:0010257	NADH dehydrogenase complex assembly	126	54	38.11	0.00177
GO:0032981	mitochondrial respiratory chain complex ...	126	54	38.11	0.00177
GO:1903894	regulation of IRE1-mediated unfolded pro...	39	21	11.79	0.00177
GO:0016070	RNA metabolic process	5836	1850	1765	0.00180
GO:0000075	cell cycle checkpoint	429	158	129.74	0.00182
GO:0015980	energy derivation by oxidation of organi...	623	222	188.42	0.00187
GO:1903509	liposaccharide metabolic process	174	71	52.62	0.00189
GO:0006091	generation of precursor metabolites and ...	900	312	272.19	0.00190
GO:0098532	histone H3-K27 trimethylation	25	15	7.56	0.00193
GO:0071347	cellular response to interleukin-1	132	56	39.92	0.00194
GO:1905268	negative regulation of chromatin organiz...	146	61	44.16	0.00196
GO:0006406	mRNA export from nucleus	358	134	108.27	0.00197
GO:0071427	mRNA-containing ribonucleoprotein comple...	358	134	108.27	0.00197
GO:0070647	protein modification by small protein co...	1435	483	433.99	0.00198
GO:0033108	mitochondrial respiratory chain complex ...	163	67	49.3	0.00200
GO:0006342	chromatin silencing	305	116	92.24	0.00204
GO:0032204	regulation of telomere maintenance	241	94	72.89	0.00216
GO:0002702	positive regulation of production of mol...	78	36	23.59	0.00218
GO:0006664	glycolipid metabolic process	172	70	52.02	0.00219
GO:0048806	genitalia development	285	109	86.19	0.00221
GO:0051028	mRNA transport	413	152	124.91	0.00227
GO:0043488	regulation of mRNA stability	297	113	89.82	0.00227
GO:0009259	ribonucleotide metabolic process	946	326	286.1	0.00229
GO:0042157	lipoprotein metabolic process	201	80	60.79	0.00234
GO:0042407	cristae formation	60	29	18.15	0.00242
GO:1905214	regulation of RNA binding	60	29	18.15	0.00242
GO:0006611	protein export from nucleus	550	197	166.34	0.00251
GO:0000723	telomere maintenance	375	139	113.41	0.00251
GO:0035561	regulation of chromatin binding	55	27	16.63	0.00255
GO:0010948	negative regulation of cell cycle proces...	590	210	178.44	0.00260
GO:0060742	epithelial cell differentiation involved...	21	13	6.35	0.00263
GO:0007093	mitotic cell cycle checkpoint	322	121	97.38	0.00270
GO:0009059	macromolecule biosynthetic process	6372	2010	1927.11	0.00273
GO:0034470	ncRNA processing	899	310	271.89	0.00278
GO:0031331	positive regulation of cellular cataboli...	714	250	215.94	0.00290
GO:0042158	lipoprotein biosynthetic process	171	69	51.72	0.00301
GO:0032200	telomere organization	380	140	114.92	0.00315
GO:0044772	mitotic cell cycle phase transition	1048	357	316.95	0.00331
GO:0009150	purine ribonucleotide metabolic process	914	314	276.42	0.00333
GO:0022411	cellular component disassembly	1186	401	358.69	0.00336
GO:0006520	cellular amino acid metabolic process	541	193	163.62	0.00336
GO:0006497	protein lipidation	166	67	50.2	0.00340
GO:0016339	calcium-dependent cell-cell adhesion via...	77	35	23.29	0.00341
GO:0006284	base-excision repair	96	42	29.03	0.00344
GO:0061013	regulation of mRNA catabolic process	345	128	104.34	0.00349
GO:0061458	reproductive system development	1159	392	350.52	0.00362
GO:0001560	regulation of cell growth by extracellul...	15	10	4.54	0.00389
GO:0140053	mitochondrial gene expression	346	128	104.64	0.00391
GO:0006921	cellular component disassembly involved ...	59	28	17.84	0.00398
GO:0009060	aerobic respiration	190	75	57.46	0.00401
GO:0009896	positive regulation of catabolic process	836	288	252.83	0.00407
GO:0072521	purine-containing compound metabolic pro...	995	339	300.92	0.00410
GO:1902415	regulation of mRNA binding	54	26	16.33	0.00425
GO:0007050	cell cycle arrest	308	115	93.15	0.00428
GO:0051099	positive regulation of binding	308	115	93.15	0.00428
GO:0051168	nuclear export	605	213	182.97	0.00430
GO:0008156	negative regulation of DNA replication	122	51	36.9	0.00432
GO:1901564	organonitrogen compound metabolic proces...	9401	2925	2843.18	0.00444
GO:0010604	positive regulation of macromolecule met...	4219	1345	1275.97	0.00452
GO:0007591	molting cycle, chitin-based cuticle	162	65	48.99	0.00455
GO:0051236	establishment of RNA localization	726	252	219.57	0.00458
GO:0010556	regulation of macromolecule biosynthetic...	4422	1407	1337.36	0.00478
GO:0042023	DNA endoreduplication	92	40	27.82	0.00484
GO:0006506	GPI anchor biosynthetic process	65	30	19.66	0.00490
GO:2000112	regulation of cellular macromolecule bio...	4297	1368	1299.56	0.00506
GO:0006163	purine nucleotide metabolic process	933	318	282.17	0.00520
GO:0017144	drug metabolic process	1288	431	389.53	0.00525
GO:0050810	regulation of steroid biosynthetic proce...	140	57	42.34	0.00526
GO:0010972	negative regulation of G2/M transition o...	109	46	32.97	0.00526
GO:0009889	regulation of biosynthetic process	4708	1494	1423.86	0.00528
GO:0061982	meiosis I cell cycle process	388	141	117.34	0.00536
GO:0043570	maintenance of DNA repeat elements	27	15	8.17	0.00537
GO:0007143	female meiotic nuclear division	169	67	51.11	0.00558
GO:0019637	organophosphate metabolic process	1935	634	585.21	0.00598
GO:0044843	cell cycle G1/S phase transition	520	184	157.27	0.00601
GO:0044267	cellular protein metabolic process	7348	2299	2222.28	0.00623
GO:0034655	nucleobase-containing compound catabolic...	1225	410	370.48	0.00631
GO:0043624	cellular protein complex disassembly	539	190	163.01	0.00634
GO:0030262	apoptotic nuclear changes	58	27	17.54	0.00641
GO:0010520	regulation of reciprocal meiotic recombi...	18	11	5.44	0.00647
GO:0065004	protein-DNA complex assembly	297	110	89.82	0.00678
GO:0009247	glycolipid biosynthetic process	88	38	26.61	0.00678
GO:0090501	RNA phosphodiester bond hydrolysis	333	122	100.71	0.00680
GO:1905216	positive regulation of RNA binding	53	25	16.03	0.00695
GO:0035562	negative regulation of chromatin binding	35	18	10.59	0.00699
GO:0019218	regulation of steroid metabolic process	156	62	47.18	0.00700
GO:0051169	nuclear transport	966	327	292.15	0.00710
GO:0045930	negative regulation of mitotic cell cycl...	516	182	156.06	0.00723
GO:0034728	nucleosome organization	194	75	58.67	0.00729
GO:0070828	heterochromatin organization	122	50	36.9	0.00738
GO:0043388	positive regulation of DNA binding	94	40	28.43	0.00750
GO:0006302	double-strand break repair	434	155	131.26	0.00758
GO:0045934	negative regulation of nucleobase-contai...	2024	660	612.13	0.00779
GO:0032446	protein modification by small protein co...	1087	365	328.75	0.00784
GO:0048608	reproductive structure development	1147	384	346.89	0.00791
GO:0070192	chromosome organization involved in meio...	227	86	68.65	0.00798
GO:1901031	regulation of response to reactive oxyge...	75	33	22.68	0.00801
GO:0050658	RNA transport	706	243	213.52	0.00822
GO:0006401	RNA catabolic process	937	317	283.38	0.00822
GO:0006913	nucleocytoplasmic transport	959	324	290.03	0.00825
GO:0000280	nuclear division	1211	404	366.25	0.00831
GO:0006396	RNA processing	2096	682	633.9	0.00834
GO:0032543	mitochondrial translation	290	107	87.71	0.00849
GO:0006303	double-strand break repair via nonhomolo...	103	43	31.15	0.00851
GO:0032259	methylation	509	179	153.94	0.00871
GO:0016567	protein ubiquitination	1048	352	316.95	0.00877
GO:0050657	nucleic acid transport	707	243	213.82	0.00882
GO:0043412	macromolecule modification	5423	1708	1640.1	0.00888
GO:0006403	RNA localization	898	304	271.59	0.00917
GO:0000070	mitotic sister chromatid segregation	596	207	180.25	0.00923
GO:0044271	cellular nitrogen compound biosynthetic ...	6351	1991	1920.75	0.00928
GO:0035635	entry of bacterium into host cell	21	12	6.35	0.00934
GO:1901607	alpha-amino acid biosynthetic process	112	46	33.87	0.00944
GO:0051985	negative regulation of chromosome segreg...	155	61	46.88	0.00945
GO:0001510	RNA methylation	132	53	39.92	0.00953
GO:0001672	regulation of chromatin assembly or disa...	41	20	12.4	0.00963
GO:0006399	tRNA metabolic process	397	142	120.07	0.00966
GO:0071426	ribonucleoprotein complex export from nu...	449	159	135.79	0.00976
GO:0010564	regulation of cell cycle process	1522	501	460.3	0.00993
GO:0006739	NADP metabolic process	87	37	26.31	0.00997
GO:0044818	mitotic G2/M transition checkpoint	87	37	26.31	0.00997
GO:0050771	negative regulation of axonogenesis	87	37	26.31	0.00997
GO:0043044	ATP-dependent chromatin remodeling	101	42	30.55	0.00999

## Sheet: Table S8.5
Table S8.5: Results of GeneOntology enrichment analysis for Sphaeridiotrema pseudoglobulus cercaria stage (Biological Processes)
GO.ID	Term	Annotated	Significant	Expected	classicFisher
GO:0002181	cytoplasmic translation	681	96	22.15	< 1e-30
GO:0007378	amnioserosa formation	33	19	1.07	2.2e-20
GO:0007415	defasciculation of motor neuron axon	33	19	1.07	2.2e-20
GO:0007414	axonal defasciculation	34	19	1.11	4.8e-20
GO:0007313	maternal specification of dorsal/ventral...	35	19	1.14	1.0e-19
GO:0042359	vitamin D metabolic process	88	27	2.86	2.0e-19
GO:0033015	tetrapyrrole catabolic process	83	26	2.7	5.1e-19
GO:0042366	cobalamin catabolic process	80	25	2.6	2.6e-18
GO:0051187	cofactor catabolic process	134	31	4.36	3.7e-18
GO:0020028	endocytic hemoglobin import	82	25	2.67	5.2e-18
GO:0006775	fat-soluble vitamin metabolic process	100	27	3.25	7.8e-18
GO:1901678	iron coordination entity transport	100	27	3.25	7.8e-18
GO:0097006	regulation of plasma lipoprotein particl...	215	38	6.99	1.1e-17
GO:0042365	water-soluble vitamin catabolic process	86	25	2.8	1.9e-17
GO:0034384	high-density lipoprotein particle cleara...	87	25	2.83	2.5e-17
GO:0006412	translation	1874	129	60.94	6.0e-17
GO:0015886	heme transport	99	26	3.22	6.8e-17
GO:0015889	cobalamin transport	92	25	2.99	1.1e-16
GO:0009111	vitamin catabolic process	95	25	3.09	2.6e-16
GO:0007362	terminal region determination	49	19	1.59	3.1e-16
GO:0006518	peptide metabolic process	2143	139	69.69	4.0e-16
GO:0022617	extracellular matrix disassembly	89	24	2.89	5.5e-16
GO:0043043	peptide biosynthetic process	1941	129	63.12	9.8e-16
GO:0043604	amide biosynthetic process	2122	136	69	2.4e-15
GO:0007354	zygotic determination of anterior/poster...	56	19	1.82	5.6e-15
GO:0042953	lipoprotein transport	109	25	3.54	8.4e-15
GO:0044872	lipoprotein localization	109	25	3.54	8.4e-15
GO:0009235	cobalamin metabolic process	110	25	3.58	1.1e-14
GO:0051180	vitamin transport	113	25	3.67	2.1e-14
GO:0043603	cellular amide metabolic process	2461	148	80.03	2.1e-14
GO:0098743	cell aggregation	47	17	1.53	4.5e-14
GO:0070207	protein homotrimerization	131	26	4.26	9.6e-14
GO:0001703	gastrulation with mouth forming first	91	22	2.96	1.1e-13
GO:0010004	gastrulation involving germ band extensi...	91	22	2.96	1.1e-13
GO:0051181	cofactor transport	146	27	4.75	1.9e-13
GO:0009605	response to external stimulus	3866	201	125.72	2.5e-13
GO:0030513	positive regulation of BMP signaling pat...	70	19	2.28	5.5e-13
GO:0008293	torso signaling pathway	73	19	2.37	1.3e-12
GO:0070206	protein trimerization	152	26	4.94	3.6e-12
GO:0033013	tetrapyrrole metabolic process	177	28	5.76	3.8e-12
GO:0008202	steroid metabolic process	407	43	13.24	1.1e-11
GO:0042737	drug catabolic process	227	31	7.38	1.4e-11
GO:0006766	vitamin metabolic process	224	30	7.28	4.9e-11
GO:0006767	water-soluble vitamin metabolic process	201	28	6.54	8.5e-11
GO:0034380	high-density lipoprotein particle assemb...	31	12	1.01	1.0e-10
GO:0042255	ribosome assembly	236	30	7.67	1.8e-10
GO:0034381	plasma lipoprotein particle clearance	167	25	5.43	1.8e-10
GO:0001502	cartilage condensation	33	12	1.07	2.4e-10
GO:0015893	drug transport	414	41	13.46	2.4e-10
GO:0097017	renal protein absorption	27	11	0.88	3.2e-10
GO:0030509	BMP signaling pathway	230	29	7.48	4.4e-10
GO:0034377	plasma lipoprotein particle assembly	44	13	1.43	8.2e-10
GO:0006970	response to osmotic stress	195	26	6.34	1.1e-09
GO:0030587	sorocarp development	37	12	1.2	1.1e-09
GO:0090702	non-reproductive fruiting body developme...	37	12	1.2	1.1e-09
GO:0099120	socially cooperative development	37	12	1.2	1.1e-09
GO:0071772	response to BMP	241	29	7.84	1.3e-09
GO:0071773	cellular response to BMP stimulus	241	29	7.84	1.3e-09
GO:0016485	protein processing	355	36	11.54	1.6e-09
GO:0044282	small molecule catabolic process	628	51	20.42	1.9e-09
GO:0030510	regulation of BMP signaling pathway	161	23	5.24	2.5e-09
GO:0070293	renal absorption	57	14	1.85	2.7e-09
GO:0042273	ribosomal large subunit biogenesis	266	30	8.65	3.3e-09
GO:0071827	plasma lipoprotein particle organization	49	13	1.59	3.6e-09
GO:0006613	cotranslational protein targeting to mem...	332	34	10.8	3.7e-09
GO:0000027	ribosomal large subunit assembly	125	20	4.06	3.8e-09
GO:0006612	protein targeting to membrane	456	41	14.83	4.3e-09
GO:1901615	organic hydroxy compound metabolic proce...	781	57	25.4	9.9e-09
GO:0065005	protein-lipid complex assembly	54	13	1.76	1.3e-08
GO:0061036	positive regulation of cartilage develop...	47	12	1.53	2.3e-08
GO:0097206	nephrocyte filtration	48	12	1.56	3.0e-08
GO:0006936	muscle contraction	491	41	15.97	3.5e-08
GO:0097205	renal filtration	69	14	2.24	3.8e-08
GO:0006614	SRP-dependent cotranslational protein ta...	313	31	10.18	3.9e-08
GO:0071825	protein-lipid complex subunit organizati...	59	13	1.92	4.1e-08
GO:0045047	protein targeting to ER	333	32	10.83	4.8e-08
GO:0007584	response to nutrient	478	40	15.54	4.9e-08
GO:0043207	response to external biotic stimulus	1305	79	42.44	5.6e-08
GO:0051707	response to other organism	1305	79	42.44	5.6e-08
GO:1901566	organonitrogen compound biosynthetic pro...	3499	166	113.78	8.2e-08
GO:0006941	striated muscle contraction	258	27	8.39	9.7e-08
GO:0042493	response to drug	1868	102	60.74	9.8e-08
GO:0007310	oocyte dorsal/ventral axis specification	151	20	4.91	1.0e-07
GO:0042254	ribosome biogenesis	878	59	28.55	1.0e-07
GO:0009950	dorsal/ventral axis specification	244	26	7.93	1.2e-07
GO:0009607	response to biotic stimulus	1358	80	44.16	1.4e-07
GO:0072599	establishment of protein localization to...	352	32	11.45	1.7e-07
GO:0048871	multicellular organismal homeostasis	560	43	18.21	1.8e-07
GO:0051604	protein maturation	483	39	15.71	1.9e-07
GO:0008586	imaginal disc-derived wing vein morphoge...	172	21	5.59	2.0e-07
GO:0003014	renal system process	203	23	6.6	2.1e-07
GO:0008345	larval locomotory behavior	80	14	2.6	2.7e-07
GO:0072594	establishment of protein localization to...	1155	70	37.56	3.3e-07
GO:0006972	hyperosmotic response	96	15	3.12	4.6e-07
GO:0015672	monovalent inorganic cation transport	603	44	19.61	5.2e-07
GO:0008038	neuron recognition	300	28	9.76	6.0e-07
GO:0006942	regulation of striated muscle contractio...	169	20	5.5	6.4e-07
GO:0043269	regulation of ion transport	713	49	23.19	6.8e-07
GO:0045989	positive regulation of striated muscle c...	63	12	2.05	7.3e-07
GO:0044270	cellular nitrogen compound catabolic pro...	1344	77	43.7	7.6e-07
GO:0046700	heterocycle catabolic process	1344	77	43.7	7.6e-07
GO:0090150	establishment of protein localization to...	677	47	22.02	8.8e-07
GO:0008037	cell recognition	360	31	11.71	8.8e-07
GO:0009617	response to bacterium	810	53	26.34	1.1e-06
GO:0061035	regulation of cartilage development	78	13	2.54	1.3e-06
GO:0097064	ncRNA export from nucleus	55	11	1.79	1.3e-06
GO:0090100	positive regulation of transmembrane rec...	194	21	6.31	1.5e-06
GO:0019439	aromatic compound catabolic process	1345	76	43.74	1.5e-06
GO:0017015	regulation of transforming growth factor...	244	24	7.93	1.5e-06
GO:1903844	regulation of cellular response to trans...	244	24	7.93	1.5e-06
GO:0051186	cofactor metabolic process	909	57	29.56	1.6e-06
GO:0031667	response to nutrient levels	1229	71	39.97	1.6e-06
GO:1901361	organic cyclic compound catabolic proces...	1377	77	44.78	1.9e-06
GO:1903522	regulation of blood circulation	318	28	10.34	1.9e-06
GO:0006937	regulation of muscle contraction	285	26	9.27	2.3e-06
GO:0003012	muscle system process	617	43	20.06	2.3e-06
GO:0034765	regulation of ion transmembrane transpor...	456	35	14.83	2.5e-06
GO:0071804	cellular potassium ion transport	218	22	7.09	2.7e-06
GO:0071805	potassium ion transmembrane transport	218	22	7.09	2.7e-06
GO:0070972	protein localization to endoplasmic reti...	400	32	13.01	2.9e-06
GO:0006813	potassium ion transport	253	24	8.23	2.9e-06
GO:0003013	circulatory system process	562	40	18.28	3.2e-06
GO:0001894	tissue homeostasis	442	34	14.37	3.4e-06
GO:0008016	regulation of heart contraction	276	25	8.98	4.1e-06
GO:0009620	response to fungus	177	19	5.76	5.3e-06
GO:0042221	response to chemical	5853	241	190.33	5.4e-06
GO:0042749	regulation of circadian sleep/wake cycle	76	12	2.47	5.8e-06
GO:1904062	regulation of cation transmembrane trans...	375	30	12.19	5.9e-06
GO:0008015	blood circulation	556	39	18.08	6.0e-06
GO:0060048	cardiac muscle contraction	196	20	6.37	6.5e-06
GO:0009991	response to extracellular stimulus	1281	71	41.66	6.8e-06
GO:0006811	ion transport	1930	97	62.76	8.3e-06
GO:0050832	defense response to fungus	151	17	4.91	8.7e-06
GO:0008045	motor neuron axon guidance	252	23	8.19	8.8e-06
GO:1901564	organonitrogen compound metabolic proces...	9401	357	305.71	1.1e-05
GO:0045187	regulation of circadian sleep/wake cycle...	68	11	2.21	1.1e-05
GO:0006413	translational initiation	509	36	16.55	1.1e-05
GO:0006898	receptor-mediated endocytosis	572	39	18.6	1.2e-05
GO:0002027	regulation of heart rate	109	14	3.54	1.2e-05
GO:0032412	regulation of ion transmembrane transpor...	275	24	8.94	1.2e-05
GO:0090075	relaxation of muscle	57	10	1.85	1.3e-05
GO:0022898	regulation of transmembrane transporter ...	277	24	9.01	1.4e-05
GO:0006605	protein targeting	776	48	25.23	1.6e-05
GO:0098771	inorganic ion homeostasis	889	53	28.91	1.6e-05
GO:0055080	cation homeostasis	892	53	29.01	1.7e-05
GO:0060047	heart contraction	338	27	10.99	1.8e-05
GO:0051703	intraspecies interaction between organis...	113	14	3.67	1.8e-05
GO:0071705	nitrogen compound transport	3536	156	114.99	1.8e-05
GO:0009953	dorsal/ventral pattern formation	481	34	15.64	2.0e-05
GO:0086003	cardiac muscle cell contraction	115	14	3.74	2.2e-05
GO:0003015	heart process	363	28	11.8	2.3e-05
GO:0001508	action potential	232	21	7.54	2.4e-05
GO:0032409	regulation of transporter activity	287	24	9.33	2.4e-05
GO:0050801	ion homeostasis	1020	58	33.17	2.4e-05
GO:0098662	inorganic cation transmembrane transport	950	55	30.89	2.4e-05
GO:0071702	organic substance transport	3861	167	125.55	2.6e-05
GO:0006812	cation transport	1431	75	46.53	2.6e-05
GO:1905954	positive regulation of lipid localizatio...	148	16	4.81	2.6e-05
GO:0006952	defense response	1609	82	52.32	2.8e-05
GO:0035637	multicellular organismal signaling	217	20	7.06	2.9e-05
GO:0009651	response to salt stress	89	12	2.89	3.0e-05
GO:0042745	circadian sleep/wake cycle	104	13	3.38	3.2e-05
GO:0030001	metal ion transport	1007	57	32.75	3.3e-05
GO:0098660	inorganic ion transmembrane transport	1035	58	33.66	3.7e-05
GO:0051588	regulation of neurotransmitter transport	257	22	8.36	3.7e-05
GO:0007218	neuropeptide signaling pathway	77	11	2.5	3.7e-05
GO:0030048	actin filament-based movement	204	19	6.63	4.0e-05
GO:0048521	negative regulation of behavior	65	10	2.11	4.4e-05
GO:0086001	cardiac muscle cell action potential	123	14	4	4.7e-05
GO:0051704	multi-organism process	4693	195	152.61	4.8e-05
GO:0070252	actin-mediated cell contraction	191	18	6.21	5.4e-05
GO:0010884	positive regulation of lipid storage	67	10	2.18	5.7e-05
GO:0051260	protein homooligomerization	553	36	17.98	6.6e-05
GO:0030003	cellular cation homeostasis	779	46	25.33	7.2e-05
GO:0098542	defense response to other organism	712	43	23.15	7.5e-05
GO:0032414	positive regulation of ion transmembrane...	129	14	4.19	8.0e-05
GO:0006629	lipid metabolic process	1787	87	58.11	8.2e-05
GO:0017144	drug metabolic process	1288	67	41.88	9.0e-05
GO:0030029	actin filament-based process	1517	76	49.33	9.9e-05
GO:0044057	regulation of system process	813	47	26.44	1.0e-04
GO:0010959	regulation of metal ion transport	479	32	15.58	0.00010
GO:0007188	adenylate cyclase-modulating G protein-c...	202	18	6.57	0.00011
GO:0006873	cellular ion homeostasis	794	46	25.82	0.00011
GO:0090092	regulation of transmembrane receptor pro...	418	29	13.59	0.00011
GO:0072657	protein localization to membrane	1250	65	40.65	0.00012
GO:1903115	regulation of actin filament-based movem...	87	11	2.83	0.00012
GO:0009268	response to pH	88	11	2.86	0.00013
GO:0050802	circadian sleep/wake cycle, sleep	88	11	2.86	0.00013
GO:0007186	G protein-coupled receptor signaling pat...	640	39	20.81	0.00013
GO:0015844	monoamine transport	136	14	4.42	0.00014
GO:0032411	positive regulation of transporter activ...	136	14	4.42	0.00014
GO:0007187	G protein-coupled receptor signaling pat...	207	18	6.73	0.00015
GO:0045933	positive regulation of muscle contractio...	105	12	3.41	0.00016
GO:0034220	ion transmembrane transport	1438	72	46.76	0.00016
GO:0017038	protein import	557	35	18.11	0.00016
GO:0022410	circadian sleep/wake cycle process	93	11	3.02	0.00021
GO:0034762	regulation of transmembrane transport	588	36	19.12	0.00022
GO:0042445	hormone metabolic process	195	17	6.34	0.00022
GO:0055067	monovalent inorganic cation homeostasis	214	18	6.96	0.00023
GO:1901019	regulation of calcium ion transmembrane ...	110	12	3.58	0.00024
GO:0019932	second-messenger-mediated signaling	525	33	17.07	0.00025
GO:0003008	system process	2431	109	79.05	0.00026
GO:0032781	positive regulation of ATPase activity	145	14	4.72	0.00028
GO:0034767	positive regulation of ion transmembrane...	199	17	6.47	0.00028
GO:0000184	nuclear-transcribed mRNA catabolic proce...	464	30	15.09	0.00029
GO:0007178	transmembrane receptor protein serine/th...	575	35	18.7	0.00030
GO:0007309	oocyte axis specification	338	24	10.99	0.00031
GO:0044764	multi-organism cellular process	82	10	2.67	0.00032
GO:0007179	transforming growth factor beta receptor...	341	24	11.09	0.00035
GO:0090257	regulation of muscle system process	405	27	13.17	0.00036
GO:0030198	extracellular matrix organization	363	25	11.8	0.00037
GO:0043270	positive regulation of ion transport	365	25	11.87	0.00040
GO:0090287	regulation of cellular response to growt...	452	29	14.7	0.00042
GO:0051051	negative regulation of transport	774	43	25.17	0.00046
GO:1904064	positive regulation of cation transmembr...	189	16	6.15	0.00047
GO:0007189	adenylate cyclase-activating G protein-c...	86	10	2.8	0.00047
GO:1904427	positive regulation of calcium ion trans...	86	10	2.8	0.00047
GO:0030104	water homeostasis	102	11	3.32	0.00048
GO:0055065	metal ion homeostasis	729	41	23.71	0.00048
GO:0055117	regulation of cardiac muscle contraction	119	12	3.87	0.00050
GO:0015833	peptide transport	2995	128	97.39	0.00051
GO:0030537	larval behavior	156	14	5.07	0.00058
GO:0006979	response to oxidative stress	880	47	28.62	0.00059
GO:0042886	amide transport	3035	129	98.69	0.00061
GO:0006874	cellular calcium ion homeostasis	485	30	15.77	0.00061
GO:0071320	cellular response to cAMP	105	11	3.41	0.00061
GO:0015031	protein transport	2931	125	95.31	0.00066
GO:0035722	interleukin-12-mediated signaling pathwa...	90	10	2.93	0.00068
GO:0070671	response to interleukin-12	90	10	2.93	0.00068
GO:0071349	cellular response to interleukin-12	90	10	2.93	0.00068
GO:0098655	cation transmembrane transport	1108	56	36.03	0.00070
GO:0007308	oocyte construction	358	24	11.64	0.00070
GO:0006897	endocytosis	1310	64	42.6	0.00070
GO:0007009	plasma membrane organization	159	14	5.17	0.00070
GO:0010466	negative regulation of peptidase activit...	235	18	7.64	0.00071
GO:0043266	regulation of potassium ion transport	124	12	4.03	0.00073
GO:0099132	ATP hydrolysis coupled cation transmembr...	160	14	5.2	0.00075
GO:1903305	regulation of regulated secretory pathwa...	160	14	5.2	0.00075
GO:0061337	cardiac conduction	142	13	4.62	0.00075
GO:0055074	calcium ion homeostasis	492	30	16	0.00077
GO:0007193	adenylate cyclase-inhibiting G protein-c...	108	11	3.51	0.00078
GO:0098657	import into cell	1397	67	45.43	0.00086
GO:0017157	regulation of exocytosis	260	19	8.45	0.00090
GO:0051591	response to cAMP	203	16	6.6	0.00101
GO:0090662	ATP hydrolysis coupled transmembrane tra...	165	14	5.37	0.00101
GO:0099131	ATP hydrolysis coupled ion transmembrane...	165	14	5.37	0.00101
GO:1903169	regulation of calcium ion transmembrane ...	184	15	5.98	0.00102
GO:0001676	long-chain fatty acid metabolic process	112	11	3.64	0.00106
GO:0019935	cyclic-nucleotide-mediated signaling	225	17	7.32	0.00114
GO:0051216	cartilage development	187	15	6.08	0.00121
GO:0046683	response to organophosphorus	267	19	8.68	0.00123
GO:0007351	tripartite regional subdivision	330	22	10.73	0.00123
GO:0008595	anterior/posterior axis specification, e...	330	22	10.73	0.00123
GO:0055082	cellular chemical homeostasis	986	50	32.06	0.00125
GO:0043462	regulation of ATPase activity	169	14	5.5	0.00128
GO:0006875	cellular metal ion homeostasis	648	36	21.07	0.00130
GO:0007626	locomotory behavior	865	45	28.13	0.00132
GO:1903035	negative regulation of response to wound...	98	10	3.19	0.00132
GO:0072503	cellular divalent inorganic cation homeo...	533	31	17.33	0.00136
GO:0045184	establishment of protein localization	3128	130	101.72	0.00139
GO:1901379	regulation of potassium ion transmembran...	99	10	3.22	0.00142
GO:0017158	regulation of calcium ion-dependent exoc...	117	11	3.8	0.00151
GO:0009062	fatty acid catabolic process	192	15	6.24	0.00157
GO:0051480	regulation of cytosolic calcium ion conc...	296	20	9.63	0.00172
GO:0016054	organic acid catabolic process	339	22	11.02	0.00174
GO:0046395	carboxylic acid catabolic process	339	22	11.02	0.00174
GO:0098900	regulation of action potential	102	10	3.32	0.00178
GO:0033555	multicellular organismal response to str...	103	10	3.35	0.00192
GO:0043062	extracellular structure organization	499	29	16.23	0.00194
GO:0050829	defense response to Gram-negative bacter...	177	14	5.76	0.00198
GO:0045806	negative regulation of endocytosis	121	11	3.93	0.00198
GO:0046928	regulation of neurotransmitter secretion	197	15	6.41	0.00202
GO:0072329	monocarboxylic acid catabolic process	197	15	6.41	0.00202
GO:0032970	regulation of actin filament-based proce...	738	39	24	0.00206
GO:0006810	transport	6929	259	225.32	0.00233
GO:2000117	negative regulation of cysteine-type end...	161	13	5.24	0.00236
GO:0006939	smooth muscle contraction	124	11	4.03	0.00240
GO:0051017	actin filament bundle assembly	306	20	9.95	0.00254
GO:0015696	ammonium transport	222	16	7.22	0.00255
GO:0010035	response to inorganic substance	1021	50	33.2	0.00256
GO:0071559	response to transforming growth factor b...	417	25	13.56	0.00258
GO:0071560	cellular response to transforming growth...	417	25	13.56	0.00258
GO:0006635	fatty acid beta-oxidation	144	12	4.68	0.00263
GO:0048512	circadian behavior	244	17	7.93	0.00270
GO:0007622	rhythmic behavior	265	18	8.62	0.00271
GO:0044070	regulation of anion transport	126	11	4.1	0.00272
GO:0042274	ribosomal small subunit biogenesis	308	20	10.02	0.00274
GO:0048599	oocyte development	535	30	17.4	0.00279
GO:1901575	organic substance catabolic process	3500	141	113.81	0.00286
GO:0000578	embryonic axis specification	376	23	12.23	0.00293
GO:1905952	regulation of lipid localization	267	18	8.68	0.00294
GO:0051046	regulation of secretion	1005	49	32.68	0.00308
GO:0022411	cellular component disassembly	1186	56	38.57	0.00319
GO:0048878	chemical homeostasis	1579	71	51.35	0.00320
GO:0009719	response to endogenous stimulus	2529	106	82.24	0.00321
GO:0006631	fatty acid metabolic process	447	26	14.54	0.00321
GO:0042742	defense response to bacterium	379	23	12.32	0.00323
GO:0140253	cell-cell fusion	207	15	6.73	0.00325
GO:0015837	amine transport	148	12	4.81	0.00330
GO:0010951	negative regulation of endopeptidase act...	228	16	7.41	0.00332
GO:0030534	adult behavior	637	34	20.71	0.00333
GO:0010817	regulation of hormone levels	613	33	19.93	0.00334
GO:0022613	ribonucleoprotein complex biogenesis	1346	62	43.77	0.00342
GO:0051259	protein complex oligomerization	888	44	28.88	0.00369
GO:0072507	divalent inorganic cation homeostasis	571	31	18.57	0.00387
GO:0006885	regulation of pH	171	13	5.56	0.00397
GO:0006955	immune response	1943	84	63.18	0.00398
GO:0044248	cellular catabolic process	3877	153	126.07	0.00411
GO:0032787	monocarboxylic acid metabolic process	671	35	21.82	0.00420
GO:0007204	positive regulation of cytosolic calcium...	255	17	8.29	0.00424
GO:0009056	catabolic process	4141	162	134.66	0.00433
GO:0007606	sensory perception of chemical stimulus	174	13	5.66	0.00459
GO:0071496	cellular response to external stimulus	725	37	23.58	0.00469
GO:0010038	response to metal ion	701	36	22.8	0.00476
GO:0051952	regulation of amine transport	136	11	4.42	0.00489
GO:0048469	cell maturation	777	39	25.27	0.00494
GO:0019538	protein metabolic process	7836	286	254.82	0.00502
GO:0071363	cellular response to growth factor stimu...	1084	51	35.25	0.00516
GO:0050805	negative regulation of synaptic transmis...	138	11	4.49	0.00545
GO:0070848	response to growth factor	1088	51	35.38	0.00553
GO:0014074	response to purine-containing compound	306	19	9.95	0.00557
GO:0046717	acid secretion	158	12	5.14	0.00557
GO:0050880	regulation of blood vessel size	158	12	5.14	0.00557
GO:0061572	actin filament bundle organization	330	20	10.73	0.00589
GO:0007015	actin filament organization	761	38	24.75	0.00596
GO:0043271	negative regulation of ion transport	264	17	8.58	0.00596
GO:0030004	cellular monovalent inorganic cation hom...	180	13	5.85	0.00609
GO:0006508	proteolysis	2340	97	76.09	0.00664
GO:0008340	determination of adult lifespan	869	42	28.26	0.00687
GO:0010259	multicellular organism aging	920	44	29.92	0.00687
GO:0050896	response to stimulus	10315	365	335.43	0.00713
GO:1903530	regulation of secretion by cell	897	43	29.17	0.00721
GO:0034599	cellular response to oxidative stress	500	27	16.26	0.00723
GO:0009948	anterior/posterior axis specification	430	24	13.98	0.00746
GO:0015850	organic hydroxy compound transport	317	19	10.31	0.00801
GO:0035120	post-embryonic appendage morphogenesis	602	31	19.58	0.00815
GO:0051234	establishment of localization	7202	263	234.2	0.00817
GO:0035114	imaginal disc-derived appendage morphoge...	604	31	19.64	0.00852
GO:0019725	cellular homeostasis	1355	60	44.06	0.00901
GO:2001257	regulation of cation channel activity	128	10	4.16	0.00902
GO:0050804	modulation of chemical synaptic transmis...	783	38	25.46	0.00927
GO:0007588	excretion	211	14	6.86	0.00932
GO:1903531	negative regulation of secretion by cell	233	15	7.58	0.00947
GO:0099177	regulation of trans-synaptic signaling	785	38	25.53	0.00963
GO:0003018	vascular process in circulatory system	170	12	5.53	0.00977
GO:0010883	regulation of lipid storage	170	12	5.53	0.00977
GO:0097164	ammonium ion metabolic process	256	16	8.32	0.00984

## Sheet: Table S8.6
Table S8.6: Results of GeneOntology enrichment analysis for Sphaeridiotrema pseudoglobulus adult worm stage (Biological Processes)
GO.ID	Term	Annotated	Significant	Expected	classicFisher
GO:0003341	cilium movement	296	147	82.16	7.2e-16
GO:0044782	cilium organization	843	315	233.98	3.4e-10
GO:0030031	cell projection assembly	1241	437	344.44	1.7e-09
GO:0060271	cilium assembly	829	307	230.09	1.8e-09
GO:0097722	sperm motility	166	82	46.07	2.4e-09
GO:0030317	flagellated sperm motility	161	80	44.69	2.7e-09
GO:0060285	cilium-dependent cell motility	113	61	31.36	3.6e-09
GO:0007018	microtubule-based movement	696	262	193.18	5.0e-09
GO:0001539	cilium or flagellum-dependent cell motil...	114	61	31.64	5.6e-09
GO:0120031	plasma membrane bounded cell projection ...	1199	419	332.79	1.1e-08
GO:0003352	regulation of cilium movement	59	36	16.38	9.2e-08
GO:0003356	regulation of cilium beat frequency	51	32	14.16	1.9e-07
GO:0120036	plasma membrane bounded cell projection ...	3197	1000	887.34	6.8e-07
GO:0030030	cell projection organization	3216	1004	892.61	9.4e-07
GO:0007368	determination of left/right symmetry	295	120	81.88	9.7e-07
GO:0040011	locomotion	3464	1074	961.45	1.4e-06
GO:0006928	movement of cell or subcellular componen...	3329	1030	923.98	3.8e-06
GO:0003008	system process	2431	768	674.73	4.0e-06
GO:0003014	renal system process	203	86	56.34	4.9e-06
GO:0019932	second-messenger-mediated signaling	525	192	145.72	5.1e-06
GO:0030534	adult behavior	637	227	176.8	6.1e-06
GO:0009799	specification of symmetry	318	123	88.26	1.4e-05
GO:0009855	determination of bilateral symmetry	318	123	88.26	1.4e-05
GO:0007017	microtubule-based process	2087	660	579.25	1.9e-05
GO:0050877	nervous system process	1584	510	439.64	2.6e-05
GO:0044057	regulation of system process	813	276	225.65	4.4e-05
GO:0035082	axoneme assembly	219	88	60.78	4.4e-05
GO:0060632	regulation of microtubule-based movement	107	49	29.7	4.9e-05
GO:0007610	behavior	2294	716	636.71	5.0e-05
GO:0006811	ion transport	1930	609	535.68	5.4e-05
GO:0035020	regulation of Rac protein signal transdu...	47	26	13.05	6.3e-05
GO:0070925	organelle assembly	2040	640	566.21	7.1e-05
GO:0019933	cAMP-mediated signaling	180	74	49.96	7.2e-05
GO:0006812	cation transport	1431	460	397.18	7.7e-05
GO:0006171	cAMP biosynthetic process	16	12	4.44	0.00012
GO:0001578	microtubule bundle formation	305	114	84.65	0.00015
GO:0007267	cell-cell signaling	2454	757	681.12	0.00015
GO:0060294	cilium movement involved in cell motilit...	44	24	12.21	0.00016
GO:0090303	positive regulation of wound healing	106	47	29.42	0.00018
GO:0019935	cyclic-nucleotide-mediated signaling	225	87	62.45	0.00023
GO:0034220	ion transmembrane transport	1438	457	399.12	0.00025
GO:0032228	regulation of synaptic transmission, GAB...	99	44	27.48	0.00027
GO:0021896	forebrain astrocyte differentiation	13	10	3.61	0.00032
GO:0021897	forebrain astrocyte development	13	10	3.61	0.00032
GO:0045762	positive regulation of adenylate cyclase...	13	10	3.61	0.00032
GO:0007154	cell communication	7026	2050	1950.09	0.00038
GO:0048485	sympathetic nervous system development	36	20	9.99	0.00041
GO:1901701	cellular response to oxygen-containing c...	1685	527	467.68	0.00044
GO:0048483	autonomic nervous system development	76	35	21.09	0.00049
GO:0006814	sodium ion transport	248	93	68.83	0.00050
GO:0030001	metal ion transport	1007	326	279.5	0.00051
GO:0098655	cation transmembrane transport	1108	356	307.53	0.00052
GO:0051046	regulation of secretion	1005	325	278.94	0.00056
GO:0023052	signaling	6858	1999	1903.46	0.00061
GO:0035021	negative regulation of Rac protein signa...	18	12	5	0.00066
GO:0040012	regulation of locomotion	1590	497	441.31	0.00068
GO:0007600	sensory perception	718	238	199.28	0.00069
GO:0046883	regulation of hormone secretion	338	121	93.81	0.00069
GO:0044062	regulation of excretion	80	36	22.2	0.00071
GO:0040017	positive regulation of locomotion	888	289	246.47	0.00072
GO:0001937	negative regulation of endothelial cell ...	25	15	6.94	0.00073
GO:0046058	cAMP metabolic process	40	21	11.1	0.00081
GO:0045761	regulation of adenylate cyclase activity	35	19	9.71	0.00083
GO:0048715	negative regulation of oligodendrocyte d...	14	10	3.89	0.00085
GO:0042493	response to drug	1868	577	518.47	0.00085
GO:0048149	behavioral response to ethanol	185	71	51.35	0.00106
GO:0051928	positive regulation of calcium ion trans...	179	69	49.68	0.00108
GO:0051932	synaptic transmission, GABAergic	149	59	41.36	0.00113
GO:0046903	secretion	2352	715	652.81	0.00126
GO:0035725	sodium ion transmembrane transport	183	70	50.79	0.00127
GO:0003091	renal water homeostasis	49	24	13.6	0.00127
GO:0048712	negative regulation of astrocyte differe...	26	15	7.22	0.00128
GO:0010959	regulation of metal ion transport	479	163	132.95	0.00134
GO:0050891	multicellular organismal water homeostas...	60	28	16.65	0.00135
GO:0055085	transmembrane transport	1802	555	500.15	0.00141
GO:0048878	chemical homeostasis	1579	490	438.26	0.00142
GO:0032879	regulation of localization	3770	1120	1046.38	0.00149
GO:0002027	regulation of heart rate	109	45	30.25	0.00156
GO:0007631	feeding behavior	361	126	100.2	0.00162
GO:0050801	ion homeostasis	1020	325	283.1	0.00162
GO:0048853	forebrain morphogenesis	34	18	9.44	0.00166
GO:0090276	regulation of peptide hormone secretion	288	103	79.94	0.00170
GO:0042430	indole-containing compound metabolic pro...	58	27	16.1	0.00171
GO:0007186	G protein-coupled receptor signaling pat...	640	211	177.63	0.00181
GO:1903036	positive regulation of response to wound...	176	67	48.85	0.00183
GO:0071417	cellular response to organonitrogen comp...	995	317	276.17	0.00185
GO:0042066	perineurial glial growth	22	13	6.11	0.00201
GO:0071375	cellular response to peptide hormone sti...	602	199	167.09	0.00209
GO:0006182	cGMP biosynthetic process	32	17	8.88	0.00212
GO:0048745	smooth muscle tissue development	32	17	8.88	0.00212
GO:0007268	chemical synaptic transmission	1358	423	376.92	0.00223
GO:0098916	anterograde trans-synaptic signaling	1358	423	376.92	0.00223
GO:0030104	water homeostasis	102	42	28.31	0.00233
GO:0043269	regulation of ion transport	713	232	197.9	0.00234
GO:0007010	cytoskeleton organization	2871	860	796.86	0.00235
GO:0051048	negative regulation of secretion	278	99	77.16	0.00240
GO:0007635	chemosensory behavior	342	119	94.92	0.00241
GO:0009914	hormone transport	420	143	116.57	0.00249
GO:0003096	renal sodium ion transport	20	12	5.55	0.00251
GO:0042330	taxis	1326	413	368.04	0.00252
GO:0046068	cGMP metabolic process	51	24	14.16	0.00253
GO:0021764	amygdala development	30	16	8.33	0.00270
GO:0014047	glutamate secretion	91	38	25.26	0.00274
GO:0014002	astrocyte development	54	25	14.99	0.00274
GO:0099536	synaptic signaling	1362	423	378.03	0.00279
GO:0099537	trans-synaptic signaling	1362	423	378.03	0.00279
GO:0070286	axonemal dynein complex assembly	103	42	28.59	0.00290
GO:0001508	action potential	232	84	64.39	0.00292
GO:0051270	regulation of cellular component movemen...	1257	392	348.88	0.00293
GO:2000292	regulation of defecation	57	26	15.82	0.00294
GO:0030072	peptide hormone secretion	331	115	91.87	0.00298
GO:0051480	regulation of cytosolic calcium ion conc...	296	104	82.16	0.00309
GO:0046879	hormone secretion	393	134	109.08	0.00314
GO:0007612	learning	442	149	122.68	0.00315
GO:0051924	regulation of calcium ion transport	322	112	89.37	0.00321
GO:0009190	cyclic nucleotide biosynthetic process	33	17	9.16	0.00325
GO:0052652	cyclic purine nucleotide metabolic proce...	33	17	9.16	0.00325
GO:0046717	acid secretion	158	60	43.85	0.00327
GO:0042048	olfactory behavior	236	85	65.5	0.00327
GO:0036159	inner dynein arm assembly	63	28	17.49	0.00330
GO:0007271	synaptic transmission, cholinergic	125	49	34.69	0.00359
GO:0014037	Schwann cell differentiation	69	30	19.15	0.00360
GO:0007611	learning or memory	833	266	231.2	0.00363
GO:1901653	cellular response to peptide	649	211	180.13	0.00374
GO:0001953	negative regulation of cell-matrix adhes...	36	18	9.99	0.00378
GO:0051049	regulation of transport	2548	764	707.21	0.00380
GO:0046850	regulation of bone remodeling	75	32	20.82	0.00385
GO:1901699	cellular response to nitrogen compound	1112	348	308.64	0.00392
GO:0008344	adult locomotory behavior	405	137	112.41	0.00392
GO:1902041	regulation of extrinsic apoptotic signal...	58	26	16.1	0.00395
GO:0045686	negative regulation of glial cell differ...	31	16	8.6	0.00416
GO:0040018	positive regulation of multicellular org...	222	80	61.62	0.00416
GO:0007632	visual behavior	172	64	47.74	0.00425
GO:0040040	thermosensory behavior	39	19	10.82	0.00428
GO:0034103	regulation of tissue remodeling	96	39	26.65	0.00432
GO:0007623	circadian rhythm	475	158	131.84	0.00434
GO:0031281	positive regulation of cyclase activity	21	12	5.83	0.00438
GO:0045581	negative regulation of T cell differenti...	26	14	7.22	0.00441
GO:0046845	branched duct epithelial cell fate deter...	26	14	7.22	0.00441
GO:0061534	gamma-aminobutyric acid secretion, neuro...	26	14	7.22	0.00441
GO:0034762	regulation of transmembrane transport	588	192	163.2	0.00448
GO:0010927	cellular component assembly involved in ...	512	169	142.11	0.00460
GO:0045124	regulation of bone resorption	70	30	19.43	0.00465
GO:0071377	cellular response to glucagon stimulus	34	17	9.44	0.00484
GO:0048644	muscle organ morphogenesis	145	55	40.25	0.00484
GO:0007204	positive regulation of cytosolic calcium...	255	90	70.78	0.00487
GO:1902106	negative regulation of leukocyte differe...	76	32	21.09	0.00490
GO:0043270	positive regulation of ion transport	365	124	101.31	0.00499
GO:0050890	cognition	902	285	250.35	0.00499
GO:0031279	regulation of cyclase activity	45	21	12.49	0.00519
GO:0044106	cellular amine metabolic process	118	46	32.75	0.00527
GO:0001503	ossification	304	105	84.38	0.00535
GO:0071230	cellular response to amino acid stimulus	158	59	43.85	0.00538
GO:0045670	regulation of osteoclast differentiation	62	27	17.21	0.00544
GO:0007482	haltere development	37	18	10.27	0.00547
GO:0032230	positive regulation of synaptic transmis...	37	18	10.27	0.00547
GO:0035216	haltere disc development	37	18	10.27	0.00547
GO:1902043	positive regulation of extrinsic apoptot...	24	13	6.66	0.00564
GO:0008355	olfactory learning	174	64	48.29	0.00574
GO:0048639	positive regulation of developmental gro...	608	197	168.75	0.00581
GO:0009187	cyclic nucleotide metabolic process	71	30	19.71	0.00595
GO:0048144	fibroblast proliferation	168	62	46.63	0.00596
GO:0048145	regulation of fibroblast proliferation	168	62	46.63	0.00596
GO:0035418	protein localization to synapse	190	69	52.74	0.00601
GO:0043085	positive regulation of catalytic activit...	1853	561	514.31	0.00602
GO:0051336	regulation of hydrolase activity	1649	502	457.69	0.00607
GO:0060291	long-term synaptic potentiation	128	49	35.53	0.00615
GO:0016334	establishment or maintenance of polarity...	77	32	21.37	0.00619
GO:0048844	artery morphogenesis	77	32	21.37	0.00619
GO:0045620	negative regulation of lymphocyte differ...	32	16	8.88	0.00620
GO:0034765	regulation of ion transmembrane transpor...	456	151	126.56	0.00623
GO:0055080	cation homeostasis	892	281	247.58	0.00624
GO:0035556	intracellular signal transduction	3241	958	899.55	0.00630
GO:0009308	amine metabolic process	119	46	33.03	0.00632
GO:0007189	adenylate cyclase-activating G protein-c...	86	35	23.87	0.00641
GO:0038034	signal transduction in absence of ligand	101	40	28.03	0.00651
GO:0097192	extrinsic apoptotic signaling pathway in...	101	40	28.03	0.00651
GO:0007613	memory	483	159	134.06	0.00653
GO:0032870	cellular response to hormone stimulus	1186	367	329.18	0.00655
GO:0070293	renal absorption	57	25	15.82	0.00656
GO:0086010	membrane depolarization during action po...	43	20	11.93	0.00660
GO:0019722	calcium-mediated signaling	332	113	92.15	0.00665
GO:0022607	cellular component assembly	5803	1681	1610.64	0.00671
GO:0006935	chemotaxis	1190	368	330.29	0.00675
GO:0048169	regulation of long-term neuronal synapti...	60	26	16.65	0.00682
GO:0030381	chorion-containing eggshell pattern form...	27	14	7.49	0.00684
GO:1904062	regulation of cation transmembrane trans...	375	126	104.08	0.00700
GO:0035545	determination of left/right asymmetry in...	17	10	4.72	0.00702
GO:0010960	magnesium ion homeostasis	46	21	12.77	0.00708
GO:0042476	odontogenesis	135	51	37.47	0.00710
GO:0007165	signal transduction	6101	1764	1693.35	0.00712
GO:0033085	negative regulation of T cell differenti...	22	12	6.11	0.00723
GO:0051349	positive regulation of lyase activity	22	12	6.11	0.00723
GO:0071880	adenylate cyclase-activating adrenergic ...	22	12	6.11	0.00723
GO:0051674	localization of cell	2348	702	651.7	0.00724
GO:0006936	muscle contraction	491	161	136.28	0.00732
GO:0072507	divalent inorganic cation homeostasis	571	185	158.48	0.00735
GO:0050804	modulation of chemical synaptic transmis...	783	248	217.32	0.00743
GO:0050878	regulation of body fluid levels	468	154	129.9	0.00745
GO:0048870	cell motility	2342	700	650.03	0.00752
GO:0098660	inorganic ion transmembrane transport	1035	322	287.27	0.00767
GO:0050679	positive regulation of epithelial cell p...	195	70	54.12	0.00773
GO:0048511	rhythmic process	575	186	159.59	0.00773
GO:0045777	positive regulation of blood pressure	38	18	10.55	0.00774
GO:0033762	response to glucagon	52	23	14.43	0.00791
GO:0043052	thermotaxis	52	23	14.43	0.00791
GO:0061371	determination of heart left/right asymme...	99	39	27.48	0.00792
GO:0006937	regulation of muscle contraction	285	98	79.1	0.00796
GO:0001649	osteoblast differentiation	145	54	40.25	0.00797
GO:0051051	negative regulation of transport	774	245	214.83	0.00801
GO:0018958	phenol-containing compound metabolic pro...	240	84	66.61	0.00809
GO:0065008	regulation of biological quality	5835	1688	1619.52	0.00814
GO:0070371	ERK1 and ERK2 cascade	266	92	73.83	0.00832
GO:0010452	histone H3-K36 methylation	41	19	11.38	0.00840
GO:0015672	monovalent inorganic cation transport	603	194	167.36	0.00846
GO:0099177	regulation of trans-synaptic signaling	785	248	217.88	0.00846
GO:0032940	secretion by cell	2164	648	600.63	0.00858
GO:1901700	response to oxygen-containing compound	2580	767	716.09	0.00866
GO:0060538	skeletal muscle organ development	361	121	100.2	0.00880
GO:0010749	regulation of nitric oxide mediated sign...	25	13	6.94	0.00880
GO:0061041	regulation of wound healing	196	70	54.4	0.00882
GO:0003084	positive regulation of systemic arterial...	33	16	9.16	0.00898
GO:0043588	skin development	257	89	71.33	0.00898
GO:0045765	regulation of angiogenesis	257	89	71.33	0.00898
GO:0045859	regulation of protein kinase activity	1055	327	292.82	0.00901
GO:0015800	acidic amino acid transport	118	45	32.75	0.00906
GO:0050678	regulation of epithelial cell proliferat...	332	112	92.15	0.00922
GO:0042592	homeostatic process	2743	813	761.33	0.00925
GO:0014706	striated muscle tissue development	554	179	153.76	0.00927
GO:0060537	muscle tissue development	581	187	161.26	0.00942
GO:0043549	regulation of kinase activity	1145	353	317.8	0.00948
GO:0007626	locomotory behavior	865	271	240.08	0.00955
GO:0030316	osteoclast differentiation	76	31	21.09	0.00956
GO:0051896	regulation of protein kinase B signaling	184	66	51.07	0.00965
GO:0008306	associative learning	326	110	90.48	0.00973
GO:0060402	calcium ion transport into cytosol	200	71	55.51	0.00980
GO:0007469	antennal development	36	17	9.99	0.00989
GO:0015812	gamma-aminobutyric acid transport	36	17	9.99	0.00989
GO:0043087	regulation of GTPase activity	676	215	187.63	0.00998

## Sheet: Table S8.7
Table S8.7: Results of GeneOntology enrichment analysis for Fasciola gigantica redia stage (Biological Processes)
GO.ID	Term	Annotated	Significant	Expected	classicFisher
GO:0006261	DNA-dependent DNA replication	395	51	15.27	3.4e-14
GO:0006259	DNA metabolic process	1821	131	70.42	9.9e-13
GO:0046100	hypoxanthine metabolic process	14	10	0.54	6.1e-12
GO:0046101	hypoxanthine biosynthetic process	14	10	0.54	6.1e-12
GO:0006260	DNA replication	608	61	23.51	8.3e-12
GO:0006270	DNA replication initiation	67	17	2.59	4.4e-10
GO:0046040	IMP metabolic process	31	12	1.2	7.3e-10
GO:0009113	purine nucleobase biosynthetic process	22	10	0.85	3.0e-09
GO:0042454	ribonucleoside catabolic process	61	15	2.36	7.5e-09
GO:0030261	chromosome condensation	182	26	7.04	8.7e-09
GO:1901069	guanosine-containing compound catabolic ...	39	12	1.51	1.5e-08
GO:0006152	purine nucleoside catabolic process	56	14	2.17	1.9e-08
GO:0046130	purine ribonucleoside catabolic process	56	14	2.17	1.9e-08
GO:0044786	cell cycle DNA replication	202	27	7.81	1.9e-08
GO:0044770	cell cycle phase transition	1112	81	43	2.3e-08
GO:0044772	mitotic cell cycle phase transition	1040	77	40.22	2.7e-08
GO:0006268	DNA unwinding involved in DNA replicatio...	34	11	1.31	3.4e-08
GO:0009125	nucleoside monophosphate catabolic proce...	43	12	1.66	5.2e-08
GO:0009158	ribonucleoside monophosphate catabolic p...	43	12	1.66	5.2e-08
GO:0009164	nucleoside catabolic process	71	15	2.75	6.8e-08
GO:0072523	purine-containing compound catabolic pro...	126	20	4.87	7.7e-08
GO:0034641	cellular nitrogen compound metabolic pro...	8454	394	326.92	8.8e-08
GO:0006144	purine nucleobase metabolic process	33	10	1.28	2.9e-07
GO:0009262	deoxyribonucleotide metabolic process	101	17	3.91	3.0e-07
GO:1901658	glycosyl compound catabolic process	80	15	3.09	3.6e-07
GO:0090329	regulation of DNA-dependent DNA replicat...	115	18	4.45	4.2e-07
GO:1901360	organic cyclic compound metabolic proces...	7914	369	306.03	4.7e-07
GO:0090304	nucleic acid metabolic process	6305	305	243.81	5.1e-07
GO:0043174	nucleoside salvage	35	10	1.35	5.3e-07
GO:0071103	DNA conformation change	475	42	18.37	5.6e-07
GO:0046483	heterocycle metabolic process	7681	359	297.02	6.8e-07
GO:0070661	leukocyte proliferation	184	23	7.12	7.2e-07
GO:0006323	DNA packaging	301	31	11.64	7.3e-07
GO:0009112	nucleobase metabolic process	85	15	3.29	8.1e-07
GO:0008152	metabolic process	13220	562	511.22	1.1e-06
GO:0000082	G1/S transition of mitotic cell cycle	472	41	18.25	1.2e-06
GO:0034656	nucleobase-containing small molecule cat...	88	15	3.4	1.3e-06
GO:1903047	mitotic cell cycle process	1909	114	73.82	1.3e-06
GO:0032943	mononuclear cell proliferation	178	22	6.88	1.5e-06
GO:0046651	lymphocyte proliferation	178	22	6.88	1.5e-06
GO:0006195	purine nucleotide catabolic process	90	15	3.48	1.7e-06
GO:1901136	carbohydrate derivative catabolic proces...	252	27	9.74	1.8e-06
GO:0071704	organic substance metabolic process	12770	545	493.82	2.1e-06
GO:0006139	nucleobase-containing compound metabolic...	7360	343	284.61	2.5e-06
GO:0046112	nucleobase biosynthetic process	41	10	1.59	2.6e-06
GO:0006807	nitrogen compound metabolic process	11898	513	460.09	3.5e-06
GO:0006725	cellular aromatic compound metabolic pro...	7718	356	298.45	3.7e-06
GO:0051052	regulation of DNA metabolic process	751	55	29.04	4.1e-06
GO:0032392	DNA geometric change	178	21	6.88	5.5e-06
GO:0044238	primary metabolic process	12351	528	477.61	5.6e-06
GO:0044843	cell cycle G1/S phase transition	502	41	19.41	5.6e-06
GO:0044237	cellular metabolic process	12767	542	493.7	7.5e-06
GO:0006310	DNA recombination	473	39	18.29	7.6e-06
GO:0007127	meiosis I	293	28	11.33	1.0e-05
GO:0006281	DNA repair	1071	70	41.42	1.1e-05
GO:0006275	regulation of DNA replication	218	23	8.43	1.3e-05
GO:1901292	nucleoside phosphate catabolic process	266	26	10.29	1.4e-05
GO:0009200	deoxyribonucleoside triphosphate metabol...	51	10	1.97	2.1e-05
GO:0042023	DNA endoreduplication	62	11	2.4	2.2e-05
GO:0046386	deoxyribose phosphate catabolic process	52	10	2.01	2.5e-05
GO:0043094	cellular metabolic compound salvage	63	11	2.44	2.6e-05
GO:0006298	mismatch repair	139	17	5.38	2.7e-05
GO:0007131	reciprocal meiotic recombination	170	19	6.57	3.3e-05
GO:0035825	homologous recombination	170	19	6.57	3.3e-05
GO:0006974	cellular response to DNA damage stimulus	1639	95	63.38	3.8e-05
GO:0009264	deoxyribonucleotide catabolic process	55	10	2.13	4.2e-05
GO:0000723	telomere maintenance	334	29	12.92	4.4e-05
GO:0051262	protein tetramerization	252	24	9.74	4.7e-05
GO:0032200	telomere organization	336	29	12.99	4.9e-05
GO:0051289	protein homotetramerization	161	18	6.23	5.2e-05
GO:0071897	DNA biosynthetic process	392	32	15.16	6.0e-05
GO:0022402	cell cycle process	2867	149	110.87	6.0e-05
GO:0033238	regulation of cellular amine metabolic p...	58	10	2.24	6.8e-05
GO:0032201	telomere maintenance via semi-conservati...	70	11	2.71	7.2e-05
GO:0009166	nucleotide catabolic process	246	23	9.51	8.8e-05
GO:0048232	male gamete generation	1210	73	46.79	9.7e-05
GO:0051276	chromosome organization	2106	114	81.44	0.00011
GO:0007093	mitotic cell cycle checkpoint	370	30	14.31	0.00011
GO:0044773	mitotic DNA damage checkpoint	218	21	8.43	0.00012
GO:0044774	mitotic DNA integrity checkpoint	235	22	9.09	0.00012
GO:0033260	nuclear DNA replication	142	16	5.49	0.00012
GO:0090305	nucleic acid phosphodiester bond hydroly...	557	40	21.54	0.00013
GO:0000075	cell cycle checkpoint	482	36	18.64	0.00013
GO:0044270	cellular nitrogen compound catabolic pro...	1044	64	40.37	0.00017
GO:0046700	heterocycle catabolic process	1047	64	40.49	0.00018
GO:1903046	meiotic cell cycle process	806	52	31.17	0.00021
GO:0034655	nucleobase-containing compound catabolic...	971	60	37.55	0.00022
GO:0019439	aromatic compound catabolic process	1055	64	40.8	0.00023
GO:0000278	mitotic cell cycle	2281	120	88.21	0.00023
GO:0051321	meiotic cell cycle	891	56	34.45	0.00024
GO:0051054	positive regulation of DNA metabolic pro...	405	31	15.66	0.00025
GO:0061982	meiosis I cell cycle process	405	31	15.66	0.00025
GO:1901361	organic cyclic compound catabolic proces...	1080	65	41.76	0.00025
GO:0007283	spermatogenesis	1081	65	41.8	0.00026
GO:0036297	interstrand cross-link repair	94	12	3.63	0.00027
GO:0046434	organophosphate catabolic process	353	28	13.65	0.00027
GO:0002449	lymphocyte mediated immunity	155	16	5.99	0.00034
GO:0009154	purine ribonucleotide catabolic process	71	10	2.75	0.00038
GO:0009261	ribonucleotide catabolic process	71	10	2.75	0.00038
GO:0140013	meiotic nuclear division	669	44	25.87	0.00043
GO:0000280	nuclear division	1188	69	45.94	0.00045
GO:0002460	adaptive immune response based on somati...	145	15	5.61	0.00050
GO:0009394	2'-deoxyribonucleotide metabolic process	87	11	3.36	0.00052
GO:0019692	deoxyribose phosphate metabolic process	87	11	3.36	0.00052
GO:0048285	organelle fission	1282	73	49.57	0.00054
GO:0034404	nucleobase-containing small molecule bio...	353	27	13.65	0.00062
GO:0001909	leukocyte mediated cytotoxicity	89	11	3.44	0.00063
GO:0000018	regulation of DNA recombination	149	15	5.76	0.00067
GO:0044249	cellular biosynthetic process	7219	320	279.16	0.00070
GO:0006584	catecholamine metabolic process	105	12	4.06	0.00074
GO:0009712	catechol-containing compound metabolic p...	105	12	4.06	0.00074
GO:0042417	dopamine metabolic process	91	11	3.52	0.00076
GO:0043170	macromolecule metabolic process	10775	456	416.67	0.00081
GO:0000724	double-strand break repair via homologou...	305	24	11.79	0.00082
GO:0000725	recombinational repair	305	24	11.79	0.00082
GO:0010212	response to ionizing radiation	342	26	13.23	0.00084
GO:0032508	DNA duplex unwinding	169	16	6.54	0.00088
GO:0045931	positive regulation of mitotic cell cycl...	381	28	14.73	0.00091
GO:1904356	regulation of telomere maintenance via t...	123	13	4.76	0.00095
GO:0031570	DNA integrity checkpoint	348	26	13.46	0.00108
GO:0002250	adaptive immune response	173	16	6.69	0.00113
GO:0009058	biosynthetic process	7391	324	285.81	0.00145
GO:0017144	drug metabolic process	1155	65	44.66	0.00146
GO:0007530	sex determination	114	12	4.41	0.00153
GO:0007059	chromosome segregation	839	50	32.44	0.00160
GO:0009308	amine metabolic process	131	13	5.07	0.00170
GO:0044106	cellular amine metabolic process	131	13	5.07	0.00170
GO:0001975	response to amphetamine	87	10	3.36	0.00191
GO:0051299	centrosome separation	87	10	3.36	0.00191
GO:0000077	DNA damage checkpoint	325	24	12.57	0.00193
GO:0021954	central nervous system neuron developmen...	149	14	5.76	0.00194
GO:0051983	regulation of chromosome segregation	363	26	14.04	0.00197
GO:0007143	female meiotic nuclear division	183	16	7.08	0.00202
GO:1901990	regulation of mitotic cell cycle phase t...	786	47	30.39	0.00205
GO:0007276	gamete generation	2795	136	108.08	0.00213
GO:0010833	telomere maintenance via telomere length...	151	14	5.84	0.00219
GO:0009059	macromolecule biosynthetic process	5698	255	220.34	0.00234
GO:1901576	organic substance biosynthetic process	7340	320	283.84	0.00240
GO:0098813	nuclear chromosome segregation	709	43	27.42	0.00242
GO:0044282	small molecule catabolic process	590	37	22.82	0.00273
GO:0051260	protein homooligomerization	473	31	18.29	0.00306
GO:0044271	cellular nitrogen compound biosynthetic ...	5727	255	221.46	0.00314
GO:0072527	pyrimidine-containing compound metabolic...	174	15	6.73	0.00315
GO:1901987	regulation of cell cycle phase transitio...	826	48	31.94	0.00324
GO:0001906	cell killing	109	11	4.22	0.00329
GO:0014075	response to amine	109	11	4.22	0.00329
GO:0046649	lymphocyte activation	556	35	21.5	0.00330
GO:0009636	response to toxic substance	1043	58	40.33	0.00337
GO:0030301	cholesterol transport	94	10	3.63	0.00340
GO:0140014	mitotic nuclear division	702	42	27.15	0.00345
GO:0007049	cell cycle	3430	161	132.64	0.00351
GO:0044818	mitotic G2/M transition checkpoint	110	11	4.25	0.00354
GO:0033683	nucleotide-excision repair, DNA incision	111	11	4.29	0.00379
GO:2000573	positive regulation of DNA biosynthetic ...	128	12	4.95	0.00403
GO:0051304	chromosome separation	327	23	12.65	0.00434
GO:0090068	positive regulation of cell cycle proces...	546	34	21.11	0.00443
GO:0006296	nucleotide-excision repair, DNA incision...	98	10	3.79	0.00459
GO:0090501	RNA phosphodiester bond hydrolysis	291	21	11.25	0.00469
GO:0019953	sexual reproduction	3095	146	119.68	0.00471
GO:0034645	cellular macromolecule biosynthetic proc...	5545	246	214.42	0.00477
GO:0007088	regulation of mitotic nuclear division	388	26	15	0.00479
GO:0008354	germ cell migration	182	15	7.04	0.00480
GO:0010972	negative regulation of G2/M transition o...	131	12	5.07	0.00486
GO:0009163	nucleoside biosynthetic process	99	10	3.83	0.00494
GO:1901659	glycosyl compound biosynthetic process	99	10	3.83	0.00494
GO:0006302	double-strand break repair	492	31	19.03	0.00543
GO:0018958	phenol-containing compound metabolic pro...	205	16	7.93	0.00616
GO:0000070	mitotic sister chromatid segregation	498	31	19.26	0.00644
GO:0010564	regulation of cell cycle process	1480	76	57.23	0.00647
GO:0032210	regulation of telomere maintenance via t...	103	10	3.98	0.00652
GO:0016072	rRNA metabolic process	521	32	20.15	0.00690
GO:0051781	positive regulation of cell division	172	14	6.65	0.00703
GO:0006284	base-excision repair	121	11	4.68	0.00725
GO:0065004	protein-DNA complex assembly	303	21	11.72	0.00735
GO:0009161	ribonucleoside monophosphate metabolic p...	566	34	21.89	0.00758
GO:1902750	negative regulation of cell cycle G2/M p...	140	12	5.41	0.00817
GO:0044283	small molecule biosynthetic process	1067	57	41.26	0.00825
GO:0097366	response to bronchodilator	107	10	4.14	0.00847
GO:0080090	regulation of primary metabolic process	6595	285	255.03	0.00889
GO:0032355	response to estradiol	177	14	6.84	0.00896
GO:0051171	regulation of nitrogen compound metaboli...	6371	276	246.37	0.00918
GO:0015918	sterol transport	109	10	4.22	0.00960
GO:0045840	positive regulation of mitotic nuclear d...	109	10	4.22	0.00960
GO:0009165	nucleotide biosynthetic process	597	35	23.09	0.00972
GO:0045787	positive regulation of cell cycle	790	44	30.55	0.00976
GO:0002443	leukocyte mediated immunity	812	45	31.4	0.00982
GO:0032204	regulation of telomere maintenance	179	14	6.92	0.00984
GO:0009123	nucleoside monophosphate metabolic proce...	598	35	23.12	0.00996

## Sheet: Table S8.8
Table S8.8: Results of GeneOntology enrichment analysis for Fasciola gigantica cercaria stage (Biological Processes)
GO.ID	Term	Annotated	Significant	Expected	classicFisher
GO:0007267	cell-cell signaling	2318	556	364.76	5.1e-29
GO:0051239	regulation of multicellular organismal p...	4181	892	657.92	1.0e-28
GO:0007154	cell communication	6647	1306	1045.97	2.3e-28
GO:0007399	nervous system development	4241	900	667.37	3.6e-28
GO:0009653	anatomical structure morphogenesis	4805	996	756.12	6.8e-28
GO:0023052	signaling	6526	1283	1026.93	1.0e-27
GO:0065008	regulation of biological quality	5612	1118	883.11	5.5e-25
GO:0007268	chemical synaptic transmission	1306	344	205.51	9.6e-25
GO:0098916	anterograde trans-synaptic signaling	1306	344	205.51	9.6e-25
GO:0007610	behavior	2147	507	337.85	1.3e-24
GO:0099536	synaptic signaling	1309	344	205.98	1.5e-24
GO:0099537	trans-synaptic signaling	1309	344	205.98	1.5e-24
GO:0032502	developmental process	9241	1698	1454.17	1.5e-24
GO:0022008	neurogenesis	3262	708	513.31	7.0e-24
GO:0030182	neuron differentiation	2733	609	430.07	4.8e-23
GO:0050793	regulation of developmental process	3906	817	614.65	6.1e-23
GO:0048731	system development	6807	1303	1071.15	8.1e-23
GO:0048468	cell development	4568	930	718.82	1.0e-22
GO:0048666	neuron development	2401	546	377.82	1.6e-22
GO:0051179	localization	8472	1567	1333.16	1.7e-22
GO:0003008	system process	2413	545	379.71	8.9e-22
GO:0010646	regulation of cell communication	4191	859	659.5	1.7e-21
GO:0048699	generation of neurons	3011	652	473.81	1.8e-21
GO:0048856	anatomical structure development	8798	1612	1384.46	1.9e-21
GO:0051960	regulation of nervous system development	1823	433	286.87	2.4e-21
GO:0060284	regulation of cell development	1743	416	274.28	6.9e-21
GO:0023051	regulation of signaling	4242	863	667.52	1.4e-20
GO:2000026	regulation of multicellular organismal d...	3171	675	498.99	2.6e-20
GO:0031175	neuron projection development	2047	471	322.12	2.6e-20
GO:0032501	multicellular organismal process	9812	1762	1544.02	2.9e-20
GO:0050808	synapse organization	1023	271	160.98	6.9e-20
GO:0007416	synapse assembly	643	191	101.18	7.5e-20
GO:0022603	regulation of anatomical structure morph...	1494	364	235.1	8.6e-20
GO:0007275	multicellular organism development	8236	1514	1296.02	8.6e-20
GO:0050804	modulation of chemical synaptic transmis...	716	206	112.67	1.5e-19
GO:0099177	regulation of trans-synaptic signaling	716	206	112.67	1.5e-19
GO:0000904	cell morphogenesis involved in different...	1697	401	267.04	2.7e-19
GO:0035556	intracellular signal transduction	3200	674	503.55	4.3e-19
GO:0048589	developmental growth	1844	426	290.17	1.2e-18
GO:0051049	regulation of transport	2436	535	383.33	1.3e-18
GO:0000902	cell morphogenesis	2028	460	319.13	1.4e-18
GO:0048869	cellular developmental process	6176	1175	971.86	1.6e-18
GO:0006813	potassium ion transport	294	107	46.26	2.4e-18
GO:0006810	transport	6395	1208	1006.32	4.5e-18
GO:0032989	cellular component morphogenesis	2318	511	364.76	4.6e-18
GO:0009605	response to external stimulus	3465	715	545.25	4.9e-18
GO:0048667	cell morphogenesis involved in neuron di...	1545	367	243.12	4.9e-18
GO:0051234	establishment of localization	6631	1246	1043.46	5.2e-18
GO:0007269	neurotransmitter secretion	520	159	81.83	5.5e-18
GO:0099643	signal release from synapse	520	159	81.83	5.5e-18
GO:0040011	locomotion	3279	682	515.98	6.0e-18
GO:0006836	neurotransmitter transport	679	193	106.85	9.1e-18
GO:0040007	growth	2399	524	377.51	1.1e-17
GO:0030154	cell differentiation	5995	1140	943.38	1.1e-17
GO:0120039	plasma membrane bounded cell projection ...	1630	381	256.5	1.7e-17
GO:0048858	cell projection morphogenesis	1633	381	256.97	2.3e-17
GO:0032879	regulation of localization	3599	734	566.34	3.0e-17
GO:0050767	regulation of neurogenesis	1484	352	233.52	3.4e-17
GO:0009887	animal organ morphogenesis	2286	501	359.73	3.6e-17
GO:0045664	regulation of neuron differentiation	1217	300	191.51	4.3e-17
GO:0007165	signal transduction	5741	1094	903.41	5.3e-17
GO:0045595	regulation of cell differentiation	2453	530	386.01	6.4e-17
GO:0071804	cellular potassium ion transport	250	93	39.34	8.0e-17
GO:0071805	potassium ion transmembrane transport	250	93	39.34	8.0e-17
GO:0006811	ion transport	1951	438	307.01	8.0e-17
GO:0048812	neuron projection morphogenesis	1614	375	253.98	8.6e-17
GO:0010975	regulation of neuron projection developm...	958	247	150.75	1.3e-16
GO:0007611	learning or memory	764	207	120.22	1.7e-16
GO:0046903	secretion	2256	492	355.01	2.0e-16
GO:0034220	ion transmembrane transport	1434	339	225.65	2.4e-16
GO:0050877	nervous system process	1582	367	248.94	2.5e-16
GO:0006936	muscle contraction	410	130	64.52	2.7e-16
GO:0065007	biological regulation	12634	2160	1988.09	3.0e-16
GO:0032990	cell part morphogenesis	1686	386	265.31	3.3e-16
GO:0061564	axon development	1305	313	205.36	5.0e-16
GO:0051240	positive regulation of multicellular org...	2258	490	355.32	6.0e-16
GO:0007186	G protein-coupled receptor signaling pat...	643	180	101.18	6.3e-16
GO:0003012	muscle system process	559	162	87.96	6.6e-16
GO:0050896	response to stimulus	9770	1728	1537.41	7.2e-16
GO:0007409	axonogenesis	1205	293	189.62	7.4e-16
GO:0050890	cognition	808	214	127.15	7.7e-16
GO:0055085	transmembrane transport	1876	419	295.21	1.1e-15
GO:0040012	regulation of locomotion	1443	338	227.07	1.1e-15
GO:0010769	regulation of cell morphogenesis involve...	604	171	95.05	1.1e-15
GO:0030534	adult behavior	530	155	83.4	1.2e-15
GO:0023061	signal release	902	232	141.94	1.6e-15
GO:0001505	regulation of neurotransmitter levels	799	211	125.73	1.7e-15
GO:0120035	regulation of plasma membrane bounded ce...	1290	306	202.99	5.3e-15
GO:0007155	cell adhesion	997	249	156.89	5.5e-15
GO:0051128	regulation of cellular component organiz...	4291	839	675.23	5.6e-15
GO:0022604	regulation of cell morphogenesis	872	224	137.22	5.9e-15
GO:0022610	biological adhesion	998	249	157.05	6.2e-15
GO:0030001	metal ion transport	1096	268	172.47	7.2e-15
GO:0031344	regulation of cell projection organizati...	1297	306	204.1	1.1e-14
GO:0090596	sensory organ morphogenesis	869	222	136.75	1.5e-14
GO:0016049	cell growth	1001	248	157.52	1.7e-14
GO:0043269	regulation of ion transport	664	180	104.49	1.7e-14
GO:0006468	protein phosphorylation	2366	502	372.31	1.7e-14
GO:0051962	positive regulation of nervous system de...	1015	250	159.72	2.6e-14
GO:0034762	regulation of transmembrane transport	534	152	84.03	2.8e-14
GO:0065009	regulation of molecular function	3707	735	583.34	3.0e-14
GO:0048167	regulation of synaptic plasticity	362	114	56.96	3.2e-14
GO:0048518	positive regulation of biological proces...	7238	1316	1138.97	6.8e-14
GO:0006812	cation transport	1458	333	229.43	7.3e-14
GO:0051094	positive regulation of developmental pro...	2073	446	326.21	7.6e-14
GO:0007626	locomotory behavior	797	205	125.42	7.9e-14
GO:0030029	actin filament-based process	1299	302	204.41	1.2e-13
GO:0050789	regulation of biological process	11710	2007	1842.69	1.3e-13
GO:0051336	regulation of hydrolase activity	1633	364	256.97	1.6e-13
GO:0061061	muscle structure development	1129	269	177.66	1.7e-13
GO:0050803	regulation of synapse structure or activ...	710	186	111.73	2.0e-13
GO:0048583	regulation of response to stimulus	4718	900	742.43	2.4e-13
GO:0040008	regulation of growth	1654	367	260.27	2.4e-13
GO:0032940	secretion by cell	2019	433	317.71	3.2e-13
GO:0048638	regulation of developmental growth	1105	263	173.88	3.7e-13
GO:0048646	anatomical structure formation involved ...	2055	439	323.38	4.0e-13
GO:0001654	eye development	1232	287	193.87	4.3e-13
GO:0150063	visual system development	1232	287	193.87	4.3e-13
GO:0016192	vesicle-mediated transport	3007	606	473.18	6.6e-13
GO:0048592	eye morphogenesis	790	200	124.31	8.2e-13
GO:0048168	regulation of neuronal synaptic plastici...	136	56	21.4	9.0e-13
GO:0044093	positive regulation of molecular functio...	2280	477	358.78	1.1e-12
GO:0098655	cation transmembrane transport	1105	261	173.88	1.1e-12
GO:0042221	response to chemical	5424	1011	853.52	1.7e-12
GO:0098660	inorganic ion transmembrane transport	1023	244	160.98	2.2e-12
GO:0050807	regulation of synapse organization	654	171	102.91	2.3e-12
GO:0048523	negative regulation of cellular process	6047	1112	951.56	2.4e-12
GO:0050794	regulation of cellular process	10981	1888	1727.97	2.5e-12
GO:0050770	regulation of axonogenesis	389	115	61.21	2.8e-12
GO:0010648	negative regulation of cell communicatio...	1981	421	311.73	3.0e-12
GO:0051241	negative regulation of multicellular org...	1572	346	247.37	4.0e-12
GO:0009966	regulation of signal transduction	3706	721	583.18	4.1e-12
GO:0048880	sensory system development	1255	287	197.49	4.2e-12
GO:0098662	inorganic cation transmembrane transport	939	226	147.76	6.1e-12
GO:0023057	negative regulation of signaling	1990	421	313.15	6.1e-12
GO:0048749	compound eye development	681	175	107.16	6.2e-12
GO:0007528	neuromuscular junction development	530	144	83.4	6.6e-12
GO:0015672	monovalent inorganic cation transport	598	158	94.1	6.8e-12
GO:0051588	regulation of neurotransmitter transport	214	74	33.68	7.5e-12
GO:0044057	regulation of system process	758	190	119.28	8.1e-12
GO:0016310	phosphorylation	3013	599	474.13	1.3e-11
GO:0051093	negative regulation of developmental pro...	1396	311	219.68	1.3e-11
GO:0023014	signal transduction by protein phosphory...	1040	244	163.65	1.4e-11
GO:0048588	developmental cell growth	511	139	80.41	1.4e-11
GO:0043085	positive regulation of catalytic activit...	1885	400	296.62	1.5e-11
GO:0040017	positive regulation of locomotion	784	194	123.37	1.6e-11
GO:0007423	sensory organ development	1513	332	238.09	1.8e-11
GO:0051716	cellular response to stimulus	7886	1400	1240.94	2.1e-11
GO:0051963	regulation of synapse assembly	466	129	73.33	2.1e-11
GO:0006928	movement of cell or subcellular componen...	3208	631	504.81	2.2e-11
GO:0120036	plasma membrane bounded cell projection ...	3032	600	477.12	2.9e-11
GO:0000165	MAPK cascade	1011	237	159.09	3.0e-11
GO:0048513	animal organ development	5185	962	815.91	3.2e-11
GO:0007635	chemosensory behavior	348	103	54.76	3.6e-11
GO:0051130	positive regulation of cellular componen...	2157	446	339.43	4.3e-11
GO:0006796	phosphate-containing compound metabolic ...	4510	849	709.7	4.4e-11
GO:0010720	positive regulation of cell development	994	233	156.42	4.5e-11
GO:0007613	memory	400	114	62.94	4.5e-11
GO:0030036	actin cytoskeleton organization	1201	272	188.99	4.9e-11
GO:0030030	cell projection organization	3048	601	479.63	5.3e-11
GO:0048519	negative regulation of biological proces...	6763	1217	1064.23	5.6e-11
GO:0007167	enzyme linked receptor protein signaling...	1497	326	235.57	7.1e-11
GO:0033036	macromolecule localization	4700	879	739.59	7.2e-11
GO:0016477	cell migration	2035	423	320.23	7.3e-11
GO:0051124	synaptic growth at neuromuscular junctio...	436	121	68.61	7.6e-11
GO:0045597	positive regulation of cell differentiat...	1314	292	206.77	8.1e-11
GO:0006793	phosphorus metabolic process	4547	853	715.52	8.5e-11
GO:0050790	regulation of catalytic activity	2896	573	455.72	9.8e-11
GO:0010721	negative regulation of cell development	608	156	95.68	1.0e-10
GO:0034765	regulation of ion transmembrane transpor...	391	111	61.53	1.1e-10
GO:0050769	positive regulation of neurogenesis	848	203	133.44	1.3e-10
GO:0048639	positive regulation of developmental gro...	581	150	91.43	1.5e-10
GO:0023056	positive regulation of signaling	2158	443	339.58	1.5e-10
GO:0032970	regulation of actin filament-based proce...	591	152	93	1.5e-10
GO:0060560	developmental growth involved in morphog...	532	140	83.72	1.5e-10
GO:0051345	positive regulation of hydrolase activit...	1091	249	171.68	1.6e-10
GO:0010647	positive regulation of cell communicatio...	2148	441	338.01	1.6e-10
GO:0048585	negative regulation of response to stimu...	2194	449	345.25	1.7e-10
GO:0001745	compound eye morphogenesis	533	140	83.87	1.7e-10
GO:0009888	tissue development	3496	674	550.13	1.7e-10
GO:0044092	negative regulation of molecular functio...	1405	307	221.09	1.9e-10
GO:0042692	muscle cell differentiation	708	175	111.41	1.9e-10
GO:0007631	feeding behavior	372	106	58.54	2.2e-10
GO:0090257	regulation of muscle system process	363	104	57.12	2.3e-10
GO:0030431	sleep	190	65	29.9	2.3e-10
GO:0007622	rhythmic behavior	260	81	40.91	3.0e-10
GO:0051270	regulation of cellular component movemen...	1190	266	187.26	3.3e-10
GO:0044089	positive regulation of cellular componen...	1030	236	162.08	3.3e-10
GO:0007606	sensory perception of chemical stimulus	217	71	34.15	3.4e-10
GO:0019932	second-messenger-mediated signaling	524	137	82.46	3.8e-10
GO:0030855	epithelial cell differentiation	1235	274	194.34	4.0e-10
GO:0007617	mating behavior	222	72	34.93	4.0e-10
GO:1902533	positive regulation of intracellular sig...	1118	252	175.93	4.4e-10
GO:0044087	regulation of cellular component biogene...	1853	386	291.59	4.4e-10
GO:0001558	regulation of cell growth	777	187	122.27	4.5e-10
GO:0042391	regulation of membrane potential	528	137	83.09	6.6e-10
GO:0042749	regulation of circadian sleep/wake cycle	77	35	12.12	6.7e-10
GO:0060627	regulation of vesicle-mediated transport	1032	235	162.4	6.7e-10
GO:0007612	learning	431	117	67.82	6.8e-10
GO:0001751	compound eye photoreceptor cell differen...	269	82	42.33	7.6e-10
GO:0043271	negative regulation of ion transport	269	82	42.33	7.6e-10
GO:0009991	response to extracellular stimulus	1147	256	180.49	8.7e-10
GO:1901700	response to oxygen-containing compound	2356	473	370.74	8.7e-10
GO:0034330	cell junction organization	550	141	86.55	8.8e-10
GO:0098609	cell-cell adhesion	616	154	96.93	1.0e-09
GO:0098657	import into cell	1355	294	213.22	1.0e-09
GO:0008283	cell proliferation	2648	523	416.69	1.1e-09
GO:0042330	taxis	1226	270	192.92	1.2e-09
GO:0051051	negative regulation of transport	791	188	124.47	1.2e-09
GO:0048640	negative regulation of developmental gro...	303	89	47.68	1.2e-09
GO:0007200	phospholipase C-activating G protein-cou...	55	28	8.65	1.4e-09
GO:0034332	adherens junction organization	242	75	38.08	1.8e-09
GO:0097305	response to alcohol	641	158	100.87	1.8e-09
GO:0007600	sensory perception	816	192	128.41	1.8e-09
GO:0009636	response to toxic substance	1043	235	164.13	1.9e-09
GO:0042063	gliogenesis	581	146	91.43	1.9e-09
GO:0048729	tissue morphogenesis	1731	360	272.39	2.3e-09
GO:1904062	regulation of cation transmembrane trans...	307	89	48.31	2.4e-09
GO:0051146	striated muscle cell differentiation	573	144	90.17	2.5e-09
GO:0048878	chemical homeostasis	1638	343	257.76	2.7e-09
GO:0019722	calcium-mediated signaling	336	95	52.87	2.9e-09
GO:0051046	regulation of secretion	974	221	153.27	3.1e-09
GO:0022410	circadian sleep/wake cycle process	88	37	13.85	3.2e-09
GO:0016358	dendrite development	728	174	114.56	3.2e-09
GO:0048522	positive regulation of cellular process	6430	1148	1011.83	3.3e-09
GO:0007411	axon guidance	766	181	120.54	3.9e-09
GO:0042066	perineurial glial growth	22	16	3.46	3.9e-09
GO:0007169	transmembrane receptor protein tyrosine ...	1116	247	175.61	4.0e-09
GO:0001754	eye photoreceptor cell differentiation	352	98	55.39	4.0e-09
GO:0007517	muscle organ development	577	144	90.8	4.0e-09
GO:0009968	negative regulation of signal transducti...	1818	374	286.08	4.2e-09
GO:0090101	negative regulation of transmembrane rec...	198	64	31.16	4.3e-09
GO:0009967	positive regulation of signal transducti...	1909	390	300.4	4.4e-09
GO:0060429	epithelium development	2732	533	429.91	5.0e-09
GO:0046530	photoreceptor cell differentiation	417	111	65.62	6.1e-09
GO:0042065	glial cell growth	25	17	3.93	6.4e-09
GO:0010817	regulation of hormone levels	586	145	92.21	6.5e-09
GO:1902531	regulation of intracellular signal trans...	2235	446	351.7	6.8e-09
GO:0002009	morphogenesis of an epithelium	1618	337	254.61	7.0e-09
GO:0046621	negative regulation of organ growth	117	44	18.41	7.1e-09
GO:0008344	adult locomotory behavior	333	93	52.4	8.4e-09
GO:0042745	circadian sleep/wake cycle	102	40	16.05	8.5e-09
GO:0007166	cell surface receptor signaling pathway	3046	585	479.32	8.5e-09
GO:0048511	rhythmic process	589	145	92.69	9.3e-09
GO:1900274	regulation of phospholipase C activity	49	25	7.71	9.8e-09
GO:0006937	regulation of muscle contraction	229	70	36.04	1.2e-08
GO:0045666	positive regulation of neuron differenti...	709	168	111.57	1.2e-08
GO:0090630	activation of GTPase activity	181	59	28.48	1.2e-08
GO:0006935	chemotaxis	1081	238	170.11	1.3e-08
GO:0031346	positive regulation of cell projection o...	788	183	124	1.3e-08
GO:0042493	response to drug	1700	350	267.51	1.3e-08
GO:0097485	neuron projection guidance	778	181	122.43	1.3e-08
GO:0030334	regulation of cell migration	932	210	146.66	1.4e-08
GO:0050802	circadian sleep/wake cycle, sleep	81	34	12.75	1.5e-08
GO:0048813	dendrite morphogenesis	548	136	86.23	1.6e-08
GO:0045216	cell-cell junction organization	414	109	65.15	1.6e-08
GO:0048870	cell motility	2290	453	360.36	1.6e-08
GO:0042051	compound eye photoreceptor development	153	52	24.08	1.8e-08
GO:0051961	negative regulation of nervous system de...	693	164	109.05	1.9e-08
GO:0032956	regulation of actin cytoskeleton organiz...	530	132	83.4	2.1e-08
GO:0042127	regulation of cell proliferation	1889	382	297.25	2.2e-08
GO:0060341	regulation of cellular localization	1579	327	248.47	2.3e-08
GO:0010770	positive regulation of cell morphogenesi...	325	90	51.14	2.3e-08
GO:0032535	regulation of cellular component size	794	183	124.94	2.3e-08
GO:0051674	localization of cell	2296	453	361.3	2.3e-08
GO:0045596	negative regulation of cell differentiat...	911	205	143.36	2.4e-08
GO:0045187	regulation of circadian sleep/wake cycle...	68	30	10.7	2.6e-08
GO:0048015	phosphatidylinositol-mediated signaling	247	73	38.87	2.7e-08
GO:0043087	regulation of GTPase activity	712	167	112.04	2.7e-08
GO:0048512	circadian behavior	229	69	36.04	2.8e-08
GO:0042592	homeostatic process	2619	508	412.13	2.9e-08
GO:0072093	metanephric renal vesicle formation	19	14	2.99	2.9e-08
GO:0032147	activation of protein kinase activity	483	122	76.01	3.0e-08
GO:0060291	long-term synaptic potentiation	122	44	19.2	3.1e-08
GO:0001964	startle response	58	27	9.13	3.2e-08
GO:0007618	mating	257	75	40.44	3.2e-08
GO:0003015	heart process	333	91	52.4	3.8e-08
GO:0010976	positive regulation of neuron projection...	587	142	92.37	4.3e-08
GO:0046928	regulation of neurotransmitter secretion	161	53	25.34	4.6e-08
GO:1903530	regulation of secretion by cell	865	195	136.12	4.6e-08
GO:0048017	inositol lipid-mediated signaling	250	73	39.34	4.7e-08
GO:0007274	neuromuscular synaptic transmission	214	65	33.68	5.0e-08
GO:0055001	muscle cell development	340	92	53.5	5.3e-08
GO:0046717	acid secretion	179	57	28.17	5.4e-08
GO:0043266	regulation of potassium ion transport	108	40	16.99	5.6e-08
GO:0070887	cellular response to chemical stimulus	3577	668	562.88	5.9e-08
GO:0002064	epithelial cell development	900	201	141.62	6.0e-08
GO:0060047	heart contraction	317	87	49.88	6.0e-08
GO:0019220	regulation of phosphate metabolic proces...	2262	444	355.95	6.3e-08
GO:0051174	regulation of phosphorus metabolic proce...	2262	444	355.95	6.3e-08
GO:0045926	negative regulation of growth	489	122	76.95	6.4e-08
GO:0007173	epidermal growth factor receptor signali...	332	90	52.24	6.7e-08
GO:0038127	ERBB signaling pathway	386	101	60.74	7.4e-08
GO:0051050	positive regulation of transport	1357	284	213.54	7.8e-08
GO:0048149	behavioral response to ethanol	138	47	21.72	8.1e-08
GO:0072092	ureteric bud invasion	13	11	2.05	8.2e-08
GO:0030278	regulation of ossification	155	51	24.39	8.3e-08
GO:0014902	myotube differentiation	244	71	38.4	8.3e-08
GO:0072283	metanephric renal vesicle morphogenesis	20	14	3.15	8.3e-08
GO:0002213	defense response to insect	11	10	1.73	8.7e-08
GO:0035009	negative regulation of melanization defe...	11	10	1.73	8.7e-08
GO:0031667	response to nutrient levels	1105	238	173.88	8.9e-08
GO:0097479	synaptic vesicle localization	412	106	64.83	9.0e-08
GO:0045927	positive regulation of growth	814	184	128.09	9.2e-08
GO:0010033	response to organic substance	3928	725	618.11	9.2e-08
GO:0001667	ameboidal-type cell migration	841	189	132.34	9.5e-08
GO:0008016	regulation of heart contraction	268	76	42.17	9.6e-08
GO:0007160	cell-matrix adhesion	173	55	27.22	9.7e-08
GO:0030155	regulation of cell adhesion	569	137	89.54	9.9e-08
GO:0002065	columnar/cuboidal epithelial cell differ...	757	173	119.12	1.0e-07
GO:0050772	positive regulation of axonogenesis	218	65	34.3	1.1e-07
GO:0045665	negative regulation of neuron differenti...	345	92	54.29	1.1e-07
GO:0034333	adherens junction assembly	148	49	23.29	1.2e-07
GO:0050482	arachidonic acid secretion	23	15	3.62	1.2e-07
GO:1903963	arachidonate transport	23	15	3.62	1.2e-07
GO:0006897	endocytosis	1230	260	193.55	1.2e-07
GO:0042752	regulation of circadian rhythm	251	72	39.5	1.3e-07
GO:0031589	cell-substrate adhesion	256	73	40.28	1.3e-07
GO:0043062	extracellular structure organization	420	107	66.09	1.3e-07
GO:1903522	regulation of blood circulation	313	85	49.25	1.4e-07
GO:0051965	positive regulation of synapse assembly	197	60	31	1.4e-07
GO:0072009	nephron epithelium development	149	49	23.45	1.5e-07
GO:0050795	regulation of behavior	471	117	74.12	1.5e-07
GO:0019098	reproductive behavior	537	130	84.5	1.5e-07
GO:0061535	glutamate secretion, neurotransmission	38	20	5.98	1.5e-07
GO:0007623	circadian rhythm	451	113	70.97	1.5e-07
GO:0090288	negative regulation of cellular response...	243	70	38.24	1.6e-07
GO:0042755	eating behavior	193	59	30.37	1.6e-07
GO:0010562	positive regulation of phosphorus metabo...	1301	272	204.73	1.7e-07
GO:0045937	positive regulation of phosphate metabol...	1301	272	204.73	1.7e-07
GO:0097435	supramolecular fiber organization	1064	229	167.43	1.7e-07
GO:0008582	regulation of synaptic growth at neuromu...	358	94	56.34	1.8e-07
GO:0007520	myoblast fusion	167	53	26.28	1.8e-07
GO:0070252	actin-mediated cell contraction	150	49	23.6	1.9e-07
GO:0043408	regulation of MAPK cascade	876	194	137.85	1.9e-07
GO:0043547	positive regulation of GTPase activity	612	144	96.3	2.1e-07
GO:0072033	renal vesicle formation	21	14	3.3	2.1e-07
GO:0001560	regulation of cell growth by extracellul...	16	12	2.52	2.2e-07
GO:0035249	synaptic transmission, glutamatergic	155	50	24.39	2.2e-07
GO:0008104	protein localization	4051	742	637.47	2.2e-07
GO:0031032	actomyosin structure organization	444	111	69.87	2.2e-07
GO:0050768	negative regulation of neurogenesis	510	124	80.25	2.3e-07
GO:0048771	tissue remodeling	160	51	25.18	2.6e-07
GO:0009913	epidermal cell differentiation	279	77	43.9	2.7e-07
GO:0009628	response to abiotic stimulus	2476	476	389.62	2.8e-07
GO:0043086	negative regulation of catalytic activit...	978	212	153.9	2.9e-07
GO:0032101	regulation of response to external stimu...	838	186	131.87	3.0e-07
GO:0009791	post-embryonic development	1922	380	302.45	3.1e-07
GO:0060677	ureteric bud elongation	14	11	2.2	3.3e-07
GO:0035239	tube morphogenesis	1564	317	246.11	3.4e-07
GO:2000145	regulation of cell motility	1004	216	157.99	4.0e-07
GO:0071242	cellular response to ammonium ion	83	32	13.06	4.0e-07
GO:0008038	neuron recognition	198	59	31.16	4.2e-07
GO:0035295	tube development	2141	417	336.91	4.3e-07
GO:0007015	actin filament organization	630	146	99.14	4.4e-07
GO:0034329	cell junction assembly	460	113	72.39	4.5e-07
GO:1990709	presynaptic active zone organization	40	20	6.29	4.5e-07
GO:0032412	regulation of ion transmembrane transpor...	254	71	39.97	4.6e-07
GO:0055002	striated muscle cell development	321	85	50.51	4.6e-07
GO:0032870	cellular response to hormone stimulus	1127	238	177.35	4.7e-07
GO:0022407	regulation of cell-cell adhesion	336	88	52.87	4.8e-07
GO:0072077	renal vesicle morphogenesis	22	14	3.46	5.0e-07
GO:0072087	renal vesicle development	22	14	3.46	5.0e-07
GO:0010863	positive regulation of phospholipase C a...	37	19	5.82	5.2e-07
GO:1904396	regulation of neuromuscular junction dev...	366	94	57.59	5.2e-07
GO:0110053	regulation of actin filament organizatio...	386	98	60.74	5.3e-07
GO:1903115	regulation of actin filament-based movem...	54	24	8.5	5.3e-07
GO:0050801	ion homeostasis	1052	224	165.54	5.4e-07
GO:0033674	positive regulation of kinase activity	722	163	113.61	5.5e-07
GO:0000768	syncytium formation by plasma membrane f...	177	54	27.85	5.6e-07
GO:1900449	regulation of glutamate receptor signali...	34	18	5.35	5.7e-07
GO:0051966	regulation of synaptic transmission, glu...	96	35	15.11	5.7e-07
GO:0042325	regulation of phosphorylation	1956	384	307.8	5.8e-07
GO:0048150	behavioral response to ether	25	15	3.93	5.8e-07
GO:0072073	kidney epithelium development	164	51	25.81	6.0e-07
GO:0046620	regulation of organ growth	251	70	39.5	6.0e-07
GO:0035107	appendage morphogenesis	724	163	113.93	6.6e-07
GO:0016197	endosomal transport	494	119	77.74	6.7e-07
GO:0042462	eye photoreceptor cell development	196	58	30.84	6.7e-07
GO:1990138	neuron projection extension	378	96	59.48	6.8e-07
GO:0003013	circulatory system process	536	127	84.35	7.3e-07
GO:0022898	regulation of transmembrane transporter ...	257	71	40.44	7.4e-07
GO:0010810	regulation of cell-substrate adhesion	183	55	28.8	7.5e-07
GO:0048483	autonomic nervous system development	41	20	6.45	7.5e-07
GO:0010959	regulation of metal ion transport	424	105	66.72	7.6e-07
GO:0008361	regulation of cell size	475	115	74.75	7.8e-07
GO:1902905	positive regulation of supramolecular fi...	330	86	51.93	8.2e-07
GO:0001932	regulation of protein phosphorylation	1784	353	280.73	8.2e-07
GO:0032309	icosanoid secretion	48	22	7.55	8.3e-07
GO:0043455	regulation of secondary metabolic proces...	20	13	3.15	9.2e-07
GO:0032409	regulation of transporter activity	268	73	42.17	9.3e-07
GO:0008015	blood circulation	528	125	83.09	9.3e-07
GO:0086003	cardiac muscle cell contraction	74	29	11.64	9.4e-07
GO:0007212	dopamine receptor signaling pathway	102	36	16.05	9.8e-07
GO:0050806	positive regulation of synaptic transmis...	307	81	48.31	9.9e-07
GO:0055080	cation homeostasis	885	192	139.26	1.0e-06
GO:0030048	actin filament-based movement	167	51	26.28	1.1e-06
GO:0072006	nephron development	167	51	26.28	1.1e-06
GO:0003338	metanephros morphogenesis	32	17	5.04	1.1e-06
GO:0051222	positive regulation of protein transport	504	120	79.31	1.1e-06
GO:0042998	positive regulation of Golgi to plasma m...	29	16	4.56	1.2e-06
GO:0009725	response to hormone	1528	307	240.45	1.2e-06
GO:0010876	lipid localization	683	154	107.48	1.2e-06
GO:0097366	response to bronchodilator	107	37	16.84	1.2e-06
GO:0045860	positive regulation of protein kinase ac...	678	153	106.69	1.3e-06
GO:0051480	regulation of cytosolic calcium ion conc...	280	75	44.06	1.3e-06
GO:0001975	response to amphetamine	87	32	13.69	1.4e-06
GO:0042461	photoreceptor cell development	261	71	41.07	1.4e-06
GO:0006950	response to stress	5406	956	850.69	1.5e-06
GO:0030336	negative regulation of cell migration	257	70	40.44	1.5e-06
GO:0008355	olfactory learning	151	47	23.76	1.6e-06
GO:0140253	cell-cell fusion	187	55	29.43	1.6e-06
GO:0099504	synaptic vesicle cycle	528	124	83.09	1.6e-06
GO:0045471	response to ethanol	365	92	57.44	1.6e-06
GO:0035007	regulation of melanization defense respo...	13	10	2.05	1.7e-06
GO:1905476	negative regulation of protein localizat...	104	36	16.37	1.7e-06
GO:0007204	positive regulation of cytosolic calcium...	248	68	39.03	1.7e-06
GO:0007608	sensory perception of smell	121	40	19.04	1.7e-06
GO:0048489	synaptic vesicle transport	396	98	62.31	1.8e-06
GO:0097480	establishment of synaptic vesicle locali...	396	98	62.31	1.8e-06
GO:0042327	positive regulation of phosphorylation	1197	247	188.36	1.9e-06
GO:0006952	defense response	1445	291	227.39	1.9e-06
GO:1903350	response to dopamine	33	17	5.19	1.9e-06
GO:1903351	cellular response to dopamine	33	17	5.19	1.9e-06
GO:0072358	cardiovascular system development	678	152	106.69	2.0e-06
GO:0048484	enteric nervous system development	21	13	3.3	2.1e-06
GO:0048477	oogenesis	1543	308	242.81	2.1e-06
GO:0090287	regulation of cellular response to growt...	438	106	68.92	2.1e-06
GO:0009611	response to wounding	901	193	141.78	2.3e-06
GO:0048584	positive regulation of response to stimu...	2484	470	390.88	2.3e-06
GO:0001656	metanephros development	97	34	15.26	2.3e-06
GO:0086004	regulation of cardiac muscle cell contra...	47	21	7.4	2.5e-06
GO:0006941	striated muscle contraction	185	54	29.11	2.5e-06
GO:0050905	neuromuscular process	185	54	29.11	2.5e-06
GO:0009719	response to endogenous stimulus	2322	442	365.39	2.6e-06
GO:1902903	regulation of supramolecular fiber organ...	554	128	87.18	2.7e-06
GO:0051017	actin filament bundle assembly	280	74	44.06	2.7e-06
GO:0001944	vasculature development	676	151	106.38	2.7e-06
GO:0001764	neuron migration	285	75	44.85	2.7e-06
GO:1990778	protein localization to cell periphery	607	138	95.52	2.8e-06
GO:0003007	heart morphogenesis	400	98	62.94	2.9e-06
GO:0032880	regulation of protein localization	1595	316	250.99	3.0e-06
GO:0017156	calcium ion regulated exocytosis	325	83	51.14	3.0e-06
GO:0040013	negative regulation of locomotion	335	85	52.72	3.0e-06
GO:0006949	syncytium formation	186	54	29.27	3.0e-06
GO:0016057	regulation of membrane potential in phot...	44	20	6.92	3.1e-06
GO:0061387	regulation of extent of cell growth	214	60	33.68	3.1e-06
GO:0061005	cell differentiation involved in kidney ...	70	27	11.02	3.2e-06
GO:0043954	cellular component maintenance	150	46	23.6	3.2e-06
GO:1903998	regulation of eating behavior	128	41	20.14	3.2e-06
GO:0030536	larval feeding behavior	86	31	13.53	3.3e-06
GO:1990834	response to odorant	55	23	8.65	3.3e-06
GO:0060322	head development	1358	274	213.7	3.3e-06
GO:0071495	cellular response to endogenous stimulus	1966	380	309.37	3.3e-06
GO:0008277	regulation of G protein-coupled receptor...	243	66	38.24	3.4e-06
GO:0007417	central nervous system development	1672	329	263.11	3.4e-06
GO:0030730	sequestering of triglyceride	48	21	7.55	3.7e-06
GO:0098901	regulation of cardiac muscle cell action...	48	21	7.55	3.7e-06
GO:0045785	positive regulation of cell adhesion	342	86	53.82	3.9e-06
GO:0032231	regulation of actin filament bundle asse...	151	46	23.76	3.9e-06
GO:0010812	negative regulation of cell-substrate ad...	63	25	9.91	4.0e-06
GO:0050805	negative regulation of synaptic transmis...	129	41	20.3	4.0e-06
GO:0007202	activation of phospholipase C activity	28	15	4.41	4.2e-06
GO:0007044	cell-substrate junction assembly	174	51	27.38	4.2e-06
GO:0051271	negative regulation of cellular componen...	298	77	46.89	4.2e-06
GO:0071632	optomotor response	22	13	3.46	4.3e-06
GO:0007218	neuropeptide signaling pathway	71	27	11.17	4.3e-06
GO:0014046	dopamine secretion	71	27	11.17	4.3e-06
GO:0014059	regulation of dopamine secretion	71	27	11.17	4.3e-06
GO:0035265	organ growth	348	87	54.76	4.4e-06
GO:0099003	vesicle-mediated transport in synapse	528	122	83.09	4.5e-06
GO:0016188	synaptic vesicle maturation	38	18	5.98	4.6e-06
GO:0014706	striated muscle tissue development	497	116	78.21	4.7e-06
GO:0071310	cellular response to organic substance	3016	557	474.6	4.8e-06
GO:0002066	columnar/cuboidal epithelial cell develo...	688	152	108.26	4.8e-06
GO:0051495	positive regulation of cytoskeleton orga...	379	93	59.64	4.8e-06
GO:0007010	cytoskeleton organization	2542	477	400.01	4.9e-06
GO:0045214	sarcomere organization	130	41	20.46	5.0e-06
GO:0048736	appendage development	775	168	121.95	5.1e-06
GO:0048814	regulation of dendrite morphogenesis	241	65	37.92	5.1e-06
GO:0045087	innate immune response	705	155	110.94	5.2e-06
GO:0060179	male mating behavior	148	45	23.29	5.3e-06
GO:0007637	proboscis extension reflex	35	17	5.51	5.5e-06
GO:0051780	behavioral response to nutrient	35	17	5.51	5.5e-06
GO:1905809	negative regulation of synapse organizat...	171	50	26.91	5.6e-06
GO:0008306	associative learning	315	80	49.57	5.6e-06
GO:0045745	positive regulation of G protein-coupled...	72	27	11.33	5.9e-06
GO:0046677	response to antibiotic	750	163	118.02	6.0e-06
GO:0006874	cellular calcium ion homeostasis	489	114	76.95	6.0e-06
GO:0006887	exocytosis	1176	240	185.06	6.1e-06
GO:0001934	positive regulation of protein phosphory...	1148	235	180.65	6.1e-06
GO:0051056	regulation of small GTPase mediated sign...	422	101	66.41	6.2e-06
GO:0061572	actin filament bundle organization	296	76	46.58	6.3e-06
GO:0002251	organ or tissue specific immune response	53	22	8.34	6.3e-06
GO:0002385	mucosal immune response	53	22	8.34	6.3e-06
GO:0043149	stress fiber assembly	149	45	23.45	6.4e-06
GO:0007420	brain development	1284	259	202.05	6.4e-06
GO:0008544	epidermis development	428	102	67.35	6.8e-06
GO:0002768	immune response-regulating cell surface ...	234	63	36.82	7.6e-06
GO:0009649	entrainment of circadian clock	65	25	10.23	7.7e-06
GO:0042753	positive regulation of circadian rhythm	69	26	10.86	7.9e-06
GO:0001508	action potential	173	50	27.22	8.0e-06
GO:0007195	adenylate cyclase-inhibiting dopamine re...	26	14	4.09	8.1e-06
GO:0071702	organic substance transport	3431	624	539.9	8.2e-06
GO:0007045	cell-substrate adherens junction assembl...	102	34	16.05	8.3e-06
GO:0048041	focal adhesion assembly	102	34	16.05	8.3e-06
GO:0021700	developmental maturation	908	191	142.88	8.5e-06
GO:0060537	muscle tissue development	519	119	81.67	8.7e-06
GO:0072659	protein localization to plasma membrane	472	110	74.27	8.8e-06
GO:0051235	maintenance of location	837	178	131.71	8.9e-06
GO:0070482	response to oxygen levels	739	160	116.29	9.1e-06
GO:0010977	negative regulation of neuron projection...	245	65	38.55	9.2e-06
GO:1901184	regulation of ERBB signaling pathway	245	65	38.55	9.2e-06
GO:0055074	calcium ion homeostasis	494	114	77.74	9.8e-06
GO:0071695	anatomical structure maturation	411	98	64.68	1.0e-05
GO:0070848	response to growth factor	988	205	155.47	1.0e-05
GO:0110020	regulation of actomyosin structure organ...	179	51	28.17	1.0e-05
GO:0007638	mechanosensory behavior	62	24	9.76	1.0e-05
GO:0048172	regulation of short-term neuronal synapt...	47	20	7.4	1.1e-05
GO:0018105	peptidyl-serine phosphorylation	479	111	75.38	1.1e-05
GO:0008039	synaptic target recognition	66	25	10.39	1.1e-05
GO:0098900	regulation of action potential	66	25	10.39	1.1e-05
GO:1901379	regulation of potassium ion transmembran...	78	28	12.27	1.1e-05
GO:0003014	renal system process	227	61	35.72	1.1e-05
GO:0007187	G protein-coupled receptor signaling pat...	189	53	29.74	1.1e-05
GO:0007619	courtship behavior	143	43	22.5	1.1e-05
GO:0051347	positive regulation of transferase activ...	846	179	133.13	1.2e-05
GO:0030335	positive regulation of cell migration	501	115	78.84	1.2e-05
GO:0034763	negative regulation of transmembrane tra...	194	54	30.53	1.2e-05
GO:0051272	positive regulation of cellular componen...	581	130	91.43	1.2e-05
GO:0030168	platelet activation	157	46	24.71	1.2e-05
GO:0035108	limb morphogenesis	157	46	24.71	1.2e-05
GO:0030516	regulation of axon extension	199	55	31.31	1.2e-05
GO:0061326	renal tubule development	185	52	29.11	1.3e-05
GO:0035850	epithelial cell differentiation involved...	55	22	8.65	1.3e-05
GO:0030514	negative regulation of BMP signaling pat...	87	30	13.69	1.3e-05
GO:0050920	regulation of chemotaxis	272	70	42.8	1.3e-05
GO:0086019	cell-cell signaling involved in cardiac ...	44	19	6.92	1.3e-05
GO:0071542	dopaminergic neuron differentiation	59	23	9.28	1.4e-05
GO:0030038	contractile actin filament bundle assemb...	153	45	24.08	1.4e-05
GO:0007162	negative regulation of cell adhesion	214	58	33.68	1.4e-05
GO:0015844	monoamine transport	144	43	22.66	1.4e-05
GO:0098771	inorganic ion homeostasis	904	189	142.25	1.4e-05
GO:0045938	positive regulation of circadian sleep/w...	37	17	5.82	1.4e-05
GO:0030100	regulation of endocytosis	572	128	90.01	1.4e-05
GO:0090066	regulation of anatomical structure size	1049	215	165.07	1.4e-05
GO:0071363	cellular response to growth factor stimu...	982	203	154.53	1.4e-05
GO:0006942	regulation of striated muscle contractio...	113	36	17.78	1.4e-05
GO:0015893	drug transport	456	106	71.76	1.4e-05
GO:0045778	positive regulation of ossification	71	26	11.17	1.4e-05
GO:0001503	ossification	283	72	44.53	1.5e-05
GO:2000146	negative regulation of cell motility	288	73	45.32	1.5e-05
GO:0003206	cardiac chamber morphogenesis	131	40	20.61	1.5e-05
GO:1901888	regulation of cell junction assembly	109	35	17.15	1.5e-05
GO:1904045	cellular response to aldosterone	18	11	2.83	1.6e-05
GO:0042058	regulation of epidermal growth factor re...	239	63	37.61	1.6e-05
GO:0048609	multicellular organismal reproductive pr...	3364	610	529.36	1.6e-05
GO:0051129	negative regulation of cellular componen...	1322	263	208.03	1.6e-05
GO:0042445	hormone metabolic process	177	50	27.85	1.6e-05
GO:0072359	circulatory system development	1362	270	214.32	1.6e-05
GO:0060562	epithelial tube morphogenesis	1107	225	174.2	1.6e-05
GO:0006629	lipid metabolic process	1656	321	260.59	1.7e-05
GO:0014048	regulation of glutamate secretion	41	18	6.45	1.7e-05
GO:0051893	regulation of focal adhesion assembly	84	29	13.22	1.8e-05
GO:0090109	regulation of cell-substrate junction as...	84	29	13.22	1.8e-05
GO:0031399	regulation of protein modification proce...	2400	448	377.66	1.8e-05
GO:0071867	response to monoamine	64	24	10.07	1.9e-05
GO:0051964	negative regulation of synapse assembly	155	45	24.39	2.0e-05
GO:0021535	cell migration in hindbrain	45	19	7.08	2.0e-05
GO:0030707	ovarian follicle cell development	619	136	97.41	2.0e-05
GO:0007292	female gamete generation	1712	330	269.4	2.0e-05
GO:0045886	negative regulation of synaptic growth a...	128	39	20.14	2.1e-05
GO:1904397	negative regulation of neuromuscular jun...	128	39	20.14	2.1e-05
GO:0098719	sodium ion import across plasma membrane	31	15	4.88	2.1e-05
GO:0014065	phosphatidylinositol 3-kinase signaling	193	53	30.37	2.1e-05
GO:0007616	long-term memory	217	58	34.15	2.2e-05
GO:0022409	positive regulation of cell-cell adhesio...	179	50	28.17	2.2e-05
GO:0030198	extracellular matrix organization	291	73	45.79	2.2e-05
GO:0048675	axon extension	291	73	45.79	2.2e-05
GO:0007264	small GTPase mediated signal transductio...	669	145	105.27	2.2e-05
GO:0048514	blood vessel morphogenesis	482	110	75.85	2.3e-05
GO:0007215	glutamate receptor signaling pathway	81	28	12.75	2.4e-05
GO:0043549	regulation of kinase activity	1136	229	178.76	2.4e-05
GO:1904951	positive regulation of establishment of ...	546	122	85.92	2.4e-05
GO:0043001	Golgi to plasma membrane protein transpo...	98	32	15.42	2.4e-05
GO:0072273	metanephric nephron morphogenesis	28	14	4.41	2.5e-05
GO:0071715	icosanoid transport	57	22	8.97	2.5e-05
GO:1901571	fatty acid derivative transport	57	22	8.97	2.5e-05
GO:0015696	ammonium transport	223	59	35.09	2.6e-05
GO:0021884	forebrain neuron development	61	23	9.6	2.6e-05
GO:0071868	cellular response to monoamine stimulus	61	23	9.6	2.6e-05
GO:0071869	response to catecholamine	61	23	9.6	2.6e-05
GO:0071870	cellular response to catecholamine stimu...	61	23	9.6	2.6e-05
GO:0008284	positive regulation of cell proliferatio...	952	196	149.81	2.6e-05
GO:0010469	regulation of signaling receptor activit...	180	50	28.32	2.6e-05
GO:0030326	embryonic limb morphogenesis	152	44	23.92	2.6e-05
GO:0034766	negative regulation of ion transmembrane...	157	45	24.71	2.8e-05
GO:0008286	insulin receptor signaling pathway	364	87	57.28	2.8e-05
GO:0007157	heterophilic cell-cell adhesion via plas...	25	13	3.93	2.8e-05
GO:1903294	regulation of glutamate secretion, neuro...	25	13	3.93	2.8e-05
GO:0030073	insulin secretion	298	74	46.89	2.8e-05
GO:0060004	reflex	46	19	7.24	2.9e-05
GO:0086046	membrane depolarization during SA node c...	16	10	2.52	2.9e-05
GO:0032233	positive regulation of actin filament bu...	112	35	17.62	3.0e-05
GO:0002027	regulation of heart rate	99	32	15.58	3.0e-05
GO:0007188	adenylate cyclase-modulating G protein-c...	181	50	28.48	3.1e-05
GO:0043113	receptor clustering	153	44	24.08	3.1e-05
GO:0006109	regulation of carbohydrate metabolic pro...	244	63	38.4	3.1e-05
GO:1904044	response to aldosterone	19	11	2.99	3.2e-05
GO:0010517	regulation of phospholipase activity	78	27	12.27	3.2e-05
GO:0016079	synaptic vesicle exocytosis	289	72	45.48	3.2e-05
GO:0051248	negative regulation of protein metabolic...	1646	317	259.02	3.3e-05
GO:0042996	regulation of Golgi to plasma membrane p...	39	17	6.14	3.3e-05
GO:0010827	regulation of glucose transmembrane tran...	158	45	24.86	3.3e-05
GO:0001952	regulation of cell-matrix adhesion	117	36	18.41	3.3e-05
GO:0060159	regulation of dopamine receptor signalin...	32	15	5.04	3.4e-05
GO:0072015	glomerular visceral epithelial cell deve...	32	15	5.04	3.4e-05
GO:0072310	glomerular epithelial cell development	32	15	5.04	3.4e-05
GO:0098909	regulation of cardiac muscle cell action...	32	15	5.04	3.4e-05
GO:0006873	cellular ion homeostasis	817	171	128.56	3.4e-05
GO:0051952	regulation of amine transport	149	43	23.45	3.5e-05
GO:2001222	regulation of neuron migration	91	30	14.32	3.5e-05
GO:0002429	immune response-activating cell surface ...	211	56	33.2	3.7e-05
GO:0030239	myofibril assembly	154	44	24.23	3.7e-05
GO:0030900	forebrain development	589	129	92.69	3.8e-05
GO:0007632	visual behavior	192	52	30.21	3.8e-05
GO:0045859	regulation of protein kinase activity	1048	212	164.91	3.8e-05
GO:0060259	regulation of feeding behavior	173	48	27.22	3.9e-05
GO:0001657	ureteric bud development	83	28	13.06	3.9e-05
GO:0001823	mesonephros development	83	28	13.06	3.9e-05
GO:0007016	cytoskeletal anchoring at plasma membran...	83	28	13.06	3.9e-05
GO:0060993	kidney morphogenesis	83	28	13.06	3.9e-05
GO:0072163	mesonephric epithelium development	83	28	13.06	3.9e-05
GO:0072164	mesonephric tubule development	83	28	13.06	3.9e-05
GO:0072503	cellular divalent inorganic cation homeo...	568	125	89.38	4.0e-05
GO:2000147	positive regulation of cell motility	520	116	81.83	4.1e-05
GO:0032413	negative regulation of ion transmembrane...	118	36	18.57	4.1e-05
GO:0032504	multicellular organism reproduction	3415	614	537.39	4.2e-05
GO:0050913	sensory perception of bitter taste	36	16	5.66	4.2e-05
GO:2000027	regulation of animal organ morphogenesis	420	97	66.09	4.3e-05
GO:0060563	neuroepithelial cell differentiation	75	26	11.8	4.3e-05
GO:0050773	regulation of dendrite development	363	86	57.12	4.4e-05
GO:0051246	regulation of protein metabolic process	3689	659	580.5	4.4e-05
GO:0042048	olfactory behavior	193	52	30.37	4.5e-05
GO:0090132	epithelium migration	667	143	104.96	4.5e-05
GO:0018210	peptidyl-threonine modification	307	75	48.31	4.5e-05
GO:0019935	cyclic-nucleotide-mediated signaling	237	61	37.29	4.6e-05
GO:0015909	long-chain fatty acid transport	63	23	9.91	4.7e-05
GO:0051641	cellular localization	4926	861	775.16	4.7e-05
GO:0048016	inositol phosphate-mediated signaling	88	29	13.85	4.7e-05
GO:0035264	multicellular organism growth	581	127	91.43	4.8e-05
GO:0046324	regulation of glucose import	137	40	21.56	4.8e-05
GO:0032269	negative regulation of cellular protein ...	1596	307	251.15	4.8e-05
GO:2000310	regulation of NMDA receptor activity	26	13	4.09	4.8e-05
GO:0060538	skeletal muscle organ development	313	76	49.25	5.0e-05
GO:0086001	cardiac muscle cell action potential	84	28	13.22	5.0e-05
GO:1901701	cellular response to oxygen-containing c...	1568	302	246.74	5.0e-05
GO:0007584	response to nutrient	427	98	67.19	5.1e-05
GO:0031347	regulation of defense response	598	130	94.1	5.1e-05
GO:0072507	divalent inorganic cation homeostasis	598	130	94.1	5.1e-05
GO:0045055	regulated exocytosis	1025	207	161.29	5.3e-05
GO:0050433	regulation of catecholamine secretion	80	27	12.59	5.3e-05
GO:1903391	regulation of adherens junction organiza...	106	33	16.68	5.4e-05
GO:0030003	cellular cation homeostasis	785	164	123.53	5.4e-05
GO:0010631	epithelial cell migration	664	142	104.49	5.4e-05
GO:0061951	establishment of protein localization to...	124	37	19.51	5.5e-05
GO:0086015	SA node cell action potential	23	12	3.62	5.5e-05
GO:0086018	SA node cell to atrial cardiac muscle ce...	23	12	3.62	5.5e-05
GO:0086070	SA node cell to atrial cardiac muscle ce...	23	12	3.62	5.5e-05
GO:0031098	stress-activated protein kinase signalin...	524	116	82.46	5.7e-05
GO:0072028	nephron morphogenesis	72	25	11.33	5.9e-05
GO:0072078	nephron tubule morphogenesis	72	25	11.33	5.9e-05
GO:0072088	nephron epithelium morphogenesis	72	25	11.33	5.9e-05
GO:1903077	negative regulation of protein localizat...	72	25	11.33	5.9e-05
GO:1904376	negative regulation of protein localizat...	72	25	11.33	5.9e-05
GO:0021675	nerve development	102	32	16.05	5.9e-05
GO:0030216	keratinocyte differentiation	102	32	16.05	5.9e-05
GO:0015872	dopamine transport	89	29	14.01	6.0e-05
GO:0110096	cellular response to aldehyde	20	11	3.15	6.0e-05
GO:0019725	cellular homeostasis	1312	257	206.46	6.0e-05
GO:0090130	tissue migration	671	143	105.59	6.1e-05
GO:0010518	positive regulation of phospholipase act...	52	20	8.18	6.1e-05
GO:0030500	regulation of bone mineralization	52	20	8.18	6.1e-05
GO:0048520	positive regulation of behavior	200	53	31.47	6.1e-05
GO:0071679	commissural neuron axon guidance	37	16	5.82	6.3e-05
GO:0014047	glutamate secretion	98	31	15.42	6.4e-05
GO:0034446	substrate adhesion-dependent cell spread...	98	31	15.42	6.4e-05
GO:0050848	regulation of calcium-mediated signaling	148	42	23.29	6.5e-05
GO:0032410	negative regulation of transporter activ...	125	37	19.67	6.6e-05
GO:0048738	cardiac muscle tissue development	290	71	45.63	6.6e-05
GO:0051492	regulation of stress fiber assembly	116	35	18.25	6.7e-05
GO:0090092	regulation of transmembrane receptor pro...	362	85	56.96	6.7e-05
GO:0008037	cell recognition	250	63	39.34	6.8e-05
GO:0051338	regulation of transferase activity	1332	260	209.6	7.0e-05
GO:0031345	negative regulation of cell projection o...	311	75	48.94	7.1e-05
GO:0021872	forebrain generation of neurons	130	38	20.46	7.1e-05
GO:0051704	multi-organism process	4413	775	694.43	7.5e-05
GO:0050432	catecholamine secretion	90	29	14.16	7.5e-05
GO:0046323	glucose import	149	42	23.45	7.7e-05
GO:0035113	embryonic appendage morphogenesis	168	46	26.44	7.9e-05
GO:2000807	regulation of synaptic vesicle clusterin...	27	13	4.25	8.0e-05
GO:0021846	cell proliferation in forebrain	34	15	5.35	8.1e-05
GO:0008285	negative regulation of cell proliferatio...	897	183	141.15	8.1e-05
GO:1901185	negative regulation of ERBB signaling pa...	173	47	27.22	8.1e-05
GO:0060675	ureteric bud morphogenesis	65	23	10.23	8.2e-05
GO:0072171	mesonephric tubule morphogenesis	65	23	10.23	8.2e-05
GO:0055088	lipid homeostasis	272	67	42.8	8.6e-05
GO:0021879	forebrain neuron differentiation	95	30	14.95	8.6e-05
GO:0009914	hormone transport	417	95	65.62	8.7e-05
GO:0031401	positive regulation of protein modificat...	1510	290	237.61	8.9e-05
GO:0030072	peptide hormone secretion	344	81	54.13	8.9e-05
GO:1904377	positive regulation of protein localizat...	136	39	21.4	9.1e-05
GO:0018107	peptidyl-threonine phosphorylation	293	71	46.11	9.3e-05
GO:0006955	immune response	1721	326	270.82	9.5e-05
GO:0010632	regulation of epithelial cell migration	283	69	44.53	9.5e-05
GO:0045887	positive regulation of synaptic growth a...	127	37	19.98	9.5e-05
GO:0060359	response to ammonium ion	233	59	36.66	9.9e-05
GO:0014075	response to amine	109	33	17.15	9.9e-05
GO:0007210	serotonin receptor signaling pathway	31	14	4.88	0.00010
GO:1904659	glucose transmembrane transport	189	50	29.74	0.00010
GO:0018209	peptidyl-serine modification	504	111	79.31	0.00010
GO:0045773	positive regulation of axon extension	123	36	19.36	0.00011
GO:0009235	cobalamin metabolic process	66	23	10.39	0.00011
GO:1900024	regulation of substrate adhesion-depende...	66	23	10.39	0.00011
GO:0030902	hindbrain development	279	68	43.9	0.00011
GO:0045475	locomotor rhythm	137	39	21.56	0.00011
GO:0048789	cytoskeletal matrix organization at acti...	21	11	3.3	0.00011
GO:0007229	integrin-mediated signaling pathway	105	32	16.52	0.00011
GO:0045667	regulation of osteoblast differentiation	105	32	16.52	0.00011
GO:0070371	ERK1 and ERK2 cascade	310	74	48.78	0.00011
GO:0060048	cardiac muscle contraction	156	43	24.55	0.00011
GO:0007615	anesthesia-resistant memory	50	19	7.87	0.00011
GO:0008219	cell death	2895	523	455.56	0.00011
GO:0061318	renal filtration cell differentiation	54	20	8.5	0.00011
GO:1990335	process resulting in tolerance to alcoho...	18	10	2.83	0.00012
GO:0008045	motor neuron axon guidance	166	45	26.12	0.00012
GO:0050919	negative chemotaxis	35	15	5.51	0.00012
GO:0001738	morphogenesis of a polarized epithelium	342	80	53.82	0.00012
GO:0071241	cellular response to inorganic substance	384	88	60.43	0.00013
GO:1904375	regulation of protein localization to ce...	235	59	36.98	0.00013
GO:0050776	regulation of immune response	731	152	115.03	0.00013
GO:0055065	metal ion homeostasis	737	153	115.97	0.00013
GO:0045017	glycerolipid biosynthetic process	448	100	70.5	0.00013
GO:1901699	cellular response to nitrogen compound	1098	217	172.78	0.00013
GO:0051580	regulation of neurotransmitter uptake	39	16	6.14	0.00013
GO:0007266	Rho protein signal transduction	143	40	22.5	0.00014
GO:0015837	amine transport	162	44	25.49	0.00014
GO:0001568	blood vessel development	589	126	92.69	0.00014
GO:0006816	calcium ion transport	513	112	80.73	0.00014
GO:0042059	negative regulation of epidermal growth ...	167	45	26.28	0.00014
GO:0032268	regulation of cellular protein metabolic...	3506	623	551.71	0.00014
GO:0016043	cellular component organization	9529	1587	1499.49	0.00014
GO:0042551	neuron maturation	221	56	34.78	0.00014
GO:0045806	negative regulation of endocytosis	134	38	21.09	0.00014
GO:0045467	R7 cell development	43	17	6.77	0.00014
GO:0072210	metanephric nephron development	43	17	6.77	0.00014
GO:0003208	cardiac ventricle morphogenesis	63	22	9.91	0.00015
GO:0007603	phototransduction, visible light	111	33	17.47	0.00015
GO:0051346	negative regulation of hydrolase activit...	460	102	72.39	0.00015
GO:0051589	negative regulation of neurotransmitter ...	47	18	7.4	0.00015
GO:0048668	collateral sprouting	51	19	8.03	0.00015
GO:0032103	positive regulation of response to exter...	313	74	49.25	0.00015
GO:0050817	coagulation	272	66	42.8	0.00015
GO:0070050	neuron cellular homeostasis	89	28	14.01	0.00016
GO:0030512	negative regulation of transforming grow...	116	34	18.25	0.00016
GO:1903845	negative regulation of cellular response...	116	34	18.25	0.00016
GO:0007254	JNK cascade	397	90	62.47	0.00016
GO:0060173	limb development	202	52	31.79	0.00016
GO:0043410	positive regulation of MAPK cascade	542	117	85.29	0.00016
GO:0043050	pharyngeal pumping	107	32	16.84	0.00016
GO:0060191	regulation of lipase activity	107	32	16.84	0.00016
GO:0046666	retinal cell programmed cell death	98	30	15.42	0.00016
GO:0019730	antimicrobial humoral response	130	37	20.46	0.00016
GO:1904398	positive regulation of neuromuscular jun...	130	37	20.46	0.00016
GO:0070372	regulation of ERK1 and ERK2 cascade	298	71	46.89	0.00016
GO:0033002	muscle cell proliferation	242	60	38.08	0.00016
GO:0048660	regulation of smooth muscle cell prolife...	168	45	26.44	0.00016
GO:0098876	vesicle-mediated transport to the plasma...	168	45	26.44	0.00016
GO:0001822	kidney development	350	81	55.08	0.00016
GO:0010563	negative regulation of phosphorus metabo...	1022	203	160.82	0.00017
GO:0045936	negative regulation of phosphate metabol...	1022	203	160.82	0.00017
GO:0009886	post-embryonic animal morphogenesis	830	169	130.61	0.00017
GO:0042052	rhabdomere development	72	24	11.33	0.00017
GO:0098659	inorganic cation import across plasma me...	72	24	11.33	0.00017
GO:0099587	inorganic ion import across plasma membr...	72	24	11.33	0.00017
GO:0046879	hormone secretion	403	91	63.42	0.00017
GO:0006814	sodium ion transport	278	67	43.75	0.00017
GO:0043434	response to peptide hormone	808	165	127.15	0.00017
GO:0035637	multicellular organismal signaling	154	42	24.23	0.00017
GO:0007599	hemostasis	273	66	42.96	0.00017
GO:0007596	blood coagulation	268	65	42.17	0.00018
GO:0032890	regulation of organic acid transport	94	29	14.79	0.00018
GO:2001023	regulation of response to drug	193	50	30.37	0.00018
GO:0010800	positive regulation of peptidyl-threonin...	68	23	10.7	0.00018
GO:0006893	Golgi to plasma membrane transport	140	39	22.03	0.00018
GO:0045088	regulation of innate immune response	372	85	58.54	0.00018
GO:0007193	adenylate cyclase-inhibiting G protein-c...	81	26	12.75	0.00019
GO:1904063	negative regulation of cation transmembr...	81	26	12.75	0.00019
GO:0009792	embryo development ending in birth or eg...	1795	336	282.46	0.00019
GO:0014883	transition between fast and slow fiber	22	11	3.46	0.00019
GO:0035336	long-chain fatty-acyl-CoA metabolic proc...	22	11	3.46	0.00019
GO:0051343	positive regulation of cyclic-nucleotide...	22	11	3.46	0.00019
GO:0060158	phospholipase C-activating dopamine rece...	22	11	3.46	0.00019
GO:0072080	nephron tubule development	117	34	18.41	0.00019
GO:0001736	establishment of planar polarity	279	67	43.9	0.00019
GO:0010799	regulation of peptidyl-threonine phospho...	90	28	14.16	0.00019
GO:0050918	positive chemotaxis	90	28	14.16	0.00019
GO:0034331	cell junction maintenance	60	21	9.44	0.00020
GO:0071482	cellular response to light stimulus	331	77	52.09	0.00020
GO:0003094	glomerular filtration	29	13	4.56	0.00020
GO:0051223	regulation of protein transport	940	188	147.92	0.00020
GO:0009880	embryonic pattern specification	453	100	71.28	0.00020
GO:0033555	multicellular organismal response to str...	122	35	19.2	0.00020
GO:0009798	axis specification	556	119	87.49	0.00020
GO:0007526	larval somatic muscle development	48	18	7.55	0.00021
GO:0014066	regulation of phosphatidylinositol 3-kin...	160	43	25.18	0.00021
GO:0012501	programmed cell death	2588	469	407.25	0.00021
GO:0072001	renal system development	432	96	67.98	0.00021
GO:0035120	post-embryonic appendage morphogenesis	562	120	88.44	0.00021
GO:0007164	establishment of tissue polarity	280	67	44.06	0.00021
GO:0010519	negative regulation of phospholipase act...	19	10	2.99	0.00021
GO:0031223	auditory behavior	19	10	2.99	0.00021
GO:0070305	response to cGMP	19	10	2.99	0.00021
GO:0071321	cellular response to cGMP	19	10	2.99	0.00021
GO:1900275	negative regulation of phospholipase C a...	19	10	2.99	0.00021
GO:0055082	cellular chemical homeostasis	1038	205	163.34	0.00021
GO:0007156	homophilic cell adhesion via plasma memb...	73	24	11.49	0.00021
GO:0051092	positive regulation of NF-kappaB transcr...	104	31	16.37	0.00022
GO:0002682	regulation of immune system process	1262	244	198.59	0.00022
GO:0051493	regulation of cytoskeleton organization	885	178	139.26	0.00022
GO:0071248	cellular response to metal ion	332	77	52.24	0.00022
GO:0071396	cellular response to lipid	728	150	114.56	0.00022
GO:1905114	cell surface receptor signaling pathway ...	756	155	118.96	0.00022
GO:0035114	imaginal disc-derived appendage morphoge...	563	120	88.59	0.00023
GO:0048863	stem cell differentiation	364	83	57.28	0.00023
GO:1903672	positive regulation of sprouting angioge...	33	14	5.19	0.00023
GO:0001525	angiogenesis	396	89	62.31	0.00023
GO:0002431	Fc receptor mediated stimulatory signali...	109	32	17.15	0.00024
GO:0010941	regulation of cell death	2412	439	379.55	0.00024
GO:0043123	positive regulation of I-kappaB kinase/N...	91	28	14.32	0.00024
GO:0043470	regulation of carbohydrate catabolic pro...	91	28	14.32	0.00024
GO:0016056	rhodopsin mediated signaling pathway	100	30	15.74	0.00024
GO:0002220	innate immune response activating cell s...	26	12	4.09	0.00025
GO:0002223	stimulatory C-type lectin receptor signa...	26	12	4.09	0.00025
GO:0009416	response to light stimulus	927	185	145.87	0.00025
GO:0048659	smooth muscle cell proliferation	171	45	26.91	0.00025
GO:0072010	glomerular epithelium development	37	15	5.82	0.00025
GO:0072112	glomerular visceral epithelial cell diff...	37	15	5.82	0.00025
GO:0072311	glomerular epithelial cell differentiati...	37	15	5.82	0.00025
GO:0098810	neurotransmitter reuptake	37	15	5.82	0.00025
GO:2000009	negative regulation of protein localizat...	37	15	5.82	0.00025
GO:0070167	regulation of biomineral tissue developm...	61	21	9.6	0.00026
GO:0001649	osteoblast differentiation	147	40	23.13	0.00026
GO:0016331	morphogenesis of embryonic epithelium	413	92	64.99	0.00026
GO:0090087	regulation of peptide transport	973	193	153.11	0.00026
GO:0019953	sexual reproduction	3095	552	487.03	0.00027
GO:0098742	cell-cell adhesion via plasma-membrane a...	133	37	20.93	0.00027
GO:0051592	response to calcium ion	206	52	32.42	0.00027
GO:0051648	vesicle localization	659	137	103.7	0.00027
GO:0042060	wound healing	615	129	96.78	0.00028
GO:0048737	imaginal disc-derived appendage developm...	571	121	89.85	0.00028
GO:0001974	blood vessel remodeling	45	17	7.08	0.00028
GO:1990504	dense core granule exocytosis	45	17	7.08	0.00028
GO:1905475	regulation of protein localization to me...	324	75	50.98	0.00028
GO:0072657	protein localization to membrane	1020	201	160.51	0.00028
GO:0043270	positive regulation of ion transport	319	74	50.2	0.00028
GO:0001655	urogenital system development	468	102	73.64	0.00029
GO:0007009	plasma membrane organization	143	39	22.5	0.00029
GO:0043010	camera-type eye development	479	104	75.38	0.00029
GO:0007271	synaptic transmission, cholinergic	92	28	14.48	0.00029
GO:0019915	lipid storage	351	80	55.23	0.00030
GO:0032270	positive regulation of cellular protein ...	2162	396	340.21	0.00030
GO:0032869	cellular response to insulin stimulus	534	114	84.03	0.00031
GO:0051342	regulation of cyclic-nucleotide phosphod...	23	11	3.62	0.00031
GO:1903012	positive regulation of bone development	23	11	3.62	0.00031
GO:1902803	regulation of synaptic vesicle transport	79	25	12.43	0.00031
GO:0048747	muscle fiber development	97	29	15.26	0.00032
GO:0003151	outflow tract morphogenesis	62	21	9.76	0.00033
GO:0001775	cell activation	1346	257	211.81	0.00033
GO:0051090	regulation of DNA-binding transcription ...	416	92	65.46	0.00033
GO:0051091	positive regulation of DNA-binding trans...	238	58	37.45	0.00033
GO:0007634	optokinetic behavior	34	14	5.35	0.00034
GO:0086065	cell communication involved in cardiac c...	58	20	9.13	0.00035
GO:0003382	epithelial cell morphogenesis	102	30	16.05	0.00035
GO:1901698	response to nitrogen compound	1769	329	278.37	0.00035
GO:0048569	post-embryonic animal organ development	1053	206	165.7	0.00035
GO:0048598	embryonic morphogenesis	1249	240	196.54	0.00036
GO:0051247	positive regulation of protein metabolic...	2292	417	360.67	0.00036
GO:0099601	regulation of neurotransmitter receptor ...	38	15	5.98	0.00036
GO:0007178	transmembrane receptor protein serine/th...	498	107	78.37	0.00036
GO:0008063	Toll signaling pathway	54	19	8.5	0.00036
GO:0016198	axon choice point recognition	54	19	8.5	0.00036
GO:0016199	axon midline choice point recognition	54	19	8.5	0.00036
GO:0034334	adherens junction maintenance	54	19	8.5	0.00036
GO:0097035	regulation of membrane lipid distributio...	54	19	8.5	0.00036
GO:0007522	visceral muscle development	20	10	3.15	0.00037
GO:0030322	stabilization of membrane potential	20	10	3.15	0.00037
GO:0035024	negative regulation of Rho protein signa...	20	10	3.15	0.00037
GO:0045989	positive regulation of striated muscle c...	20	10	3.15	0.00037
GO:0048790	maintenance of presynaptic active zone s...	20	10	3.15	0.00037
GO:0048871	multicellular organismal homeostasis	553	117	87.02	0.00037
GO:0007249	I-kappaB kinase/NF-kappaB signaling	164	43	25.81	0.00037
GO:0060384	innervation	46	17	7.24	0.00038
GO:0006869	lipid transport	380	85	59.8	0.00038
GO:0051208	sequestering of calcium ion	174	45	27.38	0.00038
GO:0042634	regulation of hair cycle	27	12	4.25	0.00038
GO:0010001	glial cell differentiation	407	90	64.05	0.00039
GO:0043502	regulation of muscle adaptation	184	47	28.95	0.00039
GO:0030856	regulation of epithelial cell differenti...	98	29	15.42	0.00039
GO:0007498	mesoderm development	317	73	49.88	0.00039
GO:0046578	regulation of Ras protein signal transdu...	333	76	52.4	0.00040
GO:0016081	synaptic vesicle docking	112	32	17.62	0.00040
GO:0006650	glycerophospholipid metabolic process	560	118	88.12	0.00041
GO:0051282	regulation of sequestering of calcium io...	160	42	25.18	0.00042
GO:0050878	regulation of body fluid levels	408	90	64.2	0.00042
GO:0048645	animal organ formation	117	33	18.41	0.00043
GO:0007281	germ cell development	1981	364	311.73	0.00043
GO:0006835	dicarboxylic acid transport	165	43	25.96	0.00043
GO:0010623	programmed cell death involved in cell d...	271	64	42.64	0.00043
GO:0043588	skin development	225	55	35.41	0.00043
GO:0051340	regulation of ligase activity	31	13	4.88	0.00044
GO:0051937	catecholamine transport	108	31	16.99	0.00045
GO:0022612	gland morphogenesis	277	65	43.59	0.00047
GO:0031644	regulation of neurological system proces...	127	35	19.98	0.00047
GO:0048707	instar larval or pupal morphogenesis	774	156	121.8	0.00048
GO:0055117	regulation of cardiac muscle contraction	90	27	14.16	0.00048
GO:0030879	mammary gland development	132	36	20.77	0.00048
GO:0070838	divalent metal ion transport	629	130	98.98	0.00049
GO:0072511	divalent inorganic cation transport	629	130	98.98	0.00049
GO:0046667	compound eye retinal cell programmed cel...	68	22	10.7	0.00050
GO:0008645	hexose transmembrane transport	206	51	32.42	0.00050
GO:0015749	monosaccharide transmembrane transport	206	51	32.42	0.00050
GO:0034764	positive regulation of transmembrane tra...	257	61	40.44	0.00050
GO:0021932	hindbrain radial glia guided cell migrat...	39	15	6.14	0.00050
GO:0030307	positive regulation of cell growth	421	92	66.25	0.00051
GO:0035418	protein localization to synapse	142	38	22.35	0.00051
GO:0051403	stress-activated MAPK cascade	470	101	73.96	0.00052
GO:0018996	molting cycle, collagen and cuticulin-ba...	77	24	12.12	0.00052
GO:0015800	acidic amino acid transport	123	34	19.36	0.00053
GO:0043051	regulation of pharyngeal pumping	86	26	13.53	0.00053
GO:0051496	positive regulation of stress fiber asse...	86	26	13.53	0.00053
GO:0040014	regulation of multicellular organism gro...	368	82	57.91	0.00054
GO:0001504	neurotransmitter uptake	64	21	10.07	0.00054
GO:0033563	dorsal/ventral axon guidance	64	21	10.07	0.00054
GO:0016482	cytosolic transport	406	89	63.89	0.00056
GO:0002790	peptide secretion	726	147	114.24	0.00056
GO:0009790	embryo development	2840	506	446.9	0.00056
GO:0017157	regulation of exocytosis	253	60	39.81	0.00057
GO:0006875	cellular metal ion homeostasis	659	135	103.7	0.00057
GO:0071375	cellular response to peptide hormone sti...	659	135	103.7	0.00057
GO:0031400	negative regulation of protein modificat...	1068	207	168.06	0.00057
GO:0051955	regulation of amino acid transport	60	20	9.44	0.00057
GO:0003209	cardiac atrium morphogenesis	28	12	4.41	0.00058
GO:0003230	cardiac atrium development	28	12	4.41	0.00058
GO:0048635	negative regulation of muscle organ deve...	91	27	14.32	0.00058
GO:0009306	protein secretion	693	141	109.05	0.00058
GO:0050909	sensory perception of taste	82	25	12.9	0.00059
GO:0043577	chemotropism	21	10	3.3	0.00060
GO:0060134	prepulse inhibition	21	10	3.3	0.00060
GO:1902159	regulation of cyclic nucleotide-gated io...	21	10	3.3	0.00060
GO:1902160	negative regulation of cyclic nucleotide...	21	10	3.3	0.00060
GO:2000809	positive regulation of synaptic vesicle ...	21	10	3.3	0.00060
GO:0050796	regulation of insulin secretion	264	62	41.54	0.00061
GO:0048010	vascular endothelial growth factor recep...	148	39	23.29	0.00061
GO:0006654	phosphatidic acid biosynthetic process	56	19	8.81	0.00061
GO:0040024	dauer larval development	223	54	35.09	0.00062
GO:1900271	regulation of long-term synaptic potenti...	69	22	10.86	0.00062
GO:0001953	negative regulation of cell-matrix adhes...	32	13	5.04	0.00064
GO:0021859	pyramidal neuron differentiation	32	13	5.04	0.00064
GO:0097091	synaptic vesicle clustering	32	13	5.04	0.00064
GO:0002763	positive regulation of myeloid leukocyte...	52	18	8.18	0.00064
GO:0050714	positive regulation of protein secretion	275	64	43.27	0.00065
GO:0097720	calcineurin-mediated signaling	78	24	12.27	0.00065
GO:0043506	regulation of JUN kinase activity	178	45	28.01	0.00065
GO:0015718	monocarboxylic acid transport	183	46	28.8	0.00065
GO:0051047	positive regulation of secretion	528	111	83.09	0.00066
GO:0007507	heart development	956	187	150.44	0.00066
GO:0007448	anterior/posterior pattern specification...	36	14	5.66	0.00067
GO:1902991	regulation of amyloid precursor protein ...	36	14	5.66	0.00067
GO:1904738	vascular associated smooth muscle cell m...	36	14	5.66	0.00067
GO:1904752	regulation of vascular associated smooth...	36	14	5.66	0.00067
GO:0048634	regulation of muscle organ development	234	56	36.82	0.00067
GO:0051385	response to mineralocorticoid	101	29	15.89	0.00067
GO:0022408	negative regulation of cell-cell adhesio...	139	37	21.87	0.00068
GO:1903169	regulation of calcium ion transmembrane ...	139	37	21.87	0.00068
GO:0046460	neutral lipid biosynthetic process	65	21	10.23	0.00068
GO:0046463	acylglycerol biosynthetic process	65	21	10.23	0.00068
GO:0045313	rhabdomere membrane biogenesis	44	16	6.92	0.00068
GO:0043900	regulation of multi-organism process	752	151	118.34	0.00069
GO:0035725	sodium ion transmembrane transport	224	54	35.25	0.00069
GO:0198738	cell-cell signaling by wnt	679	138	106.85	0.00070
GO:1903078	positive regulation of protein localizat...	120	33	18.88	0.00070
GO:0044070	regulation of anion transport	149	39	23.45	0.00070
GO:0008610	lipid biosynthetic process	923	181	145.24	0.00071
GO:0009620	response to fungus	154	40	24.23	0.00071
GO:1903076	regulation of protein localization to pl...	209	51	32.89	0.00071
GO:0001666	response to hypoxia	618	127	97.25	0.00072
GO:0043462	regulation of ATPase activity	159	41	25.02	0.00072
GO:0015711	organic anion transport	663	135	104.33	0.00073
GO:0061319	nephrocyte differentiation	25	11	3.93	0.00074
GO:0070593	dendrite self-avoidance	25	11	3.93	0.00074
GO:1905957	regulation of cellular response to alcoh...	25	11	3.93	0.00074
GO:0031324	negative regulation of cellular metaboli...	3391	595	533.61	0.00077
GO:0046473	phosphatidic acid metabolic process	57	19	8.97	0.00078
GO:0061333	renal tubule morphogenesis	116	32	18.25	0.00078
GO:0030308	negative regulation of cell growth	215	52	33.83	0.00079
GO:0042303	molting cycle	314	71	49.41	0.00080
GO:0033993	response to lipid	1098	211	172.78	0.00080
GO:0018958	phenol-containing compound metabolic pro...	205	50	32.26	0.00081
GO:0044703	multi-organism reproductive process	3222	567	507.02	0.00081
GO:0060402	calcium ion transport into cytosol	185	46	29.11	0.00083
GO:0006644	phospholipid metabolic process	682	138	107.32	0.00084
GO:0006939	smooth muscle contraction	126	34	19.83	0.00084
GO:0060193	positive regulation of lipase activity	66	21	10.39	0.00085
GO:0034219	carbohydrate transmembrane transport	231	55	36.35	0.00085
GO:0002164	larval development	1117	214	175.77	0.00087
GO:0061067	negative regulation of dauer larval deve...	49	17	7.71	0.00087
GO:0016055	Wnt signaling pathway	649	132	102.13	0.00087
GO:0032868	response to insulin	582	120	91.58	0.00087
GO:0046330	positive regulation of JNK cascade	221	53	34.78	0.00088
GO:0010927	cellular component assembly involved in ...	390	85	61.37	0.00088
GO:1902667	regulation of axon guidance	112	31	17.62	0.00088
GO:0002165	instar larval or pupal development	893	175	140.52	0.00089
GO:0033564	anterior/posterior axon guidance	33	13	5.19	0.00090
GO:0010675	regulation of cellular carbohydrate meta...	206	50	32.42	0.00091
GO:0007043	cell-cell junction assembly	289	66	45.48	0.00091
GO:0055093	response to hyperoxia	62	20	9.76	0.00092
GO:0002764	immune response-regulating signaling pat...	396	86	62.31	0.00092
GO:0043267	negative regulation of potassium ion tra...	37	14	5.82	0.00093
GO:0031532	actin cytoskeleton reorganization	196	48	30.84	0.00093
GO:0018991	oviposition	353	78	55.55	0.00093
GO:0007163	establishment or maintenance of cell pol...	814	161	128.09	0.00093
GO:2000241	regulation of reproductive process	583	120	91.74	0.00093
GO:0022400	regulation of rhodopsin mediated signali...	89	26	14.01	0.00094
GO:0036293	response to decreased oxygen levels	639	130	100.55	0.00094
GO:0042632	cholesterol homeostasis	103	29	16.21	0.00095
GO:0055092	sterol homeostasis	103	29	16.21	0.00095
GO:0061337	cardiac conduction	103	29	16.21	0.00095
GO:0016479	negative regulation of transcription by ...	22	10	3.46	0.00095
GO:0032926	negative regulation of activin receptor ...	22	10	3.46	0.00095
GO:0034379	very-low-density lipoprotein particle as...	22	10	3.46	0.00095
GO:0045672	positive regulation of osteoclast differ...	22	10	3.46	0.00095
GO:0051352	negative regulation of ligase activity	22	10	3.46	0.00095
GO:0060297	regulation of sarcomere organization	22	10	3.46	0.00095
GO:1901421	positive regulation of response to alcoh...	22	10	3.46	0.00095
GO:1905959	positive regulation of cellular response...	22	10	3.46	0.00095
GO:0042982	amyloid precursor protein metabolic proc...	71	22	11.17	0.00096
GO:0034109	homotypic cell-cell adhesion	80	24	12.59	0.00096
GO:0070201	regulation of establishment of protein l...	998	193	157.05	0.00097
GO:0007552	metamorphosis	792	157	124.63	0.00097
GO:2001257	regulation of cation channel activity	127	34	19.98	0.00098
GO:0021953	central nervous system neuron differenti...	274	63	43.12	0.00098
GO:0006837	serotonin transport	58	19	9.13	0.00099
GO:0048864	stem cell development	108	30	16.99	0.00100
GO:1901652	response to peptide	878	172	138.16	0.00100
GO:0046474	glycerophospholipid biosynthetic process	408	88	64.2	0.00101
GO:0010243	response to organonitrogen compound	1648	304	259.33	0.00102
GO:0010771	negative regulation of cell morphogenesi...	137	36	21.56	0.00102
GO:0051283	negative regulation of sequestering of c...	137	36	21.56	0.00102
GO:0006904	vesicle docking involved in exocytosis	142	37	22.35	0.00104
GO:0046777	protein autophosphorylation	496	104	78.05	0.00105
GO:0045639	positive regulation of myeloid cell diff...	85	25	13.38	0.00105
GO:0032456	endocytic recycling	192	47	30.21	0.00105
GO:0035640	exploration behavior	67	21	10.54	0.00105
GO:0002793	positive regulation of peptide secretion	280	64	44.06	0.00106
GO:0019216	regulation of lipid metabolic process	546	113	85.92	0.00106
GO:0021536	diencephalon development	99	28	15.58	0.00107
GO:0007614	short-term memory	118	32	18.57	0.00108
GO:0007519	skeletal muscle tissue development	249	58	39.18	0.00110
GO:0002253	activation of immune response	420	90	66.09	0.00111
GO:0010889	regulation of sequestering of triglyceri...	26	11	4.09	0.00111
GO:0060242	contact inhibition	26	11	4.09	0.00111
GO:0021537	telencephalon development	393	85	61.84	0.00112
GO:0043405	regulation of MAP kinase activity	393	85	61.84	0.00112
GO:0033003	regulation of mast cell activation	50	17	7.87	0.00113
GO:1904705	regulation of vascular smooth muscle cel...	50	17	7.87	0.00113
GO:1990874	vascular smooth muscle cell proliferatio...	50	17	7.87	0.00113
GO:0071705	nitrogen compound transport	3033	534	477.27	0.00114
GO:0006464	cellular protein modification process	5068	865	797.5	0.00115
GO:0036211	protein modification process	5068	865	797.5	0.00115
GO:0030510	regulation of BMP signaling pathway	133	35	20.93	0.00116
GO:0048706	embryonic skeletal system development	133	35	20.93	0.00116
GO:0042326	negative regulation of phosphorylation	841	165	132.34	0.00117
GO:0043067	regulation of programmed cell death	2105	380	331.24	0.00120
GO:0009606	tropism	30	12	4.72	0.00120
GO:0006959	humoral immune response	168	42	26.44	0.00122
GO:0048563	post-embryonic animal organ morphogenesi...	677	136	106.53	0.00122
GO:0007265	Ras protein signal transduction	565	116	88.91	0.00124
GO:0046486	glycerolipid metabolic process	666	134	104.8	0.00124
GO:0015889	cobalamin transport	34	13	5.35	0.00125
GO:0030501	positive regulation of bone mineralizati...	34	13	5.35	0.00125
GO:0043153	entrainment of circadian clock by photop...	34	13	5.35	0.00125
GO:0043501	skeletal muscle adaptation	34	13	5.35	0.00125
GO:0060324	face development	59	19	9.28	0.00125
GO:0097205	renal filtration	38	14	5.98	0.00126
GO:0071417	cellular response to organonitrogen comp...	975	188	153.43	0.00129
GO:0060401	cytosolic calcium ion transport	235	55	36.98	0.00130
GO:0042471	ear morphogenesis	105	29	16.52	0.00132
GO:1901861	regulation of muscle tissue development	230	54	36.19	0.00132
GO:0008064	regulation of actin polymerization or de...	293	66	46.11	0.00133
GO:0050832	defense response to fungus	134	35	21.09	0.00133
GO:0030509	BMP signaling pathway	189	46	29.74	0.00134
GO:0001933	negative regulation of protein phosphory...	775	153	121.95	0.00134
GO:0031668	cellular response to extracellular stimu...	544	112	85.6	0.00135
GO:0014070	response to organic cyclic compound	1372	256	215.9	0.00135
GO:0009642	response to light intensity	55	18	8.65	0.00135
GO:0009584	detection of visible light	174	43	27.38	0.00137
GO:0043507	positive regulation of JUN kinase activi...	149	38	23.45	0.00137
GO:0007476	imaginal disc-derived wing morphogenesis	511	106	80.41	0.00138
GO:0030537	larval behavior	164	41	25.81	0.00138
GO:0031349	positive regulation of defense response	331	73	52.09	0.00140
GO:0043500	muscle adaptation	210	50	33.05	0.00142
GO:0046189	phenol-containing compound biosynthetic ...	64	20	10.07	0.00143
GO:0008643	carbohydrate transport	236	55	37.14	0.00144
GO:1903859	regulation of dendrite extension	73	22	11.49	0.00144
GO:0071484	cellular response to light intensity	23	10	3.62	0.00145
GO:1990573	potassium ion import across plasma membr...	23	10	3.62	0.00145
GO:0038095	Fc-epsilon receptor signaling pathway	51	17	8.03	0.00145
GO:0030832	regulation of actin filament length	294	66	46.26	0.00145
GO:0007560	imaginal disc morphogenesis	663	133	104.33	0.00145
GO:0010595	positive regulation of endothelial cell ...	120	32	18.88	0.00145
GO:0007472	wing disc morphogenesis	523	108	82.3	0.00146
GO:0003300	cardiac muscle hypertrophy	190	46	29.9	0.00150
GO:0014897	striated muscle hypertrophy	190	46	29.9	0.00150
GO:0010256	endomembrane system organization	955	184	150.28	0.00150
GO:1903827	regulation of cellular protein localizat...	955	184	150.28	0.00150
GO:0046849	bone remodeling	87	25	13.69	0.00151
GO:1901862	negative regulation of muscle tissue dev...	87	25	13.69	0.00151
GO:0046328	regulation of JNK cascade	359	78	56.49	0.00153
GO:1903393	positive regulation of adherens junction...	47	16	7.4	0.00154
GO:0030010	establishment of cell polarity	408	87	64.2	0.00154
GO:0050679	positive regulation of epithelial cell p...	175	43	27.54	0.00155
GO:0022414	reproductive process	4214	725	663.12	0.00155
GO:0001938	positive regulation of endothelial cell ...	106	29	16.68	0.00155
GO:0090276	regulation of peptide hormone secretion	295	66	46.42	0.00159
GO:0071277	cellular response to calcium ion	92	26	14.48	0.00160
GO:0010922	positive regulation of phosphatase activ...	27	11	4.25	0.00161
GO:0098751	bone cell development	43	15	6.77	0.00162
GO:0051650	establishment of vesicle localization	631	127	99.29	0.00162
GO:0038093	Fc receptor signaling pathway	116	31	18.25	0.00165
GO:0007568	aging	1207	227	189.93	0.00166
GO:0016202	regulation of striated muscle tissue dev...	227	53	35.72	0.00166
GO:0031294	lymphocyte costimulation	39	14	6.14	0.00168
GO:0034377	plasma lipoprotein particle assembly	39	14	6.14	0.00168
GO:0040036	regulation of fibroblast growth factor r...	39	14	6.14	0.00168
GO:0051894	positive regulation of focal adhesion as...	39	14	6.14	0.00168
GO:0014896	muscle hypertrophy	191	46	30.06	0.00168
GO:0009948	anterior/posterior axis specification	344	75	54.13	0.00169
GO:0050435	amyloid-beta metabolic process	56	18	8.81	0.00170
GO:0052646	alditol phosphate metabolic process	35	13	5.51	0.00171
GO:0070169	positive regulation of biomineral tissue...	35	13	5.51	0.00171
GO:0016322	neuron remodeling	181	44	28.48	0.00172
GO:0001501	skeletal system development	448	94	70.5	0.00173
GO:0110111	negative regulation of animal organ morp...	74	22	11.64	0.00175
GO:0035270	endocrine system development	136	35	21.4	0.00176
GO:0031290	retinal ganglion cell axon guidance	65	20	10.23	0.00176
GO:0040015	negative regulation of multicellular org...	65	20	10.23	0.00176
GO:0050921	positive regulation of chemotaxis	161	40	25.34	0.00177
GO:0006582	melanin metabolic process	88	25	13.85	0.00180
GO:0007431	salivary gland development	202	48	31.79	0.00182
GO:0022412	cellular process involved in reproductio...	2419	430	380.65	0.00186
GO:0042981	regulation of apoptotic process	2028	365	319.13	0.00186
GO:0048708	astrocyte differentiation	79	23	12.43	0.00190
GO:0072697	protein localization to cell cortex	79	23	12.43	0.00190
GO:0071383	cellular response to steroid hormone sti...	400	85	62.94	0.00192
GO:0030947	regulation of vascular endothelial growt...	70	21	11.02	0.00195
GO:0010226	response to lithium ion	48	16	7.55	0.00198
GO:1903539	protein localization to postsynaptic mem...	48	16	7.55	0.00198
GO:0046883	regulation of hormone secretion	346	75	54.45	0.00199
GO:0010634	positive regulation of epithelial cell m...	167	41	26.28	0.00199
GO:0022607	cellular component assembly	5334	904	839.36	0.00201
GO:1903828	negative regulation of cellular protein ...	303	67	47.68	0.00201
GO:0050851	antigen receptor-mediated signaling path...	137	35	21.56	0.00201
GO:0043122	regulation of I-kappaB kinase/NF-kappaB ...	142	36	22.35	0.00202
GO:0045843	negative regulation of striated muscle t...	84	24	13.22	0.00202
GO:0071772	response to BMP	198	47	31.16	0.00207
GO:0071773	cellular response to BMP stimulus	198	47	31.16	0.00207
GO:1901653	cellular response to peptide	709	140	111.57	0.00208
GO:0007270	neuron-neuron synaptic transmission	44	15	6.92	0.00211
GO:0019432	triglyceride biosynthetic process	57	18	8.97	0.00213
GO:2001025	positive regulation of response to drug	57	18	8.97	0.00213
GO:0060180	female mating behavior	24	10	3.78	0.00214
GO:0099558	maintenance of synapse structure	24	10	3.78	0.00214
GO:1902805	positive regulation of synaptic vesicle ...	24	10	3.78	0.00214
GO:2001204	regulation of osteoclast development	24	10	3.78	0.00214
GO:0006954	inflammatory response	418	88	65.78	0.00216
GO:0071559	response to transforming growth factor b...	358	77	56.34	0.00218
GO:0071560	cellular response to transforming growth...	358	77	56.34	0.00218
GO:0008654	phospholipid biosynthetic process	468	97	73.64	0.00220
GO:0006914	autophagy	963	184	151.54	0.00221
GO:0061919	process utilizing autophagic mechanism	963	184	151.54	0.00221
GO:0035282	segmentation	507	104	79.78	0.00221
GO:1903010	regulation of bone development	40	14	6.29	0.00221
GO:0043542	endothelial cell migration	209	49	32.89	0.00222
GO:0001700	embryonic development via the syncytial ...	315	69	49.57	0.00223
GO:0010522	regulation of calcium ion transport into...	123	32	19.36	0.00224
GO:0016236	macroautophagy	614	123	96.62	0.00226
GO:0038083	peptidyl-tyrosine autophosphorylation	80	23	12.59	0.00227
GO:0046676	negative regulation of insulin secretion	80	23	12.59	0.00227
GO:0061180	mammary gland epithelium development	80	23	12.59	0.00227
GO:0070727	cellular macromolecule localization	3222	561	507.02	0.00227
GO:0014733	regulation of skeletal muscle adaptation	28	11	4.41	0.00228
GO:0060192	negative regulation of lipase activity	28	11	4.41	0.00228
GO:0009648	photoperiodism	36	13	5.66	0.00229
GO:0072718	response to cisplatin	36	13	5.66	0.00229
GO:0051899	membrane depolarization	138	35	21.72	0.00229
GO:0043467	regulation of generation of precursor me...	199	47	31.31	0.00230
GO:0016185	synaptic vesicle budding from presynapti...	32	12	5.04	0.00232
GO:0035020	regulation of Rac protein signal transdu...	32	12	5.04	0.00232
GO:0010811	positive regulation of cell-substrate ad...	99	27	15.58	0.00232
GO:0060411	cardiac septum morphogenesis	71	21	11.17	0.00237
GO:0035011	melanotic encapsulation of foreign targe...	62	19	9.76	0.00239
GO:0060251	regulation of glial cell proliferation	62	19	9.76	0.00239
GO:0006915	apoptotic process	2379	422	374.36	0.00239
GO:0002683	negative regulation of immune system pro...	403	85	63.42	0.00240
GO:0048545	response to steroid hormone	587	118	92.37	0.00243
GO:0002119	nematode larval development	884	170	139.11	0.00243
GO:0030833	regulation of actin filament polymerizat...	252	57	39.65	0.00246
GO:0001936	regulation of endothelial cell prolifera...	114	30	17.94	0.00251
GO:1901381	positive regulation of potassium ion tra...	49	16	7.71	0.00252
GO:0051048	negative regulation of secretion	247	56	38.87	0.00252
GO:0002684	positive regulation of immune system pro...	770	150	121.17	0.00256
GO:0014013	regulation of gliogenesis	134	34	21.09	0.00261
GO:0045766	positive regulation of angiogenesis	144	36	22.66	0.00261
GO:0051668	localization within membrane	290	64	45.63	0.00262
GO:0014888	striated muscle adaptation	67	20	10.54	0.00264
GO:0043052	thermotaxis	67	20	10.54	0.00264
GO:0048286	lung alveolus development	67	20	10.54	0.00264
GO:0051180	vitamin transport	67	20	10.54	0.00264
GO:0048762	mesenchymal cell differentiation	216	50	33.99	0.00266
GO:0006820	anion transport	788	153	124	0.00267
GO:0010466	negative regulation of peptidase activit...	185	44	29.11	0.00270
GO:0014887	cardiac muscle adaptation	45	15	7.08	0.00271
GO:0045669	positive regulation of osteoblast differ...	45	15	7.08	0.00271
GO:0060831	smoothened signaling pathway involved in...	45	15	7.08	0.00271
GO:0072499	photoreceptor cell axon guidance	81	23	12.75	0.00271
GO:0002040	sprouting angiogenesis	100	27	15.74	0.00271
GO:0051291	protein heterooligomerization	232	53	36.51	0.00273
GO:0003006	developmental process involved in reprod...	2772	486	436.2	0.00277
GO:0071478	cellular response to radiation	444	92	69.87	0.00283
GO:0030282	bone mineralization	86	24	13.53	0.00285
GO:0051932	synaptic transmission, GABAergic	86	24	13.53	0.00285
GO:0015849	organic acid transport	411	86	64.68	0.00287
GO:0046942	carboxylic acid transport	411	86	64.68	0.00287
GO:0051601	exocyst localization	41	14	6.45	0.00288
GO:0060603	mammary gland duct morphogenesis	41	14	6.45	0.00288
GO:0098542	defense response to other organism	658	130	103.54	0.00289
GO:0007419	ventral cord development	54	17	8.5	0.00290
GO:0060415	muscle tissue morphogenesis	63	19	9.91	0.00293
GO:0002757	immune response-activating signal transd...	373	79	58.7	0.00298
GO:0072347	response to anesthetic	212	49	33.36	0.00301
GO:0010107	potassium ion import	37	13	5.82	0.00303
GO:0048703	embryonic viscerocranium morphogenesis	37	13	5.82	0.00303
GO:0071389	cellular response to mineralocorticoid s...	37	13	5.82	0.00303
GO:0010753	positive regulation of cGMP-mediated sig...	25	10	3.93	0.00306
GO:0032609	interferon-gamma production	25	10	3.93	0.00306
GO:0036035	osteoclast development	25	10	3.93	0.00306
GO:0009952	anterior/posterior pattern specification	518	105	81.51	0.00312
GO:0010921	regulation of phosphatase activity	276	61	43.43	0.00313
GO:0015914	phospholipid transport	101	27	15.89	0.00316
GO:0055008	cardiac muscle tissue morphogenesis	50	16	7.87	0.00317
GO:0055022	negative regulation of cardiac muscle ti...	50	16	7.87	0.00317
GO:0061117	negative regulation of heart growth	50	16	7.87	0.00317
GO:0009453	energy taxis	68	20	10.7	0.00319
GO:0060443	mammary gland morphogenesis	68	20	10.7	0.00319
GO:0040018	positive regulation of multicellular org...	218	50	34.3	0.00325
GO:1903670	regulation of sprouting angiogenesis	59	18	9.28	0.00325
GO:0009266	response to temperature stimulus	632	125	99.45	0.00331
GO:0001935	endothelial cell proliferation	116	30	18.25	0.00332
GO:0009607	response to biotic stimulus	1165	217	183.32	0.00334
GO:0000003	reproduction	4351	742	684.68	0.00335
GO:0042472	inner ear morphogenesis	87	24	13.69	0.00336
GO:0097553	calcium ion transmembrane import into cy...	141	35	22.19	0.00336
GO:0098739	import across plasma membrane	126	32	19.83	0.00337
GO:0044062	regulation of excretion	73	21	11.49	0.00342
GO:0080154	regulation of fertilization	46	15	7.24	0.00344
GO:0007444	imaginal disc development	967	183	152.17	0.00346
GO:0050708	regulation of protein secretion	503	102	79.15	0.00349
GO:1901615	organic hydroxy compound metabolic proce...	713	139	112.2	0.00351
GO:0002831	regulation of response to biotic stimulu...	240	54	37.77	0.00353
GO:0051649	establishment of localization in cell	3724	640	586.01	0.00355
GO:0015850	organic hydroxy compound transport	359	76	56.49	0.00357
GO:0070588	calcium ion transmembrane transport	359	76	56.49	0.00357
GO:0034103	regulation of tissue remodeling	97	26	15.26	0.00358
GO:0048593	camera-type eye morphogenesis	167	40	26.28	0.00359
GO:0007629	flight behavior	55	17	8.65	0.00359
GO:0050849	negative regulation of calcium-mediated ...	55	17	8.65	0.00359
GO:0010942	positive regulation of cell death	1032	194	162.4	0.00360
GO:0043009	chordate embryonic development	997	188	156.89	0.00360
GO:0030520	intracellular estrogen receptor signalin...	102	27	16.05	0.00366
GO:0030808	regulation of nucleotide biosynthetic pr...	102	27	16.05	0.00366
GO:1900371	regulation of purine nucleotide biosynth...	102	27	16.05	0.00366
GO:1902107	positive regulation of leukocyte differe...	102	27	16.05	0.00366
GO:0000338	protein deneddylation	42	14	6.61	0.00371
GO:0003299	muscle hypertrophy in response to stress	42	14	6.61	0.00371
GO:0014898	cardiac muscle hypertrophy in response t...	42	14	6.61	0.00371
GO:0042359	vitamin D metabolic process	42	14	6.61	0.00371
GO:0060856	establishment of blood-brain barrier	147	36	23.13	0.00377
GO:0098927	vesicle-mediated transport between endos...	112	29	17.62	0.00378
GO:0003002	regionalization	1133	211	178.29	0.00382
GO:0031960	response to corticosteroid	273	60	42.96	0.00384
GO:0018212	peptidyl-tyrosine modification	371	78	58.38	0.00385
GO:0072583	clathrin-dependent endocytosis	204	47	32.1	0.00386
GO:0051348	negative regulation of transferase activ...	499	101	78.52	0.00386
GO:0042594	response to starvation	595	118	93.63	0.00386
GO:0071496	cellular response to external stimulus	601	119	94.57	0.00393
GO:0060253	negative regulation of glial cell prolif...	38	13	5.98	0.00395
GO:0033673	negative regulation of kinase activity	449	92	70.65	0.00395
GO:0021782	glial cell development	252	56	39.65	0.00398
GO:0006821	chloride transport	93	25	14.63	0.00406
GO:1903532	positive regulation of secretion by cell	483	98	76.01	0.00407
GO:0051590	positive regulation of neurotransmitter ...	74	21	11.64	0.00408
GO:0034613	cellular protein localization	3110	539	489.39	0.00411
GO:0003205	cardiac chamber development	189	44	29.74	0.00413
GO:0007028	cytoplasm organization	158	38	24.86	0.00414
GO:0014854	response to inactivity	34	12	5.35	0.00415
GO:0008049	male courtship behavior	98	26	15.42	0.00416
GO:0007588	excretion	184	43	28.95	0.00422
GO:0002791	regulation of peptide secretion	523	105	82.3	0.00423
GO:0051057	positive regulation of small GTPase medi...	103	27	16.21	0.00424
GO:0001843	neural tube closure	148	36	23.29	0.00424
GO:0060606	tube closure	148	36	23.29	0.00424
GO:0071526	semaphorin-plexin signaling pathway	30	11	4.72	0.00428
GO:1901419	regulation of response to alcohol	30	11	4.72	0.00428
GO:0045807	positive regulation of endocytosis	345	73	54.29	0.00428
GO:0048036	central complex development	26	10	4.09	0.00429
GO:1905606	regulation of presynapse assembly	26	10	4.09	0.00429
GO:0032835	glomerulus development	79	22	12.43	0.00429
GO:2001169	regulation of ATP biosynthetic process	79	22	12.43	0.00429
GO:0002761	regulation of myeloid leukocyte differen...	108	28	16.99	0.00429
GO:0038061	NIK/NF-kappaB signaling	65	19	10.23	0.00431
GO:0042331	phototaxis	65	19	10.23	0.00431
GO:1903727	positive regulation of phospholipid meta...	65	19	10.23	0.00431
GO:0010906	regulation of glucose metabolic process	179	42	28.17	0.00431
GO:0010951	negative regulation of endopeptidase act...	179	42	28.17	0.00431
GO:0007293	germarium-derived egg chamber formation	269	59	42.33	0.00431
GO:0035329	hippo signaling	138	34	21.72	0.00432
GO:0001755	neural crest cell migration	47	15	7.4	0.00433
GO:2000036	regulation of stem cell population maint...	47	15	7.4	0.00433
GO:0090277	positive regulation of peptide hormone s...	133	33	20.93	0.00434
GO:0032092	positive regulation of protein binding	128	32	20.14	0.00436
GO:0043406	positive regulation of MAP kinase activi...	280	61	44.06	0.00439
GO:0097164	ammonium ion metabolic process	291	63	45.79	0.00446
GO:0014910	regulation of smooth muscle cell migrati...	84	23	13.22	0.00447
GO:0009612	response to mechanical stimulus	324	69	50.98	0.00458
GO:0019934	cGMP-mediated signaling	70	20	11.02	0.00460
GO:0007435	salivary gland morphogenesis	159	38	25.02	0.00463
GO:0048278	vesicle docking	159	38	25.02	0.00463
GO:0071900	regulation of protein serine/threonine k...	684	133	107.63	0.00464
GO:0042593	glucose homeostasis	407	84	64.05	0.00468
GO:0007412	axon target recognition	43	14	6.77	0.00471
GO:0006892	post-Golgi vesicle-mediated transport	222	50	34.93	0.00475
GO:0014020	primary neural tube formation	149	36	23.45	0.00477
GO:0045793	positive regulation of cell size	149	36	23.45	0.00477
GO:0042633	hair cycle	99	26	15.58	0.00482
GO:1903305	regulation of regulated secretory pathwa...	144	35	22.66	0.00482
GO:0062012	regulation of small molecule metabolic p...	514	103	80.88	0.00485
GO:0006909	phagocytosis	391	81	61.53	0.00489
GO:0000186	activation of MAPKK activity	52	16	8.18	0.00489
GO:0051924	regulation of calcium ion transport	276	60	43.43	0.00493
GO:0021761	limbic system development	196	45	30.84	0.00494
GO:0048661	positive regulation of smooth muscle cel...	129	32	20.3	0.00494
GO:0051646	mitochondrion localization	129	32	20.3	0.00494
GO:0071384	cellular response to corticosteroid stim...	124	31	19.51	0.00496
GO:0007189	adenylate cyclase-activating G protein-c...	80	22	12.59	0.00506
GO:0051196	regulation of coenzyme metabolic process	80	22	12.59	0.00506
GO:0005977	glycogen metabolic process	165	39	25.96	0.00508
GO:0006073	cellular glucan metabolic process	165	39	25.96	0.00508
GO:0006112	energy reserve metabolic process	165	39	25.96	0.00508
GO:0010594	regulation of endothelial cell migration	165	39	25.96	0.00508
GO:0044042	glucan metabolic process	165	39	25.96	0.00508
GO:0070374	positive regulation of ERK1 and ERK2 cas...	165	39	25.96	0.00508
GO:0001569	branching involved in blood vessel morph...	39	13	6.14	0.00509
GO:0086002	cardiac muscle cell action potential inv...	39	13	6.14	0.00509
GO:0090136	epithelial cell-cell adhesion	39	13	6.14	0.00509
GO:0010259	multicellular organism aging	865	164	136.12	0.00509
GO:0001837	epithelial to mesenchymal transition	160	38	25.18	0.00517
GO:0097484	dendrite extension	85	23	13.38	0.00523
GO:0006898	receptor-mediated endocytosis	504	101	79.31	0.00523
GO:0051172	negative regulation of nitrogen compound...	3108	537	489.08	0.00532
GO:1904018	positive regulation of vasculature devel...	150	36	23.6	0.00534
GO:0014014	negative regulation of gliogenesis	57	17	8.97	0.00539
GO:0045670	regulation of osteoclast differentiation	57	17	8.97	0.00539
GO:0010752	regulation of cGMP-mediated signaling	48	15	7.55	0.00540
GO:0098693	regulation of synaptic vesicle cycle	145	35	22.82	0.00542
GO:0051954	positive regulation of amine transport	71	20	11.17	0.00547
GO:0048704	embryonic skeletal system morphogenesis	110	28	17.31	0.00564
GO:0071407	cellular response to organic cyclic comp...	792	151	124.63	0.00570
GO:0042754	negative regulation of circadian rhythm	31	11	4.88	0.00570
GO:0097286	iron ion import	31	11	4.88	0.00570
GO:0043491	protein kinase B signaling	187	43	29.43	0.00573
GO:0046847	filopodium assembly	187	43	29.43	0.00573
GO:0048469	cell maturation	671	130	105.59	0.00576
GO:0070997	neuron death	631	123	99.29	0.00581
GO:0045576	mast cell activation	62	18	9.76	0.00582
GO:0043207	response to external biotic stimulus	1120	207	176.24	0.00582
GO:0051707	response to other organism	1120	207	176.24	0.00582
GO:0033688	regulation of osteoblast proliferation	27	10	4.25	0.00586
GO:0099011	neuronal dense core vesicle exocytosis	27	10	4.25	0.00586
GO:0099525	presynaptic dense core vesicle exocytosi...	27	10	4.25	0.00586
GO:2000351	regulation of endothelial cell apoptotic...	27	10	4.25	0.00586
GO:0042742	defense response to bacterium	377	78	59.32	0.00586
GO:0006469	negative regulation of protein kinase ac...	416	85	65.46	0.00587
GO:0099054	presynapse assembly	44	14	6.92	0.00593
GO:0050777	negative regulation of immune response	151	36	23.76	0.00598
GO:0051147	regulation of muscle cell differentiatio...	246	54	38.71	0.00600
GO:0010160	formation of animal organ boundary	53	16	8.34	0.00601
GO:0001676	long-chain fatty acid metabolic process	86	23	13.53	0.00610
GO:0010828	positive regulation of glucose transmemb...	86	23	13.53	0.00610
GO:0001841	neural tube formation	172	40	27.07	0.00615
GO:0035315	hair cell differentiation	141	34	22.19	0.00616
GO:1901342	regulation of vasculature development	241	53	37.92	0.00620
GO:0043065	positive regulation of apoptotic process	858	162	135.02	0.00627
GO:0007628	adult walking behavior	96	25	15.11	0.00632
GO:0090659	walking behavior	96	25	15.11	0.00632
GO:0050775	positive regulation of dendrite morphoge...	101	26	15.89	0.00639
GO:0032781	positive regulation of ATPase activity	121	30	19.04	0.00640
GO:0051209	release of sequestered calcium ion into ...	121	30	19.04	0.00640
GO:0110110	positive regulation of animal organ morp...	106	27	16.68	0.00642
GO:0035148	tube formation	263	57	41.39	0.00642
GO:0007350	blastoderm segmentation	384	79	60.43	0.00646
GO:0008594	photoreceptor cell morphogenesis	40	13	6.29	0.00647
GO:0014009	glial cell proliferation	72	20	11.33	0.00648
GO:0031018	endocrine pancreas development	72	20	11.33	0.00648
GO:0043392	negative regulation of DNA binding	72	20	11.33	0.00648
GO:0006110	regulation of glycolytic process	58	17	9.13	0.00653
GO:0006775	fat-soluble vitamin metabolic process	58	17	9.13	0.00653
GO:0030811	regulation of nucleotide catabolic proce...	58	17	9.13	0.00653
GO:0086010	membrane depolarization during action po...	58	17	9.13	0.00653
GO:2000249	regulation of actin cytoskeleton reorgan...	58	17	9.13	0.00653
GO:0016311	dephosphorylation	795	151	125.1	0.00655
GO:0009135	purine nucleoside diphosphate metabolic ...	199	45	31.31	0.00660
GO:0009179	purine ribonucleoside diphosphate metabo...	199	45	31.31	0.00660
GO:0009755	hormone-mediated signaling pathway	307	65	48.31	0.00663
GO:0046669	regulation of compound eye retinal cell ...	49	15	7.71	0.00667
GO:0016333	morphogenesis of follicular epithelium	142	34	22.35	0.00690
GO:0060419	heart growth	142	34	22.35	0.00690
GO:0048138	germ-line cyst encapsulation	82	22	12.9	0.00693
GO:0035220	wing disc development	692	133	108.89	0.00694
GO:0016059	deactivation of rhodopsin mediated signa...	63	18	9.91	0.00697
GO:0055026	negative regulation of cardiac muscle ti...	63	18	9.91	0.00697
GO:0009314	response to radiation	1166	214	183.48	0.00697
GO:0007475	apposition of dorsal and ventral imagina...	36	12	5.66	0.00700
GO:0043471	regulation of cellular carbohydrate cata...	36	12	5.66	0.00700
GO:0046673	negative regulation of compound eye reti...	36	12	5.66	0.00700
GO:0050778	positive regulation of immune response	549	108	86.39	0.00708
GO:0032963	collagen metabolic process	92	24	14.48	0.00720
GO:0043618	regulation of transcription from RNA pol...	92	24	14.48	0.00720
GO:0009185	ribonucleoside diphosphate metabolic pro...	200	45	31.47	0.00724
GO:0055067	monovalent inorganic cation homeostasis	200	45	31.47	0.00724
GO:0015908	fatty acid transport	97	25	15.26	0.00727
GO:0099174	regulation of presynapse organization	117	29	18.41	0.00729
GO:0071300	cellular response to retinoic acid	54	16	8.5	0.00731
GO:0046579	positive regulation of Ras protein signa...	102	26	16.05	0.00732
GO:0051193	regulation of cofactor metabolic process	102	26	16.05	0.00732
GO:0021904	dorsal/ventral neural tube patterning	68	19	10.7	0.00734
GO:0035023	regulation of Rho protein signal transdu...	68	19	10.7	0.00734
GO:0001838	embryonic epithelial tube formation	179	41	28.17	0.00734
GO:0014904	myotube cell development	45	14	7.08	0.00739
GO:0016545	male courtship behavior, veined wing vib...	45	14	7.08	0.00739
GO:0031063	regulation of histone deacetylation	45	14	7.08	0.00739
GO:0045433	male courtship behavior, veined wing gen...	45	14	7.08	0.00739
GO:0048065	male courtship behavior, veined wing ext...	45	14	7.08	0.00739
GO:0048741	skeletal muscle fiber development	45	14	7.08	0.00739
GO:0065005	protein-lipid complex assembly	45	14	7.08	0.00739
GO:0071827	plasma lipoprotein particle organization	45	14	7.08	0.00739
GO:1901890	positive regulation of cell junction ass...	45	14	7.08	0.00739
GO:0010911	regulation of isomerase activity	32	11	5.04	0.00748
GO:0010912	positive regulation of isomerase activit...	32	11	5.04	0.00748
GO:0034384	high-density lipoprotein particle cleara...	32	11	5.04	0.00748
GO:0060325	face morphogenesis	32	11	5.04	0.00748
GO:2000371	regulation of DNA topoisomerase (ATP-hyd...	32	11	5.04	0.00748
GO:2000373	positive regulation of DNA topoisomerase...	32	11	5.04	0.00748
GO:0006470	protein dephosphorylation	516	102	81.2	0.00755
GO:0006940	regulation of smooth muscle contraction	73	20	11.49	0.00764
GO:0045931	positive regulation of mitotic cell cycl...	381	78	59.95	0.00766
GO:0060070	canonical Wnt signaling pathway	409	83	64.36	0.00768
GO:0060078	regulation of postsynaptic membrane pote...	143	34	22.5	0.00772
GO:2000242	negative regulation of reproductive proc...	143	34	22.5	0.00772
GO:0097352	autophagosome maturation	138	33	21.72	0.00785
GO:1900076	regulation of cellular response to insul...	233	51	36.66	0.00785
GO:0021860	pyramidal neuron development	28	10	4.41	0.00785
GO:0032924	activin receptor signaling pathway	28	10	4.41	0.00785
GO:0032925	regulation of activin receptor signaling...	28	10	4.41	0.00785
GO:1904754	positive regulation of vascular associat...	28	10	4.41	0.00785
GO:0010677	negative regulation of cellular carbohyd...	59	17	9.28	0.00785
GO:2000826	regulation of heart morphogenesis	59	17	9.28	0.00785
GO:0006970	response to osmotic stress	201	45	31.63	0.00795
GO:0032102	negative regulation of response to exter...	293	62	46.11	0.00796
GO:0055017	cardiac muscle tissue growth	133	32	20.93	0.00797
GO:0007297	ovarian follicle cell migration	304	64	47.84	0.00797
GO:0016050	vesicle organization	753	143	118.49	0.00804
GO:0051101	regulation of DNA binding	159	37	25.02	0.00809
GO:0007602	phototransduction	180	41	28.32	0.00810
GO:0045765	regulation of angiogenesis	228	50	35.88	0.00811
GO:0031279	regulation of cyclase activity	41	13	6.45	0.00814
GO:0042491	inner ear auditory receptor cell differe...	41	13	6.45	0.00814
GO:0002252	immune effector process	1277	232	200.95	0.00814
GO:0046824	positive regulation of nucleocytoplasmic...	123	30	19.36	0.00817
GO:0030279	negative regulation of ossification	50	15	7.87	0.00818
GO:0038094	Fc-gamma receptor signaling pathway	88	23	13.85	0.00819
GO:0038096	Fc-gamma receptor signaling pathway invo...	88	23	13.85	0.00819
GO:0051656	establishment of organelle localization	1123	206	176.72	0.00821
GO:0060041	retina development in camera-type eye	277	59	43.59	0.00822
GO:0019217	regulation of fatty acid metabolic proce...	118	29	18.57	0.00825
GO:0140029	exocytic process	239	52	37.61	0.00826
GO:0061351	neural precursor cell proliferation	399	81	62.79	0.00829
GO:0046632	alpha-beta T cell differentiation	64	18	10.07	0.00830
GO:1903861	positive regulation of dendrite extensio...	64	18	10.07	0.00830
GO:0022029	telencephalon cell migration	103	26	16.21	0.00836
GO:0021954	central nervous system neuron developmen...	149	35	23.45	0.00844
GO:1904064	positive regulation of cation transmembr...	149	35	23.45	0.00844
GO:0035272	exocrine system development	218	48	34.3	0.00865
GO:0032874	positive regulation of stress-activated ...	245	53	38.55	0.00867
GO:0070304	positive regulation of stress-activated ...	245	53	38.55	0.00867
GO:0046626	regulation of insulin receptor signaling...	202	45	31.79	0.00870
GO:2001224	positive regulation of neuron migration	55	16	8.65	0.00884
GO:2001238	positive regulation of extrinsic apoptot...	55	16	8.65	0.00884
GO:0007538	primary sex determination	37	12	5.82	0.00890
GO:0008101	decapentaplegic signaling pathway	37	12	5.82	0.00890
GO:0031033	myosin filament organization	37	12	5.82	0.00890
GO:0002376	immune system process	2890	498	454.77	0.00891
GO:0090382	phagosome maturation	74	20	11.64	0.00895
GO:1905879	regulation of oogenesis	160	37	25.18	0.00897
GO:0033500	carbohydrate homeostasis	423	85	66.56	0.00911
GO:1903170	negative regulation of calcium ion trans...	46	14	7.24	0.00911
GO:0007525	somatic muscle development	155	36	24.39	0.00918
GO:0034767	positive regulation of ion transmembrane...	155	36	24.39	0.00918
GO:0010171	body morphogenesis	208	46	32.73	0.00922
GO:0035303	regulation of dephosphorylation	345	71	54.29	0.00936
GO:0048846	axon extension involved in axon guidance	60	17	9.44	0.00939
GO:1902284	neuron projection extension involved in ...	60	17	9.44	0.00939
GO:0055006	cardiac cell development	114	28	17.94	0.00940
GO:0030004	cellular monovalent inorganic cation hom...	171	39	26.91	0.00942
GO:0048754	branching morphogenesis of an epithelial...	219	48	34.46	0.00943
GO:0002433	immune response-regulating cell surface ...	89	23	14.01	0.00944
GO:0001906	cell killing	109	27	17.15	0.00947
GO:0070206	protein trimerization	109	27	17.15	0.00947
GO:0021885	forebrain cell migration	104	26	16.37	0.00951
GO:1904888	cranial skeletal system development	104	26	16.37	0.00951
GO:0060485	mesenchyme development	268	57	42.17	0.00954
GO:0007379	segment specification	33	11	5.19	0.00965
GO:0035203	regulation of lamellocyte differentiatio...	33	11	5.19	0.00965
GO:0045613	regulation of plasmatocyte differentiati...	33	11	5.19	0.00965
GO:0072132	mesenchyme morphogenesis	33	11	5.19	0.00965
GO:0090049	regulation of cell migration involved in...	33	11	5.19	0.00965
GO:0019933	cAMP-mediated signaling	166	38	26.12	0.00967
GO:0046662	regulation of oviposition	166	38	26.12	0.00967
GO:1903531	negative regulation of secretion by cell	214	47	33.68	0.00975
GO:0010996	response to auditory stimulus	65	18	10.23	0.00983
GO:0014068	positive regulation of phosphatidylinosi...	65	18	10.23	0.00983
GO:0031646	positive regulation of neurological syst...	65	18	10.23	0.00983
GO:2000179	positive regulation of neural precursor ...	65	18	10.23	0.00983
GO:0010762	regulation of fibroblast migration	51	15	8.03	0.00993
GO:1901222	regulation of NIK/NF-kappaB signaling	51	15	8.03	0.00993

## Sheet: Table S8.9
Table S8.9: Results of GeneOntology enrichment analysis for Fasciola gigantica adult worm stage (Biological Processes)
GO.ID	Term	Annotated	Significant	Expected	classicFisher
GO:0044782	cilium organization	855	144	45.6	< 1e-30
GO:0060271	cilium assembly	839	141	44.74	< 1e-30
GO:0120031	plasma membrane bounded cell projection ...	1191	157	63.51	3.3e-27
GO:0030031	cell projection assembly	1213	157	64.69	2.5e-26
GO:0003341	cilium movement	239	62	12.75	3.3e-26
GO:0007018	microtubule-based movement	665	105	35.46	3.1e-24
GO:0035082	axoneme assembly	244	55	13.01	3.0e-20
GO:0007017	microtubule-based process	1937	194	103.3	5.4e-19
GO:0070925	organelle assembly	1815	183	96.79	3.6e-18
GO:0001578	microtubule bundle formation	310	59	16.53	7.4e-18
GO:0001539	cilium or flagellum-dependent cell motil...	95	32	5.07	8.6e-18
GO:0060285	cilium-dependent cell motility	95	32	5.07	8.6e-18
GO:0070286	axonemal dynein complex assembly	105	32	5.6	2.4e-16
GO:0060294	cilium movement involved in cell motilit...	51	22	2.72	2.8e-15
GO:0097722	sperm motility	181	40	9.65	9.1e-15
GO:0030317	flagellated sperm motility	174	38	9.28	6.4e-14
GO:0036159	inner dynein arm assembly	56	21	2.99	3.4e-13
GO:0003352	regulation of cilium movement	51	17	2.72	5.2e-10
GO:0000226	microtubule cytoskeleton organization	1509	135	80.47	9.7e-10
GO:0120036	plasma membrane bounded cell projection ...	3032	231	161.69	2.4e-09
GO:0030030	cell projection organization	3048	231	162.54	3.9e-09
GO:0006928	movement of cell or subcellular componen...	3208	239	171.08	9.0e-09
GO:0003356	regulation of cilium beat frequency	40	13	2.13	8.1e-08
GO:0022607	cellular component assembly	5334	358	284.45	8.2e-08
GO:0070207	protein homotrimerization	91	19	4.85	2.6e-07
GO:0046058	cAMP metabolic process	45	13	2.4	3.9e-07
GO:0046939	nucleotide phosphorylation	153	25	8.16	5.3e-07
GO:0044706	multi-multicellular organism process	218	31	11.63	5.9e-07
GO:0006165	nucleoside diphosphate phosphorylation	149	24	7.95	1.2e-06
GO:0006182	cGMP biosynthetic process	36	11	1.92	1.6e-06
GO:0020028	endocytic hemoglobin import	30	10	1.6	2.0e-06
GO:0033015	tetrapyrrole catabolic process	30	10	1.6	2.0e-06
GO:0042366	cobalamin catabolic process	30	10	1.6	2.0e-06
GO:0009799	specification of symmetry	328	39	17.49	2.3e-06
GO:0009855	determination of bilateral symmetry	328	39	17.49	2.3e-06
GO:0007010	cytoskeleton organization	2542	185	135.56	3.5e-06
GO:0034384	high-density lipoprotein particle cleara...	32	10	1.71	3.9e-06
GO:0006749	glutathione metabolic process	71	15	3.79	4.0e-06
GO:0007129	synapsis	99	18	5.28	4.3e-06
GO:0070206	protein trimerization	109	19	5.81	4.5e-06
GO:0007368	determination of left/right symmetry	314	37	16.74	5.2e-06
GO:0051186	cofactor metabolic process	863	77	46.02	5.8e-06
GO:0015889	cobalamin transport	34	10	1.81	7.2e-06
GO:0036158	outer dynein arm assembly	49	12	2.61	7.3e-06
GO:0060632	regulation of microtubule-based movement	95	17	5.07	9.9e-06
GO:0009187	cyclic nucleotide metabolic process	86	16	4.59	1.1e-05
GO:0009190	cyclic nucleotide biosynthetic process	43	11	2.29	1.1e-05
GO:0052652	cyclic purine nucleotide metabolic proce...	43	11	2.29	1.1e-05
GO:0060378	regulation of brood size	36	10	1.92	1.3e-05
GO:0018208	peptidyl-proline modification	78	15	4.16	1.3e-05
GO:0045143	homologous chromosome segregation	128	20	6.83	1.4e-05
GO:0042073	intraciliary transport	129	20	6.88	1.6e-05
GO:0018094	protein polyglycylation	39	10	2.08	2.7e-05
GO:0051187	cofactor catabolic process	83	15	4.43	2.9e-05
GO:0042365	water-soluble vitamin catabolic process	40	10	2.13	3.5e-05
GO:0006996	organelle organization	6580	409	350.9	3.7e-05
GO:0018200	peptidyl-glutamic acid modification	77	14	4.11	4.9e-05
GO:0042359	vitamin D metabolic process	42	10	2.24	5.5e-05
GO:0044085	cellular component biogenesis	5865	368	312.77	5.8e-05
GO:0046068	cGMP metabolic process	51	11	2.72	6.2e-05
GO:0061512	protein localization to cilium	153	21	8.16	6.4e-05
GO:0007130	synaptonemal complex assembly	52	11	2.77	7.5e-05
GO:0070193	synaptonemal complex organization	63	12	3.36	0.00011
GO:0009111	vitamin catabolic process	47	10	2.51	0.00015
GO:0003091	renal water homeostasis	56	11	2.99	0.00015
GO:0009235	cobalamin metabolic process	66	12	3.52	0.00017
GO:0003014	renal system process	227	26	12.11	0.00020
GO:0015886	heme transport	58	11	3.09	0.00021
GO:1901678	iron coordination entity transport	58	11	3.09	0.00021
GO:0009132	nucleoside diphosphate metabolic process	228	26	12.16	0.00022
GO:0046031	ADP metabolic process	143	19	7.63	0.00022
GO:0003351	epithelial cilium movement	88	14	4.69	0.00022
GO:0007294	germarium-derived oocyte fate determinat...	88	14	4.69	0.00022
GO:0010970	transport along microtubule	351	35	18.72	0.00028
GO:0099111	microtubule-based transport	351	35	18.72	0.00028
GO:0008354	germ cell migration	182	22	9.71	0.00028
GO:0043312	neutrophil degranulation	623	54	33.22	0.00030
GO:0002283	neutrophil activation involved in immune...	626	54	33.38	0.00034
GO:0070121	Kupffer's vesicle development	52	10	2.77	0.00036
GO:0097006	regulation of plasma lipoprotein particl...	149	19	7.95	0.00037
GO:0042119	neutrophil activation	632	54	33.7	0.00043
GO:0048870	cell motility	2290	157	122.12	0.00044
GO:0009152	purine ribonucleotide biosynthetic proce...	403	38	21.49	0.00048
GO:0036230	granulocyte activation	636	54	33.92	0.00050
GO:0051674	localization of cell	2296	157	122.44	0.00050
GO:0002446	neutrophil mediated immunity	652	55	34.77	0.00051
GO:0043299	leukocyte degranulation	668	56	35.62	0.00053
GO:0016052	carbohydrate catabolic process	216	24	11.52	0.00054
GO:0044458	motile cilium assembly	86	13	4.59	0.00061
GO:0042953	lipoprotein transport	66	11	3.52	0.00068
GO:0044872	lipoprotein localization	66	11	3.52	0.00068
GO:0050891	multicellular organismal water homeostas...	66	11	3.52	0.00068
GO:0030716	oocyte fate determination	121	16	6.45	0.00070
GO:0015893	drug transport	456	41	24.32	0.00076
GO:0051180	vitamin transport	67	11	3.57	0.00077
GO:0046390	ribose phosphate biosynthetic process	457	41	24.37	0.00080
GO:0044282	small molecule catabolic process	590	50	31.46	0.00082
GO:1902017	regulation of cilium assembly	135	17	7.2	0.00085
GO:0030705	cytoskeleton-dependent intracellular tra...	373	35	19.89	0.00086
GO:0006775	fat-soluble vitamin metabolic process	58	10	3.09	0.00090
GO:0033762	response to glucagon	58	10	3.09	0.00090
GO:0017085	response to insecticide	148	18	7.89	0.00091
GO:0000413	protein peptidyl-prolyl isomerization	59	10	3.15	0.00103
GO:0061178	regulation of insulin secretion involved...	80	12	4.27	0.00104
GO:0045132	meiotic chromosome segregation	267	27	14.24	0.00109
GO:0034381	plasma lipoprotein particle clearance	103	14	5.49	0.00112
GO:0070192	chromosome organization involved in meio...	215	23	11.47	0.00118
GO:0006164	purine nucleotide biosynthetic process	423	38	22.56	0.00119
GO:0030706	germarium-derived oocyte differentiation	104	14	5.55	0.00123
GO:0009108	coenzyme biosynthetic process	367	34	19.57	0.00126
GO:0097254	renal tubular secretion	71	11	3.79	0.00127
GO:0006757	ATP generation from ADP	116	15	6.19	0.00127
GO:0002275	myeloid cell activation involved in immu...	663	54	35.36	0.00129
GO:0051188	cofactor biosynthetic process	471	41	25.12	0.00142
GO:0006687	glycosphingolipid metabolic process	72	11	3.84	0.00143
GO:0006091	generation of precursor metabolites and ...	806	63	42.98	0.00147
GO:0072522	purine-containing compound biosynthetic ...	429	38	22.88	0.00154
GO:0051260	protein homooligomerization	473	41	25.22	0.00154
GO:0007605	sensory perception of sound	233	24	12.43	0.00157
GO:0009150	purine ribonucleotide metabolic process	855	66	45.6	0.00157
GO:0007020	microtubule nucleation	84	12	4.48	0.00161
GO:0035773	insulin secretion involved in cellular r...	84	12	4.48	0.00161
GO:0002444	myeloid leukocyte mediated immunity	685	55	36.53	0.00161
GO:0044281	small molecule metabolic process	2863	186	152.68	0.00175
GO:1901605	alpha-amino acid metabolic process	360	33	19.2	0.00175
GO:0007310	oocyte dorsal/ventral axis specification	97	13	5.17	0.00189
GO:0097237	cellular response to toxic substance	320	30	17.06	0.00198
GO:0009260	ribonucleotide biosynthetic process	436	38	23.25	0.00204
GO:0007127	meiosis I	293	28	15.63	0.00208
GO:0042737	drug catabolic process	185	20	9.87	0.00211
GO:0061371	determination of heart left/right asymme...	122	15	6.51	0.00212
GO:0060856	establishment of blood-brain barrier	147	17	7.84	0.00217
GO:0098869	cellular oxidant detoxification	87	12	4.64	0.00218
GO:1990748	cellular detoxification	87	12	4.64	0.00218
GO:0009135	purine nucleoside diphosphate metabolic ...	199	21	10.61	0.00223
GO:0009179	purine ribonucleoside diphosphate metabo...	199	21	10.61	0.00223
GO:0006665	sphingolipid metabolic process	213	22	11.36	0.00232
GO:0009185	ribonucleoside diphosphate metabolic pro...	200	21	10.67	0.00237
GO:0002366	leukocyte activation involved in immune ...	778	60	41.49	0.00257
GO:0072521	purine-containing compound metabolic pro...	955	71	50.93	0.00276
GO:0002443	leukocyte mediated immunity	812	62	43.3	0.00277
GO:0030952	establishment or maintenance of cytoskel...	177	19	9.44	0.00291
GO:0002263	cell activation involved in immune respo...	783	60	41.76	0.00297
GO:0006163	purine nucleotide metabolic process	878	66	46.82	0.00297
GO:0006575	cellular modified amino acid metabolic p...	245	24	13.07	0.00304
GO:0009141	nucleoside triphosphate metabolic proces...	569	46	30.34	0.00329
GO:0051783	regulation of nuclear division	494	41	26.34	0.00339
GO:0002274	myeloid leukocyte activation	710	55	37.86	0.00347
GO:0050709	negative regulation of protein secretion	141	16	7.52	0.00349
GO:0009064	glutamine family amino acid metabolic pr...	92	12	4.91	0.00350
GO:0019693	ribose phosphate metabolic process	933	69	49.76	0.00358
GO:0009411	response to UV	377	33	20.1	0.00364
GO:0009259	ribonucleotide metabolic process	889	66	47.41	0.00397
GO:0060857	establishment of glial blood-brain barri...	131	15	6.99	0.00422
GO:0032886	regulation of microtubule-based process	531	43	28.32	0.00426
GO:0009953	dorsal/ventral pattern formation	382	33	20.37	0.00445
GO:0034599	cellular response to oxidative stress	488	40	26.02	0.00466
GO:1901606	alpha-amino acid catabolic process	146	16	7.79	0.00492
GO:0019320	hexose catabolic process	73	10	3.89	0.00520
GO:0030951	establishment or maintenance of microtub...	134	15	7.15	0.00522
GO:0140253	cell-cell fusion	187	19	9.97	0.00532
GO:0007224	smoothened signaling pathway	373	32	19.89	0.00558
GO:1905515	non-motile cilium assembly	188	19	10.03	0.00564
GO:0009117	nucleotide metabolic process	1164	82	62.07	0.00565
GO:0006855	drug transmembrane transport	286	26	15.25	0.00569
GO:0008298	intracellular mRNA localization	175	18	9.33	0.00579
GO:0021591	ventricular system development	86	11	4.59	0.00588
GO:0002237	response to molecule of bacterial origin	316	28	16.85	0.00598
GO:0006753	nucleoside phosphate metabolic process	1184	83	63.14	0.00610
GO:2001243	negative regulation of intrinsic apoptot...	137	15	7.31	0.00640
GO:0048255	mRNA stabilization	112	13	5.97	0.00665
GO:0030104	water homeostasis	88	11	4.69	0.00699
GO:0035735	intraciliary transport involved in ciliu...	88	11	4.69	0.00699
GO:0051181	cofactor transport	113	13	6.03	0.00716
GO:0009142	nucleoside triphosphate biosynthetic pro...	250	23	13.33	0.00780
GO:0046785	microtubule polymerization	208	20	11.09	0.00790
GO:0002792	negative regulation of peptide secretion	154	16	8.21	0.00816
GO:0016325	oocyte microtubule cytoskeleton organiza...	90	11	4.8	0.00826
GO:0033013	tetrapyrrole metabolic process	141	15	7.52	0.00830
GO:0001890	placenta development	168	17	8.96	0.00843
GO:0016043	cellular component organization	9529	544	508.16	0.00843
GO:0042908	xenobiotic transport	91	11	4.85	0.00896
GO:0046940	nucleoside monophosphate phosphorylation	79	10	4.21	0.00907
GO:0043489	RNA stabilization	130	14	6.93	0.00951
GO:0055086	nucleobase-containing small molecule met...	1340	91	71.46	0.00962
GO:0032963	collagen metabolic process	92	11	4.91	0.00970
