# Supplementary material for: Molecular signatures of the rediae, cercariae and adult stages in the complex life cycles of parasitic flatworms (Digenea: Psilostomatidae)
Source: Parasit Vectors. 2020 Nov 10;13:559. doi: 10.1186/s13071-020-04424-4 (PMC7653818; doi:10.1186/s13071-020-04424-4)
Supplement: Supplementary file 10 — Additional file 10: Table S9. Results of Gene Ontology enrichment analysis for the life cycle stages (Molecular functions). [file 13071_2020_4424_MOESM10_ESM.xls]

## Sheet: Table S9.1
Table S9.1: Results of GeneOntology enrichment analysis for Psilotrema simillimum redia stage (Molecular functions)
GO.ID	Term	Annotated	Significant	Expected	classicFisher
GO:0004553	hydrolase activity, hydrolyzing O-glycos...	73	33	10.93	5.5e-10
GO:0016798	hydrolase activity, acting on glycosyl b...	85	35	12.73	3.6e-09
GO:0016491	oxidoreductase activity	369	94	55.27	4.1e-08
GO:0003735	structural constituent of ribosome	370	88	55.42	2.8e-06
GO:0030246	carbohydrate binding	100	33	14.98	4.3e-06
GO:0051082	unfolded protein binding	119	36	17.83	1.5e-05
GO:0048029	monosaccharide binding	66	23	9.89	4.6e-05
GO:0031406	carboxylic acid binding	113	32	16.93	0.00018
GO:0043177	organic acid binding	116	32	17.38	0.00030
GO:0016651	oxidoreductase activity, acting on NAD(P...	89	26	13.33	0.00041
GO:0004180	carboxypeptidase activity	25	11	3.74	0.00047
GO:0003743	translation initiation factor activity	50	17	7.49	0.00062
GO:0050660	flavin adenine dinucleotide binding	30	12	4.49	0.00075
GO:0016597	amino acid binding	51	17	7.64	0.00080
GO:0003954	NADH dehydrogenase activity	47	16	7.04	0.00087
GO:0003723	RNA binding	900	167	134.81	0.00090
GO:0050662	coenzyme binding	134	34	20.07	0.00104
GO:0044183	protein binding involved in protein fold...	31	12	4.64	0.00106
GO:0005198	structural molecule activity	590	115	88.38	0.00107
GO:0008236	serine-type peptidase activity	62	19	9.29	0.00128
GO:0008137	NADH dehydrogenase (ubiquinone) activity	40	14	5.99	0.00133
GO:0050136	NADH dehydrogenase (quinone) activity	40	14	5.99	0.00133
GO:0050661	NADP binding	32	12	4.79	0.00147
GO:0033218	amide binding	184	43	27.56	0.00150
GO:0017171	serine hydrolase activity	63	19	9.44	0.00158
GO:0008238	exopeptidase activity	50	16	7.49	0.00184
GO:0016655	oxidoreductase activity, acting on NAD(P...	46	15	6.89	0.00205
GO:0050839	cell adhesion molecule binding	124	31	18.57	0.00218
GO:0045296	cadherin binding	30	11	4.49	0.00284
GO:0009055	electron transfer activity	71	20	10.64	0.00299
GO:0008233	peptidase activity	257	55	38.5	0.00307
GO:0051117	ATPase binding	77	21	11.53	0.00364
GO:0005126	cytokine receptor binding	40	13	5.99	0.00414
GO:0070011	peptidase activity, acting on L-amino ac...	244	52	36.55	0.00430
GO:0048037	cofactor binding	205	45	30.71	0.00431
GO:0004620	phospholipase activity	36	12	5.39	0.00460
GO:0004866	endopeptidase inhibitor activity	59	17	8.84	0.00464
GO:0061134	peptidase regulator activity	79	21	11.83	0.00505
GO:0030414	peptidase inhibitor activity	60	17	8.99	0.00559
GO:0051087	chaperone binding	95	24	14.23	0.00572
GO:0061135	endopeptidase regulator activity	65	18	9.74	0.00575
GO:0002020	protease binding	75	20	11.23	0.00590
GO:0008565	protein transporter activity	80	21	11.98	0.00590
GO:0016860	intramolecular oxidoreductase activity	38	12	5.69	0.00747
GO:0008135	translation factor activity, RNA binding	129	30	19.32	0.00786

## Sheet: Table S9.2
Table S9.2: Results of GeneOntology enrichment analysis for Psilotrema simillimum cercaria stage (Molecular functions)
GO.ID	Term	Annotated	Significant	Expected	classicFisher
GO:0003735	structural constituent of ribosome	370	101	27.05	< 1e-30
GO:0005198	structural molecule activity	590	119	43.13	3.5e-27
GO:0003723	RNA binding	900	114	65.8	4.3e-10
GO:0019843	rRNA binding	100	27	7.31	1.3e-09
GO:1990932	5.8S rRNA binding	28	12	2.05	2.1e-07
GO:0005509	calcium ion binding	175	32	12.79	9.3e-07
GO:0015144	carbohydrate transmembrane transporter a...	25	10	1.83	4.8e-06
GO:0003746	translation elongation factor activity	58	15	4.24	1.2e-05
GO:1901505	carbohydrate derivative transmembrane tr...	32	10	2.34	5.9e-05
GO:0036094	small molecule binding	739	80	54.03	0.00014
GO:0003729	mRNA binding	327	42	23.91	0.00020
GO:0033293	monocarboxylic acid binding	44	11	3.22	0.00024
GO:0015932	nucleobase-containing compound transmemb...	39	10	2.85	0.00036
GO:0003676	nucleic acid binding	1481	138	108.27	0.00058
GO:0097159	organic cyclic compound binding	2012	179	147.09	0.00069
GO:1901363	heterocyclic compound binding	1977	176	144.53	0.00076
GO:0043167	ion binding	1255	119	91.75	0.00082
GO:0008135	translation factor activity, RNA binding	129	20	9.43	0.00100
GO:0015662	ATPase activity, coupled to transmembran...	52	11	3.8	0.00110
GO:0046872	metal ion binding	607	64	44.38	0.00138
GO:0051015	actin filament binding	114	18	8.33	0.00143
GO:0043022	ribosome binding	70	13	5.12	0.00145
GO:0005525	GTP binding	143	21	10.45	0.00154
GO:0035639	purine ribonucleoside triphosphate bindi...	403	45	29.46	0.00244
GO:0004175	endopeptidase activity	159	22	11.62	0.00261
GO:0048029	monosaccharide binding	66	12	4.83	0.00263
GO:0032550	purine ribonucleoside binding	150	21	10.97	0.00280
GO:0043169	cation binding	661	67	48.32	0.00291
GO:0000049	tRNA binding	67	12	4.9	0.00300
GO:0019829	cation-transporting ATPase activity	67	12	4.9	0.00300
GO:0001883	purine nucleoside binding	152	21	11.11	0.00329
GO:0032549	ribonucleoside binding	152	21	11.11	0.00329
GO:0001882	nucleoside binding	154	21	11.26	0.00386
GO:0032555	purine ribonucleotide binding	450	48	32.9	0.00443
GO:0042626	ATPase activity, coupled to transmembran...	98	15	7.16	0.00469
GO:0043168	anion binding	831	80	60.75	0.00471
GO:0008236	serine-type peptidase activity	62	11	4.53	0.00476
GO:0031490	chromatin DNA binding	54	10	3.95	0.00510
GO:0032561	guanyl ribonucleotide binding	158	21	11.55	0.00522
GO:0017171	serine hydrolase activity	63	11	4.61	0.00539
GO:0019001	guanyl nucleotide binding	159	21	11.62	0.00562
GO:0030246	carbohydrate binding	100	15	7.31	0.00569
GO:0019842	vitamin binding	55	10	4.02	0.00584
GO:0015399	primary active transmembrane transporter...	110	16	8.04	0.00592
GO:0015405	P-P-bond-hydrolysis-driven transmembrane...	110	16	8.04	0.00592
GO:0022853	active ion transmembrane transporter act...	73	12	5.34	0.00617
GO:0042625	ATPase coupled ion transmembrane transpo...	73	12	5.34	0.00617
GO:0017076	purine nucleotide binding	460	48	33.63	0.00674
GO:0031406	carboxylic acid binding	113	16	8.26	0.00768
GO:0032553	ribonucleotide binding	467	48	34.14	0.00890
GO:0008144	drug binding	422	44	30.85	0.00946
GO:0043177	organic acid binding	116	16	8.48	0.00983

## Sheet: Table S9.3
Table S9.3: Results of GeneOntology enrichment analysis for Psilotrema simillimum adult worm stage (Molecular functions)
GO.ID	Term	Annotated	Significant	Expected	classicFisher
GO:0008569	ATP-dependent microtubule motor activity...	33	16	1.18	2.9e-15
GO:1990939	ATP-dependent microtubule motor activity	46	18	1.65	5.5e-15
GO:0003774	motor activity	82	21	2.93	4.5e-13
GO:0045503	dynein light chain binding	38	15	1.36	9.5e-13
GO:0003777	microtubule motor activity	68	19	2.43	1.1e-12
GO:0051959	dynein light intermediate chain binding	46	14	1.65	3.3e-10
GO:0045505	dynein intermediate chain binding	48	14	1.72	6.2e-10
GO:0017111	nucleoside-triphosphatase activity	560	42	20.03	2.3e-06
GO:0042623	ATPase activity, coupled	300	28	10.73	2.4e-06
GO:0016462	pyrophosphatase activity	585	42	20.93	7.2e-06
GO:0016817	hydrolase activity, acting on acid anhyd...	585	42	20.93	7.2e-06
GO:0016818	hydrolase activity, acting on acid anhyd...	585	42	20.93	7.2e-06
GO:0016829	lyase activity	100	14	3.58	1.1e-05
GO:0016887	ATPase activity	360	29	12.88	2.8e-05
GO:0015631	tubulin binding	205	18	7.33	0.00036
GO:0016787	hydrolase activity	1372	70	49.08	0.00063
GO:0003824	catalytic activity	3000	129	107.33	0.00221
GO:0008017	microtubule binding	148	13	5.29	0.00236

## Sheet: Table S9.4
Table S9.4: Results of GeneOntology enrichment analysis for Sphaeridiotrema pseudoglobulus redia stage (Molecular functions)
GO.ID	Term	Annotated	Significant	Expected	classicFisher
GO:0140098	catalytic activity, acting on RNA	834	318	254.4	8.6e-07
GO:0004386	helicase activity	360	151	109.81	2.2e-06
GO:0016491	oxidoreductase activity	816	305	248.91	1.0e-05
GO:0008094	DNA-dependent ATPase activity	179	82	54.6	1.1e-05
GO:0042162	telomeric DNA binding	149	70	45.45	1.6e-05
GO:0051721	protein phosphatase 2A binding	137	65	41.79	2.2e-05
GO:0008026	ATP-dependent helicase activity	307	127	93.65	3.0e-05
GO:0070035	purine NTP-dependent helicase activity	307	127	93.65	3.0e-05
GO:0016651	oxidoreductase activity, acting on NAD(P...	183	81	55.82	5.5e-05
GO:0003682	chromatin binding	981	349	299.24	0.00025
GO:0019903	protein phosphatase binding	366	141	111.64	0.00057
GO:0042393	histone binding	369	142	112.56	0.00058
GO:0003678	DNA helicase activity	127	56	38.74	0.00081
GO:0008186	RNA-dependent ATPase activity	233	94	71.07	0.00083
GO:0140097	catalytic activity, acting on DNA	413	156	125.98	0.00084
GO:0019902	phosphatase binding	449	167	136.96	0.00125
GO:0004004	ATP-dependent RNA helicase activity	230	92	70.16	0.00129
GO:0070615	nucleosome-dependent ATPase activity	22	14	6.71	0.00134
GO:0003724	RNA helicase activity	234	93	71.38	0.00154
GO:0004553	hydrolase activity, hydrolyzing O-glycos...	152	64	46.37	0.00154
GO:0016798	hydrolase activity, acting on glycosyl b...	184	75	56.13	0.00190
GO:0030983	mismatched DNA binding	30	17	9.15	0.00257
GO:0003677	DNA binding	1832	611	558.83	0.00285
GO:0031491	nucleosome binding	55	27	16.78	0.00291
GO:0050840	extracellular matrix binding	45	23	13.73	0.00304
GO:0030246	carbohydrate binding	193	77	58.87	0.00330
GO:0048029	monosaccharide binding	109	47	33.25	0.00351
GO:0003954	NADH dehydrogenase activity	96	42	29.28	0.00408
GO:0003824	catalytic activity	7811	2461	2382.67	0.00410
GO:0004003	ATP-dependent DNA helicase activity	92	40	28.06	0.00567
GO:0000217	DNA secondary structure binding	52	25	15.86	0.00578
GO:0005537	mannose binding	27	15	8.24	0.00586
GO:0070491	repressing transcription factor binding	109	46	33.25	0.00624
GO:0070016	armadillo repeat domain binding	55	26	16.78	0.00652
GO:0004518	nuclease activity	348	128	106.15	0.00661
GO:0004540	ribonuclease activity	198	77	60.4	0.00701
GO:0003676	nucleic acid binding	3643	1172	1111.26	0.00713
GO:0015925	galactosidase activity	30	16	9.15	0.00755
GO:1990825	sequence-specific mRNA binding	40	20	12.2	0.00760
GO:0035064	methylated histone binding	108	45	32.94	0.00888
GO:0140034	methylation-dependent protein binding	108	45	32.94	0.00888

## Sheet: Table S9.5
Table S9.5: Results of GeneOntology enrichment analysis for Sphaeridiotrema pseudoglobulus cercaria stage (Molecular functions)
GO.ID	Term	Annotated	Significant	Expected	classicFisher
GO:0003735	structural constituent of ribosome	767	101	25.88	< 1e-30
GO:0005198	structural molecule activity	1438	124	48.52	2.9e-23
GO:0030492	hemoglobin binding	82	25	2.77	1.2e-17
GO:0004175	endopeptidase activity	410	50	13.84	2.6e-15
GO:0038024	cargo receptor activity	131	27	4.42	2.8e-14
GO:0008236	serine-type peptidase activity	138	27	4.66	1.1e-13
GO:0017171	serine hydrolase activity	141	27	4.76	1.8e-13
GO:0004252	serine-type endopeptidase activity	112	24	3.78	3.1e-13
GO:0004222	metalloendopeptidase activity	136	25	4.59	3.8e-12
GO:0070011	peptidase activity, acting on L-amino ac...	602	55	20.31	1.7e-11
GO:0038023	signaling receptor activity	607	54	20.48	7.3e-11
GO:0060089	molecular transducer activity	691	58	23.32	1.4e-10
GO:0008233	peptidase activity	637	55	21.5	1.5e-10
GO:0008237	metallopeptidase activity	213	28	7.19	7.4e-10
GO:0004197	cysteine-type endopeptidase activity	157	22	5.3	1.5e-08
GO:0019843	rRNA binding	210	24	7.09	1.8e-07
GO:0005267	potassium channel activity	99	16	3.34	1.9e-07
GO:0004930	G protein-coupled receptor activity	180	21	6.07	7.6e-07
GO:0003746	translation elongation factor activity	87	14	2.94	1.2e-06
GO:0003785	actin monomer binding	56	11	1.89	2.2e-06
GO:0005509	calcium ion binding	461	36	15.56	2.7e-06
GO:0005215	transporter activity	1517	84	51.19	3.6e-06
GO:0008144	drug binding	1128	66	38.06	7.9e-06
GO:0022839	ion gated channel activity	243	23	8.2	8.6e-06
GO:0015077	monovalent inorganic cation transmembran...	335	28	11.3	1.0e-05
GO:0015079	potassium ion transmembrane transporter ...	137	16	4.62	1.5e-05
GO:0022836	gated channel activity	254	23	8.57	1.8e-05
GO:0008234	cysteine-type peptidase activity	262	23	8.84	2.9e-05
GO:0022838	substrate-specific channel activity	355	28	11.98	2.9e-05
GO:0001653	peptide receptor activity	74	11	2.5	3.6e-05
GO:0015267	channel activity	366	28	12.35	5.1e-05
GO:0022803	passive transmembrane transporter activi...	367	28	12.38	5.3e-05
GO:0061134	peptidase regulator activity	160	16	5.4	0.00010
GO:0005261	cation channel activity	286	23	9.65	0.00011
GO:0005518	collagen binding	84	11	2.83	0.00012
GO:0005216	ion channel activity	345	26	11.64	0.00012
GO:0005249	voltage-gated potassium channel activity	72	10	2.43	0.00014
GO:0003723	RNA binding	2087	100	70.42	0.00016
GO:0008528	G protein-coupled peptide receptor activ...	73	10	2.46	0.00016
GO:0004888	transmembrane signaling receptor activit...	340	25	11.47	0.00023
GO:0032561	guanyl ribonucleotide binding	361	26	12.18	0.00024
GO:0019001	guanyl nucleotide binding	362	26	12.22	0.00026
GO:0042803	protein homodimerization activity	1438	73	48.52	0.00027
GO:0003729	mRNA binding	753	44	25.41	0.00028
GO:0030594	neurotransmitter receptor activity	79	10	2.67	0.00031
GO:0030414	peptidase inhibitor activity	110	12	3.71	0.00034
GO:0019003	GDP binding	100	11	3.37	0.00055
GO:0005244	voltage-gated ion channel activity	136	13	4.59	0.00070
GO:0022832	voltage-gated channel activity	136	13	4.59	0.00070
GO:0043167	ion binding	3229	139	108.96	0.00088
GO:0042165	neurotransmitter binding	90	10	3.04	0.00090
GO:0070405	ammonium ion binding	91	10	3.07	0.00098
GO:0022843	voltage-gated cation channel activity	124	12	4.18	0.00099
GO:0022890	inorganic cation transmembrane transport...	652	37	22	0.00145
GO:0032550	purine ribonucleoside binding	344	23	11.61	0.00149
GO:0003779	actin binding	631	36	21.29	0.00152
GO:0005525	GTP binding	325	22	10.97	0.00160
GO:0001883	purine nucleoside binding	346	23	11.68	0.00161
GO:0019829	cation-transporting ATPase activity	151	13	5.1	0.00183
GO:0046873	metal ion transmembrane transporter acti...	458	28	15.45	0.00186
GO:0003924	GTPase activity	373	24	12.59	0.00198
GO:0099094	ligand-gated cation channel activity	101	10	3.41	0.00216
GO:0032549	ribonucleoside binding	363	23	12.25	0.00296
GO:0004866	endopeptidase inhibitor activity	106	10	3.58	0.00309
GO:0022853	active ion transmembrane transporter act...	161	13	5.43	0.00322
GO:0042625	ATPase coupled ion transmembrane transpo...	161	13	5.43	0.00322
GO:0001882	nucleoside binding	366	23	12.35	0.00327
GO:0005200	structural constituent of cytoskeleton	182	14	6.14	0.00354
GO:0016247	channel regulator activity	182	14	6.14	0.00354
GO:0097367	carbohydrate derivative binding	1405	66	47.41	0.00369
GO:0015276	ligand-gated ion channel activity	128	11	4.32	0.00405
GO:0022834	ligand-gated channel activity	128	11	4.32	0.00405
GO:0015318	inorganic molecular entity transmembrane...	847	43	28.58	0.00499
GO:0051015	actin filament binding	318	20	10.73	0.00582
GO:0046983	protein dimerization activity	1841	81	62.12	0.00734
GO:0008324	cation transmembrane transporter activit...	720	37	24.3	0.00738
GO:0061135	endopeptidase regulator activity	120	10	4.05	0.00743
GO:0015075	ion transmembrane transporter activity	943	46	31.82	0.00766
GO:0043492	ATPase activity, coupled to movement of ...	262	17	8.84	0.00784
GO:0042802	identical protein binding	2613	109	88.17	0.00943
GO:0099106	ion channel regulator activity	164	12	5.53	0.00978

## Sheet: Table S9.6
Table S9.6: Results of GeneOntology enrichment analysis for Sphaeridiotrema pseudoglobulus adult worm stage (Molecular functions)
GO.ID	Term	Annotated	Significant	Expected	classicFisher
GO:0008569	ATP-dependent microtubule motor activity...	159	84	43.86	1.3e-11
GO:1990939	ATP-dependent microtubule motor activity	189	94	52.14	7.1e-11
GO:0045503	dynein light chain binding	171	85	47.17	5.9e-10
GO:0051959	dynein light intermediate chain binding	178	87	49.11	1.1e-09
GO:0003777	microtubule motor activity	251	112	69.24	4.5e-09
GO:0045505	dynein intermediate chain binding	195	91	53.8	8.7e-09
GO:0003774	motor activity	275	119	75.86	1.3e-08
GO:0008429	phosphatidylethanolamine binding	18	13	4.97	0.00010
GO:0004016	adenylate cyclase activity	16	12	4.41	0.00011
GO:0005261	cation channel activity	286	106	78.9	0.00027
GO:0022838	substrate-specific channel activity	355	127	97.93	0.00040
GO:0015267	channel activity	366	130	100.97	0.00048
GO:0022803	passive transmembrane transporter activi...	367	130	101.25	0.00055
GO:0005216	ion channel activity	345	123	95.18	0.00057
GO:0015075	ion transmembrane transporter activity	943	304	260.15	0.00066
GO:0008324	cation transmembrane transporter activit...	720	237	198.63	0.00074
GO:0015318	inorganic molecular entity transmembrane...	847	275	233.66	0.00074
GO:0022843	voltage-gated cation channel activity	124	51	34.21	0.00075
GO:0022890	inorganic cation transmembrane transport...	652	215	179.87	0.00115
GO:0005244	voltage-gated ion channel activity	136	54	37.52	0.00142
GO:0022832	voltage-gated channel activity	136	54	37.52	0.00142
GO:0009975	cyclase activity	24	14	6.62	0.00151
GO:0098772	molecular function regulator	1809	553	499.05	0.00155
GO:0004383	guanylate cyclase activity	22	13	6.07	0.00189
GO:0022839	ion gated channel activity	243	87	67.04	0.00296
GO:0031210	phosphatidylcholine binding	41	20	11.31	0.00310
GO:0050997	quaternary ammonium group binding	41	20	11.31	0.00310
GO:0016849	phosphorus-oxygen lyase activity	28	15	7.72	0.00323
GO:0042623	ATPase activity, coupled	925	292	255.18	0.00326
GO:0005088	Ras guanyl-nucleotide exchange factor ac...	251	89	69.24	0.00365
GO:0022857	transmembrane transporter activity	1118	348	308.43	0.00366
GO:0046873	metal ion transmembrane transporter acti...	458	152	126.35	0.00432
GO:0070405	ammonium ion binding	91	37	25.1	0.00471
GO:0022836	gated channel activity	254	89	70.07	0.00529
GO:0017081	chloride channel regulator activity	35	17	9.66	0.00655
GO:0001042	RNA polymerase I core binding	17	10	4.69	0.00669
GO:0051018	protein kinase A binding	75	31	20.69	0.00696
GO:0005516	calmodulin binding	215	76	59.31	0.00741
GO:0005006	epidermal growth factor-activated recept...	20	11	5.52	0.00882
GO:0005201	extracellular matrix structural constitu...	20	11	5.52	0.00882
GO:0005515	protein binding	9536	2698	2630.72	0.00893
GO:0005215	transporter activity	1517	458	418.5	0.00974

## Sheet: Table S9.7
Table S9.7: Results of GeneOntology enrichment analysis for Fasciola gigantica redia stage (Molecular functions)
GO.ID	Term	Annotated	Significant	Expected	classicFisher
GO:0097159	organic cyclic compound binding	4466	236	177.14	1.2e-07
GO:1901363	heterocyclic compound binding	4393	230	174.24	4.4e-07
GO:0003676	nucleic acid binding	3163	174	125.46	1.2e-06
GO:0140097	catalytic activity, acting on DNA	472	41	18.72	2.2e-06
GO:0003697	single-stranded DNA binding	280	29	11.11	2.4e-06
GO:0003677	DNA binding	1718	103	68.14	1.0e-05
GO:0000217	DNA secondary structure binding	78	12	3.09	5.4e-05
GO:0030515	snoRNA binding	90	12	3.57	0.00022
GO:0043565	sequence-specific DNA binding	795	52	31.53	0.00027
GO:0004518	nuclease activity	362	28	14.36	0.00060
GO:0016763	transferase activity, transferring pento...	76	10	3.01	0.00081
GO:0004540	ribonuclease activity	197	18	7.81	0.00087
GO:0003690	double-stranded DNA binding	784	49	31.1	0.00109
GO:0004519	endonuclease activity	201	17	7.97	0.00274
GO:0003684	damaged DNA binding	140	13	5.55	0.00378
GO:0000287	magnesium ion binding	349	24	13.84	0.00645
GO:0048037	cofactor binding	474	30	18.8	0.00808
GO:0015562	efflux transmembrane transporter activit...	120	11	4.76	0.00815
GO:0140098	catalytic activity, acting on RNA	834	47	33.08	0.00958

## Sheet: Table S9.8
Table S9.8: Results of GeneOntology enrichment analysis for Fasciola gigantica cercaria stage (Molecular functions)
GO.ID	Term	Annotated	Significant	Expected	classicFisher
GO:0060089	molecular transducer activity	630	177	100.4	2.2e-15
GO:0005249	voltage-gated potassium channel activity	114	53	18.17	1.5e-14
GO:0022843	voltage-gated cation channel activity	162	66	25.82	2.8e-14
GO:0005267	potassium channel activity	142	60	22.63	6.0e-14
GO:0005244	voltage-gated ion channel activity	173	67	27.57	3.2e-13
GO:0022832	voltage-gated channel activity	173	67	27.57	3.2e-13
GO:0022836	gated channel activity	285	94	45.42	5.8e-13
GO:0015079	potassium ion transmembrane transporter ...	187	70	29.8	6.6e-13
GO:0017016	Ras GTPase binding	856	215	136.41	7.5e-13
GO:0022839	ion gated channel activity	278	92	44.3	8.2e-13
GO:0031267	small GTPase binding	879	218	140.08	2.0e-12
GO:0015267	channel activity	391	116	62.31	3.8e-12
GO:0022803	passive transmembrane transporter activi...	391	116	62.31	3.8e-12
GO:0005216	ion channel activity	364	110	58.01	3.9e-12
GO:0022838	substrate-specific channel activity	372	111	59.28	7.5e-12
GO:0005261	cation channel activity	316	98	50.36	1.1e-11
GO:0038023	signaling receptor activity	514	141	81.91	1.2e-11
GO:0051020	GTPase binding	1003	238	159.84	2.3e-11
GO:0098772	molecular function regulator	1791	381	285.42	1.4e-10
GO:0004674	protein serine/threonine kinase activity	747	183	119.04	3.9e-10
GO:0004888	transmembrane signaling receptor activit...	308	91	49.08	1.0e-09
GO:0019899	enzyme binding	3464	668	552.03	1.2e-09
GO:0017048	Rho GTPase binding	242	76	38.57	1.2e-09
GO:0004930	G protein-coupled receptor activity	170	59	27.09	1.3e-09
GO:0046873	metal ion transmembrane transporter acti...	540	139	86.05	1.9e-09
GO:0005089	Rho guanyl-nucleotide exchange factor ac...	70	32	11.16	4.1e-09
GO:0019900	kinase binding	1222	268	194.74	6.1e-09
GO:0005543	phospholipid binding	611	151	97.37	7.6e-09
GO:0005088	Ras guanyl-nucleotide exchange factor ac...	245	74	39.04	1.3e-08
GO:0015077	monovalent inorganic cation transmembran...	370	101	58.96	1.3e-08
GO:0008289	lipid binding	771	181	122.87	1.5e-08
GO:0003779	actin binding	488	124	77.77	3.2e-08
GO:0070405	ammonium ion binding	75	32	11.95	3.2e-08
GO:0004672	protein kinase activity	905	205	144.22	3.4e-08
GO:0016301	kinase activity	1251	269	199.36	3.9e-08
GO:0016773	phosphotransferase activity, alcohol gro...	1133	247	180.56	4.4e-08
GO:0004690	cyclic nucleotide-dependent protein kina...	52	25	8.29	5.9e-08
GO:0005102	signaling receptor binding	1417	298	225.81	6.5e-08
GO:0004867	serine-type endopeptidase inhibitor acti...	23	15	3.67	1.4e-07
GO:0005516	calmodulin binding	195	60	31.08	1.5e-07
GO:0022890	inorganic cation transmembrane transport...	686	160	109.32	1.7e-07
GO:0019901	protein kinase binding	1117	240	178.01	2.4e-07
GO:0008324	cation transmembrane transporter activit...	763	173	121.59	3.9e-07
GO:0015318	inorganic molecular entity transmembrane...	900	198	143.42	5.5e-07
GO:0015075	ion transmembrane transporter activity	992	215	158.09	5.6e-07
GO:0005085	guanyl-nucleotide exchange factor activi...	291	79	46.37	6.4e-07
GO:0005251	delayed rectifier potassium channel acti...	25	15	3.98	6.9e-07
GO:0008092	cytoskeletal protein binding	1426	292	227.25	1.1e-06
GO:0005515	protein binding	8948	1533	1425.96	1.1e-06
GO:0030295	protein kinase activator activity	185	55	29.48	1.6e-06
GO:0022857	transmembrane transporter activity	1248	258	198.88	2.3e-06
GO:0019209	kinase activator activity	187	55	29.8	2.3e-06
GO:0008047	enzyme activator activity	767	168	122.23	5.3e-06
GO:0008188	neuropeptide receptor activity	60	24	9.56	6.5e-06
GO:0051393	alpha-actinin binding	35	17	5.58	6.6e-06
GO:0005215	transporter activity	1573	311	250.67	1.1e-05
GO:0030507	spectrin binding	51	21	8.13	1.4e-05
GO:0035091	phosphatidylinositol binding	416	99	66.29	1.6e-05
GO:0005221	intracellular cyclic nucleotide activate...	44	19	7.01	1.6e-05
GO:0043855	cyclic nucleotide-gated ion channel acti...	44	19	7.01	1.6e-05
GO:0005222	intracellular cAMP-activated cation chan...	18	11	2.87	1.8e-05
GO:0019904	protein domain specific binding	1210	245	192.83	2.0e-05
GO:0008374	O-acyltransferase activity	85	29	13.55	2.9e-05
GO:0016772	transferase activity, transferring phosp...	1570	307	250.2	3.2e-05
GO:0004692	cGMP-dependent protein kinase activity	25	13	3.98	3.2e-05
GO:0086041	voltage-gated potassium channel activity...	16	10	2.55	3.3e-05
GO:0004869	cysteine-type endopeptidase inhibitor ac...	54	21	8.61	4.0e-05
GO:0001653	peptide receptor activity	70	25	11.16	4.2e-05
GO:0001786	phosphatidylserine binding	70	25	11.16	4.2e-05
GO:0008528	G protein-coupled peptide receptor activ...	70	25	11.16	4.2e-05
GO:0048365	Rac GTPase binding	117	36	18.65	4.3e-05
GO:0008227	G protein-coupled amine receptor activit...	36	16	5.74	4.9e-05
GO:0015459	potassium channel regulator activity	75	26	11.95	5.4e-05
GO:0001077	proximal promoter DNA-binding transcript...	188	51	29.96	6.0e-05
GO:0030234	enzyme regulator activity	1316	260	209.72	6.6e-05
GO:0017124	SH3 domain binding	142	41	22.63	6.8e-05
GO:0043168	anion binding	2021	382	322.07	7.2e-05
GO:0070016	armadillo repeat domain binding	41	17	6.53	8.4e-05
GO:0072341	modified amino acid binding	116	35	18.49	8.6e-05
GO:0046982	protein heterodimerization activity	600	130	95.62	0.00010
GO:0030414	peptidase inhibitor activity	82	27	13.07	0.00011
GO:0008307	structural constituent of muscle	24	12	3.82	0.00011
GO:0017137	Rab GTPase binding	415	95	66.13	0.00011
GO:1901981	phosphatidylinositol phosphate binding	327	78	52.11	0.00011
GO:0050321	tau-protein kinase activity	31	14	4.94	0.00012
GO:0003785	actin monomer binding	46	18	7.33	0.00013
GO:0005509	calcium ion binding	383	88	61.04	0.00017
GO:0050839	cell adhesion molecule binding	306	73	48.76	0.00018
GO:1902936	phosphatidylinositol bisphosphate bindin...	207	53	32.99	0.00022
GO:0004866	endopeptidase inhibitor activity	81	26	12.91	0.00023
GO:0015385	sodium:proton antiporter activity	19	10	3.03	0.00024
GO:0043167	ion binding	3065	552	488.44	0.00030
GO:0042165	neurotransmitter binding	74	24	11.79	0.00033
GO:0005096	GTPase activator activity	411	92	65.5	0.00033
GO:1990782	protein tyrosine kinase binding	110	32	17.53	0.00035
GO:0003705	transcription factor activity, RNA polym...	138	38	21.99	0.00036
GO:0005217	intracellular ligand-gated ion channel a...	75	24	11.95	0.00041
GO:0004691	cAMP-dependent protein kinase activity	27	12	4.3	0.00043
GO:0099106	ion channel regulator activity	154	41	24.54	0.00046
GO:0046332	SMAD binding	94	28	14.98	0.00053
GO:0004857	enzyme inhibitor activity	364	82	58.01	0.00055
GO:0030695	GTPase regulator activity	467	101	74.42	0.00062
GO:0016247	channel regulator activity	181	46	28.84	0.00066
GO:0000982	transcription factor activity, RNA polym...	267	63	42.55	0.00067
GO:0015299	solute:proton antiporter activity	25	11	3.98	0.00083
GO:0061135	endopeptidase regulator activity	92	27	14.66	0.00085
GO:0015081	sodium ion transmembrane transporter act...	154	40	24.54	0.00091
GO:0032036	myosin heavy chain binding	29	12	4.62	0.00094
GO:0000149	SNARE binding	240	57	38.25	0.00100
GO:0030594	neurotransmitter receptor activity	66	21	10.52	0.00100
GO:0005451	monovalent cation:proton antiporter acti...	22	10	3.51	0.00105
GO:0016411	acylglycerol O-acyltransferase activity	41	15	6.53	0.00106
GO:0015276	ligand-gated ion channel activity	117	32	18.65	0.00114
GO:0022834	ligand-gated channel activity	117	32	18.65	0.00114
GO:0000987	proximal promoter sequence-specific DNA ...	309	70	49.24	0.00115
GO:0005080	protein kinase C binding	103	29	16.41	0.00116
GO:0000978	RNA polymerase II proximal promoter sequ...	304	69	48.45	0.00117
GO:0008013	beta-catenin binding	151	39	24.06	0.00117
GO:0005272	sodium channel activity	26	11	4.14	0.00123
GO:0099528	G protein-coupled neurotransmitter recep...	26	11	4.14	0.00123
GO:0001228	DNA-binding transcription activator acti...	275	63	43.82	0.00147
GO:0005248	voltage-gated sodium channel activity	23	10	3.67	0.00160
GO:0016413	O-acetyltransferase activity	27	11	4.3	0.00178
GO:0003841	1-acylglycerol-3-phosphate O-acyltransfe...	31	12	4.94	0.00188
GO:0035254	glutamate receptor binding	111	30	17.69	0.00195
GO:0043274	phospholipase binding	56	18	8.92	0.00197
GO:0099094	ligand-gated cation channel activity	102	28	16.25	0.00211
GO:0043539	protein serine/threonine kinase activato...	48	16	7.65	0.00226
GO:0046983	protein dimerization activity	1698	312	270.59	0.00232
GO:0042805	actinin binding	57	18	9.08	0.00245
GO:0071889	14-3-3 protein binding	94	26	14.98	0.00267
GO:0030971	receptor tyrosine kinase binding	99	27	15.78	0.00278
GO:0008022	protein C-terminus binding	450	94	71.71	0.00288
GO:0051015	actin filament binding	220	51	35.06	0.00305
GO:0030165	PDZ domain binding	190	45	30.28	0.00338
GO:0042056	chemoattractant activity	33	12	5.26	0.00348
GO:1901611	phosphatidylglycerol binding	33	12	5.26	0.00348
GO:0031210	phosphatidylcholine binding	29	11	4.62	0.00348
GO:0050997	quaternary ammonium group binding	29	11	4.62	0.00348
GO:0017022	myosin binding	192	45	30.6	0.00416
GO:0005544	calcium-dependent phospholipid binding	42	14	6.69	0.00416
GO:0005548	phospholipid transporter activity	78	22	12.43	0.00423
GO:0030506	ankyrin binding	38	13	6.06	0.00441
GO:0019207	kinase regulator activity	359	76	57.21	0.00488
GO:0060589	nucleoside-triphosphatase regulator acti...	542	109	86.37	0.00500
GO:0061134	peptidase regulator activity	113	29	18.01	0.00518
GO:0030296	protein tyrosine kinase activator activi...	43	14	6.85	0.00529
GO:0004715	non-membrane spanning protein tyrosine k...	70	20	11.16	0.00531
GO:0044325	ion channel binding	175	41	27.89	0.00606
GO:0004679	AMP-activated protein kinase activity	27	10	4.3	0.00642
GO:0016208	AMP binding	40	13	6.37	0.00720
GO:0008144	drug binding	1025	192	163.34	0.00726
GO:0005178	integrin binding	146	35	23.27	0.00737
GO:0090079	translation regulator activity, nucleic ...	77	21	12.27	0.00776
GO:0019887	protein kinase regulator activity	333	70	53.07	0.00791
GO:0004197	cysteine-type endopeptidase activity	157	37	25.02	0.00798
GO:0016307	phosphatidylinositol phosphate kinase ac...	32	11	5.1	0.00822
GO:0022821	potassium ion antiporter activity	28	10	4.46	0.00858
GO:0043492	ATPase activity, coupled to movement of ...	275	59	43.82	0.00909
GO:0042171	lysophosphatidic acid acyltransferase ac...	37	12	5.9	0.00983

## Sheet: Table S9.9
Table S9.9: Results of GeneOntology enrichment analysis for Fasciola gigantica adult worm stage (Molecular functions)
GO.ID	Term	Annotated	Significant	Expected	classicFisher
GO:1990939	ATP-dependent microtubule motor activity	76	23	3.94	2.5e-12
GO:0003774	motor activity	173	33	8.97	6.3e-11
GO:0008569	ATP-dependent microtubule motor activity...	45	16	2.33	3.7e-10
GO:0005200	structural constituent of cytoskeleton	154	27	7.99	2.3e-08
GO:0003777	microtubule motor activity	145	26	7.52	2.6e-08
GO:0004550	nucleoside diphosphate kinase activity	37	12	1.92	1.9e-07
GO:0004114	3',5'-cyclic-nucleotide phosphodiesteras...	45	13	2.33	2.8e-07
GO:0045503	dynein light chain binding	62	15	3.22	4.4e-07
GO:0070735	protein-glycine ligase activity	29	10	1.5	1.1e-06
GO:0030492	hemoglobin binding	30	10	1.56	1.5e-06
GO:0050815	phosphoserine residue binding	30	10	1.56	1.5e-06
GO:0004115	3',5'-cyclic-AMP phosphodiesterase activ...	31	10	1.61	2.2e-06
GO:0008236	serine-type peptidase activity	109	19	5.65	3.0e-06
GO:0017171	serine hydrolase activity	112	19	5.81	4.5e-06
GO:0016881	acid-amino acid ligase activity	62	13	3.22	1.4e-05
GO:0042623	ATPase activity, coupled	795	69	41.23	1.7e-05
GO:0004112	cyclic-nucleotide phosphodiesterase acti...	63	13	3.27	1.7e-05
GO:0045505	dynein intermediate chain binding	75	14	3.89	2.7e-05
GO:0004252	serine-type endopeptidase activity	79	14	4.1	4.9e-05
GO:0051959	dynein light intermediate chain binding	73	13	3.79	8.5e-05
GO:0038024	cargo receptor activity	94	15	4.87	9.3e-05
GO:0016887	ATPase activity	936	74	48.54	0.00017
GO:0008144	drug binding	1025	78	53.15	0.00038
GO:0090079	translation regulator activity, nucleic ...	77	12	3.99	0.00057
GO:0045309	protein phosphorylated amino acid bindin...	90	13	4.67	0.00072
GO:0003755	peptidyl-prolyl cis-trans isomerase acti...	59	10	3.06	0.00083
GO:0017111	nucleoside-triphosphatase activity	1338	95	69.39	0.00094
GO:0016859	cis-trans isomerase activity	61	10	3.16	0.00108
GO:0016462	pyrophosphatase activity	1414	99	73.33	0.00116
GO:0016817	hydrolase activity, acting on acid anhyd...	1417	99	73.48	0.00124
GO:0016818	hydrolase activity, acting on acid anhyd...	1417	99	73.48	0.00124
GO:0016209	antioxidant activity	67	10	3.47	0.00225
GO:0008559	xenobiotic transmembrane transporting AT...	81	11	4.2	0.00299
GO:0003824	catalytic activity	7661	435	397.28	0.00357
GO:0016853	isomerase activity	270	25	14	0.00366
GO:0019205	nucleobase-containing compound kinase ac...	133	15	6.9	0.00375
GO:0016776	phosphotransferase activity, phosphate g...	110	13	5.7	0.00452
GO:0004175	endopeptidase activity	335	29	17.37	0.00486
GO:0016787	hydrolase activity	3387	206	175.64	0.00500
GO:0015631	tubulin binding	584	45	30.29	0.00513
GO:0042910	xenobiotic transmembrane transporter act...	87	11	4.51	0.00521
GO:0008081	phosphoric diester hydrolase activity	154	16	7.99	0.00628
GO:0003730	mRNA 3'-UTR binding	183	18	9.49	0.00687
GO:0051219	phosphoprotein binding	156	16	8.09	0.00710
GO:0050145	nucleoside monophosphate kinase activity	79	10	4.1	0.00750
GO:0070011	peptidase activity, acting on L-amino ac...	520	40	26.97	0.00826
GO:0015238	drug transmembrane transporter activity	274	24	14.21	0.00855
GO:0016829	lyase activity	230	21	11.93	0.00856
GO:0042277	peptide binding	304	26	15.76	0.00860
