# Supplementary material for: Molecular signatures of the rediae, cercariae and adult stages in the complex life cycles of parasitic flatworms (Digenea: Psilostomatidae)
Source: Parasit Vectors. 2020 Nov 10;13:559. doi: 10.1186/s13071-020-04424-4 (PMC7653818; doi:10.1186/s13071-020-04424-4)
Supplement: Supplementary file 11 — Additional file 11: Table S10. Reciprocal Best BLAST hits (RBBH) between analyzed species. [file 13071_2020_4424_MOESM11_ESM.xls]

## Sheet: Table S10.1
Table S10.1: Reciprocal Best BLAST hits (RBBH) between Psilotrema simillimum and Sphaeridiotrema pseudoglobulus
RBBH_pair_ID	P.simillimum_sequence_ID	S.pseudoglobulus_sequence_ID
RBBH_pair_1	Psi_DN100221_c0_g1	Sps_DN49759_c1_g1
RBBH_pair_2	Psi_DN100231_c0_g1	Sps_DN17388_c0_g1
RBBH_pair_3	Psi_DN100302_c0_g1	Sps_DN76430_c0_g1
RBBH_pair_4	Psi_DN100567_c0_g1	Sps_DN96534_c0_g1
RBBH_pair_5	Psi_DN10056_c0_g1	Sps_DN91064_c0_g1
RBBH_pair_6	Psi_DN100859_c0_g1	Sps_DN80853_c0_g1
RBBH_pair_7	Psi_DN100874_c0_g1	Sps_DN82665_c0_g1
RBBH_pair_8	Psi_DN101068_c0_g1	Sps_DN59186_c0_g2
RBBH_pair_9	Psi_DN10120_c0_g1	Sps_DN72124_c0_g1
RBBH_pair_10	Psi_DN10133_c0_g1	Sps_DN36176_c0_g1
RBBH_pair_11	Psi_DN101361_c0_g1	Sps_DN25219_c0_g1
RBBH_pair_12	Psi_DN101830_c0_g1	Sps_DN25629_c0_g1
RBBH_pair_13	Psi_DN101872_c0_g1	Sps_DN113673_c0_g1
RBBH_pair_14	Psi_DN10256_c0_g1	Sps_DN97996_c0_g1
RBBH_pair_15	Psi_DN10265_c0_g1	Sps_DN98000_c0_g1
RBBH_pair_16	Psi_DN103107_c0_g1	Sps_DN53776_c0_g1
RBBH_pair_17	Psi_DN103933_c0_g1	Sps_DN70366_c2_g2
RBBH_pair_18	Psi_DN103967_c0_g1	Sps_DN113366_c0_g1
RBBH_pair_19	Psi_DN103999_c0_g1	Sps_DN12977_c0_g1
RBBH_pair_20	Psi_DN104066_c0_g1	Sps_DN71480_c0_g1
RBBH_pair_21	Psi_DN104105_c0_g1	Sps_DN72336_c0_g1
RBBH_pair_22	Psi_DN104109_c0_g1	Sps_DN63712_c1_g1
RBBH_pair_23	Psi_DN104275_c0_g1	Sps_DN117916_c0_g1
RBBH_pair_24	Psi_DN104317_c0_g1	Sps_DN55635_c0_g1
RBBH_pair_25	Psi_DN104391_c0_g1	Sps_DN35737_c0_g1
RBBH_pair_26	Psi_DN104401_c0_g1	Sps_DN59660_c1_g2
RBBH_pair_27	Psi_DN104407_c0_g1	Sps_DN57298_c0_g1
RBBH_pair_28	Psi_DN104450_c0_g1	Sps_DN35743_c0_g1
RBBH_pair_29	Psi_DN104514_c0_g1	Sps_DN37461_c0_g1
RBBH_pair_30	Psi_DN104591_c0_g1	Sps_DN30401_c0_g1
RBBH_pair_31	Psi_DN104718_c0_g1	Sps_DN37505_c0_g1
RBBH_pair_32	Psi_DN104761_c0_g1	Sps_DN30231_c0_g1
RBBH_pair_33	Psi_DN104840_c0_g1	Sps_DN42673_c0_g1
RBBH_pair_34	Psi_DN10492_c0_g2	Sps_DN48578_c0_g1
RBBH_pair_35	Psi_DN104931_c0_g1	Sps_DN45149_c0_g1
RBBH_pair_36	Psi_DN104956_c0_g1	Sps_DN13103_c0_g1
RBBH_pair_37	Psi_DN104970_c0_g1	Sps_DN14316_c0_g1
RBBH_pair_38	Psi_DN105050_c0_g1	Sps_DN62580_c2_g2
RBBH_pair_39	Psi_DN105054_c0_g1	Sps_DN71588_c0_g1
RBBH_pair_40	Psi_DN105094_c0_g1	Sps_DN17055_c0_g1
RBBH_pair_41	Psi_DN105225_c0_g1	Sps_DN101349_c0_g1
RBBH_pair_42	Psi_DN105265_c0_g1	Sps_DN107071_c0_g1
RBBH_pair_43	Psi_DN105270_c0_g1	Sps_DN42706_c0_g1
RBBH_pair_44	Psi_DN105277_c0_g1	Sps_DN52402_c0_g1
RBBH_pair_45	Psi_DN105278_c0_g1	Sps_DN10291_c0_g1
RBBH_pair_46	Psi_DN105432_c0_g1	Sps_DN77329_c0_g1
RBBH_pair_47	Psi_DN105523_c0_g1	Sps_DN107223_c0_g1
RBBH_pair_48	Psi_DN105535_c0_g1	Sps_DN29436_c0_g1
RBBH_pair_49	Psi_DN105544_c0_g1	Sps_DN86538_c0_g1
RBBH_pair_50	Psi_DN105563_c0_g1	Sps_DN119240_c0_g1
RBBH_pair_51	Psi_DN10567_c0_g1	Sps_DN33957_c0_g1
RBBH_pair_52	Psi_DN105814_c0_g1	Sps_DN71833_c0_g1
RBBH_pair_53	Psi_DN105870_c0_g1	Sps_DN107656_c0_g1
RBBH_pair_54	Psi_DN105967_c0_g1	Sps_DN19814_c0_g1
RBBH_pair_55	Psi_DN106015_c0_g1	Sps_DN29343_c0_g1
RBBH_pair_56	Psi_DN10605_c0_g1	Sps_DN47614_c0_g3
RBBH_pair_57	Psi_DN106171_c0_g1	Sps_DN83364_c0_g1
RBBH_pair_58	Psi_DN106176_c0_g1	Sps_DN72375_c0_g1
RBBH_pair_59	Psi_DN106277_c0_g1	Sps_DN60823_c0_g2
RBBH_pair_60	Psi_DN106290_c0_g1	Sps_DN20484_c0_g1
RBBH_pair_61	Psi_DN106304_c0_g1	Sps_DN14516_c0_g1
RBBH_pair_62	Psi_DN106471_c0_g1	Sps_DN34849_c0_g1
RBBH_pair_63	Psi_DN106502_c0_g1	Sps_DN19955_c0_g1
RBBH_pair_64	Psi_DN106603_c0_g1	Sps_DN52150_c0_g1
RBBH_pair_65	Psi_DN106657_c0_g1	Sps_DN108456_c0_g1
RBBH_pair_66	Psi_DN106865_c0_g1	Sps_DN62333_c1_g4
RBBH_pair_67	Psi_DN10688_c0_g1	Sps_DN79591_c0_g1
RBBH_pair_68	Psi_DN10715_c0_g1	Sps_DN3027_c0_g1
RBBH_pair_69	Psi_DN107220_c0_g1	Sps_DN99460_c0_g1
RBBH_pair_70	Psi_DN107341_c0_g1	Sps_DN106861_c0_g1
RBBH_pair_71	Psi_DN107372_c0_g1	Sps_DN96668_c0_g1
RBBH_pair_72	Psi_DN107417_c0_g1	Sps_DN2616_c0_g1
RBBH_pair_73	Psi_DN107459_c0_g1	Sps_DN121321_c0_g1
RBBH_pair_74	Psi_DN10746_c0_g1	Sps_DN28928_c0_g1
RBBH_pair_75	Psi_DN107525_c0_g1	Sps_DN8732_c0_g1
RBBH_pair_76	Psi_DN107738_c0_g1	Sps_DN99857_c0_g1
RBBH_pair_77	Psi_DN107820_c0_g1	Sps_DN109661_c0_g1
RBBH_pair_78	Psi_DN107907_c0_g1	Sps_DN34052_c0_g1
RBBH_pair_79	Psi_DN107908_c0_g1	Sps_DN71173_c0_g1
RBBH_pair_80	Psi_DN107944_c0_g1	Sps_DN51163_c1_g1
RBBH_pair_81	Psi_DN108023_c0_g1	Sps_DN101580_c0_g1
RBBH_pair_82	Psi_DN108029_c0_g1	Sps_DN79533_c0_g1
RBBH_pair_83	Psi_DN108042_c0_g1	Sps_DN89177_c0_g1
RBBH_pair_84	Psi_DN108154_c0_g1	Sps_DN7801_c0_g2
RBBH_pair_85	Psi_DN108353_c0_g1	Sps_DN53792_c0_g3
RBBH_pair_86	Psi_DN10855_c0_g1	Sps_DN49152_c0_g2
RBBH_pair_87	Psi_DN108598_c0_g1	Sps_DN122629_c0_g1
RBBH_pair_88	Psi_DN109084_c0_g1	Sps_DN123165_c0_g1
RBBH_pair_89	Psi_DN109368_c0_g1	Sps_DN9557_c0_g1
RBBH_pair_90	Psi_DN109385_c0_g1	Sps_DN62590_c1_g1
RBBH_pair_91	Psi_DN10942_c0_g2	Sps_DN78512_c0_g1
RBBH_pair_92	Psi_DN10943_c0_g1	Sps_DN32177_c0_g1
RBBH_pair_93	Psi_DN109493_c0_g1	Sps_DN111555_c0_g1
RBBH_pair_94	Psi_DN109902_c0_g1	Sps_DN111959_c0_g1
RBBH_pair_95	Psi_DN110679_c0_g1	Sps_DN81599_c0_g1
RBBH_pair_96	Psi_DN110832_c0_g1	Sps_DN115034_c0_g1
RBBH_pair_97	Psi_DN11099_c0_g1	Sps_DN45288_c0_g1
RBBH_pair_98	Psi_DN11104_c0_g1	Sps_DN97913_c0_g1
RBBH_pair_99	Psi_DN111061_c0_g1	Sps_DN57564_c0_g2
RBBH_pair_100	Psi_DN111111_c0_g1	Sps_DN78987_c0_g1
RBBH_pair_101	Psi_DN111237_c0_g1	Sps_DN92675_c0_g1
RBBH_pair_102	Psi_DN111431_c0_g1	Sps_DN6627_c0_g1
RBBH_pair_103	Psi_DN111493_c0_g1	Sps_DN80927_c0_g1
RBBH_pair_104	Psi_DN111667_c0_g1	Sps_DN106686_c0_g1
RBBH_pair_105	Psi_DN111889_c0_g1	Sps_DN48798_c1_g1
RBBH_pair_106	Psi_DN111924_c0_g1	Sps_DN3108_c0_g1
RBBH_pair_107	Psi_DN111993_c0_g1	Sps_DN28500_c0_g2
RBBH_pair_108	Psi_DN112139_c0_g1	Sps_DN112657_c0_g1
RBBH_pair_109	Psi_DN11237_c0_g1	Sps_DN50814_c0_g1
RBBH_pair_110	Psi_DN112545_c0_g1	Sps_DN126469_c0_g1
RBBH_pair_111	Psi_DN112572_c0_g1	Sps_DN106374_c0_g1
RBBH_pair_112	Psi_DN113077_c0_g1	Sps_DN75468_c0_g1
RBBH_pair_113	Psi_DN113839_c0_g1	Sps_DN52764_c0_g1
RBBH_pair_114	Psi_DN11384_c0_g1	Sps_DN20194_c0_g1
RBBH_pair_115	Psi_DN11384_c0_g2	Sps_DN78835_c0_g1
RBBH_pair_116	Psi_DN114559_c0_g1	Sps_DN62911_c0_g1
RBBH_pair_117	Psi_DN114572_c0_g1	Sps_DN39818_c0_g1
RBBH_pair_118	Psi_DN114629_c0_g1	Sps_DN7121_c0_g1
RBBH_pair_119	Psi_DN114651_c0_g1	Sps_DN35692_c0_g1
RBBH_pair_120	Psi_DN114700_c0_g1	Sps_DN53482_c0_g1
RBBH_pair_121	Psi_DN114730_c0_g1	Sps_DN34940_c0_g1
RBBH_pair_122	Psi_DN114768_c0_g1	Sps_DN37574_c0_g1
RBBH_pair_123	Psi_DN114783_c0_g1	Sps_DN5835_c0_g1
RBBH_pair_124	Psi_DN114841_c0_g1	Sps_DN2991_c0_g1
RBBH_pair_125	Psi_DN115064_c0_g1	Sps_DN106213_c0_g1
RBBH_pair_126	Psi_DN115082_c0_g1	Sps_DN41081_c0_g1
RBBH_pair_127	Psi_DN115169_c0_g1	Sps_DN88494_c0_g1
RBBH_pair_128	Psi_DN115231_c0_g1	Sps_DN42503_c0_g1
RBBH_pair_129	Psi_DN115337_c0_g1	Sps_DN17892_c0_g1
RBBH_pair_130	Psi_DN115376_c0_g1	Sps_DN76681_c0_g1
RBBH_pair_131	Psi_DN115396_c0_g1	Sps_DN85687_c0_g1
RBBH_pair_132	Psi_DN115511_c0_g1	Sps_DN71326_c0_g1
RBBH_pair_133	Psi_DN115762_c0_g1	Sps_DN17042_c0_g1
RBBH_pair_134	Psi_DN115820_c0_g1	Sps_DN71454_c0_g1
RBBH_pair_135	Psi_DN11587_c0_g1	Sps_DN73094_c0_g1
RBBH_pair_136	Psi_DN115951_c0_g1	Sps_DN107038_c0_g1
RBBH_pair_137	Psi_DN116005_c0_g1	Sps_DN32368_c0_g2
RBBH_pair_138	Psi_DN116043_c0_g1	Sps_DN97768_c0_g1
RBBH_pair_139	Psi_DN116156_c0_g1	Sps_DN97872_c0_g1
RBBH_pair_140	Psi_DN116172_c0_g1	Sps_DN118195_c0_g1
RBBH_pair_141	Psi_DN116236_c0_g1	Sps_DN15415_c0_g1
RBBH_pair_142	Psi_DN116268_c0_g1	Sps_DN33042_c0_g1
RBBH_pair_143	Psi_DN11632_c0_g1	Sps_DN121592_c0_g1
RBBH_pair_144	Psi_DN116381_c0_g1	Sps_DN20502_c0_g1
RBBH_pair_145	Psi_DN116547_c0_g1	Sps_DN59648_c0_g7
RBBH_pair_146	Psi_DN116550_c0_g1	Sps_DN35665_c0_g1
RBBH_pair_147	Psi_DN116573_c0_g1	Sps_DN34838_c0_g1
RBBH_pair_148	Psi_DN116717_c0_g1	Sps_DN86963_c0_g1
RBBH_pair_149	Psi_DN116827_c0_g1	Sps_DN98450_c0_g1
RBBH_pair_150	Psi_DN117059_c0_g1	Sps_DN87296_c0_g1
RBBH_pair_151	Psi_DN117069_c0_g1	Sps_DN97339_c0_g1
RBBH_pair_152	Psi_DN117144_c0_g1	Sps_DN120079_c0_g1
RBBH_pair_153	Psi_DN117266_c0_g1	Sps_DN108246_c0_g1
RBBH_pair_154	Psi_DN117411_c0_g1	Sps_DN120363_c0_g1
RBBH_pair_155	Psi_DN117474_c0_g1	Sps_DN78446_c0_g1
RBBH_pair_156	Psi_DN117488_c0_g1	Sps_DN106073_c0_g1
RBBH_pair_157	Psi_DN117529_c0_g1	Sps_DN29320_c0_g1
RBBH_pair_158	Psi_DN117579_c0_g1	Sps_DN83951_c0_g1
RBBH_pair_159	Psi_DN117631_c0_g1	Sps_DN3506_c0_g1
RBBH_pair_160	Psi_DN117701_c0_g1	Sps_DN57153_c0_g1
RBBH_pair_161	Psi_DN117775_c0_g1	Sps_DN120759_c0_g1
RBBH_pair_162	Psi_DN117903_c0_g1	Sps_DN87058_c0_g1
RBBH_pair_163	Psi_DN117916_c0_g1	Sps_DN88170_c0_g1
RBBH_pair_164	Psi_DN117977_c0_g1	Sps_DN99449_c0_g1
RBBH_pair_165	Psi_DN118217_c0_g1	Sps_DN109300_c0_g1
RBBH_pair_166	Psi_DN118233_c0_g1	Sps_DN28867_c0_g1
RBBH_pair_167	Psi_DN118242_c0_g1	Sps_DN30732_c0_g1
RBBH_pair_168	Psi_DN118308_c0_g1	Sps_DN27856_c0_g1
RBBH_pair_169	Psi_DN118396_c0_g1	Sps_DN126166_c0_g1
RBBH_pair_170	Psi_DN118404_c0_g1	Sps_DN79213_c0_g1
RBBH_pair_171	Psi_DN11850_c0_g2	Sps_DN118407_c0_g1
RBBH_pair_172	Psi_DN118580_c0_g1	Sps_DN7847_c0_g1
RBBH_pair_173	Psi_DN118607_c0_g1	Sps_DN79394_c0_g1
RBBH_pair_174	Psi_DN118710_c0_g1	Sps_DN26176_c0_g1
RBBH_pair_175	Psi_DN118837_c0_g1	Sps_DN119222_c0_g1
RBBH_pair_176	Psi_DN118891_c0_g1	Sps_DN85962_c0_g1
RBBH_pair_177	Psi_DN119007_c0_g1	Sps_DN42898_c0_g1
RBBH_pair_178	Psi_DN11936_c0_g1	Sps_DN59125_c0_g1
RBBH_pair_179	Psi_DN119628_c0_g1	Sps_DN48839_c0_g1
RBBH_pair_180	Psi_DN119856_c0_g1	Sps_DN35392_c0_g1
RBBH_pair_181	Psi_DN119936_c0_g1	Sps_DN46636_c0_g1
RBBH_pair_182	Psi_DN120216_c0_g1	Sps_DN83181_c0_g1
RBBH_pair_183	Psi_DN120395_c0_g1	Sps_DN90904_c0_g1
RBBH_pair_184	Psi_DN120418_c0_g1	Sps_DN44907_c0_g1
RBBH_pair_185	Psi_DN120793_c0_g1	Sps_DN5099_c0_g1
RBBH_pair_186	Psi_DN120814_c0_g1	Sps_DN127241_c0_g1
RBBH_pair_187	Psi_DN12108_c0_g1	Sps_DN73158_c0_g1
RBBH_pair_188	Psi_DN121107_c0_g1	Sps_DN33368_c0_g1
RBBH_pair_189	Psi_DN121116_c0_g1	Sps_DN121926_c0_g1
RBBH_pair_190	Psi_DN121298_c0_g1	Sps_DN21390_c0_g1
RBBH_pair_191	Psi_DN12134_c0_g1	Sps_DN105703_c0_g1
RBBH_pair_192	Psi_DN121380_c0_g1	Sps_DN42487_c0_g2
RBBH_pair_193	Psi_DN121506_c0_g1	Sps_DN5481_c0_g1
RBBH_pair_194	Psi_DN121695_c0_g1	Sps_DN48681_c0_g1
RBBH_pair_195	Psi_DN12183_c0_g1	Sps_DN117605_c0_g1
RBBH_pair_196	Psi_DN121925_c0_g1	Sps_DN46404_c0_g1
RBBH_pair_197	Psi_DN122138_c0_g1	Sps_DN90461_c0_g1
RBBH_pair_198	Psi_DN122269_c0_g1	Sps_DN47245_c0_g2
RBBH_pair_199	Psi_DN12232_c0_g1	Sps_DN21575_c0_g1
RBBH_pair_200	Psi_DN122404_c0_g1	Sps_DN125884_c0_g1
RBBH_pair_201	Psi_DN123174_c0_g1	Sps_DN93892_c0_g1
RBBH_pair_202	Psi_DN123439_c0_g1	Sps_DN122361_c0_g1
RBBH_pair_203	Psi_DN124461_c0_g1	Sps_DN95514_c0_g1
RBBH_pair_204	Psi_DN124657_c0_g1	Sps_DN20968_c0_g1
RBBH_pair_205	Psi_DN125319_c0_g1	Sps_DN96560_c0_g1
RBBH_pair_206	Psi_DN125341_c0_g1	Sps_DN78602_c0_g1
RBBH_pair_207	Psi_DN125381_c0_g1	Sps_DN114487_c0_g1
RBBH_pair_208	Psi_DN125447_c0_g1	Sps_DN84996_c0_g1
RBBH_pair_209	Psi_DN125495_c0_g1	Sps_DN5846_c0_g1
RBBH_pair_210	Psi_DN125514_c0_g1	Sps_DN120760_c0_g1
RBBH_pair_211	Psi_DN125665_c0_g1	Sps_DN26473_c0_g1
RBBH_pair_212	Psi_DN125721_c0_g1	Sps_DN59172_c1_g7
RBBH_pair_213	Psi_DN125735_c0_g1	Sps_DN117725_c0_g1
RBBH_pair_214	Psi_DN125777_c0_g1	Sps_DN16835_c0_g1
RBBH_pair_215	Psi_DN12581_c0_g1	Sps_DN101752_c0_g1
RBBH_pair_216	Psi_DN125947_c0_g1	Sps_DN76542_c0_g1
RBBH_pair_217	Psi_DN125949_c0_g1	Sps_DN117604_c0_g1
RBBH_pair_218	Psi_DN12602_c0_g1	Sps_DN15165_c0_g1
RBBH_pair_219	Psi_DN126033_c0_g1	Sps_DN106387_c0_g1
RBBH_pair_220	Psi_DN126066_c0_g1	Sps_DN112327_c0_g1
RBBH_pair_221	Psi_DN126172_c0_g1	Sps_DN82842_c0_g1
RBBH_pair_222	Psi_DN126236_c0_g1	Sps_DN106574_c0_g1
RBBH_pair_223	Psi_DN126245_c0_g1	Sps_DN53247_c0_g1
RBBH_pair_224	Psi_DN126288_c0_g1	Sps_DN62226_c2_g5
RBBH_pair_225	Psi_DN126306_c0_g1	Sps_DN118557_c0_g1
RBBH_pair_226	Psi_DN126324_c0_g1	Sps_DN77691_c0_g1
RBBH_pair_227	Psi_DN126487_c0_g1	Sps_DN58470_c0_g1
RBBH_pair_228	Psi_DN12663_c0_g1	Sps_DN105936_c0_g1
RBBH_pair_229	Psi_DN126657_c0_g1	Sps_DN118894_c0_g1
RBBH_pair_230	Psi_DN126691_c0_g1	Sps_DN75157_c0_g1
RBBH_pair_231	Psi_DN126707_c0_g1	Sps_DN112513_c0_g1
RBBH_pair_232	Psi_DN126756_c0_g1	Sps_DN86275_c0_g1
RBBH_pair_233	Psi_DN126813_c0_g1	Sps_DN97807_c0_g1
RBBH_pair_234	Psi_DN126870_c0_g1	Sps_DN48148_c0_g1
RBBH_pair_235	Psi_DN126892_c0_g1	Sps_DN107218_c0_g1
RBBH_pair_236	Psi_DN127074_c0_g1	Sps_DN86793_c0_g1
RBBH_pair_237	Psi_DN127248_c0_g1	Sps_DN86762_c0_g1
RBBH_pair_238	Psi_DN127372_c0_g1	Sps_DN107643_c0_g1
RBBH_pair_239	Psi_DN127444_c0_g1	Sps_DN77748_c0_g1
RBBH_pair_240	Psi_DN127552_c0_g1	Sps_DN53600_c0_g1
RBBH_pair_241	Psi_DN127578_c0_g1	Sps_DN46204_c0_g1
RBBH_pair_242	Psi_DN127675_c0_g1	Sps_DN209_c0_g1
RBBH_pair_243	Psi_DN127960_c0_g1	Sps_DN52585_c0_g2
RBBH_pair_244	Psi_DN12808_c0_g1	Sps_DN79203_c0_g1
RBBH_pair_245	Psi_DN128099_c0_g1	Sps_DN20437_c0_g1
RBBH_pair_246	Psi_DN128227_c0_g1	Sps_DN101927_c0_g1
RBBH_pair_247	Psi_DN128286_c0_g1	Sps_DN120453_c0_g1
RBBH_pair_248	Psi_DN128469_c0_g1	Sps_DN91125_c0_g1
RBBH_pair_249	Psi_DN128528_c0_g1	Sps_DN118538_c0_g1
RBBH_pair_250	Psi_DN128661_c0_g1	Sps_DN10057_c0_g1
RBBH_pair_251	Psi_DN128686_c0_g1	Sps_DN3373_c0_g1
RBBH_pair_252	Psi_DN128762_c0_g1	Sps_DN110325_c0_g1
RBBH_pair_253	Psi_DN128786_c0_g1	Sps_DN72632_c0_g1
RBBH_pair_254	Psi_DN128803_c0_g1	Sps_DN88259_c0_g1
RBBH_pair_255	Psi_DN128855_c0_g1	Sps_DN8225_c0_g1
RBBH_pair_256	Psi_DN12886_c0_g1	Sps_DN36032_c0_g1
RBBH_pair_257	Psi_DN128870_c0_g1	Sps_DN88342_c0_g1
RBBH_pair_258	Psi_DN129154_c0_g1	Sps_DN14241_c0_g1
RBBH_pair_259	Psi_DN129179_c0_g1	Sps_DN34030_c0_g2
RBBH_pair_260	Psi_DN129320_c0_g1	Sps_DN39849_c0_g2
RBBH_pair_261	Psi_DN129346_c0_g1	Sps_DN40495_c0_g3
RBBH_pair_262	Psi_DN129383_c0_g1	Sps_DN2706_c0_g1
RBBH_pair_263	Psi_DN129389_c0_g1	Sps_DN28939_c0_g1
RBBH_pair_264	Psi_DN129390_c0_g1	Sps_DN31409_c0_g1
RBBH_pair_265	Psi_DN129399_c0_g1	Sps_DN32143_c0_g1
RBBH_pair_266	Psi_DN129460_c0_g1	Sps_DN70501_c1_g2
RBBH_pair_267	Psi_DN129642_c0_g1	Sps_DN26203_c0_g1
RBBH_pair_268	Psi_DN130318_c0_g1	Sps_DN79188_c0_g1
RBBH_pair_269	Psi_DN130329_c0_g1	Sps_DN19740_c0_g1
RBBH_pair_270	Psi_DN130589_c0_g1	Sps_DN50146_c0_g1
RBBH_pair_271	Psi_DN130655_c0_g1	Sps_DN17764_c0_g1
RBBH_pair_272	Psi_DN130991_c0_g1	Sps_DN53973_c0_g1
RBBH_pair_273	Psi_DN131025_c0_g1	Sps_DN49826_c0_g1
RBBH_pair_274	Psi_DN131192_c0_g1	Sps_DN125814_c0_g1
RBBH_pair_275	Psi_DN131218_c0_g1	Sps_DN122310_c0_g1
RBBH_pair_276	Psi_DN131432_c0_g1	Sps_DN63935_c1_g3
RBBH_pair_277	Psi_DN131445_c0_g1	Sps_DN4275_c0_g1
RBBH_pair_278	Psi_DN131583_c0_g1	Sps_DN101565_c0_g1
RBBH_pair_279	Psi_DN131790_c0_g1	Sps_DN101747_c0_g1
RBBH_pair_280	Psi_DN132172_c0_g1	Sps_DN112580_c0_g1
RBBH_pair_281	Psi_DN132676_c0_g1	Sps_DN30816_c0_g1
RBBH_pair_282	Psi_DN132864_c0_g1	Sps_DN50874_c1_g1
RBBH_pair_283	Psi_DN133272_c0_g1	Sps_DN51214_c0_g1
RBBH_pair_284	Psi_DN133502_c0_g1	Sps_DN87919_c0_g1
RBBH_pair_285	Psi_DN133_c0_g1	Sps_DN38484_c0_g1
RBBH_pair_286	Psi_DN134505_c0_g1	Sps_DN33978_c0_g1
RBBH_pair_287	Psi_DN134865_c0_g1	Sps_DN56963_c0_g1
RBBH_pair_288	Psi_DN135222_c0_g1	Sps_DN103022_c0_g1
RBBH_pair_289	Psi_DN136129_c0_g1	Sps_DN116568_c0_g1
RBBH_pair_290	Psi_DN1363_c0_g1	Sps_DN46385_c0_g2
RBBH_pair_291	Psi_DN13793_c0_g1	Sps_DN52196_c0_g1
RBBH_pair_292	Psi_DN13995_c0_g1	Sps_DN98081_c0_g1
RBBH_pair_293	Psi_DN13_c0_g1	Sps_DN71022_c0_g1
RBBH_pair_294	Psi_DN1406_c0_g1	Sps_DN47803_c0_g1
RBBH_pair_295	Psi_DN14130_c0_g1	Sps_DN112434_c0_g1
RBBH_pair_296	Psi_DN14304_c0_g1	Sps_DN50451_c0_g1
RBBH_pair_297	Psi_DN14505_c0_g1	Sps_DN76444_c0_g1
RBBH_pair_298	Psi_DN14818_c0_g1	Sps_DN102324_c0_g1
RBBH_pair_299	Psi_DN14823_c0_g1	Sps_DN64968_c0_g2
RBBH_pair_300	Psi_DN14836_c0_g1	Sps_DN31608_c0_g1
RBBH_pair_301	Psi_DN14956_c0_g2	Sps_DN40863_c1_g1
RBBH_pair_302	Psi_DN15011_c0_g1	Sps_DN49740_c0_g1
RBBH_pair_303	Psi_DN1505_c0_g2	Sps_DN117947_c0_g1
RBBH_pair_304	Psi_DN15076_c0_g1	Sps_DN42921_c0_g1
RBBH_pair_305	Psi_DN15084_c0_g1	Sps_DN9546_c0_g1
RBBH_pair_306	Psi_DN15087_c0_g1	Sps_DN28903_c0_g1
RBBH_pair_307	Psi_DN15104_c0_g1	Sps_DN118787_c0_g1
RBBH_pair_308	Psi_DN15205_c0_g1	Sps_DN76998_c0_g1
RBBH_pair_309	Psi_DN15303_c0_g1	Sps_DN30880_c0_g1
RBBH_pair_310	Psi_DN15899_c0_g1	Sps_DN72965_c0_g1
RBBH_pair_311	Psi_DN16003_c0_g1	Sps_DN98194_c0_g1
RBBH_pair_312	Psi_DN16016_c0_g1	Sps_DN22020_c0_g1
RBBH_pair_313	Psi_DN16085_c0_g2	Sps_DN18947_c0_g1
RBBH_pair_314	Psi_DN16157_c0_g2	Sps_DN24400_c0_g1
RBBH_pair_315	Psi_DN16184_c0_g1	Sps_DN41907_c0_g1
RBBH_pair_316	Psi_DN16319_c0_g1	Sps_DN112751_c0_g1
RBBH_pair_317	Psi_DN16493_c0_g1	Sps_DN107620_c0_g1
RBBH_pair_318	Psi_DN16607_c0_g1	Sps_DN118739_c0_g1
RBBH_pair_319	Psi_DN16904_c0_g1	Sps_DN9353_c0_g2
RBBH_pair_320	Psi_DN16905_c0_g1	Sps_DN14409_c0_g1
RBBH_pair_321	Psi_DN169_c0_g1	Sps_DN118397_c0_g1
RBBH_pair_322	Psi_DN17273_c0_g1	Sps_DN37047_c0_g1
RBBH_pair_323	Psi_DN17282_c0_g1	Sps_DN22336_c0_g1
RBBH_pair_324	Psi_DN17316_c0_g2	Sps_DN24961_c0_g1
RBBH_pair_325	Psi_DN17336_c0_g1	Sps_DN38002_c0_g1
RBBH_pair_326	Psi_DN17695_c0_g1	Sps_DN14263_c0_g1
RBBH_pair_327	Psi_DN17780_c0_g1	Sps_DN93196_c0_g1
RBBH_pair_328	Psi_DN17982_c0_g1	Sps_DN99159_c0_g1
RBBH_pair_329	Psi_DN17_c0_g1	Sps_DN51901_c0_g1
RBBH_pair_330	Psi_DN18186_c0_g1	Sps_DN86517_c0_g1
RBBH_pair_331	Psi_DN18303_c0_g1	Sps_DN35388_c0_g1
RBBH_pair_332	Psi_DN18338_c0_g1	Sps_DN106654_c0_g1
RBBH_pair_333	Psi_DN18463_c0_g1	Sps_DN16180_c0_g1
RBBH_pair_334	Psi_DN18506_c0_g1	Sps_DN89916_c0_g1
RBBH_pair_335	Psi_DN1863_c0_g1	Sps_DN73219_c0_g1
RBBH_pair_336	Psi_DN18748_c0_g1	Sps_DN44175_c0_g1
RBBH_pair_337	Psi_DN18841_c0_g1	Sps_DN57997_c2_g2
RBBH_pair_338	Psi_DN18842_c0_g1	Sps_DN96697_c0_g1
RBBH_pair_339	Psi_DN18862_c0_g1	Sps_DN2458_c0_g1
RBBH_pair_340	Psi_DN18863_c0_g1	Sps_DN55006_c0_g1
RBBH_pair_341	Psi_DN18975_c0_g1	Sps_DN106666_c0_g1
RBBH_pair_342	Psi_DN19081_c0_g1	Sps_DN90909_c0_g1
RBBH_pair_343	Psi_DN19154_c0_g2	Sps_DN60365_c0_g1
RBBH_pair_344	Psi_DN19250_c0_g2	Sps_DN100328_c0_g1
RBBH_pair_345	Psi_DN19437_c0_g1	Sps_DN76637_c0_g1
RBBH_pair_346	Psi_DN19514_c0_g1	Sps_DN98767_c0_g1
RBBH_pair_347	Psi_DN19624_c0_g1	Sps_DN66988_c0_g2
RBBH_pair_348	Psi_DN19677_c0_g1	Sps_DN89680_c0_g1
RBBH_pair_349	Psi_DN2000_c0_g1	Sps_DN31379_c0_g1
RBBH_pair_350	Psi_DN20015_c0_g1	Sps_DN64872_c1_g1
RBBH_pair_351	Psi_DN20022_c0_g1	Sps_DN124905_c0_g1
RBBH_pair_352	Psi_DN20039_c0_g1	Sps_DN29542_c0_g1
RBBH_pair_353	Psi_DN20068_c0_g1	Sps_DN36752_c0_g2
RBBH_pair_354	Psi_DN20102_c0_g1	Sps_DN120875_c0_g1
RBBH_pair_355	Psi_DN20147_c0_g2	Sps_DN78991_c0_g1
RBBH_pair_356	Psi_DN20541_c0_g1	Sps_DN45467_c0_g1
RBBH_pair_357	Psi_DN21157_c0_g1	Sps_DN77471_c0_g1
RBBH_pair_358	Psi_DN21458_c0_g1	Sps_DN28360_c0_g1
RBBH_pair_359	Psi_DN2157_c0_g1	Sps_DN64935_c0_g2
RBBH_pair_360	Psi_DN21637_c0_g1	Sps_DN100577_c0_g1
RBBH_pair_361	Psi_DN21772_c0_g1	Sps_DN109891_c0_g1
RBBH_pair_362	Psi_DN21929_c0_g1	Sps_DN67614_c0_g1
RBBH_pair_363	Psi_DN22583_c0_g1	Sps_DN58784_c0_g1
RBBH_pair_364	Psi_DN22701_c0_g1	Sps_DN32861_c0_g2
RBBH_pair_365	Psi_DN22848_c0_g1	Sps_DN101512_c0_g1
RBBH_pair_366	Psi_DN22916_c0_g1	Sps_DN97818_c0_g1
RBBH_pair_367	Psi_DN23280_c0_g1	Sps_DN40417_c0_g1
RBBH_pair_368	Psi_DN23531_c0_g1	Sps_DN76704_c0_g1
RBBH_pair_369	Psi_DN23548_c0_g1	Sps_DN106846_c0_g1
RBBH_pair_370	Psi_DN23553_c0_g1	Sps_DN30609_c0_g1
RBBH_pair_371	Psi_DN2367_c0_g1	Sps_DN36914_c0_g1
RBBH_pair_372	Psi_DN23710_c0_g1	Sps_DN71231_c0_g1
RBBH_pair_373	Psi_DN23768_c0_g1	Sps_DN39074_c0_g1
RBBH_pair_374	Psi_DN23770_c0_g2	Sps_DN111066_c0_g1
RBBH_pair_375	Psi_DN23806_c0_g1	Sps_DN26164_c0_g1
RBBH_pair_376	Psi_DN23822_c0_g1	Sps_DN97474_c0_g1
RBBH_pair_377	Psi_DN23860_c0_g1	Sps_DN28925_c0_g1
RBBH_pair_378	Psi_DN23990_c0_g1	Sps_DN53461_c0_g2
RBBH_pair_379	Psi_DN24124_c0_g1	Sps_DN96648_c0_g1
RBBH_pair_380	Psi_DN24263_c0_g1	Sps_DN32469_c0_g1
RBBH_pair_381	Psi_DN24281_c0_g1	Sps_DN76037_c0_g1
RBBH_pair_382	Psi_DN24293_c0_g1	Sps_DN88492_c0_g1
RBBH_pair_383	Psi_DN24305_c0_g1	Sps_DN14589_c0_g1
RBBH_pair_384	Psi_DN24374_c0_g1	Sps_DN26447_c0_g1
RBBH_pair_385	Psi_DN24504_c0_g1	Sps_DN38501_c0_g1
RBBH_pair_386	Psi_DN24693_c0_g1	Sps_DN121681_c0_g1
RBBH_pair_387	Psi_DN24862_c0_g1	Sps_DN97203_c0_g1
RBBH_pair_388	Psi_DN24896_c0_g1	Sps_DN66184_c1_g1
RBBH_pair_389	Psi_DN24936_c0_g1	Sps_DN105799_c0_g1
RBBH_pair_390	Psi_DN24950_c0_g1	Sps_DN38626_c0_g1
RBBH_pair_391	Psi_DN25049_c0_g1	Sps_DN56865_c3_g6
RBBH_pair_392	Psi_DN25174_c0_g1	Sps_DN6975_c0_g1
RBBH_pair_393	Psi_DN25818_c0_g1	Sps_DN96859_c0_g1
RBBH_pair_394	Psi_DN25928_c0_g1	Sps_DN6140_c0_g1
RBBH_pair_395	Psi_DN25928_c0_g2	Sps_DN39905_c0_g2
RBBH_pair_396	Psi_DN26202_c0_g1	Sps_DN14259_c0_g1
RBBH_pair_397	Psi_DN2630_c0_g1	Sps_DN117876_c0_g1
RBBH_pair_398	Psi_DN26607_c0_g1	Sps_DN50005_c0_g1
RBBH_pair_399	Psi_DN26629_c0_g1	Sps_DN58135_c1_g3
RBBH_pair_400	Psi_DN27203_c0_g1	Sps_DN52859_c0_g1
RBBH_pair_401	Psi_DN27494_c0_g1	Sps_DN47495_c0_g2
RBBH_pair_402	Psi_DN27956_c0_g1	Sps_DN77618_c0_g1
RBBH_pair_403	Psi_DN27972_c0_g1	Sps_DN67667_c0_g1
RBBH_pair_404	Psi_DN27980_c0_g1	Sps_DN58352_c2_g1
RBBH_pair_405	Psi_DN2802_c0_g1	Sps_DN2355_c0_g1
RBBH_pair_406	Psi_DN2804_c0_g1	Sps_DN16122_c0_g1
RBBH_pair_407	Psi_DN28069_c0_g1	Sps_DN32132_c0_g1
RBBH_pair_408	Psi_DN28081_c0_g1	Sps_DN21148_c0_g1
RBBH_pair_409	Psi_DN28254_c0_g1	Sps_DN2926_c0_g1
RBBH_pair_410	Psi_DN2832_c0_g2	Sps_DN85536_c0_g1
RBBH_pair_411	Psi_DN28541_c0_g1	Sps_DN58245_c0_g1
RBBH_pair_412	Psi_DN28651_c0_g2	Sps_DN78151_c0_g1
RBBH_pair_413	Psi_DN2866_c0_g1	Sps_DN43636_c0_g1
RBBH_pair_414	Psi_DN2887_c0_g1	Sps_DN3728_c0_g1
RBBH_pair_415	Psi_DN28987_c0_g1	Sps_DN15031_c0_g1
RBBH_pair_416	Psi_DN2898_c0_g1	Sps_DN119477_c0_g1
RBBH_pair_417	Psi_DN2902_c0_g1	Sps_DN50828_c0_g2
RBBH_pair_418	Psi_DN29068_c0_g1	Sps_DN120381_c0_g1
RBBH_pair_419	Psi_DN29295_c0_g1	Sps_DN38353_c0_g1
RBBH_pair_420	Psi_DN2929_c0_g1	Sps_DN103136_c0_g1
RBBH_pair_421	Psi_DN29346_c0_g2	Sps_DN101157_c0_g1
RBBH_pair_422	Psi_DN29361_c1_g1	Sps_DN65058_c4_g2
RBBH_pair_423	Psi_DN29625_c0_g1	Sps_DN77149_c0_g1
RBBH_pair_424	Psi_DN29972_c0_g2	Sps_DN98161_c0_g1
RBBH_pair_425	Psi_DN30230_c0_g1	Sps_DN53761_c0_g1
RBBH_pair_426	Psi_DN30265_c0_g1	Sps_DN13276_c0_g1
RBBH_pair_427	Psi_DN30296_c0_g1	Sps_DN7157_c0_g1
RBBH_pair_428	Psi_DN30369_c0_g1	Sps_DN18486_c0_g1
RBBH_pair_429	Psi_DN30382_c0_g1	Sps_DN16074_c0_g1
RBBH_pair_430	Psi_DN3044_c0_g1	Sps_DN16815_c0_g1
RBBH_pair_431	Psi_DN30739_c0_g1	Sps_DN36156_c0_g1
RBBH_pair_432	Psi_DN30854_c0_g1	Sps_DN45605_c0_g2
RBBH_pair_433	Psi_DN31072_c0_g1	Sps_DN44198_c0_g1
RBBH_pair_434	Psi_DN312_c0_g1	Sps_DN59382_c2_g3
RBBH_pair_435	Psi_DN31312_c0_g1	Sps_DN34633_c0_g1
RBBH_pair_436	Psi_DN3138_c0_g1	Sps_DN86745_c0_g1
RBBH_pair_437	Psi_DN31410_c0_g1	Sps_DN124087_c0_g1
RBBH_pair_438	Psi_DN31445_c0_g1	Sps_DN66214_c1_g1
RBBH_pair_439	Psi_DN31514_c0_g1	Sps_DN101169_c0_g1
RBBH_pair_440	Psi_DN3182_c0_g1	Sps_DN100362_c0_g1
RBBH_pair_441	Psi_DN31863_c0_g1	Sps_DN37820_c0_g1
RBBH_pair_442	Psi_DN31875_c0_g2	Sps_DN68367_c1_g2
RBBH_pair_443	Psi_DN3190_c0_g1	Sps_DN108212_c0_g1
RBBH_pair_444	Psi_DN32003_c0_g1	Sps_DN41461_c0_g2
RBBH_pair_445	Psi_DN32140_c0_g1	Sps_DN67148_c1_g3
RBBH_pair_446	Psi_DN3252_c0_g1	Sps_DN53507_c0_g1
RBBH_pair_447	Psi_DN32563_c0_g1	Sps_DN18933_c0_g1
RBBH_pair_448	Psi_DN33001_c0_g1	Sps_DN46617_c0_g1
RBBH_pair_449	Psi_DN3326_c0_g1	Sps_DN86216_c0_g1
RBBH_pair_450	Psi_DN33401_c0_g1	Sps_DN14512_c0_g1
RBBH_pair_451	Psi_DN33516_c0_g1	Sps_DN41342_c0_g1
RBBH_pair_452	Psi_DN34343_c0_g1	Sps_DN121398_c0_g1
RBBH_pair_453	Psi_DN34368_c0_g1	Sps_DN31870_c0_g1
RBBH_pair_454	Psi_DN34518_c0_g1	Sps_DN20154_c0_g1
RBBH_pair_455	Psi_DN34654_c0_g1	Sps_DN4623_c0_g1
RBBH_pair_456	Psi_DN3553_c0_g1	Sps_DN34051_c0_g1
RBBH_pair_457	Psi_DN35558_c0_g1	Sps_DN85649_c0_g1
RBBH_pair_458	Psi_DN35588_c0_g1	Sps_DN12347_c0_g1
RBBH_pair_459	Psi_DN3589_c0_g2	Sps_DN28162_c0_g1
RBBH_pair_460	Psi_DN3598_c0_g1	Sps_DN32847_c0_g1
RBBH_pair_461	Psi_DN36338_c0_g1	Sps_DN71270_c0_g1
RBBH_pair_462	Psi_DN3713_c0_g1	Sps_DN88486_c0_g1
RBBH_pair_463	Psi_DN37335_c0_g1	Sps_DN27221_c0_g1
RBBH_pair_464	Psi_DN37507_c0_g1	Sps_DN74172_c0_g1
RBBH_pair_465	Psi_DN37730_c0_g1	Sps_DN108787_c0_g1
RBBH_pair_466	Psi_DN37892_c0_g1	Sps_DN123325_c0_g1
RBBH_pair_467	Psi_DN37920_c0_g1	Sps_DN82189_c0_g1
RBBH_pair_468	Psi_DN37978_c0_g1	Sps_DN39794_c0_g1
RBBH_pair_469	Psi_DN38175_c0_g1	Sps_DN55243_c0_g2
RBBH_pair_470	Psi_DN38432_c0_g1	Sps_DN39037_c0_g1
RBBH_pair_471	Psi_DN38437_c0_g1	Sps_DN60171_c3_g1
RBBH_pair_472	Psi_DN38463_c0_g1	Sps_DN38799_c0_g1
RBBH_pair_473	Psi_DN38515_c0_g1	Sps_DN71861_c0_g1
RBBH_pair_474	Psi_DN38515_c0_g2	Sps_DN119524_c0_g1
RBBH_pair_475	Psi_DN38571_c0_g1	Sps_DN35223_c0_g3
RBBH_pair_476	Psi_DN38679_c0_g1	Sps_DN2138_c0_g1
RBBH_pair_477	Psi_DN3876_c0_g1	Sps_DN53602_c0_g1
RBBH_pair_478	Psi_DN38873_c0_g1	Sps_DN45502_c0_g1
RBBH_pair_479	Psi_DN38910_c0_g1	Sps_DN52266_c0_g1
RBBH_pair_480	Psi_DN38991_c0_g1	Sps_DN42703_c0_g1
RBBH_pair_481	Psi_DN39072_c0_g1	Sps_DN100023_c0_g1
RBBH_pair_482	Psi_DN39102_c0_g1	Sps_DN57820_c0_g1
RBBH_pair_483	Psi_DN39130_c0_g1	Sps_DN24736_c0_g1
RBBH_pair_484	Psi_DN39240_c0_g1	Sps_DN2672_c0_g1
RBBH_pair_485	Psi_DN39360_c0_g1	Sps_DN60102_c0_g2
RBBH_pair_486	Psi_DN3936_c0_g1	Sps_DN67585_c0_g3
RBBH_pair_487	Psi_DN39382_c0_g1	Sps_DN42487_c0_g1
RBBH_pair_488	Psi_DN39422_c0_g1	Sps_DN52925_c0_g1
RBBH_pair_489	Psi_DN39439_c0_g1	Sps_DN50445_c0_g1
RBBH_pair_490	Psi_DN39531_c0_g1	Sps_DN3027_c0_g2
RBBH_pair_491	Psi_DN39547_c0_g2	Sps_DN85722_c0_g1
RBBH_pair_492	Psi_DN39612_c0_g1	Sps_DN35423_c0_g2
RBBH_pair_493	Psi_DN39616_c0_g1	Sps_DN100698_c0_g1
RBBH_pair_494	Psi_DN39762_c0_g2	Sps_DN118992_c0_g1
RBBH_pair_495	Psi_DN39891_c0_g1	Sps_DN56762_c0_g2
RBBH_pair_496	Psi_DN39919_c0_g1	Sps_DN31742_c0_g1
RBBH_pair_497	Psi_DN39979_c0_g2	Sps_DN47942_c0_g1
RBBH_pair_498	Psi_DN399_c0_g1	Sps_DN1086_c0_g1
RBBH_pair_499	Psi_DN40218_c0_g1	Sps_DN109548_c0_g1
RBBH_pair_500	Psi_DN40229_c0_g1	Sps_DN27835_c0_g1
RBBH_pair_501	Psi_DN40632_c0_g1	Sps_DN29397_c0_g1
RBBH_pair_502	Psi_DN40650_c0_g1	Sps_DN50692_c0_g1
RBBH_pair_503	Psi_DN40691_c0_g2	Sps_DN74354_c0_g1
RBBH_pair_504	Psi_DN40719_c0_g1	Sps_DN21178_c0_g1
RBBH_pair_505	Psi_DN40792_c0_g1	Sps_DN43839_c0_g1
RBBH_pair_506	Psi_DN40827_c0_g1	Sps_DN59158_c0_g1
RBBH_pair_507	Psi_DN40931_c0_g1	Sps_DN49871_c0_g2
RBBH_pair_508	Psi_DN40994_c0_g1	Sps_DN48798_c1_g3
RBBH_pair_509	Psi_DN41139_c0_g1	Sps_DN101528_c0_g1
RBBH_pair_510	Psi_DN41303_c0_g1	Sps_DN51901_c0_g2
RBBH_pair_511	Psi_DN41306_c0_g1	Sps_DN14497_c0_g2
RBBH_pair_512	Psi_DN41314_c0_g1	Sps_DN53935_c0_g1
RBBH_pair_513	Psi_DN41317_c0_g1	Sps_DN88808_c0_g1
RBBH_pair_514	Psi_DN41320_c0_g2	Sps_DN54399_c0_g1
RBBH_pair_515	Psi_DN41348_c0_g1	Sps_DN62549_c5_g3
RBBH_pair_516	Psi_DN41367_c0_g1	Sps_DN51463_c0_g1
RBBH_pair_517	Psi_DN41390_c0_g1	Sps_DN85506_c0_g1
RBBH_pair_518	Psi_DN41497_c0_g1	Sps_DN42038_c0_g1
RBBH_pair_519	Psi_DN41607_c0_g1	Sps_DN59051_c1_g7
RBBH_pair_520	Psi_DN41608_c0_g1	Sps_DN14017_c0_g1
RBBH_pair_521	Psi_DN4161_c0_g1	Sps_DN56514_c0_g1
RBBH_pair_522	Psi_DN41620_c0_g1	Sps_DN47879_c0_g1
RBBH_pair_523	Psi_DN4162_c0_g1	Sps_DN7355_c0_g1
RBBH_pair_524	Psi_DN41677_c0_g1	Sps_DN15131_c0_g2
RBBH_pair_525	Psi_DN41734_c0_g1	Sps_DN50117_c0_g1
RBBH_pair_526	Psi_DN41758_c0_g1	Sps_DN1363_c0_g1
RBBH_pair_527	Psi_DN41782_c0_g1	Sps_DN67662_c5_g1
RBBH_pair_528	Psi_DN41782_c0_g2	Sps_DN67662_c5_g2
RBBH_pair_529	Psi_DN41824_c0_g2	Sps_DN43951_c0_g1
RBBH_pair_530	Psi_DN41846_c0_g1	Sps_DN105045_c0_g1
RBBH_pair_531	Psi_DN41859_c0_g2	Sps_DN51271_c0_g1
RBBH_pair_532	Psi_DN41996_c0_g1	Sps_DN108003_c0_g1
RBBH_pair_533	Psi_DN42000_c0_g1	Sps_DN34425_c0_g1
RBBH_pair_534	Psi_DN42000_c0_g2	Sps_DN85640_c0_g1
RBBH_pair_535	Psi_DN42046_c0_g1	Sps_DN52351_c0_g1
RBBH_pair_536	Psi_DN42180_c0_g1	Sps_DN53663_c0_g1
RBBH_pair_537	Psi_DN42183_c0_g1	Sps_DN55997_c0_g1
RBBH_pair_538	Psi_DN42192_c0_g1	Sps_DN2427_c0_g1
RBBH_pair_539	Psi_DN42211_c0_g1	Sps_DN50846_c0_g1
RBBH_pair_540	Psi_DN42232_c0_g1	Sps_DN98043_c0_g1
RBBH_pair_541	Psi_DN42249_c0_g2	Sps_DN49556_c0_g1
RBBH_pair_542	Psi_DN42249_c1_g1	Sps_DN76817_c0_g1
RBBH_pair_543	Psi_DN42260_c0_g1	Sps_DN80715_c0_g1
RBBH_pair_544	Psi_DN42319_c0_g2	Sps_DN20842_c0_g1
RBBH_pair_545	Psi_DN42358_c0_g1	Sps_DN117617_c0_g1
RBBH_pair_546	Psi_DN42371_c0_g1	Sps_DN110701_c0_g1
RBBH_pair_547	Psi_DN42412_c0_g1	Sps_DN31893_c0_g1
RBBH_pair_548	Psi_DN42466_c0_g1	Sps_DN80785_c0_g1
RBBH_pair_549	Psi_DN42519_c0_g1	Sps_DN27628_c0_g1
RBBH_pair_550	Psi_DN42810_c0_g1	Sps_DN45610_c0_g1
RBBH_pair_551	Psi_DN42826_c0_g2	Sps_DN117764_c0_g1
RBBH_pair_552	Psi_DN42832_c0_g1	Sps_DN44883_c0_g1
RBBH_pair_553	Psi_DN42909_c0_g1	Sps_DN58505_c1_g2
RBBH_pair_554	Psi_DN42921_c0_g1	Sps_DN5583_c0_g1
RBBH_pair_555	Psi_DN42957_c0_g1	Sps_DN49697_c0_g1
RBBH_pair_556	Psi_DN43018_c0_g1	Sps_DN34971_c0_g1
RBBH_pair_557	Psi_DN43055_c0_g1	Sps_DN32554_c0_g1
RBBH_pair_558	Psi_DN43062_c0_g1	Sps_DN52674_c0_g1
RBBH_pair_559	Psi_DN43065_c0_g1	Sps_DN62614_c0_g1
RBBH_pair_560	Psi_DN43241_c0_g2	Sps_DN79784_c0_g1
RBBH_pair_561	Psi_DN43257_c0_g1	Sps_DN49050_c0_g1
RBBH_pair_562	Psi_DN43508_c0_g1	Sps_DN62592_c0_g2
RBBH_pair_563	Psi_DN4354_c0_g1	Sps_DN17486_c0_g1
RBBH_pair_564	Psi_DN43556_c0_g2	Sps_DN35404_c0_g1
RBBH_pair_565	Psi_DN43561_c0_g1	Sps_DN43075_c0_g1
RBBH_pair_566	Psi_DN43587_c0_g1	Sps_DN17414_c0_g1
RBBH_pair_567	Psi_DN43610_c0_g2	Sps_DN77206_c0_g1
RBBH_pair_568	Psi_DN43613_c0_g1	Sps_DN2074_c0_g1
RBBH_pair_569	Psi_DN43665_c0_g1	Sps_DN54722_c0_g1
RBBH_pair_570	Psi_DN43672_c0_g1	Sps_DN58112_c0_g1
RBBH_pair_571	Psi_DN43681_c0_g1	Sps_DN54903_c0_g2
RBBH_pair_572	Psi_DN43683_c0_g1	Sps_DN47609_c0_g1
RBBH_pair_573	Psi_DN43700_c0_g1	Sps_DN102351_c0_g1
RBBH_pair_574	Psi_DN43713_c0_g1	Sps_DN117790_c0_g1
RBBH_pair_575	Psi_DN43754_c0_g1	Sps_DN24621_c0_g1
RBBH_pair_576	Psi_DN43792_c0_g1	Sps_DN14283_c0_g2
RBBH_pair_577	Psi_DN43797_c0_g1	Sps_DN39055_c0_g1
RBBH_pair_578	Psi_DN43839_c0_g1	Sps_DN36234_c0_g1
RBBH_pair_579	Psi_DN43867_c0_g1	Sps_DN78233_c0_g1
RBBH_pair_580	Psi_DN43966_c0_g2	Sps_DN52399_c0_g2
RBBH_pair_581	Psi_DN43966_c0_g3	Sps_DN41385_c0_g1
RBBH_pair_582	Psi_DN44069_c0_g2	Sps_DN64588_c0_g3
RBBH_pair_583	Psi_DN44088_c0_g2	Sps_DN67328_c0_g1
RBBH_pair_584	Psi_DN44139_c0_g1	Sps_DN106831_c0_g1
RBBH_pair_585	Psi_DN44139_c0_g3	Sps_DN91958_c0_g1
RBBH_pair_586	Psi_DN4418_c0_g1	Sps_DN61759_c0_g1
RBBH_pair_587	Psi_DN44380_c0_g1	Sps_DN91761_c0_g1
RBBH_pair_588	Psi_DN44386_c0_g1	Sps_DN33439_c0_g1
RBBH_pair_589	Psi_DN44392_c0_g2	Sps_DN11593_c0_g1
RBBH_pair_590	Psi_DN44609_c0_g1	Sps_DN64341_c1_g3
RBBH_pair_591	Psi_DN44719_c0_g1	Sps_DN50530_c0_g1
RBBH_pair_592	Psi_DN44825_c0_g1	Sps_DN46933_c0_g1
RBBH_pair_593	Psi_DN44860_c0_g1	Sps_DN34074_c0_g1
RBBH_pair_594	Psi_DN44906_c0_g2	Sps_DN43693_c0_g2
RBBH_pair_595	Psi_DN44917_c0_g1	Sps_DN45523_c0_g1
RBBH_pair_596	Psi_DN45166_c0_g1	Sps_DN31891_c0_g1
RBBH_pair_597	Psi_DN45172_c0_g2	Sps_DN120360_c0_g1
RBBH_pair_598	Psi_DN45178_c0_g1	Sps_DN98601_c0_g1
RBBH_pair_599	Psi_DN4523_c0_g1	Sps_DN45605_c0_g4
RBBH_pair_600	Psi_DN45278_c0_g1	Sps_DN52399_c0_g1
RBBH_pair_601	Psi_DN4531_c0_g1	Sps_DN117833_c0_g1
RBBH_pair_602	Psi_DN4536_c0_g1	Sps_DN97846_c0_g1
RBBH_pair_603	Psi_DN45466_c0_g1	Sps_DN120583_c0_g1
RBBH_pair_604	Psi_DN45507_c0_g2	Sps_DN88362_c0_g1
RBBH_pair_605	Psi_DN45512_c0_g1	Sps_DN54470_c0_g3
RBBH_pair_606	Psi_DN45527_c0_g1	Sps_DN36742_c0_g1
RBBH_pair_607	Psi_DN45533_c0_g1	Sps_DN87575_c0_g1
RBBH_pair_608	Psi_DN45574_c0_g1	Sps_DN36953_c0_g1
RBBH_pair_609	Psi_DN45671_c0_g1	Sps_DN56328_c0_g1
RBBH_pair_610	Psi_DN45943_c0_g1	Sps_DN58980_c0_g2
RBBH_pair_611	Psi_DN46043_c0_g1	Sps_DN41473_c0_g1
RBBH_pair_612	Psi_DN46123_c0_g1	Sps_DN98322_c0_g1
RBBH_pair_613	Psi_DN4613_c0_g1	Sps_DN109480_c0_g1
RBBH_pair_614	Psi_DN46143_c0_g3	Sps_DN8885_c0_g1
RBBH_pair_615	Psi_DN46158_c0_g1	Sps_DN42948_c0_g1
RBBH_pair_616	Psi_DN46178_c0_g1	Sps_DN62623_c2_g1
RBBH_pair_617	Psi_DN46183_c0_g1	Sps_DN14483_c0_g1
RBBH_pair_618	Psi_DN46204_c0_g1	Sps_DN49044_c0_g1
RBBH_pair_619	Psi_DN46407_c0_g1	Sps_DN44691_c0_g3
RBBH_pair_620	Psi_DN46441_c0_g1	Sps_DN46127_c0_g1
RBBH_pair_621	Psi_DN46542_c0_g1	Sps_DN58782_c0_g1
RBBH_pair_622	Psi_DN4665_c0_g1	Sps_DN99072_c0_g1
RBBH_pair_623	Psi_DN46689_c0_g1	Sps_DN66421_c0_g2
RBBH_pair_624	Psi_DN46729_c0_g1	Sps_DN39401_c0_g1
RBBH_pair_625	Psi_DN46737_c0_g1	Sps_DN20913_c0_g1
RBBH_pair_626	Psi_DN46770_c0_g1	Sps_DN59664_c0_g3
RBBH_pair_627	Psi_DN46770_c0_g2	Sps_DN59664_c0_g2
RBBH_pair_628	Psi_DN46783_c0_g1	Sps_DN40581_c0_g1
RBBH_pair_629	Psi_DN46905_c0_g1	Sps_DN2793_c0_g1
RBBH_pair_630	Psi_DN46953_c0_g1	Sps_DN45389_c0_g1
RBBH_pair_631	Psi_DN47063_c0_g1	Sps_DN62911_c0_g4
RBBH_pair_632	Psi_DN47161_c0_g1	Sps_DN120057_c0_g1
RBBH_pair_633	Psi_DN47361_c0_g1	Sps_DN36109_c0_g1
RBBH_pair_634	Psi_DN47410_c0_g2	Sps_DN87421_c0_g1
RBBH_pair_635	Psi_DN47420_c0_g2	Sps_DN61083_c0_g2
RBBH_pair_636	Psi_DN47516_c0_g2	Sps_DN106215_c0_g1
RBBH_pair_637	Psi_DN47522_c0_g1	Sps_DN46627_c0_g1
RBBH_pair_638	Psi_DN47534_c0_g1	Sps_DN47096_c0_g1
RBBH_pair_639	Psi_DN47588_c0_g1	Sps_DN43331_c0_g1
RBBH_pair_640	Psi_DN47626_c0_g1	Sps_DN57095_c0_g2
RBBH_pair_641	Psi_DN47637_c1_g1	Sps_DN85410_c0_g1
RBBH_pair_642	Psi_DN47649_c0_g1	Sps_DN73380_c0_g1
RBBH_pair_643	Psi_DN47655_c0_g2	Sps_DN13070_c0_g1
RBBH_pair_644	Psi_DN47728_c0_g1	Sps_DN62763_c0_g1
RBBH_pair_645	Psi_DN47800_c0_g1	Sps_DN32115_c0_g1
RBBH_pair_646	Psi_DN47826_c0_g1	Sps_DN48319_c0_g1
RBBH_pair_647	Psi_DN47879_c0_g1	Sps_DN67977_c0_g4
RBBH_pair_648	Psi_DN47883_c0_g1	Sps_DN96547_c0_g1
RBBH_pair_649	Psi_DN47884_c0_g1	Sps_DN48501_c0_g1
RBBH_pair_650	Psi_DN47898_c0_g1	Sps_DN86997_c0_g1
RBBH_pair_651	Psi_DN4793_c0_g1	Sps_DN85532_c0_g1
RBBH_pair_652	Psi_DN47979_c0_g1	Sps_DN121145_c0_g1
RBBH_pair_653	Psi_DN47995_c0_g1	Sps_DN66719_c0_g3
RBBH_pair_654	Psi_DN48008_c0_g2	Sps_DN20145_c0_g1
RBBH_pair_655	Psi_DN48111_c0_g1	Sps_DN33902_c0_g1
RBBH_pair_656	Psi_DN48111_c0_g2	Sps_DN33902_c0_g2
RBBH_pair_657	Psi_DN48335_c0_g1	Sps_DN46756_c0_g1
RBBH_pair_658	Psi_DN48335_c1_g1	Sps_DN46756_c1_g1
RBBH_pair_659	Psi_DN48370_c0_g1	Sps_DN56573_c0_g2
RBBH_pair_660	Psi_DN48558_c0_g1	Sps_DN57416_c0_g3
RBBH_pair_661	Psi_DN48650_c1_g1	Sps_DN40122_c0_g2
RBBH_pair_662	Psi_DN48657_c0_g1	Sps_DN65516_c1_g1
RBBH_pair_663	Psi_DN48664_c0_g2	Sps_DN123034_c0_g1
RBBH_pair_664	Psi_DN48690_c0_g1	Sps_DN51284_c0_g1
RBBH_pair_665	Psi_DN48720_c0_g1	Sps_DN89248_c0_g1
RBBH_pair_666	Psi_DN48727_c0_g2	Sps_DN126219_c0_g1
RBBH_pair_667	Psi_DN48833_c0_g1	Sps_DN35068_c0_g2
RBBH_pair_668	Psi_DN48833_c0_g2	Sps_DN35068_c0_g3
RBBH_pair_669	Psi_DN48865_c0_g1	Sps_DN45438_c1_g1
RBBH_pair_670	Psi_DN48874_c0_g2	Sps_DN63550_c0_g2
RBBH_pair_671	Psi_DN48929_c0_g1	Sps_DN53418_c0_g1
RBBH_pair_672	Psi_DN4915_c0_g1	Sps_DN50107_c0_g1
RBBH_pair_673	Psi_DN49199_c0_g2	Sps_DN107801_c0_g1
RBBH_pair_674	Psi_DN49395_c0_g1	Sps_DN46964_c0_g2
RBBH_pair_675	Psi_DN49395_c0_g3	Sps_DN46964_c0_g1
RBBH_pair_676	Psi_DN49429_c0_g1	Sps_DN16879_c0_g1
RBBH_pair_677	Psi_DN49518_c0_g1	Sps_DN47996_c0_g1
RBBH_pair_678	Psi_DN49573_c0_g1	Sps_DN55826_c0_g1
RBBH_pair_679	Psi_DN49618_c0_g1	Sps_DN67705_c1_g1
RBBH_pair_680	Psi_DN49618_c0_g2	Sps_DN62838_c1_g12
RBBH_pair_681	Psi_DN49633_c0_g1	Sps_DN50879_c0_g1
RBBH_pair_682	Psi_DN49636_c0_g1	Sps_DN87563_c0_g1
RBBH_pair_683	Psi_DN49642_c0_g1	Sps_DN43850_c0_g1
RBBH_pair_684	Psi_DN49650_c0_g1	Sps_DN22206_c0_g1
RBBH_pair_685	Psi_DN49715_c0_g1	Sps_DN41546_c0_g1
RBBH_pair_686	Psi_DN49718_c0_g1	Sps_DN45324_c0_g1
RBBH_pair_687	Psi_DN49740_c0_g1	Sps_DN107856_c0_g1
RBBH_pair_688	Psi_DN49745_c0_g1	Sps_DN41743_c0_g3
RBBH_pair_689	Psi_DN49807_c0_g1	Sps_DN53104_c0_g1
RBBH_pair_690	Psi_DN49813_c0_g1	Sps_DN72354_c0_g1
RBBH_pair_691	Psi_DN49868_c0_g1	Sps_DN55811_c0_g1
RBBH_pair_692	Psi_DN49880_c0_g1	Sps_DN65795_c3_g1
RBBH_pair_693	Psi_DN49893_c0_g1	Sps_DN34984_c0_g1
RBBH_pair_694	Psi_DN49924_c0_g1	Sps_DN59531_c0_g4
RBBH_pair_695	Psi_DN49925_c0_g1	Sps_DN49721_c0_g1
RBBH_pair_696	Psi_DN49946_c0_g1	Sps_DN33796_c1_g1
RBBH_pair_697	Psi_DN50025_c0_g2	Sps_DN2526_c0_g1
RBBH_pair_698	Psi_DN50076_c0_g1	Sps_DN112101_c0_g1
RBBH_pair_699	Psi_DN50122_c0_g1	Sps_DN119392_c0_g1
RBBH_pair_700	Psi_DN50193_c0_g1	Sps_DN49603_c0_g1
RBBH_pair_701	Psi_DN50233_c0_g1	Sps_DN77607_c0_g1
RBBH_pair_702	Psi_DN5023_c0_g1	Sps_DN87366_c0_g1
RBBH_pair_703	Psi_DN50470_c0_g1	Sps_DN45362_c0_g1
RBBH_pair_704	Psi_DN50491_c0_g1	Sps_DN32971_c0_g1
RBBH_pair_705	Psi_DN50493_c0_g1	Sps_DN16342_c0_g1
RBBH_pair_706	Psi_DN50599_c0_g1	Sps_DN39500_c0_g1
RBBH_pair_707	Psi_DN50607_c0_g1	Sps_DN118909_c0_g1
RBBH_pair_708	Psi_DN50637_c0_g1	Sps_DN46186_c0_g2
RBBH_pair_709	Psi_DN50668_c0_g2	Sps_DN43956_c0_g2
RBBH_pair_710	Psi_DN50678_c0_g1	Sps_DN25441_c0_g1
RBBH_pair_711	Psi_DN50820_c0_g1	Sps_DN36923_c0_g1
RBBH_pair_712	Psi_DN50826_c0_g2	Sps_DN1937_c0_g1
RBBH_pair_713	Psi_DN50869_c0_g1	Sps_DN14035_c0_g1
RBBH_pair_714	Psi_DN50984_c0_g1	Sps_DN49291_c0_g1
RBBH_pair_715	Psi_DN51028_c0_g2	Sps_DN98069_c0_g1
RBBH_pair_716	Psi_DN51038_c0_g1	Sps_DN2884_c0_g1
RBBH_pair_717	Psi_DN51182_c0_g1	Sps_DN60363_c0_g1
RBBH_pair_718	Psi_DN51248_c0_g1	Sps_DN69529_c1_g5
RBBH_pair_719	Psi_DN51283_c0_g1	Sps_DN57419_c0_g1
RBBH_pair_720	Psi_DN51321_c0_g1	Sps_DN109792_c0_g1
RBBH_pair_721	Psi_DN51332_c0_g1	Sps_DN59961_c1_g1
RBBH_pair_722	Psi_DN51377_c0_g1	Sps_DN97596_c0_g1
RBBH_pair_723	Psi_DN51450_c0_g1	Sps_DN46157_c0_g1
RBBH_pair_724	Psi_DN51466_c0_g1	Sps_DN69677_c0_g2
RBBH_pair_725	Psi_DN51466_c0_g2	Sps_DN30234_c0_g1
RBBH_pair_726	Psi_DN51467_c0_g1	Sps_DN49329_c0_g1
RBBH_pair_727	Psi_DN514_c0_g1	Sps_DN71425_c0_g1
RBBH_pair_728	Psi_DN51505_c0_g1	Sps_DN43887_c0_g1
RBBH_pair_729	Psi_DN51525_c0_g1	Sps_DN118200_c0_g1
RBBH_pair_730	Psi_DN51640_c0_g1	Sps_DN53023_c0_g1
RBBH_pair_731	Psi_DN51645_c0_g1	Sps_DN66421_c0_g3
RBBH_pair_732	Psi_DN51658_c0_g3	Sps_DN19029_c0_g1
RBBH_pair_733	Psi_DN51704_c0_g1	Sps_DN59648_c0_g5
RBBH_pair_734	Psi_DN51768_c0_g1	Sps_DN42450_c0_g1
RBBH_pair_735	Psi_DN51984_c0_g1	Sps_DN83041_c0_g1
RBBH_pair_736	Psi_DN51985_c0_g1	Sps_DN68465_c1_g4
RBBH_pair_737	Psi_DN51987_c0_g1	Sps_DN54328_c0_g1
RBBH_pair_738	Psi_DN52072_c0_g1	Sps_DN44518_c0_g1
RBBH_pair_739	Psi_DN52169_c0_g1	Sps_DN45605_c0_g3
RBBH_pair_740	Psi_DN52223_c1_g1	Sps_DN70588_c3_g1
RBBH_pair_741	Psi_DN52227_c0_g1	Sps_DN31652_c0_g1
RBBH_pair_742	Psi_DN52276_c0_g1	Sps_DN33340_c0_g2
RBBH_pair_743	Psi_DN52325_c0_g1	Sps_DN51989_c0_g1
RBBH_pair_744	Psi_DN52337_c0_g2	Sps_DN52718_c0_g1
RBBH_pair_745	Psi_DN52352_c0_g1	Sps_DN51156_c0_g1
RBBH_pair_746	Psi_DN52379_c0_g1	Sps_DN118795_c0_g1
RBBH_pair_747	Psi_DN52494_c0_g2	Sps_DN71313_c0_g1
RBBH_pair_748	Psi_DN52537_c0_g1	Sps_DN70826_c4_g4
RBBH_pair_749	Psi_DN52644_c0_g1	Sps_DN38658_c0_g1
RBBH_pair_750	Psi_DN52664_c0_g1	Sps_DN37100_c0_g1
RBBH_pair_751	Psi_DN52667_c0_g3	Sps_DN2578_c0_g1
RBBH_pair_752	Psi_DN52692_c0_g1	Sps_DN44043_c0_g1
RBBH_pair_753	Psi_DN52812_c0_g1	Sps_DN48717_c0_g1
RBBH_pair_754	Psi_DN52862_c0_g2	Sps_DN43360_c0_g1
RBBH_pair_755	Psi_DN52908_c0_g1	Sps_DN14685_c0_g1
RBBH_pair_756	Psi_DN52962_c0_g1	Sps_DN115031_c0_g1
RBBH_pair_757	Psi_DN52988_c0_g1	Sps_DN51896_c1_g1
RBBH_pair_758	Psi_DN52988_c0_g2	Sps_DN51896_c0_g1
RBBH_pair_759	Psi_DN52994_c0_g1	Sps_DN52962_c0_g1
RBBH_pair_760	Psi_DN53021_c0_g1	Sps_DN65808_c3_g3
RBBH_pair_761	Psi_DN53077_c0_g2	Sps_DN50853_c0_g2
RBBH_pair_762	Psi_DN53086_c0_g1	Sps_DN21485_c0_g1
RBBH_pair_763	Psi_DN53145_c0_g1	Sps_DN42189_c0_g1
RBBH_pair_764	Psi_DN53146_c0_g1	Sps_DN89923_c0_g1
RBBH_pair_765	Psi_DN53152_c0_g1	Sps_DN50286_c0_g1
RBBH_pair_766	Psi_DN53190_c0_g1	Sps_DN5841_c0_g1
RBBH_pair_767	Psi_DN53200_c0_g1	Sps_DN65963_c2_g1
RBBH_pair_768	Psi_DN53253_c0_g1	Sps_DN99090_c0_g1
RBBH_pair_769	Psi_DN53301_c0_g1	Sps_DN68481_c0_g2
RBBH_pair_770	Psi_DN53320_c0_g1	Sps_DN46641_c0_g1
RBBH_pair_771	Psi_DN53434_c0_g1	Sps_DN47838_c0_g1
RBBH_pair_772	Psi_DN53487_c0_g1	Sps_DN64680_c0_g3
RBBH_pair_773	Psi_DN53518_c0_g1	Sps_DN22622_c0_g1
RBBH_pair_774	Psi_DN53565_c0_g1	Sps_DN108440_c0_g1
RBBH_pair_775	Psi_DN53611_c0_g1	Sps_DN37429_c0_g1
RBBH_pair_776	Psi_DN53641_c0_g1	Sps_DN57630_c0_g3
RBBH_pair_777	Psi_DN53670_c0_g1	Sps_DN53772_c0_g1
RBBH_pair_778	Psi_DN53684_c0_g2	Sps_DN35856_c0_g1
RBBH_pair_779	Psi_DN53686_c0_g2	Sps_DN106289_c0_g1
RBBH_pair_780	Psi_DN53694_c0_g1	Sps_DN33581_c0_g2
RBBH_pair_781	Psi_DN53711_c0_g1	Sps_DN29752_c0_g1
RBBH_pair_782	Psi_DN53731_c0_g1	Sps_DN31084_c0_g1
RBBH_pair_783	Psi_DN53759_c0_g1	Sps_DN58438_c0_g1
RBBH_pair_784	Psi_DN53_c0_g1	Sps_DN35638_c0_g1
RBBH_pair_785	Psi_DN54036_c0_g1	Sps_DN3660_c0_g2
RBBH_pair_786	Psi_DN54082_c0_g1	Sps_DN56697_c0_g1
RBBH_pair_787	Psi_DN54095_c0_g1	Sps_DN49140_c0_g1
RBBH_pair_788	Psi_DN54149_c0_g1	Sps_DN53877_c0_g2
RBBH_pair_789	Psi_DN54177_c0_g1	Sps_DN64350_c1_g1
RBBH_pair_790	Psi_DN54253_c0_g1	Sps_DN67138_c2_g1
RBBH_pair_791	Psi_DN54496_c0_g1	Sps_DN112229_c0_g1
RBBH_pair_792	Psi_DN54555_c0_g1	Sps_DN43628_c0_g1
RBBH_pair_793	Psi_DN54556_c0_g2	Sps_DN79424_c0_g1
RBBH_pair_794	Psi_DN54569_c0_g1	Sps_DN56159_c0_g1
RBBH_pair_795	Psi_DN54577_c0_g1	Sps_DN62649_c1_g1
RBBH_pair_796	Psi_DN54610_c0_g1	Sps_DN72155_c0_g1
RBBH_pair_797	Psi_DN54767_c0_g1	Sps_DN47860_c0_g1
RBBH_pair_798	Psi_DN54792_c0_g2	Sps_DN41648_c0_g1
RBBH_pair_799	Psi_DN54794_c0_g1	Sps_DN14889_c0_g1
RBBH_pair_800	Psi_DN54822_c0_g1	Sps_DN39749_c0_g1
RBBH_pair_801	Psi_DN54843_c0_g1	Sps_DN50140_c0_g1
RBBH_pair_802	Psi_DN54899_c0_g2	Sps_DN49071_c1_g1
RBBH_pair_803	Psi_DN54900_c0_g1	Sps_DN107526_c0_g1
RBBH_pair_804	Psi_DN54974_c0_g1	Sps_DN50972_c0_g1
RBBH_pair_805	Psi_DN54992_c0_g1	Sps_DN47274_c0_g1
RBBH_pair_806	Psi_DN54994_c0_g1	Sps_DN52426_c0_g1
RBBH_pair_807	Psi_DN55025_c0_g1	Sps_DN55649_c0_g1
RBBH_pair_808	Psi_DN55049_c0_g1	Sps_DN69296_c0_g1
RBBH_pair_809	Psi_DN55138_c0_g1	Sps_DN43551_c0_g1
RBBH_pair_810	Psi_DN55196_c0_g1	Sps_DN98170_c0_g1
RBBH_pair_811	Psi_DN55269_c0_g1	Sps_DN24303_c0_g1
RBBH_pair_812	Psi_DN55331_c0_g1	Sps_DN55664_c0_g1
RBBH_pair_813	Psi_DN55337_c0_g1	Sps_DN54468_c0_g1
RBBH_pair_814	Psi_DN55342_c0_g2	Sps_DN14167_c0_g1
RBBH_pair_815	Psi_DN55354_c0_g1	Sps_DN64938_c0_g1
RBBH_pair_816	Psi_DN55369_c0_g1	Sps_DN54031_c0_g1
RBBH_pair_817	Psi_DN55380_c0_g1	Sps_DN54354_c0_g1
RBBH_pair_818	Psi_DN55380_c1_g1	Sps_DN54354_c1_g1
RBBH_pair_819	Psi_DN55420_c0_g1	Sps_DN46101_c0_g1
RBBH_pair_820	Psi_DN55425_c0_g1	Sps_DN45459_c0_g1
RBBH_pair_821	Psi_DN55438_c0_g1	Sps_DN68703_c0_g1
RBBH_pair_822	Psi_DN55439_c0_g2	Sps_DN53026_c0_g1
RBBH_pair_823	Psi_DN55440_c0_g1	Sps_DN54724_c2_g3
RBBH_pair_824	Psi_DN55479_c0_g2	Sps_DN59728_c0_g1
RBBH_pair_825	Psi_DN55481_c0_g1	Sps_DN96718_c0_g1
RBBH_pair_826	Psi_DN55493_c0_g2	Sps_DN17820_c0_g1
RBBH_pair_827	Psi_DN55527_c0_g1	Sps_DN47551_c0_g1
RBBH_pair_828	Psi_DN555_c0_g1	Sps_DN79702_c0_g1
RBBH_pair_829	Psi_DN55635_c0_g1	Sps_DN31568_c0_g1
RBBH_pair_830	Psi_DN55650_c0_g1	Sps_DN66171_c0_g1
RBBH_pair_831	Psi_DN55670_c0_g1	Sps_DN41161_c0_g1
RBBH_pair_832	Psi_DN55686_c0_g1	Sps_DN67252_c0_g2
RBBH_pair_833	Psi_DN55726_c0_g1	Sps_DN56187_c0_g1
RBBH_pair_834	Psi_DN55731_c0_g1	Sps_DN62274_c0_g4
RBBH_pair_835	Psi_DN55749_c0_g1	Sps_DN126161_c0_g1
RBBH_pair_836	Psi_DN55780_c0_g1	Sps_DN42824_c0_g1
RBBH_pair_837	Psi_DN55821_c0_g1	Sps_DN57625_c0_g2
RBBH_pair_838	Psi_DN55840_c0_g1	Sps_DN56010_c0_g1
RBBH_pair_839	Psi_DN55843_c0_g1	Sps_DN44039_c0_g1
RBBH_pair_840	Psi_DN55853_c0_g1	Sps_DN97445_c0_g1
RBBH_pair_841	Psi_DN55_c0_g2	Sps_DN86928_c0_g1
RBBH_pair_842	Psi_DN56062_c0_g1	Sps_DN49144_c0_g1
RBBH_pair_843	Psi_DN56102_c0_g1	Sps_DN68481_c0_g3
RBBH_pair_844	Psi_DN56127_c0_g2	Sps_DN77162_c0_g1
RBBH_pair_845	Psi_DN56136_c0_g1	Sps_DN34619_c0_g2
RBBH_pair_846	Psi_DN56208_c0_g1	Sps_DN3458_c0_g1
RBBH_pair_847	Psi_DN56208_c0_g2	Sps_DN76883_c0_g1
RBBH_pair_848	Psi_DN56215_c0_g2	Sps_DN122147_c0_g1
RBBH_pair_849	Psi_DN56217_c0_g1	Sps_DN59344_c2_g1
RBBH_pair_850	Psi_DN56278_c0_g1	Sps_DN52943_c0_g1
RBBH_pair_851	Psi_DN56435_c0_g1	Sps_DN60171_c3_g2
RBBH_pair_852	Psi_DN56475_c0_g1	Sps_DN53086_c0_g1
RBBH_pair_853	Psi_DN56504_c0_g1	Sps_DN49320_c0_g1
RBBH_pair_854	Psi_DN56531_c0_g2	Sps_DN43556_c0_g2
RBBH_pair_855	Psi_DN56549_c0_g1	Sps_DN63322_c0_g4
RBBH_pair_856	Psi_DN56608_c0_g1	Sps_DN60941_c2_g1
RBBH_pair_857	Psi_DN56645_c0_g1	Sps_DN51089_c0_g1
RBBH_pair_858	Psi_DN56649_c0_g1	Sps_DN34529_c0_g1
RBBH_pair_859	Psi_DN56657_c0_g1	Sps_DN54144_c0_g2
RBBH_pair_860	Psi_DN56708_c0_g2	Sps_DN32265_c0_g1
RBBH_pair_861	Psi_DN56718_c0_g1	Sps_DN55485_c0_g2
RBBH_pair_862	Psi_DN56887_c0_g1	Sps_DN101445_c0_g1
RBBH_pair_863	Psi_DN5691_c0_g1	Sps_DN59172_c1_g6
RBBH_pair_864	Psi_DN56931_c0_g1	Sps_DN82481_c0_g1
RBBH_pair_865	Psi_DN56959_c0_g2	Sps_DN59199_c2_g1
RBBH_pair_866	Psi_DN56959_c4_g1	Sps_DN47552_c0_g2
RBBH_pair_867	Psi_DN56986_c0_g1	Sps_DN62115_c1_g1
RBBH_pair_868	Psi_DN57027_c0_g1	Sps_DN2314_c0_g1
RBBH_pair_869	Psi_DN57081_c0_g1	Sps_DN29154_c0_g1
RBBH_pair_870	Psi_DN57120_c0_g1	Sps_DN38533_c0_g1
RBBH_pair_871	Psi_DN57197_c0_g1	Sps_DN32827_c0_g1
RBBH_pair_872	Psi_DN57197_c0_g2	Sps_DN33948_c0_g1
RBBH_pair_873	Psi_DN57197_c0_g4	Sps_DN53815_c0_g1
RBBH_pair_874	Psi_DN57241_c0_g1	Sps_DN45157_c0_g1
RBBH_pair_875	Psi_DN57241_c0_g3	Sps_DN15593_c0_g1
RBBH_pair_876	Psi_DN57313_c0_g1	Sps_DN49289_c0_g1
RBBH_pair_877	Psi_DN57331_c0_g1	Sps_DN30297_c0_g1
RBBH_pair_878	Psi_DN57352_c0_g1	Sps_DN57502_c0_g2
RBBH_pair_879	Psi_DN57373_c0_g1	Sps_DN51776_c0_g2
RBBH_pair_880	Psi_DN5742_c0_g1	Sps_DN66074_c0_g1
RBBH_pair_881	Psi_DN57485_c0_g1	Sps_DN59348_c0_g2
RBBH_pair_882	Psi_DN57501_c0_g1	Sps_DN46121_c0_g1
RBBH_pair_883	Psi_DN57581_c0_g1	Sps_DN25338_c0_g1
RBBH_pair_884	Psi_DN57640_c0_g1	Sps_DN51795_c0_g1
RBBH_pair_885	Psi_DN57684_c0_g1	Sps_DN33471_c0_g1
RBBH_pair_886	Psi_DN57688_c0_g1	Sps_DN20011_c0_g1
RBBH_pair_887	Psi_DN57693_c0_g1	Sps_DN14413_c0_g1
RBBH_pair_888	Psi_DN57719_c0_g1	Sps_DN39797_c0_g1
RBBH_pair_889	Psi_DN57753_c0_g1	Sps_DN48231_c0_g1
RBBH_pair_890	Psi_DN57762_c0_g1	Sps_DN55358_c0_g1
RBBH_pair_891	Psi_DN57774_c0_g1	Sps_DN34487_c0_g1
RBBH_pair_892	Psi_DN57786_c0_g1	Sps_DN54474_c0_g1
RBBH_pair_893	Psi_DN57829_c0_g1	Sps_DN48772_c0_g1
RBBH_pair_894	Psi_DN57834_c0_g1	Sps_DN36624_c0_g1
RBBH_pair_895	Psi_DN57842_c0_g1	Sps_DN20715_c0_g1
RBBH_pair_896	Psi_DN57881_c0_g1	Sps_DN43538_c0_g1
RBBH_pair_897	Psi_DN57894_c0_g1	Sps_DN56895_c0_g1
RBBH_pair_898	Psi_DN57908_c2_g1	Sps_DN56389_c5_g3
RBBH_pair_899	Psi_DN57958_c0_g1	Sps_DN51381_c0_g1
RBBH_pair_900	Psi_DN58027_c0_g1	Sps_DN106649_c0_g1
RBBH_pair_901	Psi_DN5802_c0_g1	Sps_DN110207_c0_g1
RBBH_pair_902	Psi_DN58035_c0_g2	Sps_DN117761_c0_g1
RBBH_pair_903	Psi_DN58038_c1_g3	Sps_DN65884_c0_g1
RBBH_pair_904	Psi_DN58056_c0_g1	Sps_DN51039_c0_g1
RBBH_pair_905	Psi_DN58069_c0_g1	Sps_DN22663_c0_g1
RBBH_pair_906	Psi_DN58114_c0_g1	Sps_DN58689_c0_g1
RBBH_pair_907	Psi_DN58117_c0_g1	Sps_DN40838_c0_g1
RBBH_pair_908	Psi_DN58237_c0_g1	Sps_DN57418_c0_g4
RBBH_pair_909	Psi_DN58238_c0_g1	Sps_DN51948_c0_g1
RBBH_pair_910	Psi_DN58244_c0_g1	Sps_DN19264_c0_g1
RBBH_pair_911	Psi_DN58247_c0_g1	Sps_DN55639_c0_g2
RBBH_pair_912	Psi_DN58279_c0_g1	Sps_DN59281_c0_g5
RBBH_pair_913	Psi_DN58310_c0_g1	Sps_DN62526_c1_g2
RBBH_pair_914	Psi_DN58316_c0_g1	Sps_DN59183_c0_g1
RBBH_pair_915	Psi_DN58345_c0_g1	Sps_DN69787_c0_g5
RBBH_pair_916	Psi_DN58366_c1_g1	Sps_DN29019_c0_g1
RBBH_pair_917	Psi_DN58382_c0_g1	Sps_DN45033_c0_g2
RBBH_pair_918	Psi_DN58386_c0_g1	Sps_DN28782_c0_g1
RBBH_pair_919	Psi_DN58396_c0_g1	Sps_DN53542_c0_g1
RBBH_pair_920	Psi_DN58440_c0_g1	Sps_DN6019_c0_g1
RBBH_pair_921	Psi_DN58456_c0_g1	Sps_DN54025_c0_g1
RBBH_pair_922	Psi_DN58472_c0_g1	Sps_DN33461_c0_g1
RBBH_pair_923	Psi_DN58514_c0_g1	Sps_DN56668_c0_g1
RBBH_pair_924	Psi_DN58593_c0_g1	Sps_DN47093_c0_g2
RBBH_pair_925	Psi_DN58645_c0_g1	Sps_DN65852_c0_g1
RBBH_pair_926	Psi_DN58663_c0_g1	Sps_DN45314_c0_g1
RBBH_pair_927	Psi_DN58673_c0_g1	Sps_DN48177_c0_g1
RBBH_pair_928	Psi_DN58675_c0_g1	Sps_DN49366_c0_g1
RBBH_pair_929	Psi_DN58681_c0_g2	Sps_DN40817_c0_g1
RBBH_pair_930	Psi_DN58754_c0_g1	Sps_DN52339_c0_g2
RBBH_pair_931	Psi_DN58805_c0_g2	Sps_DN29427_c0_g1
RBBH_pair_932	Psi_DN58846_c0_g1	Sps_DN52397_c0_g1
RBBH_pair_933	Psi_DN58892_c0_g1	Sps_DN64422_c0_g1
RBBH_pair_934	Psi_DN58924_c0_g1	Sps_DN54611_c0_g1
RBBH_pair_935	Psi_DN58969_c0_g1	Sps_DN60757_c0_g4
RBBH_pair_936	Psi_DN58972_c0_g3	Sps_DN73154_c0_g1
RBBH_pair_937	Psi_DN58982_c0_g1	Sps_DN51779_c0_g1
RBBH_pair_938	Psi_DN58997_c0_g1	Sps_DN32189_c0_g2
RBBH_pair_939	Psi_DN59012_c0_g1	Sps_DN50202_c0_g1
RBBH_pair_940	Psi_DN59076_c0_g1	Sps_DN59493_c0_g1
RBBH_pair_941	Psi_DN59107_c0_g1	Sps_DN42772_c0_g1
RBBH_pair_942	Psi_DN59111_c0_g1	Sps_DN49250_c0_g1
RBBH_pair_943	Psi_DN59124_c0_g1	Sps_DN47841_c0_g1
RBBH_pair_944	Psi_DN59124_c0_g2	Sps_DN45361_c0_g1
RBBH_pair_945	Psi_DN59134_c0_g1	Sps_DN43078_c0_g1
RBBH_pair_946	Psi_DN59142_c0_g1	Sps_DN62904_c1_g2
RBBH_pair_947	Psi_DN59172_c0_g1	Sps_DN54644_c0_g1
RBBH_pair_948	Psi_DN59178_c0_g2	Sps_DN54193_c0_g1
RBBH_pair_949	Psi_DN59184_c0_g1	Sps_DN46857_c0_g1
RBBH_pair_950	Psi_DN59196_c0_g1	Sps_DN106823_c0_g1
RBBH_pair_951	Psi_DN59225_c0_g1	Sps_DN9163_c0_g1
RBBH_pair_952	Psi_DN59238_c0_g1	Sps_DN46254_c0_g1
RBBH_pair_953	Psi_DN59301_c0_g1	Sps_DN9992_c0_g1
RBBH_pair_954	Psi_DN59319_c0_g1	Sps_DN49728_c0_g1
RBBH_pair_955	Psi_DN59331_c0_g1	Sps_DN59525_c0_g2
RBBH_pair_956	Psi_DN59336_c0_g1	Sps_DN54065_c0_g1
RBBH_pair_957	Psi_DN59355_c0_g1	Sps_DN52093_c0_g1
RBBH_pair_958	Psi_DN59359_c0_g2	Sps_DN45131_c0_g1
RBBH_pair_959	Psi_DN59376_c0_g1	Sps_DN59810_c3_g4
RBBH_pair_960	Psi_DN59390_c0_g1	Sps_DN64120_c2_g3
RBBH_pair_961	Psi_DN59475_c0_g2	Sps_DN34506_c0_g1
RBBH_pair_962	Psi_DN59477_c0_g1	Sps_DN48671_c0_g1
RBBH_pair_963	Psi_DN59504_c0_g1	Sps_DN63336_c1_g7
RBBH_pair_964	Psi_DN59548_c0_g1	Sps_DN53316_c0_g2
RBBH_pair_965	Psi_DN59559_c0_g1	Sps_DN61983_c2_g3
RBBH_pair_966	Psi_DN59564_c0_g2	Sps_DN62435_c0_g1
RBBH_pair_967	Psi_DN59571_c0_g1	Sps_DN45211_c0_g1
RBBH_pair_968	Psi_DN59576_c0_g1	Sps_DN57618_c0_g1
RBBH_pair_969	Psi_DN59581_c3_g1	Sps_DN56938_c0_g1
RBBH_pair_970	Psi_DN59591_c0_g1	Sps_DN49919_c0_g1
RBBH_pair_971	Psi_DN59612_c0_g1	Sps_DN53460_c0_g1
RBBH_pair_972	Psi_DN59619_c0_g1	Sps_DN52826_c0_g1
RBBH_pair_973	Psi_DN59624_c0_g1	Sps_DN49602_c0_g1
RBBH_pair_974	Psi_DN59632_c0_g1	Sps_DN59586_c1_g9
RBBH_pair_975	Psi_DN59640_c0_g1	Sps_DN54896_c0_g2
RBBH_pair_976	Psi_DN59655_c0_g1	Sps_DN46768_c0_g1
RBBH_pair_977	Psi_DN59657_c0_g1	Sps_DN40910_c0_g1
RBBH_pair_978	Psi_DN59674_c0_g1	Sps_DN56156_c2_g2
RBBH_pair_979	Psi_DN59677_c0_g1	Sps_DN55131_c0_g1
RBBH_pair_980	Psi_DN59698_c0_g1	Sps_DN55336_c0_g2
RBBH_pair_981	Psi_DN59742_c0_g1	Sps_DN70913_c4_g17
RBBH_pair_982	Psi_DN59749_c0_g1	Sps_DN51555_c0_g1
RBBH_pair_983	Psi_DN59752_c0_g1	Sps_DN19725_c0_g1
RBBH_pair_984	Psi_DN59819_c0_g2	Sps_DN45426_c0_g1
RBBH_pair_985	Psi_DN59827_c0_g1	Sps_DN53117_c0_g1
RBBH_pair_986	Psi_DN59833_c0_g2	Sps_DN43362_c0_g1
RBBH_pair_987	Psi_DN59835_c0_g1	Sps_DN63284_c0_g1
RBBH_pair_988	Psi_DN59841_c0_g1	Sps_DN61096_c0_g1
RBBH_pair_989	Psi_DN59909_c0_g1	Sps_DN50984_c0_g1
RBBH_pair_990	Psi_DN59932_c0_g1	Sps_DN55924_c0_g2
RBBH_pair_991	Psi_DN59941_c0_g1	Sps_DN62301_c0_g1
RBBH_pair_992	Psi_DN59943_c0_g1	Sps_DN55814_c5_g3
RBBH_pair_993	Psi_DN59953_c0_g1	Sps_DN36438_c0_g2
RBBH_pair_994	Psi_DN59956_c0_g1	Sps_DN75370_c0_g1
RBBH_pair_995	Psi_DN59967_c0_g1	Sps_DN61249_c0_g1
RBBH_pair_996	Psi_DN59975_c0_g1	Sps_DN53075_c0_g1
RBBH_pair_997	Psi_DN59978_c0_g1	Sps_DN47455_c0_g1
RBBH_pair_998	Psi_DN59980_c0_g1	Sps_DN48465_c0_g2
RBBH_pair_999	Psi_DN59999_c0_g1	Sps_DN60465_c1_g4
RBBH_pair_1000	Psi_DN60009_c0_g1	Sps_DN63864_c0_g1
RBBH_pair_1001	Psi_DN60071_c0_g1	Sps_DN27258_c0_g2
RBBH_pair_1002	Psi_DN60097_c0_g1	Sps_DN49951_c0_g2
RBBH_pair_1003	Psi_DN60103_c0_g1	Sps_DN58240_c0_g3
RBBH_pair_1004	Psi_DN60111_c0_g1	Sps_DN21679_c0_g1
RBBH_pair_1005	Psi_DN60111_c0_g3	Sps_DN31359_c0_g1
RBBH_pair_1006	Psi_DN60122_c0_g1	Sps_DN54162_c0_g1
RBBH_pair_1007	Psi_DN60145_c0_g2	Sps_DN57721_c0_g1
RBBH_pair_1008	Psi_DN60145_c0_g3	Sps_DN102066_c0_g1
RBBH_pair_1009	Psi_DN60163_c0_g1	Sps_DN51496_c0_g1
RBBH_pair_1010	Psi_DN60192_c0_g1	Sps_DN64576_c0_g1
RBBH_pair_1011	Psi_DN60199_c0_g1	Sps_DN56995_c0_g1
RBBH_pair_1012	Psi_DN60208_c0_g1	Sps_DN52621_c0_g1
RBBH_pair_1013	Psi_DN60210_c0_g1	Sps_DN49709_c0_g1
RBBH_pair_1014	Psi_DN60230_c0_g1	Sps_DN62199_c0_g2
RBBH_pair_1015	Psi_DN60239_c0_g1	Sps_DN39490_c0_g1
RBBH_pair_1016	Psi_DN60239_c0_g2	Sps_DN36886_c0_g1
RBBH_pair_1017	Psi_DN60244_c0_g1	Sps_DN50431_c0_g1
RBBH_pair_1018	Psi_DN60244_c0_g2	Sps_DN50431_c0_g2
RBBH_pair_1019	Psi_DN60254_c0_g1	Sps_DN50156_c0_g1
RBBH_pair_1020	Psi_DN60260_c0_g1	Sps_DN65441_c1_g1
RBBH_pair_1021	Psi_DN60268_c0_g1	Sps_DN34561_c0_g1
RBBH_pair_1022	Psi_DN60271_c0_g1	Sps_DN68269_c2_g2
RBBH_pair_1023	Psi_DN60279_c0_g1	Sps_DN52167_c0_g3
RBBH_pair_1024	Psi_DN60288_c0_g1	Sps_DN39087_c0_g1
RBBH_pair_1025	Psi_DN60300_c0_g1	Sps_DN50393_c0_g1
RBBH_pair_1026	Psi_DN60309_c0_g1	Sps_DN67876_c2_g3
RBBH_pair_1027	Psi_DN60324_c0_g2	Sps_DN32885_c0_g1
RBBH_pair_1028	Psi_DN60330_c0_g2	Sps_DN34881_c0_g1
RBBH_pair_1029	Psi_DN60338_c0_g1	Sps_DN60475_c1_g1
RBBH_pair_1030	Psi_DN60345_c0_g1	Sps_DN64735_c0_g2
RBBH_pair_1031	Psi_DN60348_c0_g1	Sps_DN55427_c0_g1
RBBH_pair_1032	Psi_DN60365_c1_g1	Sps_DN54041_c0_g2
RBBH_pair_1033	Psi_DN60383_c0_g1	Sps_DN52002_c0_g1
RBBH_pair_1034	Psi_DN60407_c0_g1	Sps_DN50797_c0_g1
RBBH_pair_1035	Psi_DN60426_c0_g1	Sps_DN53085_c0_g1
RBBH_pair_1036	Psi_DN60436_c0_g1	Sps_DN50671_c0_g1
RBBH_pair_1037	Psi_DN60445_c0_g1	Sps_DN53401_c0_g1
RBBH_pair_1038	Psi_DN60448_c0_g2	Sps_DN54878_c0_g2
RBBH_pair_1039	Psi_DN60465_c0_g1	Sps_DN58111_c3_g1
RBBH_pair_1040	Psi_DN60469_c0_g1	Sps_DN51895_c0_g1
RBBH_pair_1041	Psi_DN60475_c0_g1	Sps_DN53939_c0_g1
RBBH_pair_1042	Psi_DN60480_c0_g1	Sps_DN50805_c0_g1
RBBH_pair_1043	Psi_DN60490_c0_g2	Sps_DN57029_c0_g1
RBBH_pair_1044	Psi_DN60495_c0_g1	Sps_DN48381_c0_g1
RBBH_pair_1045	Psi_DN60507_c0_g1	Sps_DN68099_c0_g4
RBBH_pair_1046	Psi_DN60511_c0_g1	Sps_DN61800_c0_g2
RBBH_pair_1047	Psi_DN60523_c0_g2	Sps_DN55499_c0_g1
RBBH_pair_1048	Psi_DN60524_c0_g1	Sps_DN64087_c1_g3
RBBH_pair_1049	Psi_DN60530_c0_g1	Sps_DN60583_c1_g2
RBBH_pair_1050	Psi_DN60532_c0_g1	Sps_DN50817_c0_g1
RBBH_pair_1051	Psi_DN60549_c0_g1	Sps_DN53883_c0_g1
RBBH_pair_1052	Psi_DN60563_c0_g1	Sps_DN6412_c0_g1
RBBH_pair_1053	Psi_DN60573_c0_g1	Sps_DN3410_c0_g1
RBBH_pair_1054	Psi_DN60574_c0_g2	Sps_DN36263_c0_g1
RBBH_pair_1055	Psi_DN60576_c0_g1	Sps_DN97684_c0_g1
RBBH_pair_1056	Psi_DN60579_c2_g1	Sps_DN118047_c0_g1
RBBH_pair_1057	Psi_DN60589_c0_g1	Sps_DN61181_c4_g1
RBBH_pair_1058	Psi_DN60591_c0_g1	Sps_DN56421_c0_g2
RBBH_pair_1059	Psi_DN60601_c0_g1	Sps_DN58390_c3_g1
RBBH_pair_1060	Psi_DN60605_c0_g1	Sps_DN55117_c1_g1
RBBH_pair_1061	Psi_DN60613_c0_g1	Sps_DN51090_c0_g2
RBBH_pair_1062	Psi_DN60614_c0_g1	Sps_DN61781_c1_g2
RBBH_pair_1063	Psi_DN60619_c0_g1	Sps_DN61101_c3_g4
RBBH_pair_1064	Psi_DN60657_c0_g1	Sps_DN61417_c0_g1
RBBH_pair_1065	Psi_DN60704_c0_g1	Sps_DN17239_c0_g1
RBBH_pair_1066	Psi_DN60728_c0_g2	Sps_DN67994_c0_g5
RBBH_pair_1067	Psi_DN60762_c0_g1	Sps_DN52727_c0_g1
RBBH_pair_1068	Psi_DN60764_c0_g1	Sps_DN49051_c0_g1
RBBH_pair_1069	Psi_DN60789_c0_g1	Sps_DN52318_c0_g1
RBBH_pair_1070	Psi_DN60807_c0_g1	Sps_DN56840_c0_g3
RBBH_pair_1071	Psi_DN60835_c0_g1	Sps_DN69037_c0_g1
RBBH_pair_1072	Psi_DN60855_c0_g1	Sps_DN53036_c0_g3
RBBH_pair_1073	Psi_DN60863_c0_g1	Sps_DN60207_c0_g4
RBBH_pair_1074	Psi_DN60904_c0_g1	Sps_DN58641_c0_g1
RBBH_pair_1075	Psi_DN60909_c0_g2	Sps_DN49391_c0_g3
RBBH_pair_1076	Psi_DN60910_c0_g1	Sps_DN63994_c0_g3
RBBH_pair_1077	Psi_DN60928_c0_g1	Sps_DN57970_c1_g3
RBBH_pair_1078	Psi_DN60929_c0_g1	Sps_DN39234_c0_g1
RBBH_pair_1079	Psi_DN60932_c0_g1	Sps_DN57805_c0_g1
RBBH_pair_1080	Psi_DN60944_c0_g1	Sps_DN58892_c0_g4
RBBH_pair_1081	Psi_DN60954_c0_g1	Sps_DN55391_c0_g1
RBBH_pair_1082	Psi_DN60963_c0_g1	Sps_DN20683_c0_g1
RBBH_pair_1083	Psi_DN60971_c0_g1	Sps_DN48965_c1_g1
RBBH_pair_1084	Psi_DN60977_c0_g1	Sps_DN45102_c0_g1
RBBH_pair_1085	Psi_DN60988_c0_g2	Sps_DN58680_c0_g1
RBBH_pair_1086	Psi_DN60992_c0_g1	Sps_DN62374_c4_g1
RBBH_pair_1087	Psi_DN60999_c0_g1	Sps_DN47939_c0_g1
RBBH_pair_1088	Psi_DN61014_c0_g1	Sps_DN55708_c0_g1
RBBH_pair_1089	Psi_DN61026_c0_g1	Sps_DN22216_c0_g1
RBBH_pair_1090	Psi_DN61027_c0_g1	Sps_DN54657_c0_g1
RBBH_pair_1091	Psi_DN61041_c0_g2	Sps_DN53500_c0_g1
RBBH_pair_1092	Psi_DN61045_c0_g1	Sps_DN50297_c0_g2
RBBH_pair_1093	Psi_DN61048_c0_g1	Sps_DN50356_c1_g1
RBBH_pair_1094	Psi_DN61050_c0_g2	Sps_DN61245_c0_g3
RBBH_pair_1095	Psi_DN61057_c0_g1	Sps_DN49163_c0_g1
RBBH_pair_1096	Psi_DN61066_c0_g1	Sps_DN52876_c0_g1
RBBH_pair_1097	Psi_DN61067_c0_g1	Sps_DN57971_c0_g1
RBBH_pair_1098	Psi_DN61084_c0_g1	Sps_DN54792_c0_g1
RBBH_pair_1099	Psi_DN61093_c0_g1	Sps_DN51643_c0_g1
RBBH_pair_1100	Psi_DN61094_c0_g1	Sps_DN68450_c1_g3
RBBH_pair_1101	Psi_DN61096_c0_g1	Sps_DN50524_c0_g2
RBBH_pair_1102	Psi_DN61102_c0_g1	Sps_DN68100_c0_g4
RBBH_pair_1103	Psi_DN61111_c0_g1	Sps_DN57021_c0_g1
RBBH_pair_1104	Psi_DN61119_c0_g1	Sps_DN56811_c0_g2
RBBH_pair_1105	Psi_DN61130_c0_g1	Sps_DN19176_c0_g1
RBBH_pair_1106	Psi_DN61138_c0_g1	Sps_DN51975_c0_g1
RBBH_pair_1107	Psi_DN61183_c0_g2	Sps_DN106779_c0_g1
RBBH_pair_1108	Psi_DN61205_c0_g2	Sps_DN58427_c0_g1
RBBH_pair_1109	Psi_DN61206_c0_g1	Sps_DN56571_c0_g1
RBBH_pair_1110	Psi_DN61208_c0_g1	Sps_DN49758_c0_g1
RBBH_pair_1111	Psi_DN61212_c0_g1	Sps_DN54029_c0_g1
RBBH_pair_1112	Psi_DN61221_c0_g1	Sps_DN39333_c0_g1
RBBH_pair_1113	Psi_DN61222_c0_g1	Sps_DN50545_c0_g1
RBBH_pair_1114	Psi_DN61231_c0_g1	Sps_DN55180_c0_g2
RBBH_pair_1115	Psi_DN61238_c0_g1	Sps_DN57095_c0_g1
RBBH_pair_1116	Psi_DN61255_c0_g1	Sps_DN54654_c0_g2
RBBH_pair_1117	Psi_DN61260_c0_g2	Sps_DN56701_c0_g1
RBBH_pair_1118	Psi_DN61264_c0_g1	Sps_DN53627_c0_g1
RBBH_pair_1119	Psi_DN61278_c1_g1	Sps_DN57176_c0_g1
RBBH_pair_1120	Psi_DN61283_c0_g1	Sps_DN64734_c0_g2
RBBH_pair_1121	Psi_DN61293_c0_g1	Sps_DN119735_c0_g1
RBBH_pair_1122	Psi_DN61298_c0_g1	Sps_DN54844_c0_g1
RBBH_pair_1123	Psi_DN61299_c0_g1	Sps_DN51588_c0_g2
RBBH_pair_1124	Psi_DN61309_c0_g1	Sps_DN53712_c0_g1
RBBH_pair_1125	Psi_DN61314_c0_g2	Sps_DN43068_c0_g1
RBBH_pair_1126	Psi_DN61320_c0_g1	Sps_DN61214_c1_g1
RBBH_pair_1127	Psi_DN61321_c0_g1	Sps_DN41343_c0_g1
RBBH_pair_1128	Psi_DN61326_c0_g1	Sps_DN57973_c0_g1
RBBH_pair_1129	Psi_DN61333_c0_g1	Sps_DN51866_c0_g1
RBBH_pair_1130	Psi_DN61348_c0_g1	Sps_DN68731_c0_g1
RBBH_pair_1131	Psi_DN61350_c0_g2	Sps_DN63704_c2_g1
RBBH_pair_1132	Psi_DN61352_c0_g2	Sps_DN49630_c0_g1
RBBH_pair_1133	Psi_DN61353_c0_g1	Sps_DN35476_c0_g1
RBBH_pair_1134	Psi_DN61358_c0_g1	Sps_DN65674_c0_g1
RBBH_pair_1135	Psi_DN61361_c1_g1	Sps_DN39189_c0_g1
RBBH_pair_1136	Psi_DN61370_c1_g1	Sps_DN53050_c0_g1
RBBH_pair_1137	Psi_DN61371_c0_g1	Sps_DN56072_c0_g1
RBBH_pair_1138	Psi_DN61372_c0_g1	Sps_DN112187_c0_g1
RBBH_pair_1139	Psi_DN61377_c0_g1	Sps_DN53224_c0_g2
RBBH_pair_1140	Psi_DN61379_c0_g1	Sps_DN63665_c0_g1
RBBH_pair_1141	Psi_DN61380_c0_g1	Sps_DN46788_c0_g1
RBBH_pair_1142	Psi_DN61382_c0_g1	Sps_DN53184_c0_g1
RBBH_pair_1143	Psi_DN61388_c0_g1	Sps_DN60463_c0_g1
RBBH_pair_1144	Psi_DN61393_c0_g1	Sps_DN64951_c0_g1
RBBH_pair_1145	Psi_DN61419_c0_g1	Sps_DN53095_c0_g1
RBBH_pair_1146	Psi_DN61430_c0_g1	Sps_DN9228_c0_g1
RBBH_pair_1147	Psi_DN61437_c0_g1	Sps_DN38180_c0_g1
RBBH_pair_1148	Psi_DN61443_c0_g1	Sps_DN40010_c0_g1
RBBH_pair_1149	Psi_DN61448_c0_g1	Sps_DN25523_c0_g1
RBBH_pair_1150	Psi_DN61455_c0_g1	Sps_DN58402_c0_g1
RBBH_pair_1151	Psi_DN61456_c0_g1	Sps_DN63879_c0_g1
RBBH_pair_1152	Psi_DN61469_c0_g1	Sps_DN55144_c0_g2
RBBH_pair_1153	Psi_DN61473_c0_g1	Sps_DN54567_c1_g1
RBBH_pair_1154	Psi_DN61476_c0_g1	Sps_DN54397_c0_g3
RBBH_pair_1155	Psi_DN61479_c0_g1	Sps_DN33118_c0_g1
RBBH_pair_1156	Psi_DN61481_c0_g2	Sps_DN55929_c0_g1
RBBH_pair_1157	Psi_DN61493_c0_g1	Sps_DN59516_c0_g1
RBBH_pair_1158	Psi_DN61498_c0_g1	Sps_DN57007_c5_g10
RBBH_pair_1159	Psi_DN61499_c0_g1	Sps_DN48762_c0_g2
RBBH_pair_1160	Psi_DN61500_c0_g1	Sps_DN69765_c1_g1
RBBH_pair_1161	Psi_DN61501_c0_g1	Sps_DN55687_c0_g1
RBBH_pair_1162	Psi_DN61508_c0_g1	Sps_DN43433_c0_g1
RBBH_pair_1163	Psi_DN61513_c0_g2	Sps_DN60560_c0_g1
RBBH_pair_1164	Psi_DN61515_c0_g1	Sps_DN50492_c0_g1
RBBH_pair_1165	Psi_DN61520_c0_g1	Sps_DN62430_c0_g2
RBBH_pair_1166	Psi_DN61521_c0_g1	Sps_DN40170_c0_g1
RBBH_pair_1167	Psi_DN61524_c0_g1	Sps_DN98169_c0_g1
RBBH_pair_1168	Psi_DN61534_c0_g1	Sps_DN71584_c0_g1
RBBH_pair_1169	Psi_DN61542_c0_g2	Sps_DN60199_c1_g1
RBBH_pair_1170	Psi_DN61544_c0_g2	Sps_DN76718_c0_g1
RBBH_pair_1171	Psi_DN61547_c0_g1	Sps_DN45949_c0_g1
RBBH_pair_1172	Psi_DN61549_c0_g2	Sps_DN67622_c0_g1
RBBH_pair_1173	Psi_DN61551_c0_g1	Sps_DN57821_c0_g2
RBBH_pair_1174	Psi_DN61552_c0_g1	Sps_DN63301_c1_g1
RBBH_pair_1175	Psi_DN61560_c0_g1	Sps_DN54334_c0_g1
RBBH_pair_1176	Psi_DN61561_c0_g1	Sps_DN58040_c3_g1
RBBH_pair_1177	Psi_DN61570_c0_g1	Sps_DN87498_c0_g1
RBBH_pair_1178	Psi_DN61576_c0_g1	Sps_DN47395_c0_g1
RBBH_pair_1179	Psi_DN61578_c0_g1	Sps_DN57911_c1_g1
RBBH_pair_1180	Psi_DN61583_c0_g1	Sps_DN55183_c0_g2
RBBH_pair_1181	Psi_DN61584_c0_g1	Sps_DN49978_c0_g1
RBBH_pair_1182	Psi_DN61614_c0_g2	Sps_DN60492_c0_g1
RBBH_pair_1183	Psi_DN61615_c0_g2	Sps_DN55866_c0_g2
RBBH_pair_1184	Psi_DN61619_c0_g1	Sps_DN49924_c0_g1
RBBH_pair_1185	Psi_DN61626_c0_g1	Sps_DN47251_c0_g1
RBBH_pair_1186	Psi_DN61628_c0_g1	Sps_DN55753_c0_g1
RBBH_pair_1187	Psi_DN61630_c0_g1	Sps_DN51054_c0_g1
RBBH_pair_1188	Psi_DN61631_c0_g1	Sps_DN53817_c0_g1
RBBH_pair_1189	Psi_DN61632_c0_g2	Sps_DN64131_c0_g2
RBBH_pair_1190	Psi_DN61634_c0_g1	Sps_DN56277_c0_g1
RBBH_pair_1191	Psi_DN61635_c0_g1	Sps_DN65138_c0_g2
RBBH_pair_1192	Psi_DN61636_c0_g1	Sps_DN48064_c0_g1
RBBH_pair_1193	Psi_DN61637_c0_g1	Sps_DN66631_c0_g3
RBBH_pair_1194	Psi_DN61639_c0_g1	Sps_DN39291_c0_g1
RBBH_pair_1195	Psi_DN61641_c0_g1	Sps_DN45146_c0_g1
RBBH_pair_1196	Psi_DN61648_c0_g1	Sps_DN37422_c0_g1
RBBH_pair_1197	Psi_DN61652_c0_g1	Sps_DN64666_c2_g1
RBBH_pair_1198	Psi_DN61654_c1_g1	Sps_DN51376_c0_g1
RBBH_pair_1199	Psi_DN61658_c0_g2	Sps_DN63539_c1_g3
RBBH_pair_1200	Psi_DN61660_c0_g1	Sps_DN79859_c0_g1
RBBH_pair_1201	Psi_DN61672_c0_g1	Sps_DN60917_c0_g1
RBBH_pair_1202	Psi_DN61674_c0_g1	Sps_DN66887_c0_g3
RBBH_pair_1203	Psi_DN61680_c0_g1	Sps_DN52630_c0_g1
RBBH_pair_1204	Psi_DN61683_c0_g1	Sps_DN69785_c0_g2
RBBH_pair_1205	Psi_DN61690_c0_g1	Sps_DN32994_c0_g1
RBBH_pair_1206	Psi_DN61695_c0_g2	Sps_DN34782_c0_g1
RBBH_pair_1207	Psi_DN61696_c0_g1	Sps_DN56209_c0_g1
RBBH_pair_1208	Psi_DN61700_c0_g2	Sps_DN49765_c0_g1
RBBH_pair_1209	Psi_DN61702_c0_g1	Sps_DN64603_c0_g2
RBBH_pair_1210	Psi_DN61706_c0_g1	Sps_DN68709_c0_g1
RBBH_pair_1211	Psi_DN61713_c0_g1	Sps_DN58488_c0_g2
RBBH_pair_1212	Psi_DN61721_c0_g1	Sps_DN52982_c0_g1
RBBH_pair_1213	Psi_DN61722_c0_g1	Sps_DN48559_c0_g1
RBBH_pair_1214	Psi_DN61728_c0_g1	Sps_DN59427_c0_g1
RBBH_pair_1215	Psi_DN61730_c0_g1	Sps_DN55673_c0_g1
RBBH_pair_1216	Psi_DN61741_c0_g1	Sps_DN77146_c0_g1
RBBH_pair_1217	Psi_DN61744_c0_g2	Sps_DN34049_c0_g1
RBBH_pair_1218	Psi_DN61746_c0_g1	Sps_DN55450_c0_g1
RBBH_pair_1219	Psi_DN61750_c0_g2	Sps_DN56502_c0_g1
RBBH_pair_1220	Psi_DN61752_c0_g1	Sps_DN53658_c0_g1
RBBH_pair_1221	Psi_DN61757_c0_g1	Sps_DN65484_c0_g1
RBBH_pair_1222	Psi_DN61761_c1_g1	Sps_DN101473_c0_g1
RBBH_pair_1223	Psi_DN61769_c0_g1	Sps_DN58494_c0_g1
RBBH_pair_1224	Psi_DN61774_c0_g1	Sps_DN17398_c0_g1
RBBH_pair_1225	Psi_DN61775_c0_g1	Sps_DN61829_c0_g1
RBBH_pair_1226	Psi_DN61780_c1_g6	Sps_DN79247_c0_g1
RBBH_pair_1227	Psi_DN61784_c0_g1	Sps_DN69465_c1_g1
RBBH_pair_1228	Psi_DN61791_c0_g1	Sps_DN61617_c1_g5
RBBH_pair_1229	Psi_DN61793_c0_g1	Sps_DN63712_c2_g1
RBBH_pair_1230	Psi_DN61797_c0_g1	Sps_DN84884_c0_g1
RBBH_pair_1231	Psi_DN61813_c0_g1	Sps_DN19851_c0_g1
RBBH_pair_1232	Psi_DN61815_c0_g1	Sps_DN55711_c2_g9
RBBH_pair_1233	Psi_DN61817_c0_g1	Sps_DN43554_c0_g1
RBBH_pair_1234	Psi_DN61818_c0_g1	Sps_DN67783_c0_g1
RBBH_pair_1235	Psi_DN61823_c0_g2	Sps_DN67449_c4_g1
RBBH_pair_1236	Psi_DN61830_c0_g1	Sps_DN40016_c0_g1
RBBH_pair_1237	Psi_DN61832_c0_g1	Sps_DN55778_c0_g2
RBBH_pair_1238	Psi_DN61835_c0_g2	Sps_DN62601_c2_g2
RBBH_pair_1239	Psi_DN61840_c0_g1	Sps_DN65376_c0_g1
RBBH_pair_1240	Psi_DN61844_c0_g1	Sps_DN46841_c0_g1
RBBH_pair_1241	Psi_DN61849_c0_g1	Sps_DN65559_c0_g4
RBBH_pair_1242	Psi_DN61850_c0_g1	Sps_DN34979_c0_g1
RBBH_pair_1243	Psi_DN61851_c0_g1	Sps_DN54997_c0_g2
RBBH_pair_1244	Psi_DN61853_c0_g1	Sps_DN28214_c0_g1
RBBH_pair_1245	Psi_DN61855_c0_g1	Sps_DN61373_c0_g1
RBBH_pair_1246	Psi_DN61856_c0_g1	Sps_DN50549_c0_g2
RBBH_pair_1247	Psi_DN61858_c0_g1	Sps_DN61325_c0_g1
RBBH_pair_1248	Psi_DN61859_c0_g1	Sps_DN10109_c0_g2
RBBH_pair_1249	Psi_DN61862_c0_g1	Sps_DN49922_c0_g1
RBBH_pair_1250	Psi_DN61863_c0_g1	Sps_DN57468_c0_g1
RBBH_pair_1251	Psi_DN61877_c0_g1	Sps_DN56299_c0_g5
RBBH_pair_1252	Psi_DN61878_c0_g1	Sps_DN53879_c0_g1
RBBH_pair_1253	Psi_DN61879_c0_g1	Sps_DN50280_c1_g1
RBBH_pair_1254	Psi_DN61881_c0_g1	Sps_DN47905_c0_g1
RBBH_pair_1255	Psi_DN61886_c0_g1	Sps_DN60754_c0_g1
RBBH_pair_1256	Psi_DN61889_c0_g1	Sps_DN68094_c0_g1
RBBH_pair_1257	Psi_DN61891_c0_g1	Sps_DN58589_c0_g1
RBBH_pair_1258	Psi_DN61897_c0_g1	Sps_DN56836_c2_g6
RBBH_pair_1259	Psi_DN61899_c0_g1	Sps_DN6670_c0_g1
RBBH_pair_1260	Psi_DN61900_c0_g1	Sps_DN48665_c0_g1
RBBH_pair_1261	Psi_DN61901_c0_g1	Sps_DN55279_c0_g1
RBBH_pair_1262	Psi_DN61902_c0_g1	Sps_DN33037_c0_g1
RBBH_pair_1263	Psi_DN61903_c0_g1	Sps_DN57246_c0_g1
RBBH_pair_1264	Psi_DN61913_c0_g1	Sps_DN40930_c0_g1
RBBH_pair_1265	Psi_DN61914_c0_g1	Sps_DN41604_c0_g1
RBBH_pair_1266	Psi_DN61915_c0_g1	Sps_DN36670_c0_g1
RBBH_pair_1267	Psi_DN61915_c0_g2	Sps_DN122298_c0_g1
RBBH_pair_1268	Psi_DN61915_c0_g3	Sps_DN49697_c0_g3
RBBH_pair_1269	Psi_DN61918_c0_g1	Sps_DN66363_c1_g1
RBBH_pair_1270	Psi_DN61921_c0_g1	Sps_DN46786_c0_g1
RBBH_pair_1271	Psi_DN61926_c0_g1	Sps_DN40038_c0_g1
RBBH_pair_1272	Psi_DN61927_c0_g1	Sps_DN51850_c0_g1
RBBH_pair_1273	Psi_DN61935_c0_g1	Sps_DN47491_c0_g2
RBBH_pair_1274	Psi_DN61940_c0_g1	Sps_DN60173_c2_g3
RBBH_pair_1275	Psi_DN61943_c0_g1	Sps_DN42444_c0_g1
RBBH_pair_1276	Psi_DN61946_c0_g1	Sps_DN52009_c0_g1
RBBH_pair_1277	Psi_DN61947_c0_g1	Sps_DN46971_c0_g1
RBBH_pair_1278	Psi_DN61948_c0_g2	Sps_DN50115_c0_g1
RBBH_pair_1279	Psi_DN61949_c0_g2	Sps_DN59620_c1_g1
RBBH_pair_1280	Psi_DN61956_c0_g2	Sps_DN62365_c2_g3
RBBH_pair_1281	Psi_DN61959_c0_g1	Sps_DN56936_c0_g1
RBBH_pair_1282	Psi_DN61963_c0_g1	Sps_DN60561_c0_g3
RBBH_pair_1283	Psi_DN61968_c0_g1	Sps_DN13187_c0_g1
RBBH_pair_1284	Psi_DN61970_c1_g1	Sps_DN66565_c0_g3
RBBH_pair_1285	Psi_DN61972_c0_g2	Sps_DN64433_c1_g2
RBBH_pair_1286	Psi_DN61975_c0_g1	Sps_DN58433_c0_g1
RBBH_pair_1287	Psi_DN61976_c0_g2	Sps_DN26952_c0_g1
RBBH_pair_1288	Psi_DN61982_c0_g1	Sps_DN61097_c0_g7
RBBH_pair_1289	Psi_DN61984_c0_g1	Sps_DN58390_c3_g3
RBBH_pair_1290	Psi_DN61987_c1_g1	Sps_DN37545_c0_g1
RBBH_pair_1291	Psi_DN61990_c1_g1	Sps_DN52436_c0_g1
RBBH_pair_1292	Psi_DN61990_c1_g3	Sps_DN48713_c0_g1
RBBH_pair_1293	Psi_DN61994_c0_g2	Sps_DN48995_c0_g1
RBBH_pair_1294	Psi_DN61996_c0_g1	Sps_DN88781_c0_g1
RBBH_pair_1295	Psi_DN61997_c0_g1	Sps_DN56319_c1_g1
RBBH_pair_1296	Psi_DN61999_c0_g1	Sps_DN50373_c0_g2
RBBH_pair_1297	Psi_DN62001_c0_g1	Sps_DN69864_c1_g1
RBBH_pair_1298	Psi_DN62002_c0_g1	Sps_DN57405_c0_g1
RBBH_pair_1299	Psi_DN62008_c0_g1	Sps_DN57007_c5_g6
RBBH_pair_1300	Psi_DN62011_c0_g1	Sps_DN58906_c0_g2
RBBH_pair_1301	Psi_DN62017_c0_g1	Sps_DN63128_c0_g3
RBBH_pair_1302	Psi_DN62023_c0_g1	Sps_DN56835_c0_g1
RBBH_pair_1303	Psi_DN62029_c0_g1	Sps_DN76535_c0_g1
RBBH_pair_1304	Psi_DN62039_c0_g1	Sps_DN88084_c0_g1
RBBH_pair_1305	Psi_DN62047_c0_g1	Sps_DN55621_c0_g1
RBBH_pair_1306	Psi_DN62051_c0_g1	Sps_DN57753_c0_g1
RBBH_pair_1307	Psi_DN62059_c0_g2	Sps_DN42395_c0_g1
RBBH_pair_1308	Psi_DN62061_c0_g1	Sps_DN63700_c0_g2
RBBH_pair_1309	Psi_DN62064_c0_g2	Sps_DN60968_c0_g1
RBBH_pair_1310	Psi_DN62075_c0_g1	Sps_DN56217_c0_g2
RBBH_pair_1311	Psi_DN62075_c0_g2	Sps_DN56217_c0_g3
RBBH_pair_1312	Psi_DN62081_c0_g1	Sps_DN51249_c0_g1
RBBH_pair_1313	Psi_DN62082_c0_g1	Sps_DN55397_c0_g1
RBBH_pair_1314	Psi_DN62084_c0_g1	Sps_DN20635_c0_g2
RBBH_pair_1315	Psi_DN62085_c0_g1	Sps_DN52428_c0_g1
RBBH_pair_1316	Psi_DN62090_c0_g1	Sps_DN61008_c0_g1
RBBH_pair_1317	Psi_DN62091_c0_g1	Sps_DN56185_c0_g1
RBBH_pair_1318	Psi_DN62093_c0_g1	Sps_DN64909_c0_g4
RBBH_pair_1319	Psi_DN62105_c0_g1	Sps_DN54276_c0_g1
RBBH_pair_1320	Psi_DN62110_c0_g1	Sps_DN53710_c0_g1
RBBH_pair_1321	Psi_DN62114_c0_g1	Sps_DN42393_c0_g1
RBBH_pair_1322	Psi_DN62115_c0_g1	Sps_DN55999_c0_g1
RBBH_pair_1323	Psi_DN62118_c0_g1	Sps_DN59114_c1_g5
RBBH_pair_1324	Psi_DN62121_c0_g1	Sps_DN51913_c0_g1
RBBH_pair_1325	Psi_DN62125_c0_g2	Sps_DN52982_c1_g1
RBBH_pair_1326	Psi_DN62127_c0_g1	Sps_DN58958_c0_g1
RBBH_pair_1327	Psi_DN62128_c0_g1	Sps_DN58106_c1_g1
RBBH_pair_1328	Psi_DN62131_c0_g1	Sps_DN55024_c0_g1
RBBH_pair_1329	Psi_DN62132_c0_g1	Sps_DN54220_c0_g1
RBBH_pair_1330	Psi_DN62133_c0_g1	Sps_DN50065_c0_g1
RBBH_pair_1331	Psi_DN62138_c0_g1	Sps_DN67160_c0_g3
RBBH_pair_1332	Psi_DN62141_c0_g1	Sps_DN51887_c0_g2
RBBH_pair_1333	Psi_DN62142_c0_g2	Sps_DN52563_c0_g1
RBBH_pair_1334	Psi_DN62149_c0_g1	Sps_DN53639_c0_g1
RBBH_pair_1335	Psi_DN62152_c0_g1	Sps_DN48579_c0_g2
RBBH_pair_1336	Psi_DN62154_c0_g1	Sps_DN54333_c0_g1
RBBH_pair_1337	Psi_DN62157_c0_g1	Sps_DN45624_c0_g1
RBBH_pair_1338	Psi_DN62162_c0_g1	Sps_DN62236_c0_g1
RBBH_pair_1339	Psi_DN62164_c0_g1	Sps_DN55177_c0_g2
RBBH_pair_1340	Psi_DN62178_c0_g1	Sps_DN69638_c2_g1
RBBH_pair_1341	Psi_DN62182_c0_g1	Sps_DN56425_c1_g1
RBBH_pair_1342	Psi_DN62187_c1_g1	Sps_DN64395_c0_g2
RBBH_pair_1343	Psi_DN62188_c0_g1	Sps_DN56771_c0_g2
RBBH_pair_1344	Psi_DN62193_c0_g1	Sps_DN61176_c0_g2
RBBH_pair_1345	Psi_DN62195_c0_g1	Sps_DN45564_c0_g1
RBBH_pair_1346	Psi_DN62196_c0_g1	Sps_DN63055_c1_g4
RBBH_pair_1347	Psi_DN62201_c0_g2	Sps_DN33876_c0_g1
RBBH_pair_1348	Psi_DN62211_c0_g1	Sps_DN53127_c0_g1
RBBH_pair_1349	Psi_DN62212_c0_g1	Sps_DN63780_c0_g2
RBBH_pair_1350	Psi_DN62214_c0_g1	Sps_DN66967_c0_g3
RBBH_pair_1351	Psi_DN62223_c0_g1	Sps_DN55099_c0_g2
RBBH_pair_1352	Psi_DN62224_c0_g1	Sps_DN68860_c1_g1
RBBH_pair_1353	Psi_DN62225_c0_g1	Sps_DN63842_c0_g1
RBBH_pair_1354	Psi_DN62227_c0_g1	Sps_DN54660_c0_g3
RBBH_pair_1355	Psi_DN62234_c0_g1	Sps_DN62316_c0_g1
RBBH_pair_1356	Psi_DN62236_c0_g1	Sps_DN49627_c0_g1
RBBH_pair_1357	Psi_DN62238_c0_g1	Sps_DN67822_c3_g12
RBBH_pair_1358	Psi_DN62247_c0_g2	Sps_DN28907_c0_g1
RBBH_pair_1359	Psi_DN62250_c0_g1	Sps_DN63768_c0_g3
RBBH_pair_1360	Psi_DN62252_c1_g2	Sps_DN91557_c0_g1
RBBH_pair_1361	Psi_DN62257_c0_g1	Sps_DN61892_c0_g2
RBBH_pair_1362	Psi_DN62258_c0_g2	Sps_DN51911_c0_g2
RBBH_pair_1363	Psi_DN62260_c0_g1	Sps_DN63289_c1_g1
RBBH_pair_1364	Psi_DN62263_c0_g2	Sps_DN53149_c0_g1
RBBH_pair_1365	Psi_DN62267_c0_g1	Sps_DN66974_c0_g1
RBBH_pair_1366	Psi_DN62268_c0_g1	Sps_DN61689_c0_g1
RBBH_pair_1367	Psi_DN62285_c0_g2	Sps_DN56480_c0_g1
RBBH_pair_1368	Psi_DN62288_c0_g1	Sps_DN44182_c0_g1
RBBH_pair_1369	Psi_DN62294_c0_g1	Sps_DN46064_c0_g1
RBBH_pair_1370	Psi_DN62297_c0_g1	Sps_DN64560_c0_g5
RBBH_pair_1371	Psi_DN62300_c0_g1	Sps_DN54666_c0_g1
RBBH_pair_1372	Psi_DN62310_c0_g1	Sps_DN53412_c0_g1
RBBH_pair_1373	Psi_DN62315_c0_g1	Sps_DN58567_c2_g3
RBBH_pair_1374	Psi_DN62326_c0_g1	Sps_DN61895_c0_g1
RBBH_pair_1375	Psi_DN62330_c0_g1	Sps_DN56660_c0_g1
RBBH_pair_1376	Psi_DN62333_c1_g1	Sps_DN41094_c0_g1
RBBH_pair_1377	Psi_DN62334_c0_g1	Sps_DN62780_c0_g2
RBBH_pair_1378	Psi_DN62335_c0_g1	Sps_DN49652_c0_g1
RBBH_pair_1379	Psi_DN62341_c0_g1	Sps_DN49266_c0_g1
RBBH_pair_1380	Psi_DN62350_c1_g2	Sps_DN58327_c1_g3
RBBH_pair_1381	Psi_DN62351_c0_g1	Sps_DN25530_c0_g1
RBBH_pair_1382	Psi_DN62353_c0_g1	Sps_DN55083_c0_g1
RBBH_pair_1383	Psi_DN62356_c0_g1	Sps_DN50002_c0_g1
RBBH_pair_1384	Psi_DN62362_c0_g1	Sps_DN50836_c0_g1
RBBH_pair_1385	Psi_DN62366_c0_g1	Sps_DN50180_c0_g1
RBBH_pair_1386	Psi_DN62371_c0_g2	Sps_DN68822_c2_g1
RBBH_pair_1387	Psi_DN62372_c0_g2	Sps_DN35879_c0_g1
RBBH_pair_1388	Psi_DN62374_c0_g1	Sps_DN66246_c0_g3
RBBH_pair_1389	Psi_DN62376_c1_g1	Sps_DN64187_c0_g1
RBBH_pair_1390	Psi_DN62379_c0_g1	Sps_DN57520_c0_g1
RBBH_pair_1391	Psi_DN62384_c0_g1	Sps_DN67809_c1_g4
RBBH_pair_1392	Psi_DN62386_c0_g1	Sps_DN57077_c0_g1
RBBH_pair_1393	Psi_DN62387_c0_g1	Sps_DN59190_c0_g2
RBBH_pair_1394	Psi_DN62392_c0_g1	Sps_DN54547_c0_g1
RBBH_pair_1395	Psi_DN62397_c0_g1	Sps_DN60650_c0_g1
RBBH_pair_1396	Psi_DN62399_c1_g1	Sps_DN78076_c0_g1
RBBH_pair_1397	Psi_DN62401_c0_g2	Sps_DN43086_c0_g1
RBBH_pair_1398	Psi_DN62402_c0_g1	Sps_DN61705_c0_g1
RBBH_pair_1399	Psi_DN62404_c0_g1	Sps_DN23903_c0_g1
RBBH_pair_1400	Psi_DN62405_c0_g1	Sps_DN61106_c0_g1
RBBH_pair_1401	Psi_DN62418_c0_g1	Sps_DN67426_c0_g1
RBBH_pair_1402	Psi_DN62421_c0_g1	Sps_DN60453_c0_g2
RBBH_pair_1403	Psi_DN62428_c0_g1	Sps_DN65022_c3_g2
RBBH_pair_1404	Psi_DN62432_c0_g1	Sps_DN62722_c0_g2
RBBH_pair_1405	Psi_DN62437_c0_g2	Sps_DN54856_c0_g1
RBBH_pair_1406	Psi_DN62438_c0_g1	Sps_DN42714_c0_g1
RBBH_pair_1407	Psi_DN62444_c0_g1	Sps_DN47906_c0_g1
RBBH_pair_1408	Psi_DN62445_c0_g1	Sps_DN60062_c0_g3
RBBH_pair_1409	Psi_DN62446_c0_g1	Sps_DN45364_c0_g1
RBBH_pair_1410	Psi_DN62452_c0_g1	Sps_DN32547_c0_g1
RBBH_pair_1411	Psi_DN62455_c0_g1	Sps_DN60774_c0_g1
RBBH_pair_1412	Psi_DN62456_c0_g1	Sps_DN50262_c0_g1
RBBH_pair_1413	Psi_DN62462_c0_g1	Sps_DN66539_c1_g3
RBBH_pair_1414	Psi_DN62465_c0_g1	Sps_DN59948_c0_g1
RBBH_pair_1415	Psi_DN62466_c0_g1	Sps_DN50974_c0_g1
RBBH_pair_1416	Psi_DN62467_c0_g1	Sps_DN43612_c0_g1
RBBH_pair_1417	Psi_DN62468_c1_g1	Sps_DN24588_c0_g1
RBBH_pair_1418	Psi_DN62472_c0_g1	Sps_DN62756_c0_g2
RBBH_pair_1419	Psi_DN62476_c0_g1	Sps_DN121785_c0_g1
RBBH_pair_1420	Psi_DN62479_c0_g1	Sps_DN49722_c0_g1
RBBH_pair_1421	Psi_DN62485_c0_g1	Sps_DN36113_c0_g1
RBBH_pair_1422	Psi_DN62486_c0_g1	Sps_DN66522_c0_g6
RBBH_pair_1423	Psi_DN62492_c0_g1	Sps_DN57867_c0_g1
RBBH_pair_1424	Psi_DN62493_c0_g2	Sps_DN35609_c0_g1
RBBH_pair_1425	Psi_DN62495_c0_g1	Sps_DN54015_c0_g1
RBBH_pair_1426	Psi_DN62496_c0_g1	Sps_DN34823_c0_g1
RBBH_pair_1427	Psi_DN62499_c0_g1	Sps_DN39564_c0_g1
RBBH_pair_1428	Psi_DN62499_c0_g2	Sps_DN56499_c0_g6
RBBH_pair_1429	Psi_DN62502_c0_g1	Sps_DN66502_c0_g1
RBBH_pair_1430	Psi_DN62503_c0_g1	Sps_DN15378_c0_g1
RBBH_pair_1431	Psi_DN62508_c0_g1	Sps_DN62073_c0_g3
RBBH_pair_1432	Psi_DN62513_c0_g1	Sps_DN51691_c1_g1
RBBH_pair_1433	Psi_DN62519_c0_g1	Sps_DN61677_c0_g4
RBBH_pair_1434	Psi_DN62531_c1_g2	Sps_DN63697_c0_g1
RBBH_pair_1435	Psi_DN62537_c0_g3	Sps_DN57910_c1_g3
RBBH_pair_1436	Psi_DN62538_c0_g1	Sps_DN49819_c0_g1
RBBH_pair_1437	Psi_DN62543_c0_g1	Sps_DN107747_c0_g1
RBBH_pair_1438	Psi_DN62545_c2_g1	Sps_DN53905_c0_g1
RBBH_pair_1439	Psi_DN62547_c0_g1	Sps_DN65247_c0_g1
RBBH_pair_1440	Psi_DN62548_c0_g1	Sps_DN49156_c0_g1
RBBH_pair_1441	Psi_DN62550_c0_g1	Sps_DN64255_c1_g5
RBBH_pair_1442	Psi_DN62555_c0_g1	Sps_DN119227_c0_g1
RBBH_pair_1443	Psi_DN62557_c0_g1	Sps_DN60569_c0_g2
RBBH_pair_1444	Psi_DN62564_c0_g1	Sps_DN53824_c0_g2
RBBH_pair_1445	Psi_DN62565_c0_g1	Sps_DN108749_c0_g1
RBBH_pair_1446	Psi_DN62566_c0_g1	Sps_DN50895_c0_g2
RBBH_pair_1447	Psi_DN62567_c0_g1	Sps_DN49844_c0_g1
RBBH_pair_1448	Psi_DN62569_c0_g1	Sps_DN108187_c0_g1
RBBH_pair_1449	Psi_DN62575_c0_g1	Sps_DN97332_c0_g1
RBBH_pair_1450	Psi_DN62583_c3_g1	Sps_DN69503_c2_g6
RBBH_pair_1451	Psi_DN62587_c0_g1	Sps_DN54814_c0_g1
RBBH_pair_1452	Psi_DN62588_c0_g2	Sps_DN63715_c0_g5
RBBH_pair_1453	Psi_DN62594_c0_g1	Sps_DN35919_c0_g1
RBBH_pair_1454	Psi_DN62596_c0_g1	Sps_DN58378_c2_g1
RBBH_pair_1455	Psi_DN62597_c0_g1	Sps_DN51450_c0_g1
RBBH_pair_1456	Psi_DN62600_c0_g1	Sps_DN54489_c0_g1
RBBH_pair_1457	Psi_DN62601_c0_g1	Sps_DN52975_c0_g1
RBBH_pair_1458	Psi_DN62603_c0_g1	Sps_DN39359_c0_g1
RBBH_pair_1459	Psi_DN62604_c0_g2	Sps_DN62857_c0_g2
RBBH_pair_1460	Psi_DN62607_c0_g1	Sps_DN48042_c0_g2
RBBH_pair_1461	Psi_DN62610_c0_g1	Sps_DN52837_c0_g1
RBBH_pair_1462	Psi_DN62613_c0_g1	Sps_DN46035_c0_g1
RBBH_pair_1463	Psi_DN62617_c0_g1	Sps_DN62539_c0_g3
RBBH_pair_1464	Psi_DN62619_c0_g1	Sps_DN45415_c0_g1
RBBH_pair_1465	Psi_DN62621_c0_g1	Sps_DN106741_c0_g1
RBBH_pair_1466	Psi_DN62623_c0_g1	Sps_DN55698_c0_g1
RBBH_pair_1467	Psi_DN62624_c0_g1	Sps_DN57415_c0_g1
RBBH_pair_1468	Psi_DN62627_c0_g1	Sps_DN58080_c0_g1
RBBH_pair_1469	Psi_DN62629_c0_g1	Sps_DN62499_c0_g1
RBBH_pair_1470	Psi_DN62630_c0_g1	Sps_DN56889_c0_g1
RBBH_pair_1471	Psi_DN62635_c0_g1	Sps_DN40996_c0_g1
RBBH_pair_1472	Psi_DN62638_c0_g1	Sps_DN40366_c0_g1
RBBH_pair_1473	Psi_DN62641_c0_g1	Sps_DN60557_c1_g9
RBBH_pair_1474	Psi_DN62643_c0_g1	Sps_DN65128_c3_g4
RBBH_pair_1475	Psi_DN62644_c0_g1	Sps_DN61006_c0_g3
RBBH_pair_1476	Psi_DN62645_c0_g2	Sps_DN49264_c0_g1
RBBH_pair_1477	Psi_DN62648_c0_g1	Sps_DN53794_c0_g1
RBBH_pair_1478	Psi_DN62655_c0_g1	Sps_DN52351_c0_g2
RBBH_pair_1479	Psi_DN62658_c0_g1	Sps_DN65937_c0_g1
RBBH_pair_1480	Psi_DN62659_c0_g1	Sps_DN65570_c0_g2
RBBH_pair_1481	Psi_DN62660_c0_g3	Sps_DN72353_c0_g1
RBBH_pair_1482	Psi_DN62662_c0_g1	Sps_DN58893_c0_g4
RBBH_pair_1483	Psi_DN62663_c0_g1	Sps_DN56526_c1_g1
RBBH_pair_1484	Psi_DN62668_c0_g1	Sps_DN64690_c0_g3
RBBH_pair_1485	Psi_DN62670_c0_g1	Sps_DN56761_c0_g1
RBBH_pair_1486	Psi_DN62672_c0_g1	Sps_DN63434_c1_g1
RBBH_pair_1487	Psi_DN62673_c0_g1	Sps_DN49194_c0_g1
RBBH_pair_1488	Psi_DN62674_c0_g1	Sps_DN63642_c1_g5
RBBH_pair_1489	Psi_DN62675_c0_g1	Sps_DN54475_c0_g1
RBBH_pair_1490	Psi_DN62680_c0_g1	Sps_DN63377_c0_g1
RBBH_pair_1491	Psi_DN62681_c0_g1	Sps_DN58448_c0_g1
RBBH_pair_1492	Psi_DN62682_c0_g1	Sps_DN45111_c0_g1
RBBH_pair_1493	Psi_DN62684_c0_g2	Sps_DN55302_c0_g2
RBBH_pair_1494	Psi_DN62687_c0_g1	Sps_DN58505_c1_g1
RBBH_pair_1495	Psi_DN62693_c0_g1	Sps_DN59648_c0_g1
RBBH_pair_1496	Psi_DN62696_c0_g1	Sps_DN57366_c1_g1
RBBH_pair_1497	Psi_DN62698_c0_g1	Sps_DN54963_c0_g1
RBBH_pair_1498	Psi_DN62699_c0_g1	Sps_DN61944_c4_g1
RBBH_pair_1499	Psi_DN62701_c0_g1	Sps_DN32673_c0_g1
RBBH_pair_1500	Psi_DN62701_c0_g2	Sps_DN43581_c0_g2
RBBH_pair_1501	Psi_DN62702_c0_g1	Sps_DN53737_c0_g1
RBBH_pair_1502	Psi_DN62707_c2_g1	Sps_DN58624_c0_g2
RBBH_pair_1503	Psi_DN62708_c0_g1	Sps_DN49971_c0_g1
RBBH_pair_1504	Psi_DN62709_c0_g2	Sps_DN12439_c0_g1
RBBH_pair_1505	Psi_DN62712_c0_g1	Sps_DN60317_c0_g1
RBBH_pair_1506	Psi_DN62713_c0_g1	Sps_DN65058_c2_g1
RBBH_pair_1507	Psi_DN62720_c0_g2	Sps_DN55308_c0_g3
RBBH_pair_1508	Psi_DN62721_c1_g1	Sps_DN62044_c0_g2
RBBH_pair_1509	Psi_DN62726_c0_g1	Sps_DN65055_c3_g3
RBBH_pair_1510	Psi_DN62728_c2_g1	Sps_DN61219_c0_g2
RBBH_pair_1511	Psi_DN62734_c0_g1	Sps_DN58337_c0_g1
RBBH_pair_1512	Psi_DN62735_c0_g1	Sps_DN51325_c0_g1
RBBH_pair_1513	Psi_DN62739_c0_g1	Sps_DN67876_c2_g1
RBBH_pair_1514	Psi_DN62740_c0_g2	Sps_DN43172_c0_g1
RBBH_pair_1515	Psi_DN62742_c0_g1	Sps_DN53374_c0_g2
RBBH_pair_1516	Psi_DN62746_c0_g1	Sps_DN56919_c0_g2
RBBH_pair_1517	Psi_DN62753_c0_g1	Sps_DN61277_c0_g4
RBBH_pair_1518	Psi_DN62754_c0_g1	Sps_DN62272_c0_g1
RBBH_pair_1519	Psi_DN62755_c0_g1	Sps_DN49565_c0_g1
RBBH_pair_1520	Psi_DN62757_c0_g2	Sps_DN56370_c0_g1
RBBH_pair_1521	Psi_DN62760_c0_g1	Sps_DN64950_c0_g2
RBBH_pair_1522	Psi_DN62761_c0_g1	Sps_DN41567_c0_g1
RBBH_pair_1523	Psi_DN62763_c0_g2	Sps_DN65124_c5_g5
RBBH_pair_1524	Psi_DN62766_c0_g1	Sps_DN54865_c0_g1
RBBH_pair_1525	Psi_DN62773_c0_g1	Sps_DN51332_c0_g1
RBBH_pair_1526	Psi_DN62774_c0_g1	Sps_DN65404_c1_g1
RBBH_pair_1527	Psi_DN62777_c0_g1	Sps_DN54843_c0_g1
RBBH_pair_1528	Psi_DN62778_c0_g1	Sps_DN62320_c1_g4
RBBH_pair_1529	Psi_DN62779_c2_g1	Sps_DN62089_c1_g1
RBBH_pair_1530	Psi_DN62783_c0_g1	Sps_DN58441_c0_g3
RBBH_pair_1531	Psi_DN62784_c0_g1	Sps_DN52030_c0_g1
RBBH_pair_1532	Psi_DN62786_c0_g1	Sps_DN52690_c0_g1
RBBH_pair_1533	Psi_DN62788_c0_g1	Sps_DN56094_c0_g2
RBBH_pair_1534	Psi_DN62789_c0_g1	Sps_DN62195_c2_g1
RBBH_pair_1535	Psi_DN62793_c0_g1	Sps_DN65767_c1_g3
RBBH_pair_1536	Psi_DN62796_c0_g1	Sps_DN61630_c0_g1
RBBH_pair_1537	Psi_DN62799_c0_g1	Sps_DN60929_c0_g3
RBBH_pair_1538	Psi_DN62807_c0_g2	Sps_DN41352_c0_g1
RBBH_pair_1539	Psi_DN62808_c0_g1	Sps_DN52914_c0_g1
RBBH_pair_1540	Psi_DN62809_c0_g2	Sps_DN57665_c2_g5
RBBH_pair_1541	Psi_DN62810_c0_g1	Sps_DN65842_c0_g2
RBBH_pair_1542	Psi_DN62813_c0_g1	Sps_DN49431_c0_g1
RBBH_pair_1543	Psi_DN62814_c0_g1	Sps_DN53596_c0_g1
RBBH_pair_1544	Psi_DN62818_c0_g1	Sps_DN52022_c0_g1
RBBH_pair_1545	Psi_DN62820_c0_g1	Sps_DN61128_c4_g2
RBBH_pair_1546	Psi_DN62823_c0_g1	Sps_DN55593_c0_g2
RBBH_pair_1547	Psi_DN62825_c0_g1	Sps_DN48027_c0_g1
RBBH_pair_1548	Psi_DN62833_c0_g1	Sps_DN53195_c0_g1
RBBH_pair_1549	Psi_DN62834_c0_g1	Sps_DN56972_c1_g1
RBBH_pair_1550	Psi_DN62836_c0_g1	Sps_DN56578_c0_g1
RBBH_pair_1551	Psi_DN62838_c0_g1	Sps_DN44077_c0_g1
RBBH_pair_1552	Psi_DN62843_c0_g1	Sps_DN62049_c0_g1
RBBH_pair_1553	Psi_DN62844_c0_g1	Sps_DN120512_c0_g1
RBBH_pair_1554	Psi_DN62845_c0_g2	Sps_DN54423_c0_g1
RBBH_pair_1555	Psi_DN62846_c0_g1	Sps_DN56948_c0_g1
RBBH_pair_1556	Psi_DN62847_c0_g1	Sps_DN58447_c0_g2
RBBH_pair_1557	Psi_DN62848_c0_g1	Sps_DN51008_c0_g1
RBBH_pair_1558	Psi_DN62850_c0_g1	Sps_DN61966_c0_g3
RBBH_pair_1559	Psi_DN62854_c0_g1	Sps_DN47263_c0_g1
RBBH_pair_1560	Psi_DN62856_c0_g1	Sps_DN51333_c0_g2
RBBH_pair_1561	Psi_DN62857_c0_g1	Sps_DN57305_c0_g1
RBBH_pair_1562	Psi_DN62858_c0_g1	Sps_DN62876_c0_g2
RBBH_pair_1563	Psi_DN62860_c0_g1	Sps_DN63375_c0_g1
RBBH_pair_1564	Psi_DN62864_c0_g2	Sps_DN53618_c0_g1
RBBH_pair_1565	Psi_DN62865_c0_g1	Sps_DN55258_c0_g1
RBBH_pair_1566	Psi_DN62866_c0_g1	Sps_DN54516_c0_g1
RBBH_pair_1567	Psi_DN62867_c0_g1	Sps_DN66961_c0_g1
RBBH_pair_1568	Psi_DN62869_c0_g1	Sps_DN58064_c0_g1
RBBH_pair_1569	Psi_DN62872_c0_g1	Sps_DN46823_c0_g1
RBBH_pair_1570	Psi_DN62873_c0_g2	Sps_DN53313_c0_g1
RBBH_pair_1571	Psi_DN62878_c0_g1	Sps_DN93387_c0_g1
RBBH_pair_1572	Psi_DN62882_c0_g2	Sps_DN47755_c0_g1
RBBH_pair_1573	Psi_DN62882_c0_g3	Sps_DN47755_c0_g2
RBBH_pair_1574	Psi_DN62892_c0_g1	Sps_DN78899_c0_g1
RBBH_pair_1575	Psi_DN62893_c0_g1	Sps_DN58543_c3_g2
RBBH_pair_1576	Psi_DN62894_c0_g1	Sps_DN51722_c0_g1
RBBH_pair_1577	Psi_DN62899_c0_g1	Sps_DN60443_c3_g6
RBBH_pair_1578	Psi_DN62904_c0_g1	Sps_DN58718_c0_g2
RBBH_pair_1579	Psi_DN62904_c0_g2	Sps_DN55948_c0_g1
RBBH_pair_1580	Psi_DN62905_c0_g1	Sps_DN50285_c0_g1
RBBH_pair_1581	Psi_DN62906_c0_g1	Sps_DN60237_c0_g2
RBBH_pair_1582	Psi_DN62908_c0_g1	Sps_DN56587_c3_g1
RBBH_pair_1583	Psi_DN62909_c0_g1	Sps_DN53584_c0_g1
RBBH_pair_1584	Psi_DN62911_c0_g1	Sps_DN66886_c0_g3
RBBH_pair_1585	Psi_DN62914_c0_g1	Sps_DN55274_c0_g1
RBBH_pair_1586	Psi_DN62915_c0_g1	Sps_DN64430_c1_g1
RBBH_pair_1587	Psi_DN62920_c0_g1	Sps_DN62508_c3_g1
RBBH_pair_1588	Psi_DN62921_c0_g1	Sps_DN34520_c0_g1
RBBH_pair_1589	Psi_DN62922_c0_g1	Sps_DN51708_c0_g1
RBBH_pair_1590	Psi_DN62926_c0_g1	Sps_DN57970_c1_g5
RBBH_pair_1591	Psi_DN62932_c0_g1	Sps_DN49467_c0_g2
RBBH_pair_1592	Psi_DN62933_c0_g3	Sps_DN53137_c0_g1
RBBH_pair_1593	Psi_DN62938_c0_g1	Sps_DN54730_c0_g1
RBBH_pair_1594	Psi_DN62939_c0_g2	Sps_DN66386_c0_g2
RBBH_pair_1595	Psi_DN62939_c0_g3	Sps_DN61660_c0_g1
RBBH_pair_1596	Psi_DN62941_c0_g1	Sps_DN60083_c0_g1
RBBH_pair_1597	Psi_DN62944_c0_g2	Sps_DN57999_c4_g2
RBBH_pair_1598	Psi_DN62950_c0_g1	Sps_DN58943_c0_g1
RBBH_pair_1599	Psi_DN62951_c0_g1	Sps_DN108815_c0_g1
RBBH_pair_1600	Psi_DN62953_c0_g1	Sps_DN64055_c0_g1
RBBH_pair_1601	Psi_DN62957_c2_g1	Sps_DN61224_c0_g5
RBBH_pair_1602	Psi_DN6295_c0_g2	Sps_DN80943_c0_g1
RBBH_pair_1603	Psi_DN62963_c0_g1	Sps_DN55248_c9_g2
RBBH_pair_1604	Psi_DN62965_c0_g3	Sps_DN64690_c0_g4
RBBH_pair_1605	Psi_DN62966_c0_g1	Sps_DN40377_c0_g1
RBBH_pair_1606	Psi_DN62968_c0_g1	Sps_DN61754_c0_g1
RBBH_pair_1607	Psi_DN62969_c0_g1	Sps_DN60218_c0_g1
RBBH_pair_1608	Psi_DN62970_c0_g1	Sps_DN55382_c0_g1
RBBH_pair_1609	Psi_DN62976_c0_g1	Sps_DN62867_c0_g2
RBBH_pair_1610	Psi_DN62980_c0_g1	Sps_DN58574_c2_g1
RBBH_pair_1611	Psi_DN62983_c1_g1	Sps_DN61361_c0_g4
RBBH_pair_1612	Psi_DN62983_c2_g1	Sps_DN61361_c0_g1
RBBH_pair_1613	Psi_DN62984_c0_g1	Sps_DN24529_c0_g1
RBBH_pair_1614	Psi_DN62986_c0_g1	Sps_DN50885_c0_g1
RBBH_pair_1615	Psi_DN63001_c0_g1	Sps_DN1703_c0_g1
RBBH_pair_1616	Psi_DN63004_c0_g1	Sps_DN62582_c3_g2
RBBH_pair_1617	Psi_DN63008_c1_g1	Sps_DN51442_c0_g1
RBBH_pair_1618	Psi_DN63009_c0_g1	Sps_DN45344_c0_g1
RBBH_pair_1619	Psi_DN63012_c2_g1	Sps_DN56199_c0_g1
RBBH_pair_1620	Psi_DN63014_c0_g1	Sps_DN56253_c0_g2
RBBH_pair_1621	Psi_DN63015_c0_g1	Sps_DN50112_c0_g1
RBBH_pair_1622	Psi_DN63021_c0_g1	Sps_DN53151_c0_g1
RBBH_pair_1623	Psi_DN63023_c0_g1	Sps_DN62038_c6_g1
RBBH_pair_1624	Psi_DN63024_c0_g1	Sps_DN87427_c0_g1
RBBH_pair_1625	Psi_DN63026_c0_g1	Sps_DN63668_c1_g1
RBBH_pair_1626	Psi_DN63028_c0_g1	Sps_DN9397_c0_g1
RBBH_pair_1627	Psi_DN63030_c1_g1	Sps_DN72291_c0_g1
RBBH_pair_1628	Psi_DN63036_c0_g1	Sps_DN61187_c0_g1
RBBH_pair_1629	Psi_DN63037_c0_g1	Sps_DN121280_c0_g1
RBBH_pair_1630	Psi_DN63040_c4_g2	Sps_DN58744_c0_g1
RBBH_pair_1631	Psi_DN63042_c0_g1	Sps_DN53975_c0_g1
RBBH_pair_1632	Psi_DN63044_c0_g2	Sps_DN66559_c1_g1
RBBH_pair_1633	Psi_DN63046_c0_g2	Sps_DN59463_c0_g1
RBBH_pair_1634	Psi_DN63047_c0_g1	Sps_DN63203_c0_g2
RBBH_pair_1635	Psi_DN63049_c0_g1	Sps_DN89307_c0_g1
RBBH_pair_1636	Psi_DN63050_c0_g1	Sps_DN59079_c1_g10
RBBH_pair_1637	Psi_DN63051_c1_g1	Sps_DN57345_c0_g1
RBBH_pair_1638	Psi_DN63052_c0_g1	Sps_DN66766_c0_g1
RBBH_pair_1639	Psi_DN63054_c0_g1	Sps_DN34539_c0_g1
RBBH_pair_1640	Psi_DN63055_c0_g2	Sps_DN60628_c3_g1
RBBH_pair_1641	Psi_DN63056_c0_g1	Sps_DN47868_c0_g1
RBBH_pair_1642	Psi_DN63060_c0_g1	Sps_DN67659_c0_g3
RBBH_pair_1643	Psi_DN63061_c0_g1	Sps_DN50686_c0_g1
RBBH_pair_1644	Psi_DN63062_c0_g1	Sps_DN28411_c0_g1
RBBH_pair_1645	Psi_DN63064_c0_g1	Sps_DN61172_c0_g1
RBBH_pair_1646	Psi_DN63066_c0_g1	Sps_DN53141_c0_g2
RBBH_pair_1647	Psi_DN63067_c0_g2	Sps_DN50838_c0_g1
RBBH_pair_1648	Psi_DN63069_c1_g1	Sps_DN46808_c0_g2
RBBH_pair_1649	Psi_DN63072_c0_g1	Sps_DN61523_c0_g1
RBBH_pair_1650	Psi_DN63073_c0_g1	Sps_DN61101_c2_g1
RBBH_pair_1651	Psi_DN63074_c0_g1	Sps_DN57810_c1_g1
RBBH_pair_1652	Psi_DN63075_c0_g1	Sps_DN58762_c0_g1
RBBH_pair_1653	Psi_DN63078_c1_g3	Sps_DN68301_c0_g1
RBBH_pair_1654	Psi_DN63079_c0_g1	Sps_DN47597_c1_g1
RBBH_pair_1655	Psi_DN63085_c0_g1	Sps_DN53062_c0_g1
RBBH_pair_1656	Psi_DN63086_c0_g2	Sps_DN59436_c1_g6
RBBH_pair_1657	Psi_DN63088_c0_g1	Sps_DN45185_c0_g1
RBBH_pair_1658	Psi_DN63090_c0_g2	Sps_DN125514_c0_g1
RBBH_pair_1659	Psi_DN63092_c0_g2	Sps_DN58404_c0_g3
RBBH_pair_1660	Psi_DN63094_c0_g2	Sps_DN52221_c0_g2
RBBH_pair_1661	Psi_DN63098_c0_g1	Sps_DN46882_c0_g1
RBBH_pair_1662	Psi_DN63100_c0_g1	Sps_DN46337_c0_g1
RBBH_pair_1663	Psi_DN63105_c0_g1	Sps_DN64257_c0_g2
RBBH_pair_1664	Psi_DN63108_c0_g2	Sps_DN38706_c0_g1
RBBH_pair_1665	Psi_DN6310_c0_g2	Sps_DN85559_c0_g1
RBBH_pair_1666	Psi_DN63117_c0_g2	Sps_DN65784_c0_g1
RBBH_pair_1667	Psi_DN63121_c0_g1	Sps_DN64081_c0_g2
RBBH_pair_1668	Psi_DN63125_c0_g1	Sps_DN716_c0_g1
RBBH_pair_1669	Psi_DN63126_c0_g1	Sps_DN62063_c0_g1
RBBH_pair_1670	Psi_DN63127_c0_g1	Sps_DN54387_c0_g1
RBBH_pair_1671	Psi_DN63130_c0_g1	Sps_DN89793_c0_g1
RBBH_pair_1672	Psi_DN63131_c0_g2	Sps_DN61761_c0_g2
RBBH_pair_1673	Psi_DN63132_c1_g1	Sps_DN54809_c0_g1
RBBH_pair_1674	Psi_DN63137_c0_g1	Sps_DN58644_c3_g1
RBBH_pair_1675	Psi_DN63139_c0_g1	Sps_DN54391_c0_g1
RBBH_pair_1676	Psi_DN63146_c0_g1	Sps_DN57915_c2_g1
RBBH_pair_1677	Psi_DN63148_c0_g1	Sps_DN71019_c0_g1
RBBH_pair_1678	Psi_DN63149_c0_g1	Sps_DN31012_c0_g1
RBBH_pair_1679	Psi_DN63151_c0_g1	Sps_DN59376_c1_g2
RBBH_pair_1680	Psi_DN63153_c0_g1	Sps_DN53024_c0_g1
RBBH_pair_1681	Psi_DN63155_c0_g1	Sps_DN47570_c0_g1
RBBH_pair_1682	Psi_DN63156_c0_g3	Sps_DN45287_c0_g1
RBBH_pair_1683	Psi_DN63157_c0_g1	Sps_DN54111_c0_g1
RBBH_pair_1684	Psi_DN63160_c0_g1	Sps_DN56449_c0_g2
RBBH_pair_1685	Psi_DN63162_c0_g1	Sps_DN51942_c0_g1
RBBH_pair_1686	Psi_DN63163_c0_g1	Sps_DN59168_c0_g1
RBBH_pair_1687	Psi_DN63165_c0_g1	Sps_DN51339_c0_g1
RBBH_pair_1688	Psi_DN63168_c0_g1	Sps_DN36116_c0_g1
RBBH_pair_1689	Psi_DN63171_c0_g1	Sps_DN62068_c0_g3
RBBH_pair_1690	Psi_DN63172_c0_g1	Sps_DN26292_c0_g1
RBBH_pair_1691	Psi_DN63173_c0_g2	Sps_DN87355_c0_g1
RBBH_pair_1692	Psi_DN63174_c0_g1	Sps_DN52220_c0_g1
RBBH_pair_1693	Psi_DN63177_c0_g1	Sps_DN60916_c0_g1
RBBH_pair_1694	Psi_DN63178_c0_g1	Sps_DN59853_c0_g1
RBBH_pair_1695	Psi_DN63183_c0_g2	Sps_DN57027_c0_g1
RBBH_pair_1696	Psi_DN63185_c0_g1	Sps_DN58639_c0_g5
RBBH_pair_1697	Psi_DN63189_c0_g1	Sps_DN121289_c0_g1
RBBH_pair_1698	Psi_DN63190_c0_g1	Sps_DN47610_c0_g1
RBBH_pair_1699	Psi_DN63191_c0_g1	Sps_DN26493_c0_g2
RBBH_pair_1700	Psi_DN63192_c0_g2	Sps_DN62672_c0_g2
RBBH_pair_1701	Psi_DN63193_c11_g1	Sps_DN66487_c3_g1
RBBH_pair_1702	Psi_DN63195_c0_g1	Sps_DN68814_c2_g1
RBBH_pair_1703	Psi_DN63196_c0_g2	Sps_DN48704_c0_g1
RBBH_pair_1704	Psi_DN63198_c0_g1	Sps_DN57360_c0_g2
RBBH_pair_1705	Psi_DN63199_c1_g1	Sps_DN53223_c0_g1
RBBH_pair_1706	Psi_DN63201_c1_g1	Sps_DN62519_c2_g1
RBBH_pair_1707	Psi_DN63202_c0_g1	Sps_DN40819_c0_g1
RBBH_pair_1708	Psi_DN63203_c0_g1	Sps_DN56286_c1_g1
RBBH_pair_1709	Psi_DN63205_c0_g2	Sps_DN19948_c0_g1
RBBH_pair_1710	Psi_DN63207_c0_g1	Sps_DN43532_c0_g1
RBBH_pair_1711	Psi_DN63210_c0_g1	Sps_DN11457_c0_g1
RBBH_pair_1712	Psi_DN63214_c4_g1	Sps_DN1650_c0_g1
RBBH_pair_1713	Psi_DN63215_c0_g1	Sps_DN61951_c0_g2
RBBH_pair_1714	Psi_DN63220_c0_g1	Sps_DN66405_c0_g1
RBBH_pair_1715	Psi_DN63232_c0_g1	Sps_DN45197_c0_g1
RBBH_pair_1716	Psi_DN63233_c0_g1	Sps_DN51324_c0_g1
RBBH_pair_1717	Psi_DN63234_c0_g2	Sps_DN53403_c0_g1
RBBH_pair_1718	Psi_DN63235_c0_g1	Sps_DN44275_c0_g1
RBBH_pair_1719	Psi_DN63236_c0_g2	Sps_DN57741_c0_g1
RBBH_pair_1720	Psi_DN63239_c0_g1	Sps_DN119182_c0_g1
RBBH_pair_1721	Psi_DN63240_c0_g1	Sps_DN64952_c0_g1
RBBH_pair_1722	Psi_DN63242_c0_g1	Sps_DN62296_c1_g4
RBBH_pair_1723	Psi_DN63244_c0_g1	Sps_DN55652_c0_g1
RBBH_pair_1724	Psi_DN63247_c0_g1	Sps_DN59157_c0_g3
RBBH_pair_1725	Psi_DN63248_c0_g1	Sps_DN48698_c1_g1
RBBH_pair_1726	Psi_DN63250_c0_g1	Sps_DN55377_c0_g1
RBBH_pair_1727	Psi_DN63251_c0_g3	Sps_DN62001_c0_g1
RBBH_pair_1728	Psi_DN63253_c0_g1	Sps_DN56792_c1_g1
RBBH_pair_1729	Psi_DN63255_c0_g1	Sps_DN57283_c0_g1
RBBH_pair_1730	Psi_DN63256_c5_g1	Sps_DN56872_c0_g4
RBBH_pair_1731	Psi_DN63265_c0_g2	Sps_DN59880_c0_g1
RBBH_pair_1732	Psi_DN63267_c6_g1	Sps_DN62980_c1_g3
RBBH_pair_1733	Psi_DN63269_c0_g1	Sps_DN53411_c0_g3
RBBH_pair_1734	Psi_DN63272_c0_g1	Sps_DN6043_c0_g1
RBBH_pair_1735	Psi_DN63273_c0_g1	Sps_DN64116_c0_g1
RBBH_pair_1736	Psi_DN63276_c0_g1	Sps_DN41049_c0_g1
RBBH_pair_1737	Psi_DN63277_c0_g1	Sps_DN62254_c0_g3
RBBH_pair_1738	Psi_DN63279_c0_g1	Sps_DN80770_c0_g1
RBBH_pair_1739	Psi_DN63281_c0_g1	Sps_DN53799_c0_g3
RBBH_pair_1740	Psi_DN63282_c0_g1	Sps_DN55920_c0_g2
RBBH_pair_1741	Psi_DN63283_c0_g1	Sps_DN45488_c0_g1
RBBH_pair_1742	Psi_DN63291_c0_g1	Sps_DN58094_c0_g2
RBBH_pair_1743	Psi_DN63296_c0_g1	Sps_DN61249_c1_g2
RBBH_pair_1744	Psi_DN63297_c0_g1	Sps_DN60080_c0_g3
RBBH_pair_1745	Psi_DN63300_c0_g1	Sps_DN61389_c0_g3
RBBH_pair_1746	Psi_DN63302_c0_g1	Sps_DN64805_c0_g1
RBBH_pair_1747	Psi_DN63303_c0_g2	Sps_DN69625_c0_g2
RBBH_pair_1748	Psi_DN63304_c0_g1	Sps_DN66016_c0_g1
RBBH_pair_1749	Psi_DN63305_c0_g1	Sps_DN56595_c0_g1
RBBH_pair_1750	Psi_DN63306_c0_g1	Sps_DN61414_c0_g2
RBBH_pair_1751	Psi_DN63308_c0_g1	Sps_DN56754_c0_g1
RBBH_pair_1752	Psi_DN63311_c0_g1	Sps_DN57612_c0_g1
RBBH_pair_1753	Psi_DN63311_c0_g2	Sps_DN41349_c0_g1
RBBH_pair_1754	Psi_DN63317_c0_g1	Sps_DN48449_c0_g1
RBBH_pair_1755	Psi_DN63321_c0_g1	Sps_DN60768_c1_g1
RBBH_pair_1756	Psi_DN63322_c0_g1	Sps_DN58552_c0_g4
RBBH_pair_1757	Psi_DN63324_c0_g2	Sps_DN37949_c0_g1
RBBH_pair_1758	Psi_DN63327_c0_g1	Sps_DN53506_c0_g1
RBBH_pair_1759	Psi_DN63329_c0_g1	Sps_DN40237_c0_g1
RBBH_pair_1760	Psi_DN63331_c0_g1	Sps_DN58071_c2_g6
RBBH_pair_1761	Psi_DN63336_c0_g1	Sps_DN51661_c0_g1
RBBH_pair_1762	Psi_DN63339_c0_g1	Sps_DN61235_c0_g2
RBBH_pair_1763	Psi_DN63340_c4_g1	Sps_DN59855_c4_g2
RBBH_pair_1764	Psi_DN63341_c0_g1	Sps_DN77201_c0_g1
RBBH_pair_1765	Psi_DN63349_c0_g1	Sps_DN62949_c0_g2
RBBH_pair_1766	Psi_DN63350_c5_g2	Sps_DN62178_c0_g2
RBBH_pair_1767	Psi_DN63351_c0_g1	Sps_DN65736_c0_g1
RBBH_pair_1768	Psi_DN63353_c0_g1	Sps_DN55462_c0_g2
RBBH_pair_1769	Psi_DN63359_c0_g1	Sps_DN60250_c0_g2
RBBH_pair_1770	Psi_DN63368_c0_g1	Sps_DN62752_c0_g3
RBBH_pair_1771	Psi_DN63369_c0_g2	Sps_DN63902_c0_g1
RBBH_pair_1772	Psi_DN63370_c0_g1	Sps_DN57711_c0_g2
RBBH_pair_1773	Psi_DN63371_c0_g2	Sps_DN60718_c0_g1
RBBH_pair_1774	Psi_DN63376_c0_g1	Sps_DN24201_c0_g1
RBBH_pair_1775	Psi_DN63377_c0_g1	Sps_DN50149_c0_g1
RBBH_pair_1776	Psi_DN63380_c0_g1	Sps_DN50401_c0_g1
RBBH_pair_1777	Psi_DN63381_c0_g1	Sps_DN58673_c0_g1
RBBH_pair_1778	Psi_DN63384_c0_g1	Sps_DN44165_c0_g1
RBBH_pair_1779	Psi_DN63387_c0_g1	Sps_DN46329_c0_g1
RBBH_pair_1780	Psi_DN63391_c0_g1	Sps_DN65523_c0_g2
RBBH_pair_1781	Psi_DN63399_c0_g1	Sps_DN61371_c0_g3
RBBH_pair_1782	Psi_DN63400_c0_g1	Sps_DN63477_c0_g3
RBBH_pair_1783	Psi_DN63402_c0_g1	Sps_DN22968_c0_g1
RBBH_pair_1784	Psi_DN63404_c0_g1	Sps_DN36938_c0_g1
RBBH_pair_1785	Psi_DN63407_c0_g1	Sps_DN56803_c1_g1
RBBH_pair_1786	Psi_DN63410_c0_g1	Sps_DN35429_c0_g1
RBBH_pair_1787	Psi_DN63411_c0_g1	Sps_DN61893_c0_g1
RBBH_pair_1788	Psi_DN63415_c0_g1	Sps_DN52455_c0_g1
RBBH_pair_1789	Psi_DN63417_c0_g1	Sps_DN52506_c0_g1
RBBH_pair_1790	Psi_DN63420_c0_g1	Sps_DN57640_c1_g2
RBBH_pair_1791	Psi_DN63420_c0_g2	Sps_DN57640_c3_g1
RBBH_pair_1792	Psi_DN63421_c0_g1	Sps_DN62515_c0_g1
RBBH_pair_1793	Psi_DN63422_c0_g1	Sps_DN54821_c0_g1
RBBH_pair_1794	Psi_DN63423_c0_g1	Sps_DN53426_c0_g1
RBBH_pair_1795	Psi_DN63424_c0_g2	Sps_DN51849_c0_g1
RBBH_pair_1796	Psi_DN63426_c0_g2	Sps_DN57940_c0_g2
RBBH_pair_1797	Psi_DN63430_c0_g1	Sps_DN48596_c0_g1
RBBH_pair_1798	Psi_DN63431_c0_g1	Sps_DN35459_c0_g1
RBBH_pair_1799	Psi_DN63432_c2_g1	Sps_DN66485_c5_g2
RBBH_pair_1800	Psi_DN63434_c1_g1	Sps_DN50438_c0_g1
RBBH_pair_1801	Psi_DN63437_c0_g1	Sps_DN44326_c0_g1
RBBH_pair_1802	Psi_DN63438_c0_g2	Sps_DN24127_c0_g1
RBBH_pair_1803	Psi_DN63440_c0_g1	Sps_DN25604_c0_g1
RBBH_pair_1804	Psi_DN63441_c1_g1	Sps_DN60216_c0_g2
RBBH_pair_1805	Psi_DN63442_c0_g1	Sps_DN58979_c1_g1
RBBH_pair_1806	Psi_DN63443_c0_g1	Sps_DN51721_c0_g1
RBBH_pair_1807	Psi_DN63444_c0_g1	Sps_DN62005_c0_g1
RBBH_pair_1808	Psi_DN63447_c0_g1	Sps_DN56649_c0_g1
RBBH_pair_1809	Psi_DN63448_c2_g1	Sps_DN58972_c0_g1
RBBH_pair_1810	Psi_DN63450_c0_g1	Sps_DN61510_c2_g1
RBBH_pair_1811	Psi_DN63451_c0_g1	Sps_DN61768_c0_g1
RBBH_pair_1812	Psi_DN63452_c0_g1	Sps_DN12412_c0_g1
RBBH_pair_1813	Psi_DN63453_c1_g1	Sps_DN41736_c0_g1
RBBH_pair_1814	Psi_DN63454_c0_g1	Sps_DN53170_c0_g2
RBBH_pair_1815	Psi_DN63457_c0_g4	Sps_DN55895_c0_g1
RBBH_pair_1816	Psi_DN63458_c0_g1	Sps_DN42723_c0_g1
RBBH_pair_1817	Psi_DN63461_c5_g1	Sps_DN54465_c0_g1
RBBH_pair_1818	Psi_DN63465_c0_g1	Sps_DN77553_c0_g1
RBBH_pair_1819	Psi_DN63467_c0_g1	Sps_DN58107_c0_g1
RBBH_pair_1820	Psi_DN63469_c0_g1	Sps_DN51497_c0_g1
RBBH_pair_1821	Psi_DN63472_c0_g1	Sps_DN40145_c0_g1
RBBH_pair_1822	Psi_DN63473_c0_g1	Sps_DN56882_c0_g1
RBBH_pair_1823	Psi_DN63474_c0_g1	Sps_DN61932_c0_g3
RBBH_pair_1824	Psi_DN63477_c0_g1	Sps_DN53809_c0_g3
RBBH_pair_1825	Psi_DN63482_c0_g3	Sps_DN49128_c0_g2
RBBH_pair_1826	Psi_DN63483_c2_g2	Sps_DN62021_c0_g1
RBBH_pair_1827	Psi_DN63486_c0_g1	Sps_DN50548_c0_g1
RBBH_pair_1828	Psi_DN63488_c0_g1	Sps_DN68217_c0_g2
RBBH_pair_1829	Psi_DN63491_c1_g1	Sps_DN72033_c0_g1
RBBH_pair_1830	Psi_DN63493_c5_g4	Sps_DN50374_c0_g1
RBBH_pair_1831	Psi_DN63497_c0_g1	Sps_DN56252_c0_g2
RBBH_pair_1832	Psi_DN63497_c0_g2	Sps_DN23294_c0_g1
RBBH_pair_1833	Psi_DN63500_c3_g1	Sps_DN60955_c1_g6
RBBH_pair_1834	Psi_DN63503_c0_g1	Sps_DN51107_c0_g1
RBBH_pair_1835	Psi_DN63504_c0_g1	Sps_DN56189_c0_g3
RBBH_pair_1836	Psi_DN63507_c6_g2	Sps_DN51116_c0_g1
RBBH_pair_1837	Psi_DN63508_c0_g1	Sps_DN52848_c0_g1
RBBH_pair_1838	Psi_DN63509_c0_g1	Sps_DN53783_c0_g1
RBBH_pair_1839	Psi_DN63513_c0_g1	Sps_DN54643_c0_g1
RBBH_pair_1840	Psi_DN63514_c0_g1	Sps_DN57449_c0_g2
RBBH_pair_1841	Psi_DN63516_c0_g1	Sps_DN67818_c0_g2
RBBH_pair_1842	Psi_DN63517_c0_g4	Sps_DN55494_c0_g1
RBBH_pair_1843	Psi_DN63518_c2_g3	Sps_DN60393_c2_g1
RBBH_pair_1844	Psi_DN63519_c0_g2	Sps_DN63110_c0_g1
RBBH_pair_1845	Psi_DN63520_c0_g2	Sps_DN3425_c0_g1
RBBH_pair_1846	Psi_DN63521_c0_g1	Sps_DN45972_c0_g1
RBBH_pair_1847	Psi_DN63522_c0_g1	Sps_DN59322_c0_g1
RBBH_pair_1848	Psi_DN63526_c0_g2	Sps_DN60874_c0_g1
RBBH_pair_1849	Psi_DN63527_c0_g1	Sps_DN61713_c1_g1
RBBH_pair_1850	Psi_DN63530_c0_g1	Sps_DN53298_c0_g1
RBBH_pair_1851	Psi_DN63532_c0_g1	Sps_DN62115_c3_g2
RBBH_pair_1852	Psi_DN63534_c0_g1	Sps_DN61807_c1_g1
RBBH_pair_1853	Psi_DN63535_c5_g5	Sps_DN107018_c0_g1
RBBH_pair_1854	Psi_DN63539_c0_g1	Sps_DN53266_c0_g1
RBBH_pair_1855	Psi_DN63542_c0_g1	Sps_DN53713_c0_g1
RBBH_pair_1856	Psi_DN63545_c0_g1	Sps_DN63958_c0_g2
RBBH_pair_1857	Psi_DN63548_c0_g2	Sps_DN60646_c0_g1
RBBH_pair_1858	Psi_DN63550_c0_g1	Sps_DN60011_c0_g5
RBBH_pair_1859	Psi_DN63551_c0_g1	Sps_DN59914_c0_g7
RBBH_pair_1860	Psi_DN63552_c2_g2	Sps_DN49895_c2_g1
RBBH_pair_1861	Psi_DN63555_c0_g1	Sps_DN65823_c1_g4
RBBH_pair_1862	Psi_DN63556_c0_g1	Sps_DN65806_c0_g2
RBBH_pair_1863	Psi_DN63557_c0_g1	Sps_DN57714_c1_g1
RBBH_pair_1864	Psi_DN63562_c0_g2	Sps_DN35205_c0_g1
RBBH_pair_1865	Psi_DN63564_c0_g1	Sps_DN40307_c0_g1
RBBH_pair_1866	Psi_DN63565_c0_g1	Sps_DN60142_c4_g1
RBBH_pair_1867	Psi_DN63567_c0_g1	Sps_DN54301_c0_g1
RBBH_pair_1868	Psi_DN63568_c0_g1	Sps_DN59019_c1_g3
RBBH_pair_1869	Psi_DN63570_c0_g1	Sps_DN66357_c0_g2
RBBH_pair_1870	Psi_DN63575_c0_g1	Sps_DN58435_c0_g1
RBBH_pair_1871	Psi_DN63579_c0_g2	Sps_DN56550_c0_g1
RBBH_pair_1872	Psi_DN63581_c0_g1	Sps_DN58244_c0_g1
RBBH_pair_1873	Psi_DN63585_c0_g1	Sps_DN61647_c0_g2
RBBH_pair_1874	Psi_DN63586_c1_g3	Sps_DN55847_c0_g2
RBBH_pair_1875	Psi_DN63587_c0_g1	Sps_DN68026_c0_g1
RBBH_pair_1876	Psi_DN63588_c0_g1	Sps_DN66938_c0_g1
RBBH_pair_1877	Psi_DN63591_c0_g1	Sps_DN25527_c0_g1
RBBH_pair_1878	Psi_DN63595_c0_g1	Sps_DN50569_c0_g1
RBBH_pair_1879	Psi_DN63596_c0_g2	Sps_DN64133_c0_g7
RBBH_pair_1880	Psi_DN63597_c0_g1	Sps_DN20309_c0_g1
RBBH_pair_1881	Psi_DN63598_c0_g1	Sps_DN56682_c5_g1
RBBH_pair_1882	Psi_DN63599_c0_g1	Sps_DN52358_c0_g2
RBBH_pair_1883	Psi_DN63601_c0_g1	Sps_DN52422_c0_g1
RBBH_pair_1884	Psi_DN63602_c0_g1	Sps_DN59656_c1_g1
RBBH_pair_1885	Psi_DN63603_c0_g1	Sps_DN56776_c1_g1
RBBH_pair_1886	Psi_DN63605_c0_g1	Sps_DN57552_c0_g2
RBBH_pair_1887	Psi_DN63607_c0_g1	Sps_DN55395_c0_g3
RBBH_pair_1888	Psi_DN63608_c0_g1	Sps_DN52769_c0_g1
RBBH_pair_1889	Psi_DN63609_c0_g1	Sps_DN65937_c1_g1
RBBH_pair_1890	Psi_DN63610_c0_g1	Sps_DN65061_c0_g1
RBBH_pair_1891	Psi_DN63614_c2_g1	Sps_DN111931_c0_g1
RBBH_pair_1892	Psi_DN63617_c0_g3	Sps_DN62016_c5_g4
RBBH_pair_1893	Psi_DN63619_c0_g1	Sps_DN59505_c0_g2
RBBH_pair_1894	Psi_DN63625_c0_g2	Sps_DN64553_c0_g1
RBBH_pair_1895	Psi_DN63626_c0_g1	Sps_DN59327_c0_g2
RBBH_pair_1896	Psi_DN63630_c0_g2	Sps_DN62628_c1_g1
RBBH_pair_1897	Psi_DN63630_c0_g3	Sps_DN64834_c0_g2
RBBH_pair_1898	Psi_DN63632_c0_g1	Sps_DN51869_c0_g1
RBBH_pair_1899	Psi_DN63633_c0_g1	Sps_DN56056_c0_g3
RBBH_pair_1900	Psi_DN63634_c0_g1	Sps_DN58453_c0_g3
RBBH_pair_1901	Psi_DN63635_c0_g2	Sps_DN57421_c0_g1
RBBH_pair_1902	Psi_DN63636_c0_g1	Sps_DN49933_c0_g2
RBBH_pair_1903	Psi_DN63641_c0_g1	Sps_DN64572_c0_g2
RBBH_pair_1904	Psi_DN63643_c0_g1	Sps_DN56520_c0_g1
RBBH_pair_1905	Psi_DN63646_c8_g1	Sps_DN51272_c0_g2
RBBH_pair_1906	Psi_DN63648_c0_g1	Sps_DN55982_c0_g1
RBBH_pair_1907	Psi_DN63649_c0_g1	Sps_DN62061_c3_g2
RBBH_pair_1908	Psi_DN63650_c0_g1	Sps_DN34716_c0_g1
RBBH_pair_1909	Psi_DN63652_c0_g1	Sps_DN66427_c0_g2
RBBH_pair_1910	Psi_DN63653_c0_g1	Sps_DN33743_c0_g1
RBBH_pair_1911	Psi_DN63654_c0_g1	Sps_DN65686_c0_g1
RBBH_pair_1912	Psi_DN63661_c0_g1	Sps_DN57231_c0_g2
RBBH_pair_1913	Psi_DN63663_c0_g2	Sps_DN55667_c0_g1
RBBH_pair_1914	Psi_DN63664_c0_g1	Sps_DN64167_c0_g1
RBBH_pair_1915	Psi_DN63665_c0_g1	Sps_DN56583_c0_g5
RBBH_pair_1916	Psi_DN63668_c0_g1	Sps_DN56983_c0_g1
RBBH_pair_1917	Psi_DN63669_c0_g2	Sps_DN62349_c0_g3
RBBH_pair_1918	Psi_DN63670_c0_g1	Sps_DN52838_c0_g1
RBBH_pair_1919	Psi_DN63672_c0_g1	Sps_DN63808_c0_g1
RBBH_pair_1920	Psi_DN63674_c0_g1	Sps_DN64709_c0_g2
RBBH_pair_1921	Psi_DN63676_c0_g1	Sps_DN58295_c0_g1
RBBH_pair_1922	Psi_DN63677_c0_g1	Sps_DN60807_c0_g1
RBBH_pair_1923	Psi_DN63681_c0_g1	Sps_DN62006_c0_g1
RBBH_pair_1924	Psi_DN63682_c0_g2	Sps_DN52806_c0_g1
RBBH_pair_1925	Psi_DN63683_c0_g1	Sps_DN52293_c0_g1
RBBH_pair_1926	Psi_DN63685_c0_g1	Sps_DN61259_c0_g1
RBBH_pair_1927	Psi_DN63687_c0_g1	Sps_DN49052_c0_g1
RBBH_pair_1928	Psi_DN63690_c2_g1	Sps_DN65294_c0_g2
RBBH_pair_1929	Psi_DN63696_c0_g1	Sps_DN57269_c2_g4
RBBH_pair_1930	Psi_DN63699_c0_g1	Sps_DN57322_c0_g1
RBBH_pair_1931	Psi_DN63700_c0_g1	Sps_DN63166_c0_g1
RBBH_pair_1932	Psi_DN63702_c0_g2	Sps_DN62074_c0_g3
RBBH_pair_1933	Psi_DN63703_c0_g1	Sps_DN63076_c0_g1
RBBH_pair_1934	Psi_DN63704_c0_g2	Sps_DN57551_c0_g2
RBBH_pair_1935	Psi_DN63706_c0_g1	Sps_DN52380_c0_g1
RBBH_pair_1936	Psi_DN63709_c4_g1	Sps_DN63451_c1_g1
RBBH_pair_1937	Psi_DN63709_c4_g2	Sps_DN19518_c0_g1
RBBH_pair_1938	Psi_DN63710_c0_g1	Sps_DN99744_c0_g1
RBBH_pair_1939	Psi_DN63711_c0_g1	Sps_DN54924_c0_g2
RBBH_pair_1940	Psi_DN63714_c0_g2	Sps_DN56007_c0_g1
RBBH_pair_1941	Psi_DN63715_c0_g1	Sps_DN63494_c0_g1
RBBH_pair_1942	Psi_DN63716_c0_g1	Sps_DN64277_c5_g3
RBBH_pair_1943	Psi_DN63721_c0_g1	Sps_DN63187_c0_g1
RBBH_pair_1944	Psi_DN63724_c0_g2	Sps_DN55068_c0_g2
RBBH_pair_1945	Psi_DN63725_c0_g1	Sps_DN54588_c0_g1
RBBH_pair_1946	Psi_DN63728_c0_g2	Sps_DN55674_c0_g3
RBBH_pair_1947	Psi_DN63729_c12_g1	Sps_DN66288_c1_g2
RBBH_pair_1948	Psi_DN63729_c14_g1	Sps_DN57553_c0_g3
RBBH_pair_1949	Psi_DN63733_c0_g2	Sps_DN56407_c0_g1
RBBH_pair_1950	Psi_DN63734_c0_g1	Sps_DN45087_c0_g1
RBBH_pair_1951	Psi_DN63735_c0_g1	Sps_DN60589_c2_g1
RBBH_pair_1952	Psi_DN63737_c0_g1	Sps_DN62933_c0_g1
RBBH_pair_1953	Psi_DN63738_c0_g2	Sps_DN68018_c0_g4
RBBH_pair_1954	Psi_DN63742_c0_g1	Sps_DN54182_c0_g1
RBBH_pair_1955	Psi_DN63743_c0_g1	Sps_DN58763_c0_g1
RBBH_pair_1956	Psi_DN63747_c0_g1	Sps_DN54053_c0_g1
RBBH_pair_1957	Psi_DN63751_c1_g1	Sps_DN68849_c1_g2
RBBH_pair_1958	Psi_DN63757_c0_g1	Sps_DN97340_c0_g1
RBBH_pair_1959	Psi_DN63760_c0_g1	Sps_DN58004_c0_g3
RBBH_pair_1960	Psi_DN63761_c0_g1	Sps_DN47884_c0_g2
RBBH_pair_1961	Psi_DN63768_c0_g1	Sps_DN61482_c1_g1
RBBH_pair_1962	Psi_DN63769_c0_g1	Sps_DN55913_c0_g1
RBBH_pair_1963	Psi_DN63770_c0_g1	Sps_DN8377_c0_g1
RBBH_pair_1964	Psi_DN63771_c0_g1	Sps_DN63477_c0_g2
RBBH_pair_1965	Psi_DN63772_c0_g1	Sps_DN50939_c0_g1
RBBH_pair_1966	Psi_DN63775_c0_g1	Sps_DN42679_c0_g1
RBBH_pair_1967	Psi_DN63776_c0_g1	Sps_DN56903_c0_g4
RBBH_pair_1968	Psi_DN63777_c0_g1	Sps_DN47895_c0_g1
RBBH_pair_1969	Psi_DN63781_c0_g1	Sps_DN51755_c0_g1
RBBH_pair_1970	Psi_DN63785_c4_g1	Sps_DN56972_c1_g6
RBBH_pair_1971	Psi_DN63787_c0_g1	Sps_DN58615_c0_g1
RBBH_pair_1972	Psi_DN63788_c0_g1	Sps_DN106835_c0_g1
RBBH_pair_1973	Psi_DN63789_c0_g1	Sps_DN61062_c2_g3
RBBH_pair_1974	Psi_DN63794_c0_g1	Sps_DN52443_c0_g1
RBBH_pair_1975	Psi_DN63796_c0_g1	Sps_DN59357_c4_g1
RBBH_pair_1976	Psi_DN63802_c0_g1	Sps_DN12864_c0_g1
RBBH_pair_1977	Psi_DN63803_c0_g1	Sps_DN59772_c0_g1
RBBH_pair_1978	Psi_DN63804_c0_g1	Sps_DN59159_c0_g1
RBBH_pair_1979	Psi_DN63805_c0_g1	Sps_DN17489_c0_g1
RBBH_pair_1980	Psi_DN63808_c0_g1	Sps_DN62827_c0_g1
RBBH_pair_1981	Psi_DN63809_c0_g1	Sps_DN49236_c0_g1
RBBH_pair_1982	Psi_DN63812_c0_g2	Sps_DN59079_c1_g12
RBBH_pair_1983	Psi_DN63815_c0_g1	Sps_DN56969_c3_g1
RBBH_pair_1984	Psi_DN63818_c0_g1	Sps_DN57884_c0_g1
RBBH_pair_1985	Psi_DN63819_c0_g1	Sps_DN59979_c3_g2
RBBH_pair_1986	Psi_DN63822_c0_g1	Sps_DN57641_c1_g2
RBBH_pair_1987	Psi_DN63823_c3_g3	Sps_DN65024_c1_g2
RBBH_pair_1988	Psi_DN63824_c0_g1	Sps_DN55688_c0_g1
RBBH_pair_1989	Psi_DN63825_c0_g1	Sps_DN54365_c0_g1
RBBH_pair_1990	Psi_DN63825_c0_g2	Sps_DN97908_c0_g1
RBBH_pair_1991	Psi_DN63826_c0_g2	Sps_DN38616_c0_g1
RBBH_pair_1992	Psi_DN63828_c0_g1	Sps_DN60683_c0_g2
RBBH_pair_1993	Psi_DN63831_c0_g1	Sps_DN65913_c0_g3
RBBH_pair_1994	Psi_DN63832_c0_g1	Sps_DN58062_c0_g6
RBBH_pair_1995	Psi_DN63834_c0_g3	Sps_DN45061_c0_g1
RBBH_pair_1996	Psi_DN63838_c0_g1	Sps_DN88365_c0_g1
RBBH_pair_1997	Psi_DN63839_c0_g2	Sps_DN56041_c0_g1
RBBH_pair_1998	Psi_DN63846_c0_g1	Sps_DN67553_c0_g1
[truncated: 9,305 more rows]

## Sheet: Table S10.2
Table S10.2: Reciprocal Best BLAST hits (RBBH) between Psilotrema simillimum and Fasciola gigantica
RBBH_pair_ID	P.simillimum_sequence_ID	F.gigantica_sequence_ID
RBBH_pair_1	Psi_DN103107_c0_g1	Cluster-4790.0
RBBH_pair_4	Psi_DN107372_c0_g1	Cluster-65551.125677
RBBH_pair_6	Psi_DN115064_c0_g1	Cluster-65551.157843
RBBH_pair_7	Psi_DN117059_c0_g1	Cluster-65551.184952
RBBH_pair_8	Psi_DN117601_c0_g1	Cluster-43526.0
RBBH_pair_9	Psi_DN117701_c0_g1	Cluster-65551.135097
RBBH_pair_11	Psi_DN125949_c0_g1	Cluster-65551.127277
RBBH_pair_12	Psi_DN126245_c0_g1	Cluster-65551.126530
RBBH_pair_13	Psi_DN126691_c0_g1	Cluster-65551.158891
RBBH_pair_16	Psi_DN131025_c0_g1	Cluster-65551.51226
RBBH_pair_17	Psi_DN131259_c0_g1	Cluster-16114.0
RBBH_pair_19	Psi_DN14823_c0_g1	Cluster-65551.128233
RBBH_pair_21	Psi_DN15104_c0_g1	Cluster-65551.56487
RBBH_pair_22	Psi_DN16085_c0_g2	Cluster-65551.156664
RBBH_pair_23	Psi_DN18842_c0_g1	Cluster-65551.131486
RBBH_pair_25	Psi_DN23765_c0_g1	Cluster-65551.144316
RBBH_pair_26	Psi_DN23768_c0_g1	Cluster-65551.185102
RBBH_pair_28	Psi_DN29295_c0_g1	Cluster-65551.128394
RBBH_pair_29	Psi_DN2929_c0_g1	Cluster-65551.73919
RBBH_pair_34	Psi_DN35558_c0_g1	Cluster-65551.127455
RBBH_pair_35	Psi_DN37920_c0_g1	Cluster-65551.193256
RBBH_pair_36	Psi_DN3876_c0_g1	Cluster-65551.133387
RBBH_pair_38	Psi_DN40719_c0_g1	Cluster-65551.32302
RBBH_pair_39	Psi_DN40827_c0_g1	Cluster-65551.160297
RBBH_pair_40	Psi_DN41320_c0_g1	Cluster-92603.0
RBBH_pair_43	Psi_DN42146_c0_g1	Cluster-65551.152160
RBBH_pair_44	Psi_DN42180_c0_g1	Cluster-65551.61933
RBBH_pair_45	Psi_DN42183_c0_g1	Cluster-65551.40271
RBBH_pair_46	Psi_DN42232_c0_g1	Cluster-65551.125693
RBBH_pair_47	Psi_DN42810_c0_g1	Cluster-66609.0
RBBH_pair_48	Psi_DN42909_c0_g1	Cluster-65551.175777
RBBH_pair_50	Psi_DN43610_c0_g1	Cluster-65551.115060
RBBH_pair_51	Psi_DN43610_c0_g2	Cluster-65551.124310
RBBH_pair_52	Psi_DN43672_c0_g1	Cluster-65551.166720
RBBH_pair_53	Psi_DN44917_c0_g1	Cluster-65551.191857
RBBH_pair_54	Psi_DN4523_c0_g1	Cluster-65551.25564
RBBH_pair_55	Psi_DN45943_c0_g1	Cluster-65551.128977
RBBH_pair_56	Psi_DN46175_c0_g2	Cluster-65551.130411
RBBH_pair_57	Psi_DN46291_c0_g1	Cluster-65551.182496
RBBH_pair_58	Psi_DN46737_c0_g1	Cluster-65551.106945
RBBH_pair_59	Psi_DN47420_c0_g2	Cluster-65551.111395
RBBH_pair_60	Psi_DN47446_c0_g1	Cluster-65551.82029
RBBH_pair_61	Psi_DN47626_c0_g1	Cluster-65551.165967
RBBH_pair_64	Psi_DN48657_c0_g1	Cluster-65551.50054
RBBH_pair_67	Psi_DN49868_c0_g1	Cluster-65551.89366
RBBH_pair_68	Psi_DN49880_c0_g1	Cluster-65551.88681
RBBH_pair_70	Psi_DN49960_c0_g1	Cluster-65551.205839
RBBH_pair_71	Psi_DN50493_c0_g1	Cluster-65551.127346
RBBH_pair_75	Psi_DN51314_c0_g1	Cluster-96694.0
RBBH_pair_77	Psi_DN51985_c0_g1	Cluster-65551.114269
RBBH_pair_78	Psi_DN52320_c0_g1	Cluster-65551.158533
RBBH_pair_79	Psi_DN52667_c0_g1	Cluster-65551.8327
RBBH_pair_80	Psi_DN53021_c0_g1	Cluster-65551.129204
RBBH_pair_81	Psi_DN53487_c0_g1	Cluster-65551.159454
RBBH_pair_82	Psi_DN53487_c0_g2	Cluster-65551.159453
RBBH_pair_83	Psi_DN53641_c0_g1	Cluster-65551.89147
RBBH_pair_84	Psi_DN53759_c0_g1	Cluster-65551.20816
RBBH_pair_85	Psi_DN53_c0_g1	Cluster-65551.67544
RBBH_pair_89	Psi_DN54839_c0_g1	Cluster-65551.79467
RBBH_pair_90	Psi_DN55025_c0_g1	Cluster-65551.51257
RBBH_pair_91	Psi_DN55136_c0_g1	Cluster-65551.139847
RBBH_pair_93	Psi_DN55337_c0_g1	Cluster-65551.30922
RBBH_pair_94	Psi_DN55354_c0_g1	Cluster-65551.177396
RBBH_pair_95	Psi_DN55370_c0_g1	Cluster-65551.174580
RBBH_pair_97	Psi_DN55544_c0_g1	Cluster-65551.153250
RBBH_pair_98	Psi_DN55686_c0_g1	Cluster-65551.83482
RBBH_pair_100	Psi_DN55731_c0_g1	Cluster-65551.149094
RBBH_pair_101	Psi_DN55840_c0_g1	Cluster-65551.91607
RBBH_pair_102	Psi_DN56136_c0_g1	Cluster-65551.205391
RBBH_pair_105	Psi_DN56282_c0_g1	Cluster-65551.146693
RBBH_pair_109	Psi_DN56718_c0_g1	Cluster-65551.147034
RBBH_pair_110	Psi_DN56768_c0_g1	Cluster-65551.151519
RBBH_pair_111	Psi_DN57197_c0_g3	Cluster-65551.166052
RBBH_pair_112	Psi_DN57313_c0_g1	Cluster-65551.54871
RBBH_pair_113	Psi_DN57352_c0_g1	Cluster-65551.137280
RBBH_pair_115	Psi_DN57452_c0_g1	Cluster-65551.1251
RBBH_pair_116	Psi_DN57485_c0_g1	Cluster-65551.136523
RBBH_pair_117	Psi_DN57581_c0_g1	Cluster-65551.196445
RBBH_pair_118	Psi_DN57640_c0_g2	Cluster-65551.139674
RBBH_pair_121	Psi_DN57693_c0_g1	Cluster-65551.124612
RBBH_pair_123	Psi_DN57766_c0_g1	Cluster-45684.0
RBBH_pair_124	Psi_DN57786_c0_g1	Cluster-65551.162196
RBBH_pair_125	Psi_DN57881_c0_g1	Cluster-65551.124011
RBBH_pair_127	Psi_DN57958_c0_g1	Cluster-65551.92192
RBBH_pair_128	Psi_DN58101_c0_g1	Cluster-65551.175729
RBBH_pair_129	Psi_DN58114_c0_g1	Cluster-214.0
RBBH_pair_131	Psi_DN58238_c0_g1	Cluster-65551.99288
RBBH_pair_132	Psi_DN58240_c0_g1	Cluster-65551.131391
RBBH_pair_133	Psi_DN58279_c0_g1	Cluster-65551.115275
RBBH_pair_135	Psi_DN58345_c0_g1	Cluster-65551.139236
RBBH_pair_136	Psi_DN58440_c0_g1	Cluster-65551.84225
RBBH_pair_139	Psi_DN58645_c0_g1	Cluster-65551.104666
RBBH_pair_140	Psi_DN58673_c0_g1	Cluster-65551.56913
RBBH_pair_141	Psi_DN58800_c0_g2	Cluster-65551.199676
RBBH_pair_142	Psi_DN58846_c0_g1	Cluster-65551.119636
RBBH_pair_143	Psi_DN59076_c0_g1	Cluster-65551.104790
RBBH_pair_145	Psi_DN59142_c0_g1	Cluster-100929.0
RBBH_pair_147	Psi_DN59225_c0_g1	Cluster-65551.125284
RBBH_pair_148	Psi_DN59301_c0_g1	Cluster-65551.151563
RBBH_pair_149	Psi_DN59355_c0_g1	Cluster-65551.117410
RBBH_pair_150	Psi_DN59376_c0_g1	Cluster-65551.132430
RBBH_pair_152	Psi_DN59559_c0_g1	Cluster-65551.84111
RBBH_pair_153	Psi_DN59564_c0_g2	Cluster-65551.95807
RBBH_pair_154	Psi_DN59571_c0_g1	Cluster-65551.88120
RBBH_pair_155	Psi_DN59576_c0_g1	Cluster-65551.123856
RBBH_pair_156	Psi_DN59612_c0_g1	Cluster-65551.78524
RBBH_pair_157	Psi_DN59698_c0_g1	Cluster-65551.135705
RBBH_pair_158	Psi_DN59841_c0_g1	Cluster-65551.109571
RBBH_pair_159	Psi_DN59909_c0_g1	Cluster-65551.124915
RBBH_pair_160	Psi_DN59932_c0_g1	Cluster-65551.1761
RBBH_pair_161	Psi_DN59941_c0_g1	Cluster-65551.145338
RBBH_pair_162	Psi_DN59967_c0_g1	Cluster-65551.125212
RBBH_pair_163	Psi_DN60122_c0_g1	Cluster-65551.1058
RBBH_pair_164	Psi_DN60145_c0_g2	Cluster-23504.0
RBBH_pair_166	Psi_DN60230_c0_g1	Cluster-65551.136961
RBBH_pair_168	Psi_DN60260_c0_g1	Cluster-65551.118412
RBBH_pair_169	Psi_DN60271_c0_g1	Cluster-65551.46700
RBBH_pair_173	Psi_DN60324_c0_g2	Cluster-65551.30984
RBBH_pair_174	Psi_DN60330_c0_g2	Cluster-65551.125555
RBBH_pair_175	Psi_DN60338_c0_g1	Cluster-65551.14708
RBBH_pair_177	Psi_DN60348_c0_g1	Cluster-30600.0
RBBH_pair_178	Psi_DN60365_c1_g1	Cluster-65551.122754
RBBH_pair_179	Psi_DN60410_c0_g1	Cluster-65551.162602
RBBH_pair_181	Psi_DN60465_c0_g1	Cluster-65551.141411
RBBH_pair_182	Psi_DN60475_c0_g1	Cluster-65551.126176
RBBH_pair_185	Psi_DN60511_c0_g1	Cluster-65551.147495
RBBH_pair_186	Psi_DN60523_c0_g2	Cluster-65551.126298
RBBH_pair_187	Psi_DN60530_c0_g1	Cluster-65551.124899
RBBH_pair_191	Psi_DN60589_c0_g1	Cluster-65551.139962
RBBH_pair_193	Psi_DN60601_c0_g1	Cluster-65551.123184
RBBH_pair_194	Psi_DN60619_c0_g1	Cluster-65551.100310
RBBH_pair_195	Psi_DN60648_c0_g1	Cluster-65551.75293
RBBH_pair_196	Psi_DN60704_c0_g1	Cluster-65551.146117
RBBH_pair_198	Psi_DN60728_c0_g2	Cluster-65551.138241
RBBH_pair_199	Psi_DN60807_c0_g1	Cluster-65551.70006
RBBH_pair_200	Psi_DN60855_c0_g1	Cluster-65551.126409
RBBH_pair_201	Psi_DN60863_c0_g1	Cluster-65551.118910
RBBH_pair_202	Psi_DN60910_c0_g1	Cluster-65551.50233
RBBH_pair_203	Psi_DN60944_c0_g1	Cluster-65551.1441
RBBH_pair_205	Psi_DN60977_c0_g1	Cluster-65551.119168
RBBH_pair_206	Psi_DN60988_c0_g2	Cluster-65551.138584
RBBH_pair_208	Psi_DN61014_c0_g1	Cluster-65551.119247
RBBH_pair_210	Psi_DN61041_c0_g2	Cluster-65551.126719
RBBH_pair_212	Psi_DN61050_c0_g2	Cluster-65551.119371
RBBH_pair_214	Psi_DN61082_c0_g1	Cluster-65551.112814
RBBH_pair_215	Psi_DN61084_c0_g1	Cluster-65551.115680
RBBH_pair_216	Psi_DN61111_c0_g1	Cluster-65551.55142
RBBH_pair_217	Psi_DN61130_c0_g1	Cluster-65551.47991
RBBH_pair_219	Psi_DN61183_c0_g2	Cluster-65551.126128
RBBH_pair_223	Psi_DN61231_c0_g2	Cluster-65551.124923
RBBH_pair_225	Psi_DN61238_c0_g1	Cluster-65551.121549
RBBH_pair_226	Psi_DN61255_c0_g1	Cluster-65551.131174
RBBH_pair_227	Psi_DN61264_c0_g1	Cluster-65551.73624
RBBH_pair_228	Psi_DN61278_c1_g1	Cluster-65551.72125
RBBH_pair_229	Psi_DN61283_c0_g1	Cluster-65551.181892
RBBH_pair_230	Psi_DN61293_c0_g1	Cluster-65551.125304
RBBH_pair_231	Psi_DN61299_c0_g1	Cluster-65551.7348
RBBH_pair_233	Psi_DN61314_c0_g2	Cluster-65551.128856
RBBH_pair_234	Psi_DN61326_c0_g1	Cluster-65551.166044
RBBH_pair_236	Psi_DN61350_c0_g2	Cluster-65551.112351
RBBH_pair_237	Psi_DN61352_c0_g2	Cluster-65551.119173
RBBH_pair_239	Psi_DN61393_c0_g1	Cluster-65551.171243
RBBH_pair_242	Psi_DN61456_c0_g1	Cluster-65551.1334
RBBH_pair_243	Psi_DN61469_c0_g1	Cluster-65551.129008
RBBH_pair_244	Psi_DN61473_c0_g1	Cluster-65551.54869
RBBH_pair_246	Psi_DN61479_c0_g1	Cluster-65551.141535
RBBH_pair_247	Psi_DN61493_c0_g1	Cluster-65551.82105
RBBH_pair_248	Psi_DN61498_c0_g1	Cluster-65551.133223
RBBH_pair_249	Psi_DN61500_c0_g1	Cluster-65551.125976
RBBH_pair_251	Psi_DN61508_c0_g1	Cluster-65551.119987
RBBH_pair_253	Psi_DN61520_c0_g1	Cluster-65551.204654
RBBH_pair_254	Psi_DN61521_c0_g2	Cluster-65551.126159
RBBH_pair_256	Psi_DN61534_c0_g1	Cluster-65551.125454
RBBH_pair_257	Psi_DN61544_c0_g2	Cluster-65551.10089
RBBH_pair_258	Psi_DN61547_c0_g1	Cluster-65551.83174
RBBH_pair_259	Psi_DN61549_c0_g2	Cluster-65551.204039
RBBH_pair_260	Psi_DN61560_c0_g1	Cluster-65551.63612
RBBH_pair_261	Psi_DN61561_c0_g1	Cluster-65551.84918
RBBH_pair_262	Psi_DN61584_c0_g1	Cluster-65551.119017
RBBH_pair_263	Psi_DN61600_c0_g1	Cluster-65551.109570
RBBH_pair_265	Psi_DN61619_c0_g1	Cluster-65551.88544
RBBH_pair_266	Psi_DN61628_c0_g1	Cluster-65551.57604
RBBH_pair_267	Psi_DN61632_c0_g2	Cluster-65551.127115
RBBH_pair_269	Psi_DN61635_c0_g1	Cluster-65551.113632
RBBH_pair_271	Psi_DN61641_c0_g1	Cluster-65551.126186
RBBH_pair_272	Psi_DN61652_c0_g1	Cluster-65551.146184
RBBH_pair_275	Psi_DN61674_c0_g1	Cluster-65551.53379
RBBH_pair_277	Psi_DN61683_c0_g1	Cluster-65551.127066
RBBH_pair_278	Psi_DN61695_c0_g2	Cluster-65551.52589
RBBH_pair_280	Psi_DN61700_c0_g2	Cluster-65551.125879
RBBH_pair_281	Psi_DN61702_c0_g1	Cluster-65551.115714
RBBH_pair_283	Psi_DN61721_c0_g1	Cluster-65551.126875
RBBH_pair_284	Psi_DN61728_c0_g1	Cluster-65551.137664
RBBH_pair_285	Psi_DN61746_c0_g1	Cluster-65551.160803
RBBH_pair_287	Psi_DN61769_c0_g1	Cluster-65551.164746
RBBH_pair_288	Psi_DN61775_c0_g1	Cluster-65551.150028
RBBH_pair_290	Psi_DN61791_c0_g1	Cluster-65551.131183
RBBH_pair_292	Psi_DN61815_c0_g1	Cluster-65551.121062
RBBH_pair_293	Psi_DN61823_c0_g2	Cluster-65551.127743
RBBH_pair_296	Psi_DN61835_c0_g2	Cluster-65551.116482
RBBH_pair_298	Psi_DN61851_c0_g1	Cluster-65551.124764
RBBH_pair_299	Psi_DN61855_c0_g1	Cluster-65551.122509
RBBH_pair_300	Psi_DN61856_c0_g1	Cluster-65551.1380
RBBH_pair_301	Psi_DN61858_c0_g1	Cluster-65551.58217
RBBH_pair_302	Psi_DN61860_c0_g1	Cluster-65551.130100
RBBH_pair_304	Psi_DN61863_c0_g1	Cluster-65551.623
RBBH_pair_305	Psi_DN61877_c0_g1	Cluster-65551.124798
RBBH_pair_306	Psi_DN61878_c0_g1	Cluster-65551.130989
RBBH_pair_309	Psi_DN61886_c0_g1	Cluster-65551.55945
RBBH_pair_310	Psi_DN61889_c0_g1	Cluster-65551.159501
RBBH_pair_311	Psi_DN61891_c0_g1	Cluster-65551.131324
RBBH_pair_312	Psi_DN61897_c0_g1	Cluster-65551.91563
RBBH_pair_314	Psi_DN61903_c0_g1	Cluster-65551.39650
RBBH_pair_315	Psi_DN61914_c0_g1	Cluster-65551.105706
RBBH_pair_316	Psi_DN61918_c0_g1	Cluster-65551.68372
RBBH_pair_318	Psi_DN61940_c0_g1	Cluster-65551.157641
RBBH_pair_320	Psi_DN61949_c0_g2	Cluster-65551.126617
RBBH_pair_321	Psi_DN61956_c0_g2	Cluster-65551.125501
RBBH_pair_322	Psi_DN61959_c0_g1	Cluster-65551.159513
RBBH_pair_323	Psi_DN61968_c0_g1	Cluster-65551.121123
RBBH_pair_325	Psi_DN61972_c0_g2	Cluster-65551.157442
RBBH_pair_326	Psi_DN61975_c0_g1	Cluster-65551.120569
RBBH_pair_327	Psi_DN61976_c0_g2	Cluster-65551.125795
RBBH_pair_328	Psi_DN61982_c0_g1	Cluster-65551.140789
RBBH_pair_330	Psi_DN61996_c0_g1	Cluster-65551.171425
RBBH_pair_332	Psi_DN62001_c0_g1	Cluster-65551.139577
RBBH_pair_333	Psi_DN62003_c0_g1	Cluster-65551.128635
RBBH_pair_335	Psi_DN62023_c0_g1	Cluster-65551.58126
RBBH_pair_336	Psi_DN62029_c0_g1	Cluster-65551.120907
RBBH_pair_337	Psi_DN62039_c0_g1	Cluster-65551.150938
RBBH_pair_339	Psi_DN62051_c0_g1	Cluster-65551.155601
RBBH_pair_340	Psi_DN62064_c0_g2	Cluster-65551.86500
RBBH_pair_341	Psi_DN62075_c0_g1	Cluster-65551.126531
RBBH_pair_342	Psi_DN62075_c0_g2	Cluster-65551.126336
RBBH_pair_343	Psi_DN62085_c0_g1	Cluster-65551.101725
RBBH_pair_344	Psi_DN62090_c0_g1	Cluster-65551.126237
RBBH_pair_345	Psi_DN62093_c0_g1	Cluster-65551.88741
RBBH_pair_346	Psi_DN62105_c0_g1	Cluster-65551.21196
RBBH_pair_347	Psi_DN62110_c0_g1	Cluster-65551.886
RBBH_pair_348	Psi_DN62114_c0_g1	Cluster-65551.135850
RBBH_pair_349	Psi_DN62118_c0_g1	Cluster-65551.124913
RBBH_pair_351	Psi_DN62131_c0_g1	Cluster-65551.175397
RBBH_pair_352	Psi_DN62132_c0_g1	Cluster-65551.112278
RBBH_pair_353	Psi_DN62133_c0_g1	Cluster-65551.128206
RBBH_pair_355	Psi_DN62149_c0_g1	Cluster-65551.150141
RBBH_pair_357	Psi_DN62157_c0_g1	Cluster-65551.117662
RBBH_pair_358	Psi_DN62162_c0_g1	Cluster-65551.1463
RBBH_pair_359	Psi_DN62164_c0_g1	Cluster-65551.1557
RBBH_pair_360	Psi_DN62182_c0_g1	Cluster-87991.0
RBBH_pair_362	Psi_DN62196_c0_g1	Cluster-65551.135324
RBBH_pair_363	Psi_DN62204_c0_g1	Cluster-65551.102025
RBBH_pair_365	Psi_DN62214_c0_g1	Cluster-65551.177064
RBBH_pair_366	Psi_DN62224_c0_g1	Cluster-65551.155199
RBBH_pair_368	Psi_DN62227_c0_g1	Cluster-65551.130762
RBBH_pair_369	Psi_DN62234_c0_g1	Cluster-65551.163618
RBBH_pair_370	Psi_DN62236_c0_g1	Cluster-65551.130272
RBBH_pair_371	Psi_DN62238_c0_g1	Cluster-65551.120966
RBBH_pair_372	Psi_DN62240_c0_g1	Cluster-65551.70627
RBBH_pair_373	Psi_DN62247_c0_g2	Cluster-65551.125924
RBBH_pair_374	Psi_DN62250_c0_g1	Cluster-65551.53871
RBBH_pair_375	Psi_DN62250_c0_g2	Cluster-65551.64768
RBBH_pair_376	Psi_DN62252_c1_g2	Cluster-65551.128519
RBBH_pair_377	Psi_DN62258_c0_g2	Cluster-65551.82678
RBBH_pair_380	Psi_DN62267_c0_g1	Cluster-65551.1723
RBBH_pair_381	Psi_DN62294_c0_g1	Cluster-65551.85222
RBBH_pair_382	Psi_DN62297_c0_g1	Cluster-65551.125892
RBBH_pair_383	Psi_DN62300_c0_g1	Cluster-65551.157010
RBBH_pair_384	Psi_DN62315_c0_g1	Cluster-65551.125219
RBBH_pair_386	Psi_DN62330_c0_g1	Cluster-65551.72090
RBBH_pair_387	Psi_DN62334_c0_g1	Cluster-65551.50762
RBBH_pair_389	Psi_DN62366_c0_g1	Cluster-65551.128861
RBBH_pair_390	Psi_DN62371_c0_g2	Cluster-65551.127830
RBBH_pair_391	Psi_DN62374_c0_g1	Cluster-65551.124873
RBBH_pair_392	Psi_DN62376_c1_g1	Cluster-65551.129958
RBBH_pair_395	Psi_DN62387_c0_g1	Cluster-65551.100513
RBBH_pair_396	Psi_DN62392_c0_g1	Cluster-65551.126323
RBBH_pair_399	Psi_DN62405_c0_g1	Cluster-65551.176572
RBBH_pair_400	Psi_DN62421_c0_g1	Cluster-65551.1386
RBBH_pair_401	Psi_DN62428_c0_g1	Cluster-65551.130516
RBBH_pair_404	Psi_DN62438_c0_g1	Cluster-65551.105046
RBBH_pair_405	Psi_DN62445_c0_g1	Cluster-65551.200148
RBBH_pair_409	Psi_DN62465_c0_g1	Cluster-65551.123515
RBBH_pair_411	Psi_DN62468_c1_g1	Cluster-65551.121038
RBBH_pair_413	Psi_DN62479_c0_g1	Cluster-65551.52532
RBBH_pair_414	Psi_DN62485_c0_g1	Cluster-65551.126961
RBBH_pair_415	Psi_DN62486_c0_g1	Cluster-65551.138924
RBBH_pair_417	Psi_DN62496_c0_g1	Cluster-65551.148861
RBBH_pair_418	Psi_DN62499_c0_g1	Cluster-65551.132341
RBBH_pair_419	Psi_DN62499_c0_g2	Cluster-65551.125719
RBBH_pair_421	Psi_DN62508_c0_g1	Cluster-65551.121338
RBBH_pair_422	Psi_DN62519_c0_g1	Cluster-65551.126111
RBBH_pair_423	Psi_DN62531_c1_g2	Cluster-65551.128396
RBBH_pair_424	Psi_DN62534_c0_g1	Cluster-65551.96211
RBBH_pair_426	Psi_DN62550_c0_g1	Cluster-65551.125890
RBBH_pair_427	Psi_DN62555_c0_g1	Cluster-65551.120728
RBBH_pair_428	Psi_DN62575_c0_g1	Cluster-65551.129627
RBBH_pair_429	Psi_DN62587_c0_g1	Cluster-65551.115416
RBBH_pair_431	Psi_DN62597_c0_g1	Cluster-65551.156383
RBBH_pair_433	Psi_DN62601_c0_g1	Cluster-65551.91128
RBBH_pair_435	Psi_DN62604_c0_g2	Cluster-65551.67793
RBBH_pair_437	Psi_DN62617_c0_g1	Cluster-65551.122007
RBBH_pair_438	Psi_DN62621_c0_g1	Cluster-65551.125548
RBBH_pair_439	Psi_DN62627_c0_g1	Cluster-65551.116794
RBBH_pair_440	Psi_DN62635_c0_g1	Cluster-65551.126228
RBBH_pair_441	Psi_DN62641_c0_g1	Cluster-65551.132719
RBBH_pair_443	Psi_DN62655_c0_g1	Cluster-65551.129620
RBBH_pair_445	Psi_DN62659_c0_g1	Cluster-23621.0
RBBH_pair_446	Psi_DN62660_c0_g3	Cluster-65551.125552
RBBH_pair_448	Psi_DN62663_c0_g1	Cluster-65551.147361
RBBH_pair_449	Psi_DN62670_c0_g1	Cluster-65551.90715
RBBH_pair_451	Psi_DN62674_c0_g1	Cluster-65551.181918
RBBH_pair_452	Psi_DN62680_c0_g1	Cluster-65551.127086
RBBH_pair_453	Psi_DN62681_c0_g1	Cluster-65551.125718
RBBH_pair_455	Psi_DN62687_c0_g1	Cluster-65551.142231
RBBH_pair_456	Psi_DN62698_c0_g1	Cluster-65551.136223
RBBH_pair_458	Psi_DN62712_c0_g1	Cluster-65551.86455
RBBH_pair_460	Psi_DN62721_c1_g1	Cluster-65551.136765
RBBH_pair_461	Psi_DN62737_c3_g1	Cluster-65551.133110
RBBH_pair_462	Psi_DN62739_c0_g1	Cluster-65551.108422
RBBH_pair_463	Psi_DN62740_c0_g2	Cluster-65551.129546
RBBH_pair_466	Psi_DN62754_c0_g1	Cluster-65551.159748
RBBH_pair_467	Psi_DN62760_c0_g1	Cluster-65551.131454
RBBH_pair_468	Psi_DN62761_c0_g1	Cluster-65551.124326
RBBH_pair_469	Psi_DN62763_c0_g2	Cluster-65551.127566
RBBH_pair_470	Psi_DN62766_c0_g1	Cluster-65551.37951
RBBH_pair_472	Psi_DN62777_c0_g1	Cluster-65551.101002
RBBH_pair_473	Psi_DN62778_c0_g1	Cluster-65551.114591
RBBH_pair_474	Psi_DN62779_c2_g1	Cluster-65551.75739
RBBH_pair_475	Psi_DN62783_c0_g1	Cluster-65551.125100
RBBH_pair_476	Psi_DN62788_c0_g1	Cluster-65551.126835
RBBH_pair_477	Psi_DN62793_c0_g1	Cluster-65551.160754
RBBH_pair_479	Psi_DN62799_c0_g1	Cluster-65551.126059
RBBH_pair_481	Psi_DN62810_c0_g1	Cluster-65551.129957
RBBH_pair_485	Psi_DN62820_c0_g1	Cluster-65551.132209
RBBH_pair_486	Psi_DN62823_c0_g1	Cluster-65551.128537
RBBH_pair_487	Psi_DN62833_c0_g1	Cluster-65551.70126
RBBH_pair_488	Psi_DN62834_c0_g1	Cluster-65551.141873
RBBH_pair_490	Psi_DN62836_c0_g1	Cluster-65551.126461
RBBH_pair_493	Psi_DN62847_c0_g1	Cluster-65551.129078
RBBH_pair_494	Psi_DN62850_c0_g1	Cluster-65551.126859
RBBH_pair_495	Psi_DN62854_c0_g1	Cluster-65551.121856
RBBH_pair_496	Psi_DN62856_c0_g1	Cluster-65551.101058
RBBH_pair_497	Psi_DN62857_c0_g1	Cluster-65551.49696
RBBH_pair_498	Psi_DN62860_c0_g1	Cluster-65551.51941
RBBH_pair_499	Psi_DN62864_c0_g1	Cluster-65551.127454
RBBH_pair_500	Psi_DN62865_c0_g1	Cluster-65551.71295
RBBH_pair_502	Psi_DN62867_c0_g1	Cluster-65551.133436
RBBH_pair_505	Psi_DN62873_c0_g2	Cluster-65551.1530
RBBH_pair_506	Psi_DN62880_c0_g1	Cluster-65551.73614
RBBH_pair_508	Psi_DN62899_c0_g1	Cluster-65551.136262
RBBH_pair_509	Psi_DN62904_c0_g1	Cluster-65551.126703
RBBH_pair_510	Psi_DN62904_c0_g2	Cluster-65551.116855
RBBH_pair_511	Psi_DN62906_c0_g1	Cluster-65551.80872
RBBH_pair_512	Psi_DN62907_c0_g1	Cluster-65551.82998
RBBH_pair_513	Psi_DN62911_c0_g1	Cluster-65551.58447
RBBH_pair_514	Psi_DN62920_c0_g1	Cluster-65551.140118
RBBH_pair_515	Psi_DN62921_c0_g1	Cluster-65551.148365
RBBH_pair_518	Psi_DN62938_c0_g1	Cluster-65551.106254
RBBH_pair_519	Psi_DN62939_c0_g2	Cluster-65551.143392
RBBH_pair_520	Psi_DN62939_c0_g3	Cluster-65551.112897
RBBH_pair_521	Psi_DN62941_c0_g1	Cluster-65551.177400
RBBH_pair_522	Psi_DN62953_c0_g1	Cluster-65551.138478
RBBH_pair_523	Psi_DN62957_c2_g1	Cluster-65551.124267
RBBH_pair_525	Psi_DN62968_c0_g1	Cluster-65551.140079
RBBH_pair_526	Psi_DN62970_c0_g1	Cluster-65551.57542
RBBH_pair_527	Psi_DN62973_c0_g1	Cluster-65551.123141
RBBH_pair_528	Psi_DN62976_c0_g1	Cluster-65551.205439
RBBH_pair_529	Psi_DN62980_c0_g1	Cluster-65551.124586
RBBH_pair_530	Psi_DN62983_c2_g1	Cluster-65551.133955
RBBH_pair_531	Psi_DN62984_c0_g1	Cluster-65551.140359
RBBH_pair_532	Psi_DN63004_c0_g1	Cluster-65551.164241
RBBH_pair_533	Psi_DN63009_c0_g1	Cluster-65551.182126
RBBH_pair_534	Psi_DN63014_c0_g1	Cluster-65551.51981
RBBH_pair_536	Psi_DN63023_c0_g1	Cluster-65551.123541
RBBH_pair_538	Psi_DN63028_c0_g1	Cluster-65551.124437
RBBH_pair_539	Psi_DN63036_c0_g1	Cluster-65551.121115
RBBH_pair_541	Psi_DN63040_c4_g2	Cluster-55427.0
RBBH_pair_542	Psi_DN63044_c0_g2	Cluster-65551.117999
RBBH_pair_544	Psi_DN63050_c0_g1	Cluster-65551.126224
RBBH_pair_545	Psi_DN63051_c1_g1	Cluster-65551.122165
RBBH_pair_546	Psi_DN63052_c0_g1	Cluster-65551.176578
RBBH_pair_547	Psi_DN63055_c0_g2	Cluster-65551.1707
RBBH_pair_548	Psi_DN63056_c0_g1	Cluster-65551.182406
RBBH_pair_549	Psi_DN63060_c0_g1	Cluster-65551.137976
RBBH_pair_550	Psi_DN63061_c0_g1	Cluster-65551.125828
RBBH_pair_554	Psi_DN63073_c0_g1	Cluster-65551.125954
RBBH_pair_555	Psi_DN63074_c0_g1	Cluster-65551.160047
RBBH_pair_556	Psi_DN63075_c0_g1	Cluster-65551.121757
RBBH_pair_557	Psi_DN63079_c0_g1	Cluster-65551.118028
RBBH_pair_558	Psi_DN63086_c0_g2	Cluster-65551.131453
RBBH_pair_559	Psi_DN63090_c0_g2	Cluster-65551.69438
RBBH_pair_560	Psi_DN63092_c0_g2	Cluster-65551.121324
RBBH_pair_561	Psi_DN63094_c0_g2	Cluster-65551.99662
RBBH_pair_562	Psi_DN63100_c0_g1	Cluster-65551.122919
RBBH_pair_564	Psi_DN63106_c0_g1	Cluster-65551.152762
RBBH_pair_567	Psi_DN63126_c0_g1	Cluster-65551.57777
RBBH_pair_568	Psi_DN63131_c0_g2	Cluster-65551.114579
RBBH_pair_569	Psi_DN63137_c0_g1	Cluster-65551.122833
RBBH_pair_570	Psi_DN63139_c0_g1	Cluster-65551.178478
RBBH_pair_571	Psi_DN63142_c0_g1	Cluster-65551.154717
RBBH_pair_572	Psi_DN63146_c0_g1	Cluster-65551.109253
RBBH_pair_573	Psi_DN63153_c0_g1	Cluster-65551.35181
RBBH_pair_574	Psi_DN63155_c0_g1	Cluster-65551.139462
RBBH_pair_575	Psi_DN63156_c0_g1	Cluster-65551.49517
RBBH_pair_583	Psi_DN63168_c0_g1	Cluster-65551.124490
RBBH_pair_585	Psi_DN63174_c0_g1	Cluster-65551.82003
RBBH_pair_587	Psi_DN63178_c0_g1	Cluster-65551.129408
RBBH_pair_588	Psi_DN63183_c0_g2	Cluster-65551.115486
RBBH_pair_589	Psi_DN63185_c0_g1	Cluster-65551.52502
RBBH_pair_590	Psi_DN63190_c0_g1	Cluster-65551.58299
RBBH_pair_592	Psi_DN63193_c11_g1	Cluster-65551.49767
RBBH_pair_593	Psi_DN63198_c0_g1	Cluster-65551.104619
RBBH_pair_595	Psi_DN63203_c0_g1	Cluster-65551.126602
RBBH_pair_596	Psi_DN63205_c0_g2	Cluster-65551.147793
RBBH_pair_597	Psi_DN63207_c0_g1	Cluster-65551.120383
RBBH_pair_598	Psi_DN63215_c0_g1	Cluster-65551.124215
RBBH_pair_600	Psi_DN63233_c0_g1	Cluster-65551.104817
RBBH_pair_601	Psi_DN63234_c0_g2	Cluster-65551.143985
RBBH_pair_602	Psi_DN63235_c0_g1	Cluster-65551.113886
RBBH_pair_603	Psi_DN63238_c1_g1	Cluster-44008.0
RBBH_pair_605	Psi_DN63240_c0_g1	Cluster-65551.80213
RBBH_pair_606	Psi_DN63242_c0_g1	Cluster-65551.132861
RBBH_pair_608	Psi_DN63247_c0_g1	Cluster-65551.126502
RBBH_pair_609	Psi_DN63250_c0_g1	Cluster-65551.55791
RBBH_pair_610	Psi_DN63251_c0_g3	Cluster-65551.181507
RBBH_pair_611	Psi_DN63255_c0_g1	Cluster-65551.106758
RBBH_pair_612	Psi_DN63256_c5_g1	Cluster-65551.125159
RBBH_pair_613	Psi_DN63265_c0_g2	Cluster-65551.128290
RBBH_pair_614	Psi_DN63267_c6_g1	Cluster-65551.118866
RBBH_pair_615	Psi_DN63269_c0_g1	Cluster-65551.125761
RBBH_pair_616	Psi_DN63272_c0_g1	Cluster-65551.120518
RBBH_pair_617	Psi_DN63273_c0_g1	Cluster-65551.136710
RBBH_pair_618	Psi_DN63276_c0_g1	Cluster-65551.165808
RBBH_pair_619	Psi_DN63277_c0_g1	Cluster-65551.128260
RBBH_pair_620	Psi_DN63279_c0_g1	Cluster-65551.133333
RBBH_pair_621	Psi_DN63281_c0_g1	Cluster-65551.130761
RBBH_pair_622	Psi_DN63282_c0_g1	Cluster-65551.133123
RBBH_pair_624	Psi_DN63296_c0_g1	Cluster-65551.106262
RBBH_pair_625	Psi_DN63297_c0_g1	Cluster-65551.127987
RBBH_pair_626	Psi_DN63300_c0_g1	Cluster-65551.85066
RBBH_pair_627	Psi_DN63302_c0_g1	Cluster-65551.116226
RBBH_pair_628	Psi_DN63303_c0_g2	Cluster-65551.149079
RBBH_pair_629	Psi_DN63304_c0_g1	Cluster-65551.190599
RBBH_pair_630	Psi_DN63305_c0_g1	Cluster-65551.126494
RBBH_pair_634	Psi_DN63317_c0_g1	Cluster-49588.0
RBBH_pair_635	Psi_DN63321_c0_g1	Cluster-65551.96415
RBBH_pair_636	Psi_DN63322_c0_g1	Cluster-65551.111851
RBBH_pair_637	Psi_DN63327_c0_g1	Cluster-65551.205410
RBBH_pair_639	Psi_DN63331_c0_g1	Cluster-65551.123401
RBBH_pair_640	Psi_DN63339_c0_g1	Cluster-65551.124980
RBBH_pair_641	Psi_DN63340_c0_g1	Cluster-65551.166454
RBBH_pair_643	Psi_DN63345_c0_g1	Cluster-65551.71759
RBBH_pair_644	Psi_DN63350_c5_g2	Cluster-65551.137284
RBBH_pair_645	Psi_DN63353_c0_g1	Cluster-65551.114157
RBBH_pair_646	Psi_DN63359_c0_g1	Cluster-65551.129381
RBBH_pair_647	Psi_DN63368_c0_g1	Cluster-65551.2284
RBBH_pair_648	Psi_DN63369_c0_g2	Cluster-65551.77630
RBBH_pair_651	Psi_DN63376_c0_g1	Cluster-65551.56244
RBBH_pair_653	Psi_DN63380_c0_g1	Cluster-65551.51609
RBBH_pair_654	Psi_DN63381_c0_g1	Cluster-65551.118959
RBBH_pair_656	Psi_DN63387_c0_g1	Cluster-65551.104939
RBBH_pair_657	Psi_DN63390_c0_g1	Cluster-65551.68174
RBBH_pair_660	Psi_DN63400_c0_g1	Cluster-65551.108806
RBBH_pair_661	Psi_DN63402_c0_g1	Cluster-65551.128308
RBBH_pair_663	Psi_DN63407_c0_g1	Cluster-65551.103910
RBBH_pair_665	Psi_DN63411_c0_g1	Cluster-65551.26316
RBBH_pair_667	Psi_DN63421_c0_g1	Cluster-65551.158268
RBBH_pair_668	Psi_DN63422_c0_g1	Cluster-65551.53133
RBBH_pair_670	Psi_DN63424_c0_g2	Cluster-65551.125538
RBBH_pair_671	Psi_DN63426_c0_g2	Cluster-65551.122272
RBBH_pair_672	Psi_DN63434_c1_g1	Cluster-65551.125981
RBBH_pair_673	Psi_DN63440_c0_g1	Cluster-65551.125005
RBBH_pair_674	Psi_DN63441_c1_g1	Cluster-65551.126748
RBBH_pair_676	Psi_DN63443_c0_g1	Cluster-65551.113587
RBBH_pair_677	Psi_DN63444_c0_g1	Cluster-65551.141836
RBBH_pair_678	Psi_DN63450_c0_g1	Cluster-65551.126363
RBBH_pair_679	Psi_DN63451_c0_g1	Cluster-65551.126454
RBBH_pair_680	Psi_DN63454_c0_g1	Cluster-65551.117063
RBBH_pair_681	Psi_DN63457_c0_g4	Cluster-65551.32173
RBBH_pair_684	Psi_DN63472_c0_g1	Cluster-65551.205582
RBBH_pair_686	Psi_DN63474_c0_g1	Cluster-65551.116455
RBBH_pair_688	Psi_DN63482_c0_g3	Cluster-65551.150336
RBBH_pair_689	Psi_DN63483_c2_g2	Cluster-65551.125294
RBBH_pair_690	Psi_DN63486_c0_g1	Cluster-65551.125014
RBBH_pair_691	Psi_DN63488_c0_g1	Cluster-65551.92709
RBBH_pair_692	Psi_DN63491_c1_g1	Cluster-65551.118044
RBBH_pair_693	Psi_DN63497_c0_g1	Cluster-65551.18776
RBBH_pair_694	Psi_DN63500_c3_g1	Cluster-65551.149657
RBBH_pair_696	Psi_DN63504_c0_g1	Cluster-65551.120903
RBBH_pair_697	Psi_DN63507_c6_g2	Cluster-65551.105059
RBBH_pair_698	Psi_DN63508_c0_g1	Cluster-65551.348
RBBH_pair_701	Psi_DN63520_c0_g2	Cluster-65551.138115
RBBH_pair_702	Psi_DN63521_c0_g1	Cluster-65551.171789
RBBH_pair_704	Psi_DN63526_c0_g2	Cluster-65551.34062
RBBH_pair_705	Psi_DN63530_c0_g1	Cluster-78844.0
RBBH_pair_706	Psi_DN63532_c0_g1	Cluster-65551.125992
RBBH_pair_707	Psi_DN63534_c0_g1	Cluster-65551.130361
RBBH_pair_708	Psi_DN63535_c5_g5	Cluster-65551.156211
RBBH_pair_710	Psi_DN63545_c0_g1	Cluster-65551.103955
RBBH_pair_711	Psi_DN63548_c0_g2	Cluster-65551.166224
RBBH_pair_712	Psi_DN63550_c0_g1	Cluster-65551.141802
RBBH_pair_713	Psi_DN63551_c0_g1	Cluster-65551.112700
RBBH_pair_715	Psi_DN63556_c0_g1	Cluster-65551.100786
RBBH_pair_717	Psi_DN63564_c0_g1	Cluster-65551.99695
RBBH_pair_719	Psi_DN63568_c0_g1	Cluster-65551.125811
RBBH_pair_720	Psi_DN63570_c0_g1	Cluster-65551.114834
RBBH_pair_721	Psi_DN63575_c0_g1	Cluster-65551.57389
RBBH_pair_722	Psi_DN63579_c0_g2	Cluster-65551.205447
RBBH_pair_723	Psi_DN63586_c1_g3	Cluster-65551.185479
RBBH_pair_724	Psi_DN63587_c0_g1	Cluster-65551.205431
RBBH_pair_725	Psi_DN63588_c0_g1	Cluster-65551.73128
RBBH_pair_726	Psi_DN63591_c0_g1	Cluster-65551.165889
RBBH_pair_729	Psi_DN63597_c0_g1	Cluster-65551.123336
RBBH_pair_730	Psi_DN63599_c0_g1	Cluster-65551.123880
RBBH_pair_733	Psi_DN63603_c0_g1	Cluster-65551.123427
RBBH_pair_734	Psi_DN63605_c0_g1	Cluster-65551.166694
RBBH_pair_735	Psi_DN63607_c0_g1	Cluster-65551.124769
RBBH_pair_736	Psi_DN63609_c0_g1	Cluster-65551.143669
RBBH_pair_737	Psi_DN63610_c0_g1	Cluster-65551.150115
RBBH_pair_738	Psi_DN63617_c0_g3	Cluster-65551.124165
RBBH_pair_739	Psi_DN63619_c0_g1	Cluster-65551.119763
RBBH_pair_740	Psi_DN63625_c0_g2	Cluster-67643.0
RBBH_pair_741	Psi_DN63626_c0_g1	Cluster-65551.124578
RBBH_pair_742	Psi_DN63630_c0_g3	Cluster-65551.128642
RBBH_pair_743	Psi_DN63633_c0_g1	Cluster-65551.116361
RBBH_pair_748	Psi_DN63652_c0_g1	Cluster-65551.129380
RBBH_pair_751	Psi_DN63661_c0_g1	Cluster-65551.77462
RBBH_pair_752	Psi_DN63663_c0_g2	Cluster-65551.126002
RBBH_pair_753	Psi_DN63664_c0_g1	Cluster-65551.86749
RBBH_pair_754	Psi_DN63665_c0_g1	Cluster-65551.110235
RBBH_pair_755	Psi_DN63668_c0_g1	Cluster-65551.145456
RBBH_pair_756	Psi_DN63672_c0_g1	Cluster-65551.115543
RBBH_pair_757	Psi_DN63674_c0_g1	Cluster-65551.162609
RBBH_pair_759	Psi_DN63677_c0_g1	Cluster-65551.145000
RBBH_pair_760	Psi_DN63681_c0_g1	Cluster-65551.174640
RBBH_pair_761	Psi_DN63682_c0_g2	Cluster-65551.98173
RBBH_pair_762	Psi_DN63685_c0_g1	Cluster-65551.127950
RBBH_pair_764	Psi_DN63696_c0_g1	Cluster-65551.141386
RBBH_pair_765	Psi_DN63699_c0_g1	Cluster-65551.85695
RBBH_pair_766	Psi_DN63700_c0_g1	Cluster-65551.164386
RBBH_pair_767	Psi_DN63702_c0_g2	Cluster-65551.205416
RBBH_pair_768	Psi_DN63703_c0_g1	Cluster-65551.151374
RBBH_pair_769	Psi_DN63704_c0_g2	Cluster-65551.135518
RBBH_pair_770	Psi_DN63706_c0_g1	Cluster-65551.51607
RBBH_pair_771	Psi_DN63709_c4_g1	Cluster-65551.184005
RBBH_pair_772	Psi_DN63710_c0_g1	Cluster-65551.124953
RBBH_pair_773	Psi_DN63711_c0_g1	Cluster-65551.121118
RBBH_pair_774	Psi_DN63714_c0_g2	Cluster-65551.60766
RBBH_pair_775	Psi_DN63715_c0_g1	Cluster-65551.135966
RBBH_pair_776	Psi_DN63716_c0_g1	Cluster-65551.120429
RBBH_pair_779	Psi_DN63729_c14_g1	Cluster-65551.104556
RBBH_pair_780	Psi_DN63733_c0_g2	Cluster-65551.149657
RBBH_pair_781	Psi_DN63734_c0_g1	Cluster-65551.159891
RBBH_pair_782	Psi_DN63738_c0_g2	Cluster-65551.129816
RBBH_pair_783	Psi_DN63747_c0_g1	Cluster-65551.83428
RBBH_pair_785	Psi_DN63757_c0_g1	Cluster-65551.187371
RBBH_pair_786	Psi_DN63760_c0_g1	Cluster-65551.115725
RBBH_pair_788	Psi_DN63769_c0_g1	Cluster-65551.176974
RBBH_pair_789	Psi_DN63771_c0_g1	Cluster-65551.119075
RBBH_pair_791	Psi_DN63775_c0_g1	Cluster-65551.96099
RBBH_pair_792	Psi_DN63776_c0_g1	Cluster-65551.131437
RBBH_pair_793	Psi_DN63777_c0_g1	Cluster-65551.148804
RBBH_pair_794	Psi_DN63781_c0_g1	Cluster-65551.88319
RBBH_pair_795	Psi_DN63789_c0_g1	Cluster-65551.132961
RBBH_pair_798	Psi_DN63804_c0_g1	Cluster-65551.183071
RBBH_pair_800	Psi_DN63808_c0_g1	Cluster-65551.105145
RBBH_pair_801	Psi_DN63812_c0_g2	Cluster-65551.120079
RBBH_pair_802	Psi_DN63815_c0_g1	Cluster-65551.132277
RBBH_pair_803	Psi_DN63818_c0_g1	Cluster-65551.170012
RBBH_pair_804	Psi_DN63819_c0_g1	Cluster-65551.152127
RBBH_pair_807	Psi_DN63825_c0_g2	Cluster-65551.129222
RBBH_pair_808	Psi_DN63826_c0_g1	Cluster-65551.127619
RBBH_pair_809	Psi_DN63826_c0_g2	Cluster-65551.130622
RBBH_pair_810	Psi_DN63828_c0_g1	Cluster-65551.100692
RBBH_pair_812	Psi_DN63834_c0_g3	Cluster-65551.125577
RBBH_pair_813	Psi_DN63838_c0_g1	Cluster-65551.195465
RBBH_pair_814	Psi_DN63841_c0_g1	Cluster-65551.130576
RBBH_pair_815	Psi_DN63846_c0_g1	Cluster-65551.112428
RBBH_pair_816	Psi_DN63847_c0_g1	Cluster-65551.177336
RBBH_pair_817	Psi_DN63848_c0_g1	Cluster-65551.42157
RBBH_pair_818	Psi_DN63849_c0_g2	Cluster-65551.132645
RBBH_pair_819	Psi_DN63853_c0_g2	Cluster-65551.143566
RBBH_pair_820	Psi_DN63859_c0_g2	Cluster-65551.130172
RBBH_pair_821	Psi_DN63863_c4_g2	Cluster-65551.105752
RBBH_pair_822	Psi_DN63868_c0_g1	Cluster-65551.145005
RBBH_pair_823	Psi_DN63869_c2_g1	Cluster-65551.124505
RBBH_pair_824	Psi_DN63869_c4_g1	Cluster-65551.152177
RBBH_pair_826	Psi_DN63876_c0_g1	Cluster-65551.159065
RBBH_pair_827	Psi_DN63884_c0_g1	Cluster-65551.89656
RBBH_pair_828	Psi_DN63885_c0_g1	Cluster-65551.159422
RBBH_pair_829	Psi_DN63891_c1_g1	Cluster-65551.124192
RBBH_pair_830	Psi_DN63892_c0_g1	Cluster-65551.128235
RBBH_pair_831	Psi_DN63900_c0_g1	Cluster-65551.132123
RBBH_pair_832	Psi_DN63901_c0_g1	Cluster-65551.80929
RBBH_pair_833	Psi_DN63908_c0_g1	Cluster-65551.125439
RBBH_pair_835	Psi_DN63913_c1_g1	Cluster-65551.204839
RBBH_pair_836	Psi_DN63914_c0_g1	Cluster-65551.99647
RBBH_pair_837	Psi_DN63918_c3_g2	Cluster-65551.127631
RBBH_pair_840	Psi_DN63923_c0_g1	Cluster-65551.96406
RBBH_pair_842	Psi_DN63928_c0_g1	Cluster-65551.123961
RBBH_pair_845	Psi_DN63935_c0_g1	Cluster-65551.125210
RBBH_pair_846	Psi_DN63947_c0_g1	Cluster-65551.140746
RBBH_pair_847	Psi_DN63950_c0_g1	Cluster-65551.1617
RBBH_pair_848	Psi_DN63953_c0_g1	Cluster-65551.48663
RBBH_pair_849	Psi_DN63959_c0_g2	Cluster-65551.125158
RBBH_pair_850	Psi_DN63961_c0_g1	Cluster-65551.89589
RBBH_pair_854	Psi_DN63978_c0_g2	Cluster-65551.125081
RBBH_pair_855	Psi_DN63985_c0_g1	Cluster-65551.67772
RBBH_pair_856	Psi_DN63986_c0_g2	Cluster-65551.146444
RBBH_pair_857	Psi_DN63989_c0_g1	Cluster-65551.126051
RBBH_pair_858	Psi_DN63991_c0_g1	Cluster-65551.138782
RBBH_pair_859	Psi_DN63992_c0_g1	Cluster-65551.133512
RBBH_pair_860	Psi_DN63995_c0_g1	Cluster-65551.129187
RBBH_pair_861	Psi_DN64000_c0_g1	Cluster-65551.160972
RBBH_pair_862	Psi_DN64001_c0_g2	Cluster-65551.114119
RBBH_pair_863	Psi_DN64003_c0_g1	Cluster-65551.128526
RBBH_pair_864	Psi_DN64005_c0_g1	Cluster-65551.132762
RBBH_pair_865	Psi_DN64007_c0_g1	Cluster-65551.127694
RBBH_pair_866	Psi_DN64014_c0_g1	Cluster-65551.112481
RBBH_pair_867	Psi_DN64021_c0_g1	Cluster-65551.162081
RBBH_pair_868	Psi_DN64022_c0_g2	Cluster-65551.128896
RBBH_pair_870	Psi_DN64032_c0_g1	Cluster-65551.125368
RBBH_pair_872	Psi_DN64038_c0_g2	Cluster-65551.128180
RBBH_pair_873	Psi_DN64039_c0_g1	Cluster-65551.122958
RBBH_pair_874	Psi_DN64042_c0_g1	Cluster-65551.56391
RBBH_pair_875	Psi_DN64043_c0_g2	Cluster-65551.108951
RBBH_pair_876	Psi_DN64046_c0_g1	Cluster-65551.123885
RBBH_pair_877	Psi_DN64047_c0_g1	Cluster-65551.88705
RBBH_pair_878	Psi_DN64049_c0_g1	Cluster-65551.78000
RBBH_pair_880	Psi_DN64054_c0_g1	Cluster-65551.8552
RBBH_pair_881	Psi_DN64055_c0_g1	Cluster-65551.1392
RBBH_pair_882	Psi_DN64056_c0_g1	Cluster-65551.133362
RBBH_pair_883	Psi_DN64062_c5_g1	Cluster-65551.134135
RBBH_pair_884	Psi_DN64062_c6_g1	Cluster-65551.126015
RBBH_pair_885	Psi_DN64063_c3_g1	Cluster-65551.79580
RBBH_pair_886	Psi_DN64065_c0_g1	Cluster-65551.94100
RBBH_pair_887	Psi_DN64067_c2_g2	Cluster-65551.123882
RBBH_pair_888	Psi_DN64074_c0_g1	Cluster-65551.123992
RBBH_pair_890	Psi_DN64083_c0_g1	Cluster-65551.122812
RBBH_pair_891	Psi_DN64084_c0_g1	Cluster-65551.179950
RBBH_pair_893	Psi_DN64087_c0_g2	Cluster-65551.115897
RBBH_pair_894	Psi_DN64088_c0_g1	Cluster-65551.143822
RBBH_pair_897	Psi_DN64098_c0_g1	Cluster-65551.85232
RBBH_pair_898	Psi_DN64102_c0_g2	Cluster-65551.58437
RBBH_pair_899	Psi_DN64103_c1_g1	Cluster-65551.126509
RBBH_pair_901	Psi_DN64111_c0_g1	Cluster-65551.135178
RBBH_pair_902	Psi_DN64118_c0_g2	Cluster-65551.126092
RBBH_pair_903	Psi_DN64120_c0_g1	Cluster-65551.121393
RBBH_pair_904	Psi_DN64123_c0_g1	Cluster-65551.126595
RBBH_pair_905	Psi_DN64128_c0_g1	Cluster-65551.130144
RBBH_pair_907	Psi_DN64130_c0_g3	Cluster-65551.205397
RBBH_pair_908	Psi_DN64136_c0_g1	Cluster-65551.127542
RBBH_pair_912	Psi_DN64143_c0_g1	Cluster-65551.132101
RBBH_pair_913	Psi_DN64144_c2_g6	Cluster-65551.163702
RBBH_pair_914	Psi_DN64147_c2_g1	Cluster-65551.129694
RBBH_pair_915	Psi_DN64151_c0_g1	Cluster-65551.133661
RBBH_pair_916	Psi_DN64154_c0_g1	Cluster-65551.71846
RBBH_pair_917	Psi_DN64161_c1_g1	Cluster-65551.98224
RBBH_pair_918	Psi_DN64162_c0_g1	Cluster-65551.89743
RBBH_pair_919	Psi_DN64166_c0_g1	Cluster-65551.89487
RBBH_pair_920	Psi_DN64167_c0_g1	Cluster-65551.119557
RBBH_pair_921	Psi_DN64168_c0_g1	Cluster-65551.135291
RBBH_pair_923	Psi_DN64173_c0_g1	Cluster-65551.121763
RBBH_pair_924	Psi_DN64174_c0_g2	Cluster-65551.146593
RBBH_pair_925	Psi_DN64178_c0_g1	Cluster-65551.138733
RBBH_pair_926	Psi_DN64181_c2_g1	Cluster-65551.205546
RBBH_pair_927	Psi_DN64182_c0_g1	Cluster-65551.141870
RBBH_pair_928	Psi_DN64183_c3_g1	Cluster-65551.121070
RBBH_pair_929	Psi_DN64185_c0_g1	Cluster-65551.1071
RBBH_pair_931	Psi_DN64188_c1_g1	Cluster-65551.131576
RBBH_pair_932	Psi_DN64189_c0_g2	Cluster-65551.125232
RBBH_pair_933	Psi_DN64190_c0_g1	Cluster-65551.129599
RBBH_pair_935	Psi_DN64206_c1_g1	Cluster-65551.80581
RBBH_pair_936	Psi_DN64208_c0_g2	Cluster-65551.129403
RBBH_pair_937	Psi_DN64211_c0_g1	Cluster-65551.196290
RBBH_pair_939	Psi_DN64221_c0_g1	Cluster-65551.128392
RBBH_pair_940	Psi_DN64226_c0_g1	Cluster-65551.125870
RBBH_pair_942	Psi_DN64229_c0_g1	Cluster-65551.126805
RBBH_pair_943	Psi_DN64230_c0_g1	Cluster-65551.128561
RBBH_pair_944	Psi_DN64230_c0_g4	Cluster-65551.118724
RBBH_pair_946	Psi_DN64238_c0_g1	Cluster-65551.135496
RBBH_pair_947	Psi_DN64239_c0_g1	Cluster-65551.135005
RBBH_pair_948	Psi_DN64243_c2_g3	Cluster-65551.129750
RBBH_pair_949	Psi_DN64243_c3_g1	Cluster-65551.132436
RBBH_pair_951	Psi_DN64248_c0_g1	Cluster-65551.147385
RBBH_pair_952	Psi_DN64252_c0_g1	Cluster-65551.93070
RBBH_pair_954	Psi_DN64255_c0_g1	Cluster-65551.85022
RBBH_pair_955	Psi_DN64256_c0_g1	Cluster-65551.166903
RBBH_pair_957	Psi_DN64262_c0_g1	Cluster-65551.117852
RBBH_pair_958	Psi_DN64263_c0_g1	Cluster-65551.116532
RBBH_pair_959	Psi_DN64265_c0_g1	Cluster-65551.133562
RBBH_pair_960	Psi_DN64266_c0_g1	Cluster-65551.122423
RBBH_pair_965	Psi_DN64270_c0_g1	Cluster-65551.195491
RBBH_pair_966	Psi_DN64274_c0_g1	Cluster-65551.158735
RBBH_pair_967	Psi_DN64275_c0_g1	Cluster-65551.80054
RBBH_pair_968	Psi_DN64276_c0_g1	Cluster-65551.124784
RBBH_pair_971	Psi_DN64280_c0_g2	Cluster-65551.61851
RBBH_pair_972	Psi_DN64281_c0_g1	Cluster-65551.144343
RBBH_pair_974	Psi_DN64285_c0_g3	Cluster-65551.122609
RBBH_pair_977	Psi_DN64294_c0_g1	Cluster-65551.134408
RBBH_pair_978	Psi_DN64294_c0_g2	Cluster-65551.149649
RBBH_pair_979	Psi_DN64296_c0_g2	Cluster-65551.92462
RBBH_pair_980	Psi_DN64298_c0_g1	Cluster-65551.127585
RBBH_pair_981	Psi_DN64299_c0_g1	Cluster-65551.115610
RBBH_pair_983	Psi_DN64302_c0_g1	Cluster-65551.110063
RBBH_pair_984	Psi_DN64303_c0_g1	Cluster-65551.120495
RBBH_pair_985	Psi_DN64307_c0_g1	Cluster-65551.130810
RBBH_pair_986	Psi_DN64311_c0_g1	Cluster-65551.121547
RBBH_pair_989	Psi_DN64317_c0_g1	Cluster-65551.124551
RBBH_pair_991	Psi_DN64324_c0_g1	Cluster-65551.46478
RBBH_pair_993	Psi_DN64329_c4_g1	Cluster-65551.58360
RBBH_pair_994	Psi_DN64332_c0_g1	Cluster-65551.60783
RBBH_pair_995	Psi_DN64335_c3_g2	Cluster-39117.0
RBBH_pair_996	Psi_DN64336_c0_g1	Cluster-65551.171335
RBBH_pair_997	Psi_DN64339_c0_g1	Cluster-65551.177032
RBBH_pair_998	Psi_DN64340_c0_g1	Cluster-65551.121170
RBBH_pair_999	Psi_DN64341_c0_g3	Cluster-65551.179028
RBBH_pair_1001	Psi_DN64343_c0_g1	Cluster-65551.141956
RBBH_pair_1002	Psi_DN64345_c0_g1	Cluster-65551.130056
RBBH_pair_1003	Psi_DN64347_c0_g1	Cluster-65551.57946
RBBH_pair_1004	Psi_DN64348_c0_g1	Cluster-65551.204573
RBBH_pair_1005	Psi_DN64349_c0_g2	Cluster-65551.65223
RBBH_pair_1006	Psi_DN64350_c0_g1	Cluster-65551.135642
RBBH_pair_1007	Psi_DN64351_c0_g1	Cluster-65551.123566
RBBH_pair_1008	Psi_DN64352_c0_g1	Cluster-65551.114656
RBBH_pair_1009	Psi_DN64355_c0_g1	Cluster-65551.122573
RBBH_pair_1010	Psi_DN64358_c0_g1	Cluster-65551.87797
RBBH_pair_1011	Psi_DN64363_c2_g1	Cluster-65551.129889
RBBH_pair_1012	Psi_DN64364_c0_g3	Cluster-65551.184968
RBBH_pair_1013	Psi_DN64366_c0_g1	Cluster-65551.89447
RBBH_pair_1014	Psi_DN64369_c0_g1	Cluster-65551.103986
RBBH_pair_1016	Psi_DN64372_c0_g1	Cluster-65551.133608
RBBH_pair_1017	Psi_DN64376_c0_g1	Cluster-65551.108045
RBBH_pair_1018	Psi_DN64381_c3_g1	Cluster-65551.125147
RBBH_pair_1019	Psi_DN64381_c4_g5	Cluster-65551.136200
RBBH_pair_1020	Psi_DN64384_c4_g5	Cluster-65551.52445
RBBH_pair_1021	Psi_DN64385_c0_g1	Cluster-65551.144665
RBBH_pair_1022	Psi_DN64386_c0_g1	Cluster-65551.143080
RBBH_pair_1023	Psi_DN64389_c0_g1	Cluster-65551.138588
RBBH_pair_1025	Psi_DN64391_c0_g1	Cluster-65551.124588
RBBH_pair_1030	Psi_DN64398_c0_g1	Cluster-65551.169868
RBBH_pair_1032	Psi_DN64404_c0_g2	Cluster-65551.180101
RBBH_pair_1033	Psi_DN64411_c0_g1	Cluster-65551.119579
RBBH_pair_1034	Psi_DN64412_c0_g1	Cluster-65551.127116
RBBH_pair_1036	Psi_DN64418_c0_g1	Cluster-65551.127082
RBBH_pair_1037	Psi_DN64420_c0_g1	Cluster-65551.126904
RBBH_pair_1038	Psi_DN64422_c0_g3	Cluster-65551.125531
RBBH_pair_1039	Psi_DN64424_c0_g2	Cluster-65551.118650
RBBH_pair_1040	Psi_DN64429_c0_g1	Cluster-65551.194051
RBBH_pair_1041	Psi_DN64432_c0_g1	Cluster-65551.162960
RBBH_pair_1042	Psi_DN64432_c0_g3	Cluster-65551.143768
RBBH_pair_1043	Psi_DN64436_c0_g1	Cluster-65551.126295
RBBH_pair_1044	Psi_DN64438_c0_g1	Cluster-65551.126136
RBBH_pair_1045	Psi_DN64440_c0_g1	Cluster-65551.134166
RBBH_pair_1046	Psi_DN64441_c0_g1	Cluster-65551.119314
RBBH_pair_1047	Psi_DN64442_c0_g1	Cluster-65551.131096
RBBH_pair_1048	Psi_DN64443_c0_g1	Cluster-65551.147314
RBBH_pair_1049	Psi_DN64444_c0_g1	Cluster-65551.14188
RBBH_pair_1050	Psi_DN64445_c0_g1	Cluster-65551.166953
RBBH_pair_1051	Psi_DN64447_c0_g2	Cluster-65551.126345
RBBH_pair_1052	Psi_DN64449_c0_g1	Cluster-65551.24581
RBBH_pair_1053	Psi_DN64450_c0_g1	Cluster-65551.90786
RBBH_pair_1055	Psi_DN64453_c0_g1	Cluster-65551.98520
RBBH_pair_1057	Psi_DN64455_c0_g1	Cluster-65551.146339
RBBH_pair_1058	Psi_DN64456_c3_g1	Cluster-65551.73394
RBBH_pair_1059	Psi_DN64458_c0_g1	Cluster-65551.125530
RBBH_pair_1061	Psi_DN64463_c0_g1	Cluster-65551.150957
RBBH_pair_1062	Psi_DN64467_c0_g1	Cluster-65551.123647
RBBH_pair_1063	Psi_DN64469_c0_g1	Cluster-65551.132787
RBBH_pair_1065	Psi_DN64475_c0_g1	Cluster-65551.119580
RBBH_pair_1066	Psi_DN64476_c0_g1	Cluster-65551.126576
RBBH_pair_1068	Psi_DN64482_c6_g2	Cluster-65551.98000
RBBH_pair_1069	Psi_DN64482_c7_g1	Cluster-65551.127228
RBBH_pair_1071	Psi_DN64484_c0_g2	Cluster-65551.124837
RBBH_pair_1072	Psi_DN64485_c0_g1	Cluster-65551.153978
RBBH_pair_1073	Psi_DN64486_c3_g1	Cluster-65551.125347
RBBH_pair_1075	Psi_DN64490_c0_g1	Cluster-65551.102539
RBBH_pair_1078	Psi_DN64496_c0_g2	Cluster-65551.95194
RBBH_pair_1079	Psi_DN64503_c0_g1	Cluster-65551.157409
RBBH_pair_1081	Psi_DN64506_c0_g1	Cluster-65551.130129
RBBH_pair_1082	Psi_DN64507_c0_g2	Cluster-65551.151133
RBBH_pair_1083	Psi_DN64509_c0_g2	Cluster-65551.131538
RBBH_pair_1085	Psi_DN64513_c0_g1	Cluster-65551.133908
RBBH_pair_1087	Psi_DN64524_c0_g2	Cluster-65551.124574
RBBH_pair_1088	Psi_DN64525_c0_g1	Cluster-65551.105891
RBBH_pair_1089	Psi_DN64528_c0_g2	Cluster-65551.127464
RBBH_pair_1091	Psi_DN64536_c1_g3	Cluster-65551.125514
RBBH_pair_1092	Psi_DN64538_c0_g1	Cluster-65551.161526
RBBH_pair_1093	Psi_DN64539_c0_g1	Cluster-65551.159118
RBBH_pair_1094	Psi_DN64542_c0_g1	Cluster-65551.80737
RBBH_pair_1095	Psi_DN64544_c0_g1	Cluster-65551.42193
RBBH_pair_1096	Psi_DN64545_c0_g1	Cluster-65551.124973
RBBH_pair_1097	Psi_DN64549_c0_g1	Cluster-65551.158950
RBBH_pair_1098	Psi_DN64550_c0_g6	Cluster-65551.153704
RBBH_pair_1099	Psi_DN64552_c0_g2	Cluster-65551.126828
RBBH_pair_1101	Psi_DN64559_c0_g1	Cluster-65551.128005
RBBH_pair_1102	Psi_DN64560_c4_g1	Cluster-65551.117721
RBBH_pair_1103	Psi_DN64561_c0_g2	Cluster-65551.114888
RBBH_pair_1104	Psi_DN64563_c0_g1	Cluster-65551.126768
RBBH_pair_1105	Psi_DN64565_c3_g1	Cluster-65551.102665
RBBH_pair_1106	Psi_DN64566_c0_g1	Cluster-65551.136115
RBBH_pair_1107	Psi_DN64570_c1_g1	Cluster-65551.134946
RBBH_pair_1109	Psi_DN64572_c0_g1	Cluster-65551.122325
RBBH_pair_1110	Psi_DN64573_c0_g1	Cluster-65551.134940
RBBH_pair_1111	Psi_DN64575_c0_g1	Cluster-65551.131808
RBBH_pair_1112	Psi_DN64576_c0_g1	Cluster-65551.114464
RBBH_pair_1114	Psi_DN64582_c0_g1	Cluster-65551.88115
RBBH_pair_1115	Psi_DN64583_c0_g1	Cluster-65551.104233
RBBH_pair_1117	Psi_DN64587_c0_g1	Cluster-65551.101407
RBBH_pair_1119	Psi_DN64591_c1_g1	Cluster-65551.114342
RBBH_pair_1120	Psi_DN64593_c5_g1	Cluster-65551.149919
RBBH_pair_1121	Psi_DN64597_c0_g1	Cluster-65551.94614
RBBH_pair_1122	Psi_DN64605_c0_g1	Cluster-65551.59396
RBBH_pair_1124	Psi_DN64608_c0_g1	Cluster-65551.50258
RBBH_pair_1125	Psi_DN64609_c0_g1	Cluster-65551.126564
RBBH_pair_1126	Psi_DN64612_c0_g1	Cluster-65551.163755
RBBH_pair_1127	Psi_DN64613_c0_g1	Cluster-65551.131522
RBBH_pair_1128	Psi_DN64616_c0_g4	Cluster-65551.128704
RBBH_pair_1134	Psi_DN64627_c4_g2	Cluster-65551.127519
RBBH_pair_1135	Psi_DN64629_c0_g1	Cluster-65551.170103
RBBH_pair_1136	Psi_DN64633_c0_g1	Cluster-65551.125184
RBBH_pair_1137	Psi_DN64637_c0_g1	Cluster-65551.202895
RBBH_pair_1138	Psi_DN64639_c0_g1	Cluster-65551.134677
RBBH_pair_1139	Psi_DN64642_c0_g1	Cluster-65551.132867
RBBH_pair_1140	Psi_DN64644_c0_g1	Cluster-65551.144458
RBBH_pair_1141	Psi_DN64650_c0_g1	Cluster-65551.60815
RBBH_pair_1142	Psi_DN64651_c0_g1	Cluster-65551.104373
RBBH_pair_1143	Psi_DN64652_c4_g1	Cluster-65551.133775
RBBH_pair_1144	Psi_DN64654_c2_g1	Cluster-65551.177665
RBBH_pair_1145	Psi_DN64655_c0_g1	Cluster-65551.126193
RBBH_pair_1146	Psi_DN64660_c0_g1	Cluster-65551.114399
RBBH_pair_1147	Psi_DN64663_c0_g1	Cluster-65551.122986
RBBH_pair_1148	Psi_DN64665_c0_g1	Cluster-65551.121585
RBBH_pair_1149	Psi_DN64666_c0_g1	Cluster-65551.13929
RBBH_pair_1151	Psi_DN64671_c0_g1	Cluster-65551.132937
RBBH_pair_1152	Psi_DN64673_c0_g1	Cluster-35447.0
RBBH_pair_1155	Psi_DN64685_c0_g1	Cluster-65551.156019
RBBH_pair_1156	Psi_DN64686_c0_g1	Cluster-65551.57450
RBBH_pair_1157	Psi_DN64688_c0_g1	Cluster-65551.90342
RBBH_pair_1159	Psi_DN64693_c0_g1	Cluster-65551.20065
RBBH_pair_1160	Psi_DN64696_c0_g1	Cluster-65551.128107
RBBH_pair_1161	Psi_DN64697_c0_g2	Cluster-65551.126083
RBBH_pair_1162	Psi_DN64698_c2_g3	Cluster-65551.141425
RBBH_pair_1163	Psi_DN64700_c0_g1	Cluster-65551.125775
RBBH_pair_1166	Psi_DN64708_c0_g1	Cluster-65551.171739
RBBH_pair_1167	Psi_DN64709_c2_g2	Cluster-65551.125451
RBBH_pair_1168	Psi_DN64713_c0_g1	Cluster-65551.131293
RBBH_pair_1170	Psi_DN64716_c0_g1	Cluster-65551.118479
RBBH_pair_1171	Psi_DN64718_c0_g1	Cluster-65551.140023
RBBH_pair_1173	Psi_DN64726_c0_g1	Cluster-65551.124496
RBBH_pair_1174	Psi_DN64727_c0_g1	Cluster-65551.15163
RBBH_pair_1175	Psi_DN64730_c8_g1	Cluster-65551.146274
RBBH_pair_1177	Psi_DN64732_c0_g1	Cluster-65551.118276
RBBH_pair_1178	Psi_DN64734_c0_g1	Cluster-65551.121252
RBBH_pair_1179	Psi_DN64735_c0_g1	Cluster-65551.123962
RBBH_pair_1181	Psi_DN64740_c0_g1	Cluster-65551.85951
RBBH_pair_1182	Psi_DN64741_c0_g1	Cluster-65551.125972
RBBH_pair_1183	Psi_DN64744_c0_g1	Cluster-65551.138723
RBBH_pair_1184	Psi_DN64746_c0_g1	Cluster-65551.127513
RBBH_pair_1186	Psi_DN64750_c0_g2	Cluster-65551.143146
RBBH_pair_1187	Psi_DN64751_c2_g2	Cluster-65551.54068
RBBH_pair_1189	Psi_DN64753_c0_g1	Cluster-65551.141717
RBBH_pair_1190	Psi_DN64760_c0_g1	Cluster-65551.132862
RBBH_pair_1192	Psi_DN64762_c0_g1	Cluster-65551.194078
RBBH_pair_1193	Psi_DN64763_c0_g1	Cluster-65551.133012
RBBH_pair_1194	Psi_DN64764_c0_g1	Cluster-65551.127094
RBBH_pair_1195	Psi_DN64772_c0_g1	Cluster-65551.105653
RBBH_pair_1196	Psi_DN64774_c3_g1	Cluster-65551.136332
RBBH_pair_1199	Psi_DN64778_c0_g1	Cluster-65551.1682
RBBH_pair_1200	Psi_DN64782_c0_g2	Cluster-65551.182387
RBBH_pair_1201	Psi_DN64787_c0_g1	Cluster-65551.141672
RBBH_pair_1202	Psi_DN64789_c0_g1	Cluster-65551.144754
RBBH_pair_1203	Psi_DN64795_c1_g1	Cluster-65551.140770
RBBH_pair_1204	Psi_DN64796_c0_g1	Cluster-65551.18586
RBBH_pair_1206	Psi_DN64802_c0_g1	Cluster-65551.171222
RBBH_pair_1207	Psi_DN64806_c0_g1	Cluster-65551.51190
RBBH_pair_1208	Psi_DN64809_c0_g1	Cluster-65551.124927
RBBH_pair_1209	Psi_DN64810_c0_g1	Cluster-65551.172806
RBBH_pair_1210	Psi_DN64811_c0_g1	Cluster-65551.125201
RBBH_pair_1211	Psi_DN64813_c0_g1	Cluster-65551.176971
RBBH_pair_1213	Psi_DN64818_c0_g2	Cluster-65551.179406
RBBH_pair_1214	Psi_DN64820_c0_g1	Cluster-65551.12239
RBBH_pair_1215	Psi_DN64823_c6_g1	Cluster-65551.144575
RBBH_pair_1216	Psi_DN64825_c1_g2	Cluster-65551.111862
RBBH_pair_1217	Psi_DN64826_c0_g1	Cluster-65551.126707
RBBH_pair_1221	Psi_DN64832_c0_g1	Cluster-65551.130866
RBBH_pair_1222	Psi_DN64834_c0_g1	Cluster-65551.135282
RBBH_pair_1223	Psi_DN64836_c4_g1	Cluster-65551.138608
RBBH_pair_1224	Psi_DN64837_c0_g1	Cluster-65551.86396
RBBH_pair_1225	Psi_DN64838_c0_g1	Cluster-65551.100441
RBBH_pair_1226	Psi_DN64840_c0_g1	Cluster-65551.127036
RBBH_pair_1227	Psi_DN64843_c0_g2	Cluster-65551.97763
RBBH_pair_1228	Psi_DN64846_c0_g1	Cluster-65551.198674
RBBH_pair_1231	Psi_DN64849_c0_g2	Cluster-65551.116176
RBBH_pair_1234	Psi_DN64853_c3_g1	Cluster-65551.135815
RBBH_pair_1235	Psi_DN64854_c3_g1	Cluster-65551.66238
RBBH_pair_1236	Psi_DN64855_c0_g1	Cluster-65551.125125
RBBH_pair_1237	Psi_DN64856_c1_g1	Cluster-65551.125576
RBBH_pair_1238	Psi_DN64859_c0_g2	Cluster-65551.126050
RBBH_pair_1239	Psi_DN64859_c0_g4	Cluster-65551.125872
RBBH_pair_1240	Psi_DN64861_c0_g2	Cluster-65551.137572
RBBH_pair_1241	Psi_DN64862_c0_g2	Cluster-65551.65191
RBBH_pair_1242	Psi_DN64863_c0_g1	Cluster-65551.128997
RBBH_pair_1243	Psi_DN64864_c0_g1	Cluster-65551.178883
RBBH_pair_1244	Psi_DN64865_c1_g1	Cluster-65551.125758
RBBH_pair_1246	Psi_DN64869_c0_g1	Cluster-65551.143704
RBBH_pair_1247	Psi_DN64871_c0_g1	Cluster-65551.139836
RBBH_pair_1248	Psi_DN64875_c0_g3	Cluster-65551.137682
RBBH_pair_1249	Psi_DN64875_c0_g8	Cluster-65551.53105
RBBH_pair_1250	Psi_DN64876_c0_g1	Cluster-65551.128596
RBBH_pair_1251	Psi_DN64877_c0_g1	Cluster-65551.128322
RBBH_pair_1252	Psi_DN64880_c0_g1	Cluster-65551.119575
RBBH_pair_1253	Psi_DN64881_c0_g1	Cluster-65551.5081
RBBH_pair_1259	Psi_DN64890_c0_g1	Cluster-65551.117689
RBBH_pair_1260	Psi_DN64893_c1_g1	Cluster-65551.133415
RBBH_pair_1261	Psi_DN64893_c1_g2	Cluster-65551.143191
RBBH_pair_1262	Psi_DN64893_c1_g3	Cluster-65551.177401
RBBH_pair_1263	Psi_DN64894_c0_g1	Cluster-65551.121604
RBBH_pair_1264	Psi_DN64899_c0_g1	Cluster-65551.149798
RBBH_pair_1265	Psi_DN64900_c0_g1	Cluster-65551.142755
RBBH_pair_1266	Psi_DN64908_c0_g1	Cluster-65551.136022
RBBH_pair_1267	Psi_DN64910_c0_g1	Cluster-65551.131055
RBBH_pair_1268	Psi_DN64912_c4_g3	Cluster-65551.184675
RBBH_pair_1269	Psi_DN64913_c0_g1	Cluster-65551.45647
RBBH_pair_1271	Psi_DN64920_c0_g1	Cluster-65551.130686
RBBH_pair_1272	Psi_DN64923_c0_g1	Cluster-65551.130966
RBBH_pair_1273	Psi_DN64928_c0_g1	Cluster-65551.142597
RBBH_pair_1275	Psi_DN64935_c0_g2	Cluster-65551.140905
RBBH_pair_1276	Psi_DN64936_c0_g2	Cluster-65551.132841
RBBH_pair_1277	Psi_DN64938_c0_g1	Cluster-65551.113535
RBBH_pair_1278	Psi_DN64941_c0_g1	Cluster-65551.127282
RBBH_pair_1279	Psi_DN64943_c0_g1	Cluster-65551.88051
RBBH_pair_1280	Psi_DN64944_c0_g1	Cluster-65551.113049
RBBH_pair_1281	Psi_DN64944_c0_g2	Cluster-65551.143561
RBBH_pair_1282	Psi_DN64945_c0_g1	Cluster-65551.129715
RBBH_pair_1283	Psi_DN64946_c0_g1	Cluster-65551.140217
RBBH_pair_1284	Psi_DN64947_c0_g2	Cluster-65551.87204
RBBH_pair_1286	Psi_DN64958_c0_g2	Cluster-65551.125957
RBBH_pair_1287	Psi_DN64960_c1_g1	Cluster-65551.120999
RBBH_pair_1288	Psi_DN64961_c6_g6	Cluster-65551.150237
RBBH_pair_1289	Psi_DN64962_c0_g1	Cluster-65551.122876
RBBH_pair_1290	Psi_DN64963_c0_g1	Cluster-65551.149108
RBBH_pair_1291	Psi_DN64964_c0_g2	Cluster-65551.111699
RBBH_pair_1292	Psi_DN64966_c0_g1	Cluster-65551.131725
RBBH_pair_1293	Psi_DN64968_c0_g1	Cluster-65551.124858
RBBH_pair_1294	Psi_DN64969_c0_g1	Cluster-65551.1881
RBBH_pair_1296	Psi_DN64974_c0_g1	Cluster-65551.143617
RBBH_pair_1297	Psi_DN64976_c0_g1	Cluster-65551.24618
RBBH_pair_1299	Psi_DN64977_c2_g2	Cluster-65551.134536
RBBH_pair_1300	Psi_DN64977_c2_g7	Cluster-65551.129781
RBBH_pair_1301	Psi_DN64977_c3_g1	Cluster-65551.126134
RBBH_pair_1302	Psi_DN64980_c0_g1	Cluster-65551.97789
RBBH_pair_1303	Psi_DN64980_c0_g2	Cluster-65551.97786
RBBH_pair_1306	Psi_DN64983_c0_g2	Cluster-65551.129379
RBBH_pair_1307	Psi_DN64985_c1_g1	Cluster-65551.147677
RBBH_pair_1309	Psi_DN64993_c0_g1	Cluster-65551.141382
RBBH_pair_1310	Psi_DN65000_c0_g1	Cluster-65551.111253
RBBH_pair_1311	Psi_DN65001_c0_g1	Cluster-65551.119753
RBBH_pair_1312	Psi_DN65002_c0_g1	Cluster-65551.142521
RBBH_pair_1314	Psi_DN65004_c0_g1	Cluster-65551.104139
RBBH_pair_1315	Psi_DN65005_c0_g1	Cluster-65551.134937
RBBH_pair_1316	Psi_DN65009_c0_g1	Cluster-65551.118225
RBBH_pair_1318	Psi_DN65017_c0_g1	Cluster-65551.124830
RBBH_pair_1319	Psi_DN65019_c0_g3	Cluster-65551.117962
RBBH_pair_1320	Psi_DN65021_c1_g1	Cluster-65551.121477
RBBH_pair_1321	Psi_DN65022_c0_g1	Cluster-65551.128313
RBBH_pair_1322	Psi_DN65024_c0_g1	Cluster-65551.1198
RBBH_pair_1323	Psi_DN65031_c0_g1	Cluster-65551.146729
RBBH_pair_1324	Psi_DN65032_c0_g1	Cluster-65551.126418
RBBH_pair_1325	Psi_DN65040_c2_g2	Cluster-65551.123529
RBBH_pair_1326	Psi_DN65044_c0_g1	Cluster-65551.113166
RBBH_pair_1327	Psi_DN65048_c0_g1	Cluster-65551.60916
RBBH_pair_1329	Psi_DN65049_c0_g1	Cluster-65551.61492
RBBH_pair_1331	Psi_DN65051_c0_g1	Cluster-65551.123809
RBBH_pair_1332	Psi_DN65054_c0_g2	Cluster-65551.127061
RBBH_pair_1335	Psi_DN65059_c0_g1	Cluster-65551.124374
RBBH_pair_1336	Psi_DN65064_c1_g1	Cluster-65551.135294
RBBH_pair_1338	Psi_DN65069_c0_g1	Cluster-65551.126451
RBBH_pair_1340	Psi_DN65070_c0_g2	Cluster-65551.77656
RBBH_pair_1341	Psi_DN65083_c0_g2	Cluster-65551.131933
RBBH_pair_1342	Psi_DN65085_c0_g1	Cluster-65551.126963
RBBH_pair_1343	Psi_DN65086_c0_g1	Cluster-65551.122040
RBBH_pair_1344	Psi_DN65088_c0_g1	Cluster-65551.144413
RBBH_pair_1345	Psi_DN65090_c0_g1	Cluster-65551.134793
RBBH_pair_1346	Psi_DN65092_c2_g1	Cluster-65551.158606
RBBH_pair_1347	Psi_DN65093_c0_g1	Cluster-65551.69712
RBBH_pair_1348	Psi_DN65094_c0_g3	Cluster-65551.25561
RBBH_pair_1349	Psi_DN65097_c0_g1	Cluster-65551.181711
RBBH_pair_1350	Psi_DN65098_c1_g1	Cluster-61933.0
RBBH_pair_1352	Psi_DN65104_c0_g1	Cluster-65551.120259
RBBH_pair_1353	Psi_DN65105_c0_g2	Cluster-65551.117241
RBBH_pair_1355	Psi_DN65107_c0_g2	Cluster-65551.113799
RBBH_pair_1356	Psi_DN65111_c0_g2	Cluster-65551.127315
RBBH_pair_1357	Psi_DN65112_c0_g1	Cluster-65551.127479
RBBH_pair_1358	Psi_DN65115_c1_g1	Cluster-65551.147460
RBBH_pair_1359	Psi_DN65116_c0_g1	Cluster-65551.125288
RBBH_pair_1360	Psi_DN65118_c0_g1	Cluster-65551.117604
RBBH_pair_1361	Psi_DN65119_c0_g1	Cluster-65551.123567
RBBH_pair_1362	Psi_DN65121_c0_g1	Cluster-65551.139618
RBBH_pair_1364	Psi_DN65127_c0_g1	Cluster-65551.162700
RBBH_pair_1365	Psi_DN65129_c0_g1	Cluster-65551.55660
RBBH_pair_1367	Psi_DN65131_c0_g1	Cluster-65551.162527
RBBH_pair_1368	Psi_DN65135_c0_g1	Cluster-65551.102410
RBBH_pair_1369	Psi_DN65137_c0_g1	Cluster-65551.82399
RBBH_pair_1370	Psi_DN65139_c0_g1	Cluster-65551.101475
RBBH_pair_1371	Psi_DN65144_c0_g1	Cluster-65551.133184
RBBH_pair_1372	Psi_DN65145_c0_g1	Cluster-65551.137349
RBBH_pair_1374	Psi_DN65149_c9_g1	Cluster-65551.134586
RBBH_pair_1375	Psi_DN65151_c0_g1	Cluster-65551.57798
RBBH_pair_1376	Psi_DN65154_c0_g1	Cluster-65551.136905
RBBH_pair_1378	Psi_DN65157_c0_g1	Cluster-65551.146451
RBBH_pair_1381	Psi_DN65161_c2_g1	Cluster-65551.172839
RBBH_pair_1382	Psi_DN65161_c2_g2	Cluster-65551.132774
RBBH_pair_1383	Psi_DN65162_c4_g1	Cluster-65551.143445
RBBH_pair_1384	Psi_DN65163_c0_g1	Cluster-65551.98241
RBBH_pair_1385	Psi_DN65167_c0_g1	Cluster-65551.139676
RBBH_pair_1387	Psi_DN65174_c0_g1	Cluster-65551.126867
RBBH_pair_1388	Psi_DN65175_c0_g1	Cluster-65551.116020
RBBH_pair_1389	Psi_DN65178_c1_g1	Cluster-65551.140622
RBBH_pair_1391	Psi_DN65180_c0_g2	Cluster-65551.149337
RBBH_pair_1392	Psi_DN65181_c0_g1	Cluster-65551.136568
RBBH_pair_1393	Psi_DN65182_c1_g1	Cluster-65551.138173
RBBH_pair_1394	Psi_DN65184_c0_g1	Cluster-65551.112460
RBBH_pair_1396	Psi_DN65186_c0_g1	Cluster-65551.54379
RBBH_pair_1397	Psi_DN65189_c0_g1	Cluster-65551.123461
RBBH_pair_1399	Psi_DN65192_c0_g1	Cluster-65551.126501
RBBH_pair_1400	Psi_DN65193_c0_g2	Cluster-65551.60184
RBBH_pair_1401	Psi_DN65194_c1_g1	Cluster-65551.109960
RBBH_pair_1402	Psi_DN65194_c1_g4	Cluster-65551.102367
RBBH_pair_1403	Psi_DN65195_c0_g1	Cluster-65551.78057
RBBH_pair_1404	Psi_DN65196_c0_g1	Cluster-65551.121108
RBBH_pair_1405	Psi_DN65198_c0_g1	Cluster-65551.110178
RBBH_pair_1407	Psi_DN65202_c0_g1	Cluster-65551.337
RBBH_pair_1408	Psi_DN65203_c0_g1	Cluster-65551.124108
RBBH_pair_1409	Psi_DN65204_c0_g1	Cluster-65551.113270
RBBH_pair_1410	Psi_DN65206_c0_g2	Cluster-65551.109708
RBBH_pair_1411	Psi_DN65210_c1_g1	Cluster-65551.127030
RBBH_pair_1412	Psi_DN65212_c0_g1	Cluster-65551.122308
RBBH_pair_1413	Psi_DN65213_c0_g2	Cluster-65551.166920
RBBH_pair_1414	Psi_DN65214_c0_g1	Cluster-65551.124419
RBBH_pair_1415	Psi_DN65216_c0_g1	Cluster-65551.120832
RBBH_pair_1416	Psi_DN65217_c0_g1	Cluster-65551.129358
RBBH_pair_1417	Psi_DN65223_c0_g1	Cluster-65551.105872
RBBH_pair_1418	Psi_DN65224_c0_g3	Cluster-65551.126982
RBBH_pair_1419	Psi_DN65227_c0_g1	Cluster-65551.154072
RBBH_pair_1420	Psi_DN65228_c0_g1	Cluster-65551.242
RBBH_pair_1421	Psi_DN65231_c0_g1	Cluster-65551.113059
RBBH_pair_1422	Psi_DN65233_c6_g1	Cluster-65551.133183
RBBH_pair_1423	Psi_DN65234_c0_g1	Cluster-65551.138266
RBBH_pair_1424	Psi_DN65236_c6_g2	Cluster-65551.119196
RBBH_pair_1425	Psi_DN65237_c0_g1	Cluster-65551.115540
RBBH_pair_1426	Psi_DN65237_c0_g2	Cluster-65551.118373
RBBH_pair_1427	Psi_DN65238_c0_g3	Cluster-65551.52517
RBBH_pair_1428	Psi_DN65239_c0_g1	Cluster-65551.125111
RBBH_pair_1429	Psi_DN65240_c0_g2	Cluster-65551.127397
RBBH_pair_1430	Psi_DN65243_c0_g1	Cluster-65551.125823
RBBH_pair_1432	Psi_DN65247_c0_g1	Cluster-65551.44
RBBH_pair_1434	Psi_DN65250_c0_g2	Cluster-65551.126560
RBBH_pair_1435	Psi_DN65251_c0_g4	Cluster-65551.139781
RBBH_pair_1437	Psi_DN65255_c0_g1	Cluster-65551.111066
RBBH_pair_1438	Psi_DN65259_c0_g6	Cluster-65551.166294
RBBH_pair_1440	Psi_DN65264_c0_g1	Cluster-65551.127734
RBBH_pair_1441	Psi_DN65266_c0_g1	Cluster-65551.87167
RBBH_pair_1442	Psi_DN65268_c0_g1	Cluster-65551.124740
RBBH_pair_1443	Psi_DN65271_c0_g1	Cluster-65551.125911
RBBH_pair_1444	Psi_DN65272_c0_g1	Cluster-65551.139820
RBBH_pair_1447	Psi_DN65278_c0_g2	Cluster-65551.118532
RBBH_pair_1448	Psi_DN65279_c0_g2	Cluster-65551.128003
RBBH_pair_1451	Psi_DN65282_c3_g3	Cluster-65551.175679
RBBH_pair_1452	Psi_DN65286_c1_g1	Cluster-65551.110670
RBBH_pair_1453	Psi_DN65289_c0_g1	Cluster-65551.161077
RBBH_pair_1454	Psi_DN65291_c0_g6	Cluster-65551.126105
RBBH_pair_1455	Psi_DN65292_c0_g1	Cluster-65551.46063
RBBH_pair_1456	Psi_DN65294_c4_g1	Cluster-60174.0
RBBH_pair_1457	Psi_DN65295_c6_g1	Cluster-65551.122854
RBBH_pair_1458	Psi_DN65297_c0_g1	Cluster-65551.122029
RBBH_pair_1459	Psi_DN65299_c0_g2	Cluster-65551.125487
RBBH_pair_1460	Psi_DN65300_c2_g3	Cluster-65551.124547
RBBH_pair_1461	Psi_DN65301_c2_g1	Cluster-65551.91916
RBBH_pair_1462	Psi_DN65302_c0_g1	Cluster-65551.131709
RBBH_pair_1463	Psi_DN65303_c0_g1	Cluster-65551.134454
RBBH_pair_1464	Psi_DN65306_c0_g1	Cluster-65551.171736
RBBH_pair_1465	Psi_DN65307_c0_g1	Cluster-65551.124906
RBBH_pair_1466	Psi_DN65315_c0_g1	Cluster-65551.128672
RBBH_pair_1467	Psi_DN65317_c0_g1	Cluster-65551.130617
RBBH_pair_1468	Psi_DN65321_c0_g1	Cluster-65551.134126
RBBH_pair_1469	Psi_DN65321_c0_g2	Cluster-65551.136437
RBBH_pair_1470	Psi_DN65326_c0_g2	Cluster-65551.115782
RBBH_pair_1471	Psi_DN65327_c0_g1	Cluster-65551.110882
RBBH_pair_1472	Psi_DN65328_c0_g4	Cluster-65551.125920
RBBH_pair_1473	Psi_DN65329_c0_g1	Cluster-65551.156833
RBBH_pair_1474	Psi_DN65333_c0_g1	Cluster-65551.125733
RBBH_pair_1475	Psi_DN65334_c0_g1	Cluster-65551.131528
RBBH_pair_1476	Psi_DN65336_c0_g1	Cluster-65551.1542
RBBH_pair_1478	Psi_DN65341_c0_g1	Cluster-65551.124785
RBBH_pair_1479	Psi_DN65343_c0_g1	Cluster-65551.132500
RBBH_pair_1480	Psi_DN65344_c0_g1	Cluster-65551.92322
RBBH_pair_1481	Psi_DN65345_c9_g1	Cluster-65551.125064
RBBH_pair_1482	Psi_DN65354_c0_g3	Cluster-65551.122716
RBBH_pair_1483	Psi_DN65355_c0_g1	Cluster-65551.190500
RBBH_pair_1486	Psi_DN65358_c0_g1	Cluster-65551.122340
RBBH_pair_1487	Psi_DN65360_c4_g2	Cluster-65551.133687
RBBH_pair_1488	Psi_DN65366_c0_g1	Cluster-65551.139368
RBBH_pair_1489	Psi_DN65370_c2_g1	Cluster-65551.118850
RBBH_pair_1491	Psi_DN65375_c0_g1	Cluster-65551.96940
RBBH_pair_1494	Psi_DN65378_c0_g1	Cluster-65551.189238
RBBH_pair_1495	Psi_DN65380_c0_g1	Cluster-65551.123222
RBBH_pair_1496	Psi_DN65381_c0_g1	Cluster-65551.127255
RBBH_pair_1497	Psi_DN65383_c1_g1	Cluster-65551.129513
RBBH_pair_1498	Psi_DN65385_c0_g2	Cluster-65551.121256
RBBH_pair_1499	Psi_DN65387_c0_g2	Cluster-65551.83899
RBBH_pair_1501	Psi_DN65389_c0_g1	Cluster-65551.125966
RBBH_pair_1502	Psi_DN65391_c1_g3	Cluster-65551.141515
RBBH_pair_1504	Psi_DN65394_c0_g1	Cluster-65551.120005
RBBH_pair_1505	Psi_DN65395_c0_g1	Cluster-65551.124715
RBBH_pair_1506	Psi_DN65396_c2_g2	Cluster-65551.120265
RBBH_pair_1507	Psi_DN65397_c0_g1	Cluster-65551.135674
RBBH_pair_1508	Psi_DN65398_c0_g1	Cluster-65551.147439
RBBH_pair_1509	Psi_DN65401_c0_g1	Cluster-65551.132293
RBBH_pair_1510	Psi_DN65402_c1_g1	Cluster-65551.131249
RBBH_pair_1511	Psi_DN65405_c0_g2	Cluster-65551.153064
RBBH_pair_1512	Psi_DN65407_c0_g1	Cluster-65551.116469
RBBH_pair_1514	Psi_DN65410_c0_g1	Cluster-65551.126225
RBBH_pair_1515	Psi_DN65413_c0_g1	Cluster-65551.127163
RBBH_pair_1516	Psi_DN65418_c0_g2	Cluster-65551.124909
RBBH_pair_1517	Psi_DN65420_c0_g1	Cluster-65551.125699
RBBH_pair_1520	Psi_DN65425_c0_g1	Cluster-65551.122772
RBBH_pair_1521	Psi_DN65427_c1_g2	Cluster-65551.122947
RBBH_pair_1524	Psi_DN65432_c0_g1	Cluster-65551.133210
RBBH_pair_1525	Psi_DN65433_c0_g1	Cluster-65551.136413
RBBH_pair_1526	Psi_DN65435_c0_g1	Cluster-65551.2231
RBBH_pair_1527	Psi_DN65437_c0_g1	Cluster-65551.129142
RBBH_pair_1528	Psi_DN65437_c0_g2	Cluster-65551.126154
RBBH_pair_1529	Psi_DN65442_c0_g1	Cluster-65551.126842
RBBH_pair_1530	Psi_DN65444_c0_g1	Cluster-65551.81659
RBBH_pair_1531	Psi_DN65446_c0_g1	Cluster-65551.150918
RBBH_pair_1533	Psi_DN65454_c1_g1	Cluster-65551.122838
RBBH_pair_1535	Psi_DN65457_c0_g1	Cluster-65551.62816
RBBH_pair_1536	Psi_DN65458_c0_g1	Cluster-65551.131448
RBBH_pair_1537	Psi_DN65460_c0_g1	Cluster-65551.146985
RBBH_pair_1538	Psi_DN65462_c0_g2	Cluster-65551.138231
RBBH_pair_1539	Psi_DN65464_c0_g1	Cluster-65551.122119
RBBH_pair_1540	Psi_DN65465_c0_g1	Cluster-65551.119054
RBBH_pair_1541	Psi_DN65467_c1_g1	Cluster-65551.116075
RBBH_pair_1542	Psi_DN65473_c0_g1	Cluster-65551.122334
RBBH_pair_1543	Psi_DN65474_c0_g1	Cluster-65551.116811
RBBH_pair_1544	Psi_DN65475_c1_g1	Cluster-65551.106029
RBBH_pair_1545	Psi_DN65477_c1_g1	Cluster-65551.150355
RBBH_pair_1546	Psi_DN65480_c0_g1	Cluster-65551.133071
RBBH_pair_1547	Psi_DN65485_c0_g1	Cluster-65551.133781
RBBH_pair_1548	Psi_DN65486_c0_g1	Cluster-65551.124119
RBBH_pair_1549	Psi_DN65492_c0_g1	Cluster-65551.104798
RBBH_pair_1550	Psi_DN65493_c0_g1	Cluster-65551.130928
RBBH_pair_1551	Psi_DN65499_c2_g1	Cluster-65551.153245
RBBH_pair_1552	Psi_DN65500_c1_g1	Cluster-65551.126340
RBBH_pair_1553	Psi_DN65501_c0_g2	Cluster-65551.146215
RBBH_pair_1554	Psi_DN65502_c0_g2	Cluster-65551.109965
RBBH_pair_1555	Psi_DN65504_c0_g1	Cluster-65551.150247
RBBH_pair_1556	Psi_DN65505_c1_g4	Cluster-65551.124249
RBBH_pair_1557	Psi_DN65506_c0_g2	Cluster-65551.143614
RBBH_pair_1559	Psi_DN65508_c0_g1	Cluster-65551.118089
RBBH_pair_1560	Psi_DN65510_c0_g1	Cluster-65551.51780
RBBH_pair_1561	Psi_DN65511_c2_g1	Cluster-65551.76770
RBBH_pair_1562	Psi_DN65513_c0_g1	Cluster-65551.183602
RBBH_pair_1563	Psi_DN65514_c0_g2	Cluster-65551.145468
RBBH_pair_1564	Psi_DN65515_c0_g1	Cluster-65551.121758
RBBH_pair_1565	Psi_DN65517_c0_g1	Cluster-65551.143067
RBBH_pair_1566	Psi_DN65520_c0_g1	Cluster-65551.101338
RBBH_pair_1569	Psi_DN65525_c0_g1	Cluster-65551.165375
RBBH_pair_1570	Psi_DN65532_c0_g1	Cluster-65551.124845
RBBH_pair_1571	Psi_DN65533_c0_g1	Cluster-65551.164710
RBBH_pair_1572	Psi_DN65534_c0_g1	Cluster-65551.124559
RBBH_pair_1573	Psi_DN65535_c7_g5	Cluster-65551.129505
RBBH_pair_1574	Psi_DN65536_c0_g1	Cluster-65551.183975
RBBH_pair_1575	Psi_DN65537_c0_g1	Cluster-65551.126095
RBBH_pair_1576	Psi_DN65545_c0_g1	Cluster-65551.164539
RBBH_pair_1577	Psi_DN65547_c4_g1	Cluster-65551.151532
RBBH_pair_1578	Psi_DN65548_c1_g1	Cluster-65551.136241
RBBH_pair_1579	Psi_DN65549_c0_g2	Cluster-65551.127636
RBBH_pair_1580	Psi_DN65550_c0_g1	Cluster-93832.1
RBBH_pair_1581	Psi_DN65551_c1_g1	Cluster-65551.123151
RBBH_pair_1582	Psi_DN65553_c0_g1	Cluster-65551.139271
RBBH_pair_1583	Psi_DN65553_c0_g2	Cluster-65551.130445
RBBH_pair_1586	Psi_DN65557_c0_g2	Cluster-65551.128301
RBBH_pair_1587	Psi_DN65560_c0_g1	Cluster-65551.135423
RBBH_pair_1588	Psi_DN65561_c0_g1	Cluster-65551.131067
RBBH_pair_1589	Psi_DN65562_c0_g1	Cluster-65551.153666
RBBH_pair_1590	Psi_DN65563_c2_g2	Cluster-65551.152778
RBBH_pair_1591	Psi_DN65567_c0_g1	Cluster-65551.125553
RBBH_pair_1594	Psi_DN65572_c0_g1	Cluster-65551.129455
RBBH_pair_1596	Psi_DN65577_c0_g1	Cluster-65551.136727
RBBH_pair_1597	Psi_DN65578_c0_g1	Cluster-65551.121681
RBBH_pair_1598	Psi_DN65578_c1_g1	Cluster-65551.124029
RBBH_pair_1599	Psi_DN65578_c1_g5	Cluster-65551.109083
RBBH_pair_1600	Psi_DN65579_c0_g1	Cluster-65551.113031
RBBH_pair_1601	Psi_DN65579_c0_g2	Cluster-65551.110420
RBBH_pair_1603	Psi_DN65582_c0_g5	Cluster-65551.78518
RBBH_pair_1604	Psi_DN65582_c1_g4	Cluster-65551.55696
RBBH_pair_1605	Psi_DN65585_c1_g2	Cluster-65551.121058
RBBH_pair_1606	Psi_DN65589_c0_g2	Cluster-65551.135900
RBBH_pair_1608	Psi_DN65593_c1_g1	Cluster-65551.127253
RBBH_pair_1610	Psi_DN65598_c0_g1	Cluster-65551.127785
RBBH_pair_1611	Psi_DN65599_c1_g6	Cluster-65551.143668
RBBH_pair_1612	Psi_DN65600_c0_g1	Cluster-65551.172462
RBBH_pair_1613	Psi_DN65601_c0_g1	Cluster-65551.113262
RBBH_pair_1614	Psi_DN65604_c0_g1	Cluster-65551.104938
RBBH_pair_1615	Psi_DN65605_c0_g2	Cluster-65551.118180
RBBH_pair_1616	Psi_DN65606_c0_g1	Cluster-65551.144591
RBBH_pair_1617	Psi_DN65606_c0_g2	Cluster-65551.144591
RBBH_pair_1620	Psi_DN65608_c2_g2	Cluster-65551.140621
RBBH_pair_1621	Psi_DN65611_c0_g1	Cluster-65551.205398
RBBH_pair_1622	Psi_DN65613_c0_g1	Cluster-65551.154930
RBBH_pair_1623	Psi_DN65613_c1_g2	Cluster-65551.112234
RBBH_pair_1624	Psi_DN65616_c0_g1	Cluster-65551.77201
RBBH_pair_1625	Psi_DN65617_c0_g2	Cluster-65551.121329
RBBH_pair_1627	Psi_DN65620_c0_g1	Cluster-65551.89370
RBBH_pair_1628	Psi_DN65622_c1_g1	Cluster-65551.179317
RBBH_pair_1629	Psi_DN65624_c0_g1	Cluster-65551.25492
RBBH_pair_1630	Psi_DN65630_c0_g1	Cluster-65551.134589
RBBH_pair_1631	Psi_DN65632_c0_g2	Cluster-65551.124296
RBBH_pair_1632	Psi_DN65636_c0_g1	Cluster-65551.151401
RBBH_pair_1634	Psi_DN65636_c0_g7	Cluster-65551.118058
RBBH_pair_1635	Psi_DN65638_c1_g2	Cluster-65551.116381
RBBH_pair_1636	Psi_DN65640_c0_g1	Cluster-65551.57424
RBBH_pair_1637	Psi_DN65643_c0_g1	Cluster-65551.142100
RBBH_pair_1638	Psi_DN65645_c0_g1	Cluster-65551.130934
RBBH_pair_1639	Psi_DN65648_c0_g1	Cluster-65551.125728
RBBH_pair_1640	Psi_DN65652_c0_g1	Cluster-65551.122052
RBBH_pair_1641	Psi_DN65653_c0_g1	Cluster-65551.124508
RBBH_pair_1642	Psi_DN65654_c0_g1	Cluster-65551.205541
RBBH_pair_1643	Psi_DN65655_c0_g4	Cluster-65551.124777
RBBH_pair_1644	Psi_DN65656_c0_g1	Cluster-65551.900
RBBH_pair_1645	Psi_DN65657_c0_g1	Cluster-65551.129101
RBBH_pair_1646	Psi_DN65658_c0_g2	Cluster-65551.125720
RBBH_pair_1648	Psi_DN65660_c0_g1	Cluster-65551.180813
RBBH_pair_1649	Psi_DN65661_c1_g1	Cluster-65551.134777
RBBH_pair_1650	Psi_DN65662_c0_g2	Cluster-65551.161089
RBBH_pair_1651	Psi_DN65664_c0_g1	Cluster-65551.83413
RBBH_pair_1652	Psi_DN65665_c0_g1	Cluster-65551.160753
RBBH_pair_1653	Psi_DN65668_c0_g1	Cluster-65551.175457
RBBH_pair_1654	Psi_DN65670_c0_g1	Cluster-65551.57696
RBBH_pair_1655	Psi_DN65671_c0_g1	Cluster-65551.128209
RBBH_pair_1656	Psi_DN65674_c0_g2	Cluster-65551.133766
RBBH_pair_1658	Psi_DN65679_c0_g1	Cluster-65551.150338
RBBH_pair_1659	Psi_DN65683_c0_g2	Cluster-65551.122802
RBBH_pair_1660	Psi_DN65684_c3_g2	Cluster-65551.129650
RBBH_pair_1661	Psi_DN65686_c0_g1	Cluster-65551.125479
RBBH_pair_1663	Psi_DN65691_c2_g6	Cluster-65551.141109
RBBH_pair_1664	Psi_DN65693_c0_g1	Cluster-65551.56203
RBBH_pair_1665	Psi_DN65694_c0_g1	Cluster-65551.114942
RBBH_pair_1666	Psi_DN65696_c7_g1	Cluster-65551.118402
RBBH_pair_1668	Psi_DN65698_c0_g1	Cluster-65551.125593
RBBH_pair_1669	Psi_DN65700_c0_g2	Cluster-65551.167950
RBBH_pair_1670	Psi_DN65701_c0_g1	Cluster-65551.158899
RBBH_pair_1672	Psi_DN65705_c0_g1	Cluster-65551.46577
RBBH_pair_1673	Psi_DN65707_c0_g1	Cluster-65551.129151
RBBH_pair_1674	Psi_DN65714_c0_g1	Cluster-65551.107256
RBBH_pair_1675	Psi_DN65716_c0_g2	Cluster-65551.190914
RBBH_pair_1676	Psi_DN65717_c0_g1	Cluster-65551.180718
RBBH_pair_1677	Psi_DN65719_c1_g2	Cluster-65551.120472
RBBH_pair_1678	Psi_DN65719_c1_g4	Cluster-65551.91893
RBBH_pair_1679	Psi_DN65721_c0_g1	Cluster-65551.120865
RBBH_pair_1680	Psi_DN65724_c0_g1	Cluster-65551.128356
RBBH_pair_1681	Psi_DN65725_c0_g1	Cluster-65551.48312
RBBH_pair_1682	Psi_DN65728_c0_g1	Cluster-65551.56455
RBBH_pair_1683	Psi_DN65729_c1_g1	Cluster-65551.131244
RBBH_pair_1684	Psi_DN65730_c0_g1	Cluster-28988.0
RBBH_pair_1685	Psi_DN65731_c0_g1	Cluster-65551.115061
RBBH_pair_1686	Psi_DN65734_c3_g1	Cluster-65551.177512
RBBH_pair_1688	Psi_DN65739_c3_g1	Cluster-65551.126466
RBBH_pair_1690	Psi_DN65741_c0_g1	Cluster-65551.123930
RBBH_pair_1691	Psi_DN65742_c0_g1	Cluster-65551.78685
RBBH_pair_1693	Psi_DN65744_c0_g1	Cluster-65551.126222
RBBH_pair_1694	Psi_DN65744_c0_g4	Cluster-65551.134603
RBBH_pair_1695	Psi_DN65745_c0_g1	Cluster-65551.89705
RBBH_pair_1696	Psi_DN65747_c0_g1	Cluster-65551.16259
RBBH_pair_1697	Psi_DN65753_c0_g1	Cluster-65551.120653
RBBH_pair_1700	Psi_DN65762_c0_g1	Cluster-65551.131347
RBBH_pair_1701	Psi_DN65769_c0_g1	Cluster-65551.10950
RBBH_pair_1702	Psi_DN65772_c0_g1	Cluster-65551.135865
RBBH_pair_1703	Psi_DN65773_c0_g2	Cluster-65551.145911
RBBH_pair_1704	Psi_DN65775_c0_g1	Cluster-65551.110752
RBBH_pair_1705	Psi_DN65777_c0_g1	Cluster-65551.159546
RBBH_pair_1707	Psi_DN65780_c1_g1	Cluster-65551.134613
RBBH_pair_1708	Psi_DN65782_c0_g1	Cluster-65551.126413
RBBH_pair_1709	Psi_DN65783_c0_g1	Cluster-65551.121649
RBBH_pair_1710	Psi_DN65785_c0_g1	Cluster-65551.127058
RBBH_pair_1711	Psi_DN65787_c0_g1	Cluster-65551.127232
RBBH_pair_1712	Psi_DN65788_c0_g1	Cluster-65551.127445
RBBH_pair_1713	Psi_DN65792_c3_g1	Cluster-65551.47130
RBBH_pair_1714	Psi_DN65792_c3_g6	Cluster-65551.137685
RBBH_pair_1716	Psi_DN65797_c0_g1	Cluster-65551.127259
RBBH_pair_1717	Psi_DN65798_c0_g1	Cluster-65551.92600
RBBH_pair_1719	Psi_DN65801_c0_g1	Cluster-65551.156756
RBBH_pair_1720	Psi_DN65802_c0_g1	Cluster-65551.114004
RBBH_pair_1723	Psi_DN65807_c0_g3	Cluster-65551.135401
RBBH_pair_1724	Psi_DN65809_c0_g1	Cluster-65551.147316
RBBH_pair_1726	Psi_DN65813_c0_g1	Cluster-65551.119337
RBBH_pair_1727	Psi_DN65816_c3_g1	Cluster-65551.135743
RBBH_pair_1728	Psi_DN65816_c4_g1	Cluster-65551.81267
RBBH_pair_1729	Psi_DN65817_c0_g1	Cluster-65551.127112
RBBH_pair_1730	Psi_DN65818_c0_g2	Cluster-65551.137788
RBBH_pair_1732	Psi_DN65820_c0_g2	Cluster-65551.51274
RBBH_pair_1733	Psi_DN65823_c0_g1	Cluster-65551.178186
RBBH_pair_1734	Psi_DN65824_c1_g2	Cluster-65551.129292
RBBH_pair_1735	Psi_DN65825_c0_g1	Cluster-65551.123536
RBBH_pair_1736	Psi_DN65827_c0_g1	Cluster-65551.78632
RBBH_pair_1739	Psi_DN65839_c0_g1	Cluster-65551.138065
RBBH_pair_1741	Psi_DN65841_c0_g1	Cluster-65551.130225
RBBH_pair_1742	Psi_DN65843_c0_g1	Cluster-65551.124183
RBBH_pair_1743	Psi_DN65847_c0_g1	Cluster-65551.135555
RBBH_pair_1745	Psi_DN65852_c3_g1	Cluster-65551.136429
RBBH_pair_1746	Psi_DN65853_c0_g1	Cluster-65551.116250
RBBH_pair_1747	Psi_DN65855_c0_g4	Cluster-65551.97768
RBBH_pair_1748	Psi_DN65856_c0_g1	Cluster-65551.148097
RBBH_pair_1749	Psi_DN65857_c0_g1	Cluster-65551.57148
RBBH_pair_1751	Psi_DN65860_c0_g1	Cluster-65551.134915
RBBH_pair_1752	Psi_DN65861_c2_g1	Cluster-65551.117901
RBBH_pair_1754	Psi_DN65861_c2_g5	Cluster-65551.165501
RBBH_pair_1755	Psi_DN65861_c2_g6	Cluster-65551.136607
RBBH_pair_1756	Psi_DN65862_c7_g1	Cluster-65551.118561
RBBH_pair_1760	Psi_DN65867_c0_g1	Cluster-65551.26573
RBBH_pair_1761	Psi_DN65868_c1_g1	Cluster-65551.134810
RBBH_pair_1762	Psi_DN65869_c0_g1	Cluster-65551.127760
RBBH_pair_1763	Psi_DN65874_c0_g1	Cluster-65551.134517
RBBH_pair_1764	Psi_DN65874_c0_g2	Cluster-65551.127028
RBBH_pair_1765	Psi_DN65875_c0_g1	Cluster-65551.50156
RBBH_pair_1767	Psi_DN65879_c0_g1	Cluster-65551.132507
RBBH_pair_1770	Psi_DN65886_c0_g1	Cluster-65551.125658
RBBH_pair_1771	Psi_DN65888_c0_g3	Cluster-65551.145156
RBBH_pair_1772	Psi_DN65895_c0_g1	Cluster-65551.138564
RBBH_pair_1773	Psi_DN65896_c0_g1	Cluster-65551.126321
RBBH_pair_1774	Psi_DN65897_c1_g1	Cluster-65551.133057
RBBH_pair_1776	Psi_DN65908_c0_g1	Cluster-65551.56934
RBBH_pair_1777	Psi_DN65909_c0_g1	Cluster-65551.129757
RBBH_pair_1778	Psi_DN65912_c0_g2	Cluster-65551.119464
RBBH_pair_1780	Psi_DN65915_c0_g2	Cluster-65551.57354
RBBH_pair_1781	Psi_DN65916_c0_g1	Cluster-65551.90144
RBBH_pair_1782	Psi_DN65918_c0_g1	Cluster-65551.130525
RBBH_pair_1783	Psi_DN65919_c0_g1	Cluster-65551.166066
RBBH_pair_1784	Psi_DN65920_c0_g1	Cluster-65551.164734
RBBH_pair_1785	Psi_DN65924_c2_g2	Cluster-65551.123562
RBBH_pair_1786	Psi_DN65927_c0_g1	Cluster-65551.200666
RBBH_pair_1787	Psi_DN65931_c0_g2	Cluster-65551.121111
RBBH_pair_1788	Psi_DN65935_c0_g1	Cluster-65551.128929
RBBH_pair_1789	Psi_DN65936_c0_g1	Cluster-65551.120344
RBBH_pair_1791	Psi_DN65944_c0_g1	Cluster-65551.137609
RBBH_pair_1792	Psi_DN65946_c1_g1	Cluster-65551.116676
RBBH_pair_1793	Psi_DN65950_c0_g3	Cluster-65551.113722
RBBH_pair_1794	Psi_DN65952_c0_g2	Cluster-65551.150866
RBBH_pair_1796	Psi_DN65956_c0_g1	Cluster-65551.121536
RBBH_pair_1797	Psi_DN65957_c0_g2	Cluster-65551.120962
RBBH_pair_1798	Psi_DN65958_c0_g1	Cluster-65551.131216
RBBH_pair_1799	Psi_DN65959_c1_g5	Cluster-65551.147641
RBBH_pair_1800	Psi_DN65962_c0_g1	Cluster-65551.145353
RBBH_pair_1801	Psi_DN65964_c0_g1	Cluster-65551.134798
RBBH_pair_1802	Psi_DN65965_c0_g1	Cluster-65551.178621
RBBH_pair_1803	Psi_DN65969_c0_g1	Cluster-65551.91727
RBBH_pair_1805	Psi_DN65971_c0_g1	Cluster-65551.107435
RBBH_pair_1806	Psi_DN65972_c0_g1	Cluster-65551.136074
RBBH_pair_1807	Psi_DN65973_c0_g1	Cluster-65551.52344
RBBH_pair_1808	Psi_DN65975_c0_g1	Cluster-65551.142371
RBBH_pair_1809	Psi_DN65979_c0_g1	Cluster-65551.133046
RBBH_pair_1810	Psi_DN65982_c0_g1	Cluster-65551.120981
RBBH_pair_1811	Psi_DN65983_c0_g3	Cluster-65551.135554
RBBH_pair_1812	Psi_DN65986_c0_g1	Cluster-65551.112429
RBBH_pair_1813	Psi_DN65987_c0_g1	Cluster-65551.131325
RBBH_pair_1814	Psi_DN65988_c0_g1	Cluster-65551.116877
RBBH_pair_1816	Psi_DN65992_c0_g1	Cluster-65551.184810
RBBH_pair_1817	Psi_DN65993_c0_g1	Cluster-65551.140508
RBBH_pair_1818	Psi_DN65994_c0_g2	Cluster-65551.138014
RBBH_pair_1820	Psi_DN65996_c0_g1	Cluster-65551.138207
RBBH_pair_1821	Psi_DN65999_c0_g1	Cluster-65551.115786
RBBH_pair_1822	Psi_DN66000_c0_g1	Cluster-65551.130010
RBBH_pair_1823	Psi_DN66001_c2_g1	Cluster-65551.154940
RBBH_pair_1824	Psi_DN66003_c0_g1	Cluster-65551.118821
RBBH_pair_1825	Psi_DN66004_c0_g1	Cluster-65551.167723
RBBH_pair_1826	Psi_DN66006_c0_g1	Cluster-65551.123810
RBBH_pair_1828	Psi_DN66008_c1_g1	Cluster-65551.129256
RBBH_pair_1831	Psi_DN66009_c0_g1	Cluster-65551.191767
RBBH_pair_1833	Psi_DN66014_c0_g1	Cluster-65551.55594
RBBH_pair_1834	Psi_DN66016_c4_g1	Cluster-65551.106393
RBBH_pair_1835	Psi_DN66016_c4_g4	Cluster-65551.138875
RBBH_pair_1836	Psi_DN66018_c0_g2	Cluster-65551.124795
RBBH_pair_1837	Psi_DN66018_c0_g8	Cluster-65551.136258
RBBH_pair_1838	Psi_DN66019_c0_g1	Cluster-65551.147762
RBBH_pair_1839	Psi_DN66021_c0_g1	Cluster-65551.143594
RBBH_pair_1840	Psi_DN66027_c1_g1	Cluster-65551.80114
RBBH_pair_1841	Psi_DN66028_c0_g1	Cluster-65551.126668
RBBH_pair_1842	Psi_DN66029_c5_g1	Cluster-65551.134088
RBBH_pair_1843	Psi_DN66031_c3_g1	Cluster-65551.133656
RBBH_pair_1844	Psi_DN66031_c3_g2	Cluster-65551.124554
RBBH_pair_1845	Psi_DN66032_c0_g1	Cluster-65551.163237
RBBH_pair_1846	Psi_DN66034_c1_g3	Cluster-65551.119694
RBBH_pair_1847	Psi_DN66035_c0_g1	Cluster-65551.129240
RBBH_pair_1848	Psi_DN66037_c0_g1	Cluster-65551.111276
RBBH_pair_1850	Psi_DN66040_c4_g1	Cluster-65551.107185
RBBH_pair_1852	Psi_DN66045_c1_g1	Cluster-65551.80943
RBBH_pair_1853	Psi_DN66050_c0_g1	Cluster-65551.144999
RBBH_pair_1855	Psi_DN66053_c0_g2	Cluster-65551.121067
RBBH_pair_1857	Psi_DN66057_c0_g1	Cluster-65551.124233
RBBH_pair_1858	Psi_DN66059_c0_g5	Cluster-65551.126931
RBBH_pair_1859	Psi_DN66060_c0_g1	Cluster-65551.88964
RBBH_pair_1860	Psi_DN66067_c0_g2	Cluster-65551.122980
RBBH_pair_1861	Psi_DN66068_c0_g1	Cluster-65551.180072
RBBH_pair_1862	Psi_DN66069_c0_g1	Cluster-65551.110256
RBBH_pair_1864	Psi_DN66072_c0_g1	Cluster-65551.116023
RBBH_pair_1865	Psi_DN66073_c0_g1	Cluster-65551.114443
RBBH_pair_1866	Psi_DN66075_c4_g1	Cluster-65551.143427
RBBH_pair_1867	Psi_DN66076_c0_g2	Cluster-65551.98448
RBBH_pair_1868	Psi_DN66078_c5_g4	Cluster-65551.125906
RBBH_pair_1869	Psi_DN66079_c0_g1	Cluster-65551.138272
RBBH_pair_1870	Psi_DN66081_c0_g1	Cluster-65551.128496
RBBH_pair_1871	Psi_DN66082_c0_g1	Cluster-65551.1565
RBBH_pair_1872	Psi_DN66084_c0_g1	Cluster-65551.110494
RBBH_pair_1873	Psi_DN66085_c0_g1	Cluster-65551.131388
RBBH_pair_1874	Psi_DN66086_c0_g1	Cluster-65551.139909
RBBH_pair_1875	Psi_DN66087_c3_g1	Cluster-65551.143506
RBBH_pair_1876	Psi_DN66087_c5_g1	Cluster-65551.130565
RBBH_pair_1877	Psi_DN66089_c0_g1	Cluster-65551.106743
RBBH_pair_1878	Psi_DN66091_c0_g1	Cluster-65551.133058
RBBH_pair_1880	Psi_DN66094_c0_g1	Cluster-65551.162921
RBBH_pair_1881	Psi_DN66096_c3_g1	Cluster-65551.118271
RBBH_pair_1882	Psi_DN66097_c0_g1	Cluster-65551.136897
RBBH_pair_1883	Psi_DN66101_c2_g1	Cluster-65551.131508
RBBH_pair_1884	Psi_DN66102_c0_g1	Cluster-65551.137047
RBBH_pair_1885	Psi_DN66105_c0_g1	Cluster-65551.131000
RBBH_pair_1886	Psi_DN66107_c0_g2	Cluster-65551.131664
RBBH_pair_1887	Psi_DN66113_c6_g1	Cluster-65551.127644
RBBH_pair_1888	Psi_DN66113_c7_g2	Cluster-65551.155429
RBBH_pair_1890	Psi_DN66114_c0_g1	Cluster-65551.50592
RBBH_pair_1891	Psi_DN66115_c0_g1	Cluster-65551.155854
RBBH_pair_1893	Psi_DN66117_c1_g1	Cluster-65551.101167
RBBH_pair_1894	Psi_DN66119_c0_g1	Cluster-65551.164487
RBBH_pair_1895	Psi_DN66120_c0_g1	Cluster-65551.112693
RBBH_pair_1896	Psi_DN66122_c0_g1	Cluster-65551.126307
RBBH_pair_1897	Psi_DN66123_c0_g1	Cluster-65551.137850
RBBH_pair_1898	Psi_DN66124_c0_g1	Cluster-65551.121900
RBBH_pair_1899	Psi_DN66126_c0_g1	Cluster-65551.106477
RBBH_pair_1900	Psi_DN66127_c0_g1	Cluster-65551.147492
RBBH_pair_1901	Psi_DN66129_c0_g2	Cluster-65551.136724
RBBH_pair_1902	Psi_DN66130_c0_g1	Cluster-65551.120469
RBBH_pair_1903	Psi_DN66131_c0_g1	Cluster-15821.2
RBBH_pair_1904	Psi_DN66134_c0_g1	Cluster-65551.189090
RBBH_pair_1907	Psi_DN66141_c1_g1	Cluster-65551.126708
RBBH_pair_1908	Psi_DN66143_c0_g2	Cluster-65551.94460
RBBH_pair_1910	Psi_DN66146_c0_g2	Cluster-65551.137013
RBBH_pair_1911	Psi_DN66148_c0_g1	Cluster-65551.120672
RBBH_pair_1912	Psi_DN66151_c0_g1	Cluster-65551.128916
RBBH_pair_1913	Psi_DN66152_c0_g1	Cluster-65551.127101
RBBH_pair_1914	Psi_DN66158_c0_g3	Cluster-65551.129834
RBBH_pair_1915	Psi_DN66162_c0_g1	Cluster-65551.137920
RBBH_pair_1916	Psi_DN66165_c0_g2	Cluster-65551.106584
RBBH_pair_1918	Psi_DN66167_c0_g1	Cluster-65551.142622
RBBH_pair_1919	Psi_DN66168_c0_g1	Cluster-65551.134596
RBBH_pair_1921	Psi_DN66173_c0_g1	Cluster-65551.132349
RBBH_pair_1923	Psi_DN66176_c1_g1	Cluster-65551.115224
RBBH_pair_1924	Psi_DN66177_c4_g2	Cluster-65551.118632
RBBH_pair_1925	Psi_DN66178_c0_g2	Cluster-65551.139730
RBBH_pair_1927	Psi_DN66182_c0_g1	Cluster-65551.131624
RBBH_pair_1928	Psi_DN66183_c0_g1	Cluster-65551.122214
RBBH_pair_1929	Psi_DN66184_c0_g1	Cluster-65551.158541
RBBH_pair_1932	Psi_DN66188_c0_g1	Cluster-65551.125346
RBBH_pair_1933	Psi_DN66194_c0_g1	Cluster-65551.103365
RBBH_pair_1935	Psi_DN66196_c0_g1	Cluster-65551.125743
RBBH_pair_1936	Psi_DN66198_c0_g1	Cluster-65551.83084
RBBH_pair_1937	Psi_DN66200_c0_g1	Cluster-65551.131509
RBBH_pair_1939	Psi_DN66206_c0_g1	Cluster-65551.131764
RBBH_pair_1940	Psi_DN66208_c0_g1	Cluster-65551.128845
RBBH_pair_1941	Psi_DN66209_c0_g1	Cluster-65551.121504
RBBH_pair_1942	Psi_DN66219_c0_g2	Cluster-65551.54446
RBBH_pair_1944	Psi_DN66222_c0_g1	Cluster-65551.125789
RBBH_pair_1945	Psi_DN66225_c2_g1	Cluster-65551.124447
RBBH_pair_1946	Psi_DN66225_c2_g2	Cluster-65551.137898
RBBH_pair_1947	Psi_DN66225_c5_g1	Cluster-65551.148307
RBBH_pair_1948	Psi_DN66226_c0_g1	Cluster-65551.1379
RBBH_pair_1949	Psi_DN66227_c2_g1	Cluster-65551.151010
RBBH_pair_1950	Psi_DN66228_c0_g1	Cluster-65551.129217
RBBH_pair_1951	Psi_DN66230_c0_g3	Cluster-65551.133693
RBBH_pair_1952	Psi_DN66233_c0_g1	Cluster-65551.120119
RBBH_pair_1954	Psi_DN66235_c0_g1	Cluster-65551.136035
RBBH_pair_1955	Psi_DN66240_c0_g1	Cluster-65551.89906
RBBH_pair_1956	Psi_DN66241_c1_g1	Cluster-65551.191235
RBBH_pair_1957	Psi_DN66242_c0_g1	Cluster-65551.51407
RBBH_pair_1958	Psi_DN66245_c0_g3	Cluster-65551.132625
RBBH_pair_1959	Psi_DN66245_c0_g4	Cluster-65551.143880
RBBH_pair_1960	Psi_DN66245_c0_g5	Cluster-65551.103995
RBBH_pair_1961	Psi_DN66245_c0_g7	Cluster-65551.158748
RBBH_pair_1962	Psi_DN66246_c0_g1	Cluster-65551.137413
RBBH_pair_1963	Psi_DN66247_c0_g2	Cluster-65551.119719
RBBH_pair_1964	Psi_DN66248_c0_g1	Cluster-65551.146508
RBBH_pair_1965	Psi_DN66250_c0_g2	Cluster-65551.119676
RBBH_pair_1966	Psi_DN66251_c0_g2	Cluster-65551.1490
RBBH_pair_1967	Psi_DN66252_c0_g1	Cluster-65551.134990
RBBH_pair_1968	Psi_DN66254_c0_g1	Cluster-65551.174323
RBBH_pair_1969	Psi_DN66257_c1_g2	Cluster-65551.125645
RBBH_pair_1970	Psi_DN66258_c2_g1	Cluster-65551.88272
RBBH_pair_1972	Psi_DN66261_c1_g2	Cluster-65551.121926
RBBH_pair_1973	Psi_DN66262_c0_g2	Cluster-65551.127063
RBBH_pair_1974	Psi_DN66262_c0_g4	Cluster-65551.123406
RBBH_pair_1975	Psi_DN66263_c0_g1	Cluster-65551.125559
RBBH_pair_1977	Psi_DN66266_c0_g1	Cluster-65551.131042
RBBH_pair_1978	Psi_DN66269_c0_g1	Cluster-65551.114936
RBBH_pair_1979	Psi_DN66270_c0_g5	Cluster-65551.127441
RBBH_pair_1980	Psi_DN66271_c3_g2	Cluster-65551.128586
RBBH_pair_1981	Psi_DN66272_c0_g1	Cluster-65551.123037
RBBH_pair_1982	Psi_DN66273_c0_g1	Cluster-65551.105647
RBBH_pair_1983	Psi_DN66274_c0_g1	Cluster-65551.126301
RBBH_pair_1986	Psi_DN66280_c0_g1	Cluster-65551.146708
RBBH_pair_1987	Psi_DN66288_c0_g2	Cluster-65551.134888
RBBH_pair_1989	Psi_DN66291_c1_g1	Cluster-65551.101429
RBBH_pair_1991	Psi_DN66294_c0_g1	Cluster-65551.101014
RBBH_pair_1992	Psi_DN66295_c0_g1	Cluster-65551.146706
RBBH_pair_1994	Psi_DN66299_c0_g1	Cluster-65551.113683
RBBH_pair_1995	Psi_DN66301_c0_g3	Cluster-65551.107630
RBBH_pair_1996	Psi_DN66305_c0_g2	Cluster-65551.136077
RBBH_pair_1997	Psi_DN66308_c0_g1	Cluster-65551.129783
RBBH_pair_1998	Psi_DN66311_c1_g1	Cluster-65551.141058
RBBH_pair_2000	Psi_DN66313_c0_g2	Cluster-65551.135234
RBBH_pair_2001	Psi_DN66314_c0_g1	Cluster-65551.88053
RBBH_pair_2002	Psi_DN66317_c0_g2	Cluster-65551.126781
RBBH_pair_2003	Psi_DN66318_c0_g2	Cluster-65551.129775
RBBH_pair_2004	Psi_DN66321_c0_g1	Cluster-65551.117744
RBBH_pair_2006	Psi_DN66325_c0_g1	Cluster-65551.89795
RBBH_pair_2007	Psi_DN66328_c0_g2	Cluster-65551.100630
RBBH_pair_2008	Psi_DN66330_c2_g2	Cluster-65551.109930
RBBH_pair_2009	Psi_DN66330_c2_g3	Cluster-65551.132686
RBBH_pair_2010	Psi_DN66330_c2_g6	Cluster-65551.92132
RBBH_pair_2012	Psi_DN66332_c0_g1	Cluster-65551.120876
RBBH_pair_2013	Psi_DN66334_c0_g1	Cluster-65551.89345
RBBH_pair_2014	Psi_DN66339_c0_g1	Cluster-65551.121149
RBBH_pair_2015	Psi_DN66340_c0_g1	Cluster-65551.55051
RBBH_pair_2016	Psi_DN66343_c0_g1	Cluster-65551.121028
RBBH_pair_2017	Psi_DN66343_c0_g2	Cluster-65551.123433
RBBH_pair_2018	Psi_DN66344_c0_g3	Cluster-65551.108857
RBBH_pair_2022	Psi_DN66351_c0_g3	Cluster-65551.148991
RBBH_pair_2023	Psi_DN66353_c0_g1	Cluster-65551.127446
RBBH_pair_2024	Psi_DN66354_c0_g1	Cluster-65551.161202
RBBH_pair_2025	Psi_DN66354_c1_g1	Cluster-65551.111134
RBBH_pair_2027	Psi_DN66357_c0_g1	Cluster-65551.138174
RBBH_pair_2028	Psi_DN66358_c4_g1	Cluster-65551.157800
RBBH_pair_2030	Psi_DN66362_c0_g2	Cluster-65551.121965
RBBH_pair_2031	Psi_DN66363_c0_g1	Cluster-65551.133993
RBBH_pair_2032	Psi_DN66365_c0_g1	Cluster-65551.136405
RBBH_pair_2033	Psi_DN66366_c0_g2	Cluster-65551.128631
RBBH_pair_2034	Psi_DN66367_c0_g1	Cluster-65551.135892
RBBH_pair_2036	Psi_DN66371_c1_g1	Cluster-65551.96752
RBBH_pair_2038	Psi_DN66379_c0_g1	Cluster-65551.124361
RBBH_pair_2039	Psi_DN66380_c0_g1	Cluster-65551.135840
RBBH_pair_2040	Psi_DN66381_c0_g1	Cluster-65551.83139
RBBH_pair_2041	Psi_DN66382_c0_g2	Cluster-65551.126243
RBBH_pair_2043	Psi_DN66383_c0_g1	Cluster-65551.128892
RBBH_pair_2044	Psi_DN66386_c0_g1	Cluster-65551.108021
RBBH_pair_2045	Psi_DN66387_c6_g2	Cluster-65551.122559
RBBH_pair_2046	Psi_DN66388_c0_g1	Cluster-65551.110462
RBBH_pair_2047	Psi_DN66392_c0_g2	Cluster-65551.12751
RBBH_pair_2048	Psi_DN66396_c0_g2	Cluster-65551.124278
RBBH_pair_2049	Psi_DN66397_c1_g1	Cluster-65551.819
RBBH_pair_2050	Psi_DN66398_c0_g1	Cluster-65551.113536
RBBH_pair_2051	Psi_DN66399_c0_g2	Cluster-65551.123774
RBBH_pair_2052	Psi_DN66400_c0_g6	Cluster-65551.129029
RBBH_pair_2053	Psi_DN66401_c1_g1	Cluster-65551.119594
RBBH_pair_2054	Psi_DN66402_c0_g1	Cluster-65551.58257
RBBH_pair_2055	Psi_DN66404_c0_g1	Cluster-29015.0
RBBH_pair_2057	Psi_DN66407_c0_g1	Cluster-65551.123701
RBBH_pair_2058	Psi_DN66410_c1_g1	Cluster-65551.135018
RBBH_pair_2059	Psi_DN66411_c5_g1	Cluster-65551.129813
RBBH_pair_2060	Psi_DN66412_c0_g1	Cluster-65551.104852
RBBH_pair_2062	Psi_DN66413_c0_g2	Cluster-65551.163464
RBBH_pair_2063	Psi_DN66416_c0_g3	Cluster-65551.156132
RBBH_pair_2064	Psi_DN66417_c0_g1	Cluster-65551.125421
RBBH_pair_2065	Psi_DN66420_c0_g1	Cluster-65551.54031
RBBH_pair_2066	Psi_DN66422_c0_g1	Cluster-65551.142267
RBBH_pair_2067	Psi_DN66425_c0_g1	Cluster-65551.155241
RBBH_pair_2068	Psi_DN66428_c0_g1	Cluster-65551.131130
RBBH_pair_2070	Psi_DN66430_c7_g1	Cluster-65551.113576
RBBH_pair_2071	Psi_DN66431_c0_g2	Cluster-65551.145396
RBBH_pair_2073	Psi_DN66436_c0_g1	Cluster-65551.124379
RBBH_pair_2075	Psi_DN66438_c0_g1	Cluster-65551.142770
RBBH_pair_2076	Psi_DN66441_c0_g2	Cluster-65551.131886
RBBH_pair_2077	Psi_DN66442_c0_g2	Cluster-65551.126262
RBBH_pair_2078	Psi_DN66444_c0_g1	Cluster-65551.86429
RBBH_pair_2079	Psi_DN66447_c0_g2	Cluster-65551.121813
RBBH_pair_2080	Psi_DN66451_c0_g1	Cluster-65551.138861
RBBH_pair_2081	Psi_DN66453_c0_g1	Cluster-65551.125632
RBBH_pair_2082	Psi_DN66456_c0_g1	Cluster-65551.133239
RBBH_pair_2083	Psi_DN66458_c0_g1	Cluster-65551.130240
RBBH_pair_2084	Psi_DN66460_c0_g1	Cluster-65551.125389
RBBH_pair_2085	Psi_DN66462_c3_g3	Cluster-65551.118223
RBBH_pair_2086	Psi_DN66463_c0_g3	Cluster-65551.128934
RBBH_pair_2087	Psi_DN66465_c1_g1	Cluster-65551.126317
RBBH_pair_2089	Psi_DN66467_c0_g1	Cluster-65551.122236
RBBH_pair_2090	Psi_DN66469_c0_g1	Cluster-92372.0
RBBH_pair_2091	Psi_DN66470_c0_g1	Cluster-65551.113040
RBBH_pair_2092	Psi_DN66472_c0_g1	Cluster-65551.109197
RBBH_pair_2094	Psi_DN66479_c0_g2	Cluster-65551.125557
RBBH_pair_2095	Psi_DN66480_c0_g1	Cluster-65551.89841
RBBH_pair_2096	Psi_DN66481_c0_g1	Cluster-65551.80881
RBBH_pair_2098	Psi_DN66485_c0_g2	Cluster-65551.130940
RBBH_pair_2100	Psi_DN66488_c2_g1	Cluster-65551.124674
RBBH_pair_2101	Psi_DN66489_c0_g1	Cluster-65551.126430
RBBH_pair_2102	Psi_DN66490_c0_g1	Cluster-65551.125121
RBBH_pair_2104	Psi_DN66497_c0_g1	Cluster-65551.145557
RBBH_pair_2105	Psi_DN66500_c0_g2	Cluster-65551.121877
RBBH_pair_2106	Psi_DN66501_c0_g2	Cluster-65551.167514
RBBH_pair_2107	Psi_DN66503_c0_g1	Cluster-65551.108713
RBBH_pair_2108	Psi_DN66504_c0_g2	Cluster-65551.102266
RBBH_pair_2109	Psi_DN66508_c1_g1	Cluster-65551.130693
RBBH_pair_2110	Psi_DN66509_c0_g1	Cluster-65551.113848
RBBH_pair_2111	Psi_DN66509_c0_g2	Cluster-65551.126633
RBBH_pair_2112	Psi_DN66510_c0_g1	Cluster-65551.131412
RBBH_pair_2113	Psi_DN66512_c3_g2	Cluster-65551.129166
RBBH_pair_2114	Psi_DN66513_c0_g1	Cluster-65551.153778
RBBH_pair_2115	Psi_DN66513_c1_g2	Cluster-65551.116085
RBBH_pair_2116	Psi_DN66514_c3_g1	Cluster-65551.127539
RBBH_pair_2117	Psi_DN66515_c0_g1	Cluster-65551.135540
RBBH_pair_2118	Psi_DN66516_c0_g1	Cluster-65551.84929
RBBH_pair_2119	Psi_DN66520_c0_g1	Cluster-65551.114772
RBBH_pair_2120	Psi_DN66521_c0_g1	Cluster-65551.122248
RBBH_pair_2121	Psi_DN66522_c0_g1	Cluster-65551.149656
RBBH_pair_2123	Psi_DN66524_c0_g1	Cluster-65551.131006
RBBH_pair_2124	Psi_DN66525_c0_g1	Cluster-65551.125545
RBBH_pair_2126	Psi_DN66530_c0_g1	Cluster-65551.162109
RBBH_pair_2127	Psi_DN66531_c0_g2	Cluster-65551.176597
RBBH_pair_2128	Psi_DN66532_c1_g1	Cluster-65551.122197
RBBH_pair_2130	Psi_DN66534_c4_g3	Cluster-65551.131013
RBBH_pair_2133	Psi_DN66538_c0_g2	Cluster-65551.129830
RBBH_pair_2135	Psi_DN66545_c0_g1	Cluster-65551.109640
RBBH_pair_2136	Psi_DN66548_c0_g1	Cluster-65551.202807
RBBH_pair_2138	Psi_DN66550_c2_g2	Cluster-65551.119197
RBBH_pair_2140	Psi_DN66556_c0_g1	Cluster-65551.174859
RBBH_pair_2141	Psi_DN66558_c0_g1	Cluster-65551.130651
RBBH_pair_2143	Psi_DN66561_c0_g1	Cluster-65551.181867
RBBH_pair_2144	Psi_DN66562_c0_g1	Cluster-65551.128298
RBBH_pair_2145	Psi_DN66566_c0_g1	Cluster-65551.117741
RBBH_pair_2146	Psi_DN66566_c0_g4	Cluster-65551.148937
RBBH_pair_2147	Psi_DN66567_c0_g1	Cluster-65551.101256
RBBH_pair_2148	Psi_DN66568_c0_g1	Cluster-65551.136768
RBBH_pair_2151	Psi_DN66575_c0_g2	Cluster-65551.120909
RBBH_pair_2152	Psi_DN66576_c0_g1	Cluster-65551.130228
RBBH_pair_2153	Psi_DN66577_c0_g1	Cluster-65551.117882
RBBH_pair_2155	Psi_DN66578_c0_g3	Cluster-65551.118543
RBBH_pair_2157	Psi_DN66581_c1_g1	Cluster-65551.115837
RBBH_pair_2158	Psi_DN66583_c0_g1	Cluster-65551.158590
RBBH_pair_2159	Psi_DN66585_c0_g1	Cluster-65551.64711
RBBH_pair_2160	Psi_DN66586_c0_g2	Cluster-65551.135718
RBBH_pair_2162	Psi_DN66586_c1_g4	Cluster-65551.124463
RBBH_pair_2163	Psi_DN66586_c1_g6	Cluster-65551.200794
RBBH_pair_2165	Psi_DN66590_c0_g1	Cluster-65551.124712
RBBH_pair_2166	Psi_DN66591_c0_g3	Cluster-65551.89297
RBBH_pair_2167	Psi_DN66593_c0_g1	Cluster-65551.85465
RBBH_pair_2168	Psi_DN66595_c0_g1	Cluster-65551.126750
RBBH_pair_2169	Psi_DN66597_c0_g1	Cluster-65551.112822
RBBH_pair_2171	Psi_DN66602_c0_g1	Cluster-65551.126734
RBBH_pair_2172	Psi_DN66603_c0_g1	Cluster-65551.123977
RBBH_pair_2173	Psi_DN66604_c0_g1	Cluster-65551.121784
RBBH_pair_2174	Psi_DN66605_c0_g1	Cluster-65551.132614
RBBH_pair_2175	Psi_DN66606_c0_g1	Cluster-65551.50749
RBBH_pair_2176	Psi_DN66610_c0_g1	Cluster-65551.154677
RBBH_pair_2177	Psi_DN66611_c0_g1	Cluster-65551.119976
RBBH_pair_2178	Psi_DN66612_c0_g1	Cluster-65551.166450
RBBH_pair_2179	Psi_DN66613_c0_g1	Cluster-65551.104411
RBBH_pair_2180	Psi_DN66615_c1_g1	Cluster-65551.116424
RBBH_pair_2181	Psi_DN66615_c2_g3	Cluster-65551.123768
RBBH_pair_2183	Psi_DN66617_c0_g1	Cluster-65551.176921
RBBH_pair_2184	Psi_DN66619_c1_g2	Cluster-65551.324
RBBH_pair_2185	Psi_DN66620_c3_g1	Cluster-65551.103537
RBBH_pair_2187	Psi_DN66625_c0_g1	Cluster-65551.151222
RBBH_pair_2188	Psi_DN66626_c1_g3	Cluster-65551.153946
RBBH_pair_2189	Psi_DN66629_c0_g1	Cluster-65551.128714
RBBH_pair_2190	Psi_DN66630_c0_g2	Cluster-65551.122965
RBBH_pair_2191	Psi_DN66633_c0_g1	Cluster-65551.57302
RBBH_pair_2192	Psi_DN66634_c0_g3	Cluster-65551.117271
RBBH_pair_2194	Psi_DN66637_c0_g2	Cluster-65551.146125
RBBH_pair_2195	Psi_DN66638_c0_g1	Cluster-65551.111302
RBBH_pair_2196	Psi_DN66639_c0_g2	Cluster-65551.58436
RBBH_pair_2197	Psi_DN66640_c0_g1	Cluster-65551.120519
RBBH_pair_2198	Psi_DN66642_c0_g1	Cluster-65551.131982
RBBH_pair_2199	Psi_DN66644_c0_g3	Cluster-65551.45972
RBBH_pair_2200	Psi_DN66645_c1_g1	Cluster-65551.176471
RBBH_pair_2201	Psi_DN66647_c0_g1	Cluster-65551.131187
RBBH_pair_2203	Psi_DN66651_c0_g1	Cluster-65551.121369
RBBH_pair_2204	Psi_DN66653_c0_g1	Cluster-65551.134717
RBBH_pair_2205	Psi_DN66654_c2_g1	Cluster-65551.116505
RBBH_pair_2207	Psi_DN66657_c0_g1	Cluster-65551.135348
RBBH_pair_2208	Psi_DN66657_c1_g1	Cluster-65551.126241
RBBH_pair_2210	Psi_DN66661_c0_g1	Cluster-65551.119188
RBBH_pair_2211	Psi_DN66662_c0_g1	Cluster-65551.137901
RBBH_pair_2212	Psi_DN66664_c0_g1	Cluster-65551.148387
RBBH_pair_2214	Psi_DN66668_c0_g2	Cluster-65551.159048
RBBH_pair_2215	Psi_DN66671_c2_g1	Cluster-65551.134521
RBBH_pair_2217	Psi_DN66675_c1_g2	Cluster-65551.116540
RBBH_pair_2218	Psi_DN66675_c1_g3	Cluster-65551.116679
RBBH_pair_2221	Psi_DN66680_c0_g1	Cluster-65551.124024
RBBH_pair_2222	Psi_DN66684_c0_g1	Cluster-65551.94754
RBBH_pair_2223	Psi_DN66685_c2_g1	Cluster-65551.126329
RBBH_pair_2224	Psi_DN66688_c0_g1	Cluster-65551.126573
RBBH_pair_2225	Psi_DN66689_c0_g1	Cluster-65551.125329
RBBH_pair_2227	Psi_DN66692_c0_g1	Cluster-65551.129444
RBBH_pair_2228	Psi_DN66694_c2_g4	Cluster-65551.89136
RBBH_pair_2229	Psi_DN66695_c4_g1	Cluster-65551.152852
RBBH_pair_2230	Psi_DN66696_c0_g1	Cluster-65551.79998
RBBH_pair_2231	Psi_DN66701_c1_g2	Cluster-65551.94440
RBBH_pair_2232	Psi_DN66702_c2_g1	Cluster-65551.112734
RBBH_pair_2233	Psi_DN66704_c0_g1	Cluster-65551.89833
RBBH_pair_2235	Psi_DN66706_c0_g1	Cluster-65551.49351
RBBH_pair_2236	Psi_DN66707_c0_g1	Cluster-65551.181078
RBBH_pair_2237	Psi_DN66708_c0_g1	Cluster-65551.125628
RBBH_pair_2238	Psi_DN66709_c0_g3	Cluster-65551.118936
RBBH_pair_2239	Psi_DN66710_c4_g1	Cluster-65551.78970
RBBH_pair_2240	Psi_DN66711_c2_g1	Cluster-65551.47977
RBBH_pair_2241	Psi_DN66711_c3_g1	Cluster-65551.124540
RBBH_pair_2242	Psi_DN66713_c0_g1	Cluster-65551.124672
RBBH_pair_2243	Psi_DN66715_c2_g3	Cluster-65551.134273
RBBH_pair_2244	Psi_DN66718_c0_g1	Cluster-65551.137136
RBBH_pair_2246	Psi_DN66719_c7_g2	Cluster-65551.94386
RBBH_pair_2247	Psi_DN66722_c0_g1	Cluster-65551.124430
RBBH_pair_2248	Psi_DN66724_c0_g1	Cluster-65551.146377
RBBH_pair_2249	Psi_DN66729_c0_g1	Cluster-65551.15278
RBBH_pair_2250	Psi_DN66730_c0_g1	Cluster-65551.113697
RBBH_pair_2251	Psi_DN66732_c0_g1	Cluster-65551.128503
RBBH_pair_2252	Psi_DN66732_c0_g2	Cluster-65551.106357
RBBH_pair_2253	Psi_DN66733_c0_g2	Cluster-65551.130048
RBBH_pair_2254	Psi_DN66737_c0_g4	Cluster-65551.127208
RBBH_pair_2255	Psi_DN66738_c0_g1	Cluster-65551.133116
RBBH_pair_2256	Psi_DN66738_c1_g2	Cluster-65551.121065
RBBH_pair_2258	Psi_DN66741_c0_g1	Cluster-65551.65965
RBBH_pair_2259	Psi_DN66744_c0_g3	Cluster-65551.131536
RBBH_pair_2260	Psi_DN66745_c0_g2	Cluster-65551.121080
RBBH_pair_2261	Psi_DN66746_c0_g1	Cluster-65551.109652
RBBH_pair_2262	Psi_DN66748_c0_g2	Cluster-65551.128541
RBBH_pair_2263	Psi_DN66759_c0_g2	Cluster-65551.67044
RBBH_pair_2264	Psi_DN66763_c0_g1	Cluster-65551.100656
RBBH_pair_2265	Psi_DN66764_c0_g1	Cluster-65551.167366
RBBH_pair_2266	Psi_DN66765_c0_g1	Cluster-65551.131411
RBBH_pair_2268	Psi_DN66768_c0_g1	Cluster-65551.116485
RBBH_pair_2269	Psi_DN66769_c0_g1	Cluster-65551.107458
RBBH_pair_2270	Psi_DN66769_c0_g2	Cluster-65551.114051
RBBH_pair_2271	Psi_DN66770_c0_g1	Cluster-65551.122046
RBBH_pair_2272	Psi_DN66771_c0_g1	Cluster-65551.161702
RBBH_pair_2273	Psi_DN66773_c0_g1	Cluster-65551.157474
RBBH_pair_2275	Psi_DN66776_c3_g2	Cluster-65551.153364
RBBH_pair_2276	Psi_DN66778_c0_g1	Cluster-65551.121304
RBBH_pair_2277	Psi_DN66781_c3_g2	Cluster-65551.102506
RBBH_pair_2278	Psi_DN66781_c4_g1	Cluster-65551.128510
RBBH_pair_2279	Psi_DN66783_c0_g1	Cluster-65551.132505
RBBH_pair_2280	Psi_DN66784_c0_g1	Cluster-65551.124017
RBBH_pair_2281	Psi_DN66789_c0_g1	Cluster-65551.136748
RBBH_pair_2282	Psi_DN66790_c0_g1	Cluster-65551.131622
RBBH_pair_2285	Psi_DN66796_c0_g1	Cluster-65551.133639
RBBH_pair_2287	Psi_DN66799_c0_g1	Cluster-65551.176387
RBBH_pair_2289	Psi_DN66801_c0_g1	Cluster-65551.120232
RBBH_pair_2290	Psi_DN66803_c1_g2	Cluster-65551.97916
RBBH_pair_2291	Psi_DN66804_c0_g1	Cluster-65551.129773
RBBH_pair_2292	Psi_DN66805_c0_g1	Cluster-65551.159965
RBBH_pair_2293	Psi_DN66806_c2_g1	Cluster-65551.122719
RBBH_pair_2294	Psi_DN66807_c0_g1	Cluster-65551.143150
RBBH_pair_2295	Psi_DN66809_c0_g1	Cluster-65551.45041
RBBH_pair_2297	Psi_DN66813_c0_g1	Cluster-65551.119409
RBBH_pair_2298	Psi_DN66816_c0_g2	Cluster-65551.124729
RBBH_pair_2299	Psi_DN66817_c0_g1	Cluster-65551.118979
RBBH_pair_2300	Psi_DN66819_c0_g2	Cluster-65551.128060
RBBH_pair_2301	Psi_DN66820_c0_g1	Cluster-65551.1648
RBBH_pair_2302	Psi_DN66822_c0_g1	Cluster-65551.131530
RBBH_pair_2303	Psi_DN66823_c1_g1	Cluster-65551.89378
RBBH_pair_2304	Psi_DN66825_c0_g1	Cluster-65551.136394
RBBH_pair_2305	Psi_DN66826_c4_g1	Cluster-65551.140378
RBBH_pair_2306	Psi_DN66827_c0_g1	Cluster-65551.142787
RBBH_pair_2307	Psi_DN66830_c0_g1	Cluster-65551.59935
RBBH_pair_2308	Psi_DN66831_c0_g3	Cluster-65551.137838
RBBH_pair_2309	Psi_DN66832_c0_g1	Cluster-65551.13580
RBBH_pair_2310	Psi_DN66843_c0_g1	Cluster-65551.104512
RBBH_pair_2311	Psi_DN66849_c1_g1	Cluster-65551.119663
RBBH_pair_2313	Psi_DN66854_c0_g1	Cluster-65551.97252
RBBH_pair_2314	Psi_DN66855_c0_g3	Cluster-65551.137936
RBBH_pair_2315	Psi_DN66856_c0_g1	Cluster-65551.75133
RBBH_pair_2316	Psi_DN66858_c0_g1	Cluster-65551.130072
RBBH_pair_2317	Psi_DN66859_c0_g1	Cluster-65551.121268
RBBH_pair_2318	Psi_DN66862_c0_g1	Cluster-65551.126954
RBBH_pair_2319	Psi_DN66863_c0_g1	Cluster-65551.125591
RBBH_pair_2320	Psi_DN66864_c0_g3	Cluster-65551.132336
RBBH_pair_2321	Psi_DN66866_c0_g1	Cluster-65551.143508
RBBH_pair_2322	Psi_DN66869_c0_g1	Cluster-65551.152735
RBBH_pair_2324	Psi_DN66870_c0_g2	Cluster-65551.126598
RBBH_pair_2325	Psi_DN66870_c1_g1	Cluster-65551.127588
RBBH_pair_2326	Psi_DN66871_c0_g1	Cluster-65551.195936
RBBH_pair_2327	Psi_DN66875_c0_g1	Cluster-65551.110340
RBBH_pair_2328	Psi_DN66878_c0_g1	Cluster-65551.117494
RBBH_pair_2330	Psi_DN66880_c0_g1	Cluster-65551.108896
RBBH_pair_2331	Psi_DN66884_c0_g1	Cluster-65551.151603
RBBH_pair_2332	Psi_DN66888_c0_g1	Cluster-65551.147619
RBBH_pair_2333	Psi_DN66890_c0_g1	Cluster-65551.132766
RBBH_pair_2334	Psi_DN66891_c0_g1	Cluster-65551.86584
RBBH_pair_2335	Psi_DN66893_c0_g1	Cluster-65551.141649
RBBH_pair_2336	Psi_DN66895_c0_g1	Cluster-65551.111921
RBBH_pair_2337	Psi_DN66896_c3_g7	Cluster-65551.125846
RBBH_pair_2338	Psi_DN66899_c3_g2	Cluster-65551.162792
RBBH_pair_2339	Psi_DN66901_c0_g1	Cluster-65551.139495
RBBH_pair_2341	Psi_DN66904_c0_g2	Cluster-65551.57078
RBBH_pair_2342	Psi_DN66905_c0_g1	Cluster-65551.137750
RBBH_pair_2343	Psi_DN66907_c0_g1	Cluster-65551.144908
RBBH_pair_2344	Psi_DN66910_c0_g1	Cluster-65551.126503
RBBH_pair_2345	Psi_DN66911_c0_g1	Cluster-65551.118123
RBBH_pair_2346	Psi_DN66913_c0_g1	Cluster-65551.135949
RBBH_pair_2347	Psi_DN66916_c0_g2	Cluster-65551.70339
RBBH_pair_2348	Psi_DN66918_c0_g1	Cluster-65551.122018
RBBH_pair_2349	Psi_DN66919_c0_g1	Cluster-65551.132023
RBBH_pair_2350	Psi_DN66920_c0_g1	Cluster-65551.126097
RBBH_pair_2351	Psi_DN66921_c0_g2	Cluster-65551.130151
RBBH_pair_2353	Psi_DN66927_c0_g1	Cluster-65551.85819
RBBH_pair_2354	Psi_DN66930_c0_g1	Cluster-65551.56793
RBBH_pair_2355	Psi_DN66932_c0_g1	Cluster-65551.133518
RBBH_pair_2356	Psi_DN66934_c1_g1	Cluster-65551.134070
RBBH_pair_2357	Psi_DN66934_c1_g2	Cluster-65551.121444
RBBH_pair_2358	Psi_DN66936_c2_g1	Cluster-65551.182738
RBBH_pair_2359	Psi_DN66939_c0_g1	Cluster-65551.163554
RBBH_pair_2360	Psi_DN66940_c0_g1	Cluster-65551.179470
RBBH_pair_2361	Psi_DN66941_c0_g1	Cluster-65551.145917
RBBH_pair_2362	Psi_DN66942_c3_g2	Cluster-65551.123769
RBBH_pair_2363	Psi_DN66942_c3_g4	Cluster-65551.131890
RBBH_pair_2364	Psi_DN66943_c0_g1	Cluster-65551.124934
RBBH_pair_2365	Psi_DN66944_c5_g1	Cluster-65551.128038
RBBH_pair_2366	Psi_DN66946_c0_g2	Cluster-65551.127991
RBBH_pair_2367	Psi_DN66947_c0_g1	Cluster-65551.130955
RBBH_pair_2369	Psi_DN66948_c2_g1	Cluster-65551.127959
RBBH_pair_2371	Psi_DN66950_c5_g1	Cluster-65551.88165
RBBH_pair_2372	Psi_DN66951_c0_g1	Cluster-65551.146604
RBBH_pair_2373	Psi_DN66951_c0_g3	Cluster-65551.147753
RBBH_pair_2374	Psi_DN66951_c0_g4	Cluster-65551.128935
RBBH_pair_2375	Psi_DN66951_c0_g6	Cluster-65551.135951
RBBH_pair_2376	Psi_DN66954_c0_g1	Cluster-65551.147673
RBBH_pair_2377	Psi_DN66954_c0_g2	Cluster-65551.116847
RBBH_pair_2378	Psi_DN66955_c1_g1	Cluster-65551.119634
RBBH_pair_2379	Psi_DN66956_c0_g1	Cluster-65551.123722
RBBH_pair_2381	Psi_DN66959_c0_g1	Cluster-65551.120423
RBBH_pair_2382	Psi_DN66960_c0_g1	Cluster-65551.118576
RBBH_pair_2383	Psi_DN66961_c0_g3	Cluster-65551.150724
RBBH_pair_2384	Psi_DN66962_c0_g1	Cluster-65551.52562
RBBH_pair_2386	Psi_DN66968_c0_g2	Cluster-65551.131751
RBBH_pair_2388	Psi_DN66973_c1_g1	Cluster-65551.19413
RBBH_pair_2389	Psi_DN66975_c0_g2	Cluster-65551.133062
RBBH_pair_2390	Psi_DN66977_c0_g1	Cluster-65551.113165
RBBH_pair_2391	Psi_DN66978_c0_g2	Cluster-65551.161253
RBBH_pair_2392	Psi_DN66978_c0_g3	Cluster-65551.104287
RBBH_pair_2393	Psi_DN66980_c0_g1	Cluster-65551.115931
RBBH_pair_2395	Psi_DN66983_c0_g1	Cluster-65551.163500
RBBH_pair_2396	Psi_DN66984_c0_g2	Cluster-65551.125206
RBBH_pair_2397	Psi_DN66988_c6_g2	Cluster-65551.119013
RBBH_pair_2398	Psi_DN66989_c0_g1	Cluster-65551.130216
RBBH_pair_2399	Psi_DN66991_c5_g1	Cluster-65551.136743
RBBH_pair_2400	Psi_DN66991_c5_g2	Cluster-65551.126129
RBBH_pair_2401	Psi_DN66992_c0_g1	Cluster-65551.180503
RBBH_pair_2402	Psi_DN66993_c1_g3	Cluster-65551.131526
RBBH_pair_2403	Psi_DN66995_c0_g1	Cluster-65551.105483
RBBH_pair_2404	Psi_DN66995_c0_g3	Cluster-65551.134528
RBBH_pair_2405	Psi_DN66996_c0_g1	Cluster-65551.114934
RBBH_pair_2407	Psi_DN67000_c0_g1	Cluster-65551.126199
RBBH_pair_2408	Psi_DN67002_c0_g1	Cluster-65551.94945
RBBH_pair_2409	Psi_DN67005_c0_g1	Cluster-65551.116017
RBBH_pair_2410	Psi_DN67006_c0_g1	Cluster-65551.134164
RBBH_pair_2411	Psi_DN67008_c0_g1	Cluster-65551.122804
RBBH_pair_2412	Psi_DN67009_c0_g2	Cluster-65551.201974
RBBH_pair_2413	Psi_DN67012_c0_g2	Cluster-65551.134871
RBBH_pair_2414	Psi_DN67013_c0_g1	Cluster-65551.136475
RBBH_pair_2415	Psi_DN67016_c0_g1	Cluster-65551.83056
RBBH_pair_2416	Psi_DN67017_c0_g1	Cluster-65551.127491
RBBH_pair_2417	Psi_DN67018_c2_g1	Cluster-65551.135022
RBBH_pair_2418	Psi_DN67021_c0_g1	Cluster-65551.131520
RBBH_pair_2419	Psi_DN67025_c0_g1	Cluster-65551.155992
RBBH_pair_2421	Psi_DN67029_c6_g1	Cluster-65551.126380
RBBH_pair_2422	Psi_DN67031_c4_g1	Cluster-65551.142239
RBBH_pair_2425	Psi_DN67039_c0_g1	Cluster-65551.141194
RBBH_pair_2426	Psi_DN67041_c0_g1	Cluster-65551.140791
RBBH_pair_2427	Psi_DN67047_c0_g1	Cluster-65551.205602
RBBH_pair_2430	Psi_DN67053_c0_g1	Cluster-65551.122277
RBBH_pair_2431	Psi_DN67054_c0_g2	Cluster-65551.150454
RBBH_pair_2432	Psi_DN67055_c0_g1	Cluster-65551.144653
RBBH_pair_2433	Psi_DN67056_c0_g1	Cluster-65551.58339
RBBH_pair_2434	Psi_DN67057_c2_g5	Cluster-65551.129249
RBBH_pair_2435	Psi_DN67062_c0_g2	Cluster-65551.122381
RBBH_pair_2436	Psi_DN67063_c0_g2	Cluster-65551.101181
RBBH_pair_2437	Psi_DN67065_c1_g1	Cluster-65551.120418
RBBH_pair_2438	Psi_DN67067_c0_g1	Cluster-65551.181671
RBBH_pair_2439	Psi_DN67068_c3_g1	Cluster-65551.145409
RBBH_pair_2440	Psi_DN67070_c0_g1	Cluster-65551.126495
RBBH_pair_2441	Psi_DN67071_c0_g2	Cluster-65551.148751
RBBH_pair_2442	Psi_DN67072_c1_g1	Cluster-65551.166130
RBBH_pair_2444	Psi_DN67074_c0_g1	Cluster-65551.138470
RBBH_pair_2445	Psi_DN67075_c2_g2	Cluster-65551.134688
RBBH_pair_2447	Psi_DN67077_c0_g1	Cluster-65551.128839
RBBH_pair_2448	Psi_DN67079_c1_g1	Cluster-65551.112253
RBBH_pair_2449	Psi_DN67082_c0_g1	Cluster-65551.129833
RBBH_pair_2450	Psi_DN67083_c1_g1	Cluster-65551.91508
RBBH_pair_2452	Psi_DN67086_c0_g1	Cluster-75302.0
RBBH_pair_2453	Psi_DN67088_c0_g2	Cluster-65551.125019
RBBH_pair_2454	Psi_DN67089_c0_g1	Cluster-65551.148424
RBBH_pair_2455	Psi_DN67090_c0_g3	Cluster-65551.129161
RBBH_pair_2456	Psi_DN67092_c0_g1	Cluster-65551.162079
RBBH_pair_2457	Psi_DN67093_c0_g1	Cluster-65551.156962
RBBH_pair_2458	Psi_DN67094_c0_g1	Cluster-65551.118145
RBBH_pair_2459	Psi_DN67095_c1_g1	Cluster-65551.178781
RBBH_pair_2460	Psi_DN67096_c1_g1	Cluster-65551.145584
RBBH_pair_2462	Psi_DN67101_c0_g2	Cluster-65551.122301
RBBH_pair_2463	Psi_DN67104_c1_g1	Cluster-65551.149355
RBBH_pair_2464	Psi_DN67105_c0_g1	Cluster-65551.122332
RBBH_pair_2466	Psi_DN67107_c0_g1	Cluster-65551.133442
RBBH_pair_2467	Psi_DN67109_c3_g1	Cluster-65551.181994
RBBH_pair_2468	Psi_DN67111_c0_g1	Cluster-65551.205339
RBBH_pair_2469	Psi_DN67112_c6_g4	Cluster-65551.121007
RBBH_pair_2472	Psi_DN67120_c0_g2	Cluster-65551.154250
RBBH_pair_2473	Psi_DN67124_c0_g1	Cluster-65551.142070
RBBH_pair_2475	Psi_DN67126_c0_g1	Cluster-65551.105608
RBBH_pair_2476	Psi_DN67127_c1_g1	Cluster-65551.108999
RBBH_pair_2478	Psi_DN67130_c0_g1	Cluster-65551.162784
RBBH_pair_2479	Psi_DN67131_c0_g3	Cluster-65551.137475
RBBH_pair_2480	Psi_DN67132_c0_g2	Cluster-65551.125526
RBBH_pair_2481	Psi_DN67133_c1_g2	Cluster-65551.127181
RBBH_pair_2482	Psi_DN67133_c1_g4	Cluster-65551.108259
RBBH_pair_2483	Psi_DN67133_c1_g6	Cluster-65551.105441
RBBH_pair_2484	Psi_DN67133_c1_g7	Cluster-65551.138582
RBBH_pair_2485	Psi_DN67134_c0_g1	Cluster-65551.79777
RBBH_pair_2487	Psi_DN67136_c0_g1	Cluster-65551.129163
RBBH_pair_2489	Psi_DN67141_c0_g1	Cluster-65551.161810
RBBH_pair_2490	Psi_DN67144_c0_g1	Cluster-65551.166827
RBBH_pair_2492	Psi_DN67149_c0_g1	Cluster-65551.127762
RBBH_pair_2493	Psi_DN67150_c0_g1	Cluster-65551.180057
RBBH_pair_2495	Psi_DN67154_c1_g1	Cluster-65551.126556
RBBH_pair_2496	Psi_DN67155_c0_g1	Cluster-65551.150056
RBBH_pair_2497	Psi_DN67156_c0_g1	Cluster-65551.107405
RBBH_pair_2498	Psi_DN67156_c0_g2	Cluster-65551.111420
RBBH_pair_2500	Psi_DN67161_c0_g1	Cluster-65551.178250
RBBH_pair_2501	Psi_DN67163_c2_g1	Cluster-65551.128042
RBBH_pair_2502	Psi_DN67164_c0_g1	Cluster-65551.118686
RBBH_pair_2503	Psi_DN67165_c0_g1	Cluster-65551.126432
RBBH_pair_2504	Psi_DN67166_c0_g3	Cluster-65551.148740
RBBH_pair_2505	Psi_DN67167_c3_g1	Cluster-65551.138048
RBBH_pair_2506	Psi_DN67167_c4_g1	Cluster-65551.137856
RBBH_pair_2507	Psi_DN67169_c0_g1	Cluster-65551.137429
RBBH_pair_2508	Psi_DN67170_c0_g1	Cluster-65551.135473
RBBH_pair_2510	Psi_DN67173_c0_g1	Cluster-65551.40968
RBBH_pair_2511	Psi_DN67174_c1_g2	Cluster-65551.170808
RBBH_pair_2512	Psi_DN67175_c2_g1	Cluster-65551.142915
RBBH_pair_2513	Psi_DN67175_c2_g5	Cluster-65551.118403
RBBH_pair_2514	Psi_DN67175_c2_g7	Cluster-65551.1643
RBBH_pair_2515	Psi_DN67178_c0_g1	Cluster-65551.126958
RBBH_pair_2516	Psi_DN67180_c0_g1	Cluster-65551.126716
RBBH_pair_2517	Psi_DN67183_c3_g3	Cluster-65551.127110
RBBH_pair_2518	Psi_DN67185_c0_g1	Cluster-65551.129093
RBBH_pair_2519	Psi_DN67186_c0_g1	Cluster-65551.98720
RBBH_pair_2520	Psi_DN67186_c0_g2	Cluster-65551.152400
RBBH_pair_2521	Psi_DN67187_c0_g1	Cluster-65551.45176
RBBH_pair_2522	Psi_DN67188_c0_g1	Cluster-65551.51992
RBBH_pair_2523	Psi_DN67189_c1_g1	Cluster-65551.29625
RBBH_pair_2524	Psi_DN67191_c0_g2	Cluster-65551.127514
RBBH_pair_2525	Psi_DN67194_c2_g1	Cluster-65551.181186
RBBH_pair_2526	Psi_DN67195_c2_g1	Cluster-65551.56188
RBBH_pair_2527	Psi_DN67195_c3_g3	Cluster-65551.116538
RBBH_pair_2528	Psi_DN67195_c4_g1	Cluster-65551.125129
RBBH_pair_2529	Psi_DN67196_c0_g1	Cluster-65551.109293
RBBH_pair_2530	Psi_DN67197_c0_g1	Cluster-65551.108991
RBBH_pair_2531	Psi_DN67200_c0_g1	Cluster-65551.99205
RBBH_pair_2532	Psi_DN67203_c1_g2	Cluster-65551.68647
RBBH_pair_2533	Psi_DN67204_c0_g1	Cluster-65551.203543
RBBH_pair_2535	Psi_DN67206_c0_g2	Cluster-65551.130625
RBBH_pair_2537	Psi_DN67209_c0_g1	Cluster-65551.174355
RBBH_pair_2538	Psi_DN67210_c4_g1	Cluster-65551.129127
RBBH_pair_2539	Psi_DN67211_c0_g1	Cluster-65551.176712
RBBH_pair_2540	Psi_DN67213_c0_g1	Cluster-65551.125086
RBBH_pair_2541	Psi_DN67213_c0_g2	Cluster-65551.107110
RBBH_pair_2543	Psi_DN67218_c0_g2	Cluster-65551.130093
RBBH_pair_2547	Psi_DN67224_c0_g1	Cluster-65551.144047
RBBH_pair_2548	Psi_DN67225_c0_g2	Cluster-65551.158536
RBBH_pair_2549	Psi_DN67228_c0_g1	Cluster-65551.127260
RBBH_pair_2551	Psi_DN67229_c1_g1	Cluster-65551.57989
RBBH_pair_2552	Psi_DN67230_c0_g1	Cluster-65551.126313
RBBH_pair_2553	Psi_DN67233_c0_g1	Cluster-65551.98660
RBBH_pair_2554	Psi_DN67234_c0_g2	Cluster-65551.126490
RBBH_pair_2555	Psi_DN67238_c1_g1	Cluster-65551.159818
RBBH_pair_2556	Psi_DN67239_c0_g1	Cluster-65551.1176
RBBH_pair_2557	Psi_DN67241_c0_g3	Cluster-65551.49678
RBBH_pair_2558	Psi_DN67245_c1_g1	Cluster-65551.125913
RBBH_pair_2559	Psi_DN67245_c2_g1	Cluster-65551.99146
RBBH_pair_2560	Psi_DN67245_c2_g3	Cluster-65551.134169
RBBH_pair_2561	Psi_DN67245_c3_g1	Cluster-65551.123559
RBBH_pair_2562	Psi_DN67246_c0_g1	Cluster-65551.3217
RBBH_pair_2563	Psi_DN67249_c0_g1	Cluster-65551.147783
RBBH_pair_2564	Psi_DN67250_c0_g1	Cluster-65551.156490
RBBH_pair_2565	Psi_DN67251_c0_g1	Cluster-65551.125987
RBBH_pair_2566	Psi_DN67252_c0_g1	Cluster-65551.132100
RBBH_pair_2567	Psi_DN67252_c0_g2	Cluster-65551.162707
RBBH_pair_2568	Psi_DN67254_c0_g2	Cluster-65551.75033
RBBH_pair_2569	Psi_DN67255_c0_g1	Cluster-65551.117094
RBBH_pair_2570	Psi_DN67257_c0_g2	Cluster-65551.127248
RBBH_pair_2571	Psi_DN67259_c1_g1	Cluster-65551.137400
RBBH_pair_2572	Psi_DN67260_c0_g1	Cluster-65551.165449
RBBH_pair_2573	Psi_DN67261_c0_g2	Cluster-65551.113120
RBBH_pair_2574	Psi_DN67262_c0_g1	Cluster-65551.123175
RBBH_pair_2576	Psi_DN67264_c0_g1	Cluster-65551.129686
[truncated: 4,930 more rows]

## Sheet: Table S10.3
Table S10.3: Reciprocal Best BLAST hits (RBBH) between Sphaeridiotrema pseudoglobulus and Fasciola gigantica
RBBH_pair_ID	S.pseudoglobulus_sequence_ID	F.gigantica_sequence_ID
RBBH_pair_1	Sps_DN101927_c0_g1	Cluster-65551.109795
RBBH_pair_2	Sps_DN103015_c0_g1	Cluster-65551.58117
RBBH_pair_3	Sps_DN103136_c0_g1	Cluster-65551.73919
RBBH_pair_4	Sps_DN105542_c0_g1	Cluster-65551.121460
RBBH_pair_5	Sps_DN105699_c0_g1	Cluster-65551.135809
RBBH_pair_6	Sps_DN105937_c0_g1	Cluster-65551.165204
RBBH_pair_7	Sps_DN106006_c0_g1	Cluster-65551.191227
RBBH_pair_9	Sps_DN106213_c0_g1	Cluster-65551.157843
RBBH_pair_12	Sps_DN106408_c0_g1	Cluster-65551.82265
RBBH_pair_14	Sps_DN106481_c0_g1	Cluster-65551.112273
RBBH_pair_15	Sps_DN106501_c0_g1	Cluster-65551.142432
RBBH_pair_16	Sps_DN106656_c0_g1	Cluster-65551.131279
RBBH_pair_17	Sps_DN106741_c0_g1	Cluster-65551.125548
RBBH_pair_18	Sps_DN106798_c0_g1	Cluster-65551.125791
RBBH_pair_19	Sps_DN107018_c0_g1	Cluster-65551.156211
RBBH_pair_20	Sps_DN107612_c0_g1	Cluster-65551.131293
RBBH_pair_23	Sps_DN107973_c0_g1	Cluster-65551.147608
RBBH_pair_25	Sps_DN110328_c0_g1	Cluster-65551.51816
RBBH_pair_28	Sps_DN111552_c0_g1	Cluster-65551.121410
RBBH_pair_29	Sps_DN11160_c0_g1	Cluster-65551.120135
RBBH_pair_30	Sps_DN111_c0_g1	Cluster-65551.118355
RBBH_pair_32	Sps_DN117876_c0_g1	Cluster-65551.10950
RBBH_pair_33	Sps_DN117998_c0_g1	Cluster-65551.195136
RBBH_pair_34	Sps_DN118157_c0_g1	Cluster-65551.130048
RBBH_pair_35	Sps_DN118207_c0_g1	Cluster-65551.173802
RBBH_pair_36	Sps_DN118351_c0_g1	Cluster-65551.129513
RBBH_pair_37	Sps_DN118355_c0_g1	Cluster-65551.153025
RBBH_pair_39	Sps_DN118970_c0_g1	Cluster-65551.170333
RBBH_pair_40	Sps_DN118987_c0_g1	Cluster-65551.132059
RBBH_pair_41	Sps_DN118995_c0_g1	Cluster-65551.178872
RBBH_pair_42	Sps_DN11975_c0_g1	Cluster-65551.125909
RBBH_pair_47	Sps_DN120668_c0_g1	Cluster-65551.124733
RBBH_pair_48	Sps_DN120904_c0_g1	Cluster-48357.0
RBBH_pair_49	Sps_DN12123_c0_g1	Cluster-65551.143735
RBBH_pair_50	Sps_DN121275_c0_g1	Cluster-65551.130509
RBBH_pair_52	Sps_DN121395_c0_g1	Cluster-65551.125772
RBBH_pair_56	Sps_DN124089_c0_g1	Cluster-65551.32302
RBBH_pair_57	Sps_DN12579_c0_g1	Cluster-65551.11803
RBBH_pair_58	Sps_DN12736_c0_g2	Cluster-65551.146284
RBBH_pair_60	Sps_DN13187_c0_g1	Cluster-65551.121123
RBBH_pair_61	Sps_DN13423_c0_g1	Cluster-65551.132643
RBBH_pair_63	Sps_DN13645_c0_g1	Cluster-65551.124672
RBBH_pair_64	Sps_DN13922_c0_g1	Cluster-65551.131384
RBBH_pair_69	Sps_DN14662_c0_g1	Cluster-65551.114802
RBBH_pair_70	Sps_DN14847_c0_g1	Cluster-65551.128347
RBBH_pair_72	Sps_DN14916_c0_g1	Cluster-65551.126530
RBBH_pair_73	Sps_DN14923_c0_g1	Cluster-65551.144915
RBBH_pair_74	Sps_DN15156_c0_g1	Cluster-65551.106496
RBBH_pair_75	Sps_DN15250_c0_g1	Cluster-65551.123157
RBBH_pair_76	Sps_DN15264_c0_g1	Cluster-65551.125481
RBBH_pair_81	Sps_DN17139_c0_g1	Cluster-65551.133137
RBBH_pair_82	Sps_DN17236_c0_g1	Cluster-65551.62512
RBBH_pair_83	Sps_DN17239_c0_g1	Cluster-65551.146117
RBBH_pair_85	Sps_DN18027_c0_g1	Cluster-65551.128394
RBBH_pair_86	Sps_DN18046_c0_g1	Cluster-65551.195903
RBBH_pair_87	Sps_DN18191_c0_g1	Cluster-65551.82468
RBBH_pair_88	Sps_DN18241_c0_g1	Cluster-65551.160047
RBBH_pair_90	Sps_DN18627_c0_g1	Cluster-65551.123212
RBBH_pair_91	Sps_DN18732_c0_g2	Cluster-65551.153771
RBBH_pair_93	Sps_DN19176_c0_g1	Cluster-65551.47991
RBBH_pair_95	Sps_DN19863_c0_g1	Cluster-65551.183993
RBBH_pair_97	Sps_DN19931_c0_g1	Cluster-65551.114136
RBBH_pair_100	Sps_DN20186_c0_g1	Cluster-65551.159155
RBBH_pair_101	Sps_DN20281_c0_g1	Cluster-65551.132695
RBBH_pair_102	Sps_DN20747_c0_g1	Cluster-65551.131128
RBBH_pair_103	Sps_DN20913_c0_g1	Cluster-65551.106945
RBBH_pair_104	Sps_DN21178_c0_g1	Cluster-65551.32302
RBBH_pair_105	Sps_DN22119_c0_g1	Cluster-65551.122040
RBBH_pair_106	Sps_DN22178_c0_g1	Cluster-65551.67544
RBBH_pair_107	Sps_DN22365_c0_g1	Cluster-65551.99747
RBBH_pair_110	Sps_DN23213_c0_g1	Cluster-65551.127163
RBBH_pair_111	Sps_DN23280_c0_g1	Cluster-65551.134215
RBBH_pair_112	Sps_DN23808_c0_g1	Cluster-65551.153519
RBBH_pair_113	Sps_DN23877_c0_g1	Cluster-65551.93710
RBBH_pair_114	Sps_DN24201_c0_g1	Cluster-65551.56244
RBBH_pair_115	Sps_DN2442_c0_g1	Cluster-65551.112403
RBBH_pair_116	Sps_DN24654_c0_g1	Cluster-65551.140339
RBBH_pair_117	Sps_DN24838_c0_g1	Cluster-65551.127276
RBBH_pair_118	Sps_DN24859_c0_g1	Cluster-65551.54379
RBBH_pair_119	Sps_DN25084_c0_g1	Cluster-65551.125064
RBBH_pair_120	Sps_DN25338_c0_g1	Cluster-65551.196445
RBBH_pair_121	Sps_DN25451_c0_g1	Cluster-65551.60880
RBBH_pair_122	Sps_DN25455_c0_g1	Cluster-65551.187371
RBBH_pair_123	Sps_DN25527_c0_g1	Cluster-65551.165889
RBBH_pair_125	Sps_DN2578_c0_g1	Cluster-65551.8326
RBBH_pair_126	Sps_DN26154_c0_g1	Cluster-65551.147924
RBBH_pair_127	Sps_DN26240_c0_g1	Cluster-65551.78441
RBBH_pair_129	Sps_DN272_c0_g1	Cluster-65551.125514
RBBH_pair_132	Sps_DN27882_c0_g1	Cluster-26810.0
RBBH_pair_133	Sps_DN28362_c0_g1	Cluster-65551.52300
RBBH_pair_136	Sps_DN28566_c0_g1	Cluster-65551.128541
RBBH_pair_137	Sps_DN28618_c0_g1	Cluster-65551.104399
RBBH_pair_139	Sps_DN28685_c0_g1	Cluster-65551.133661
RBBH_pair_140	Sps_DN28766_c0_g1	Cluster-65551.140696
RBBH_pair_141	Sps_DN28907_c0_g1	Cluster-65551.125924
RBBH_pair_142	Sps_DN29174_c0_g1	Cluster-77097.0
RBBH_pair_143	Sps_DN29494_c0_g1	Cluster-65551.130151
RBBH_pair_145	Sps_DN29743_c0_g1	Cluster-71485.0
RBBH_pair_146	Sps_DN30028_c0_g1	Cluster-65551.124931
RBBH_pair_147	Sps_DN30147_c0_g1	Cluster-65551.176632
RBBH_pair_148	Sps_DN30357_c0_g1	Cluster-65551.171222
RBBH_pair_149	Sps_DN30402_c0_g1	Cluster-65551.89048
RBBH_pair_150	Sps_DN30940_c0_g1	Cluster-65551.130272
RBBH_pair_152	Sps_DN32185_c0_g1	Cluster-65551.132500
RBBH_pair_153	Sps_DN32529_c0_g1	Cluster-65551.121007
RBBH_pair_154	Sps_DN32530_c0_g1	Cluster-65551.125490
RBBH_pair_156	Sps_DN32708_c0_g1	Cluster-65551.77656
RBBH_pair_157	Sps_DN32709_c0_g1	Cluster-65551.115416
RBBH_pair_158	Sps_DN32727_c0_g1	Cluster-65551.98248
RBBH_pair_159	Sps_DN32731_c0_g1	Cluster-65551.153843
RBBH_pair_160	Sps_DN32868_c0_g1	Cluster-65551.118058
RBBH_pair_161	Sps_DN32885_c0_g1	Cluster-65551.30984
RBBH_pair_162	Sps_DN32895_c0_g1	Cluster-65551.119594
RBBH_pair_164	Sps_DN33035_c0_g1	Cluster-65551.144362
RBBH_pair_165	Sps_DN33100_c0_g1	Cluster-65551.130025
RBBH_pair_166	Sps_DN33397_c0_g1	Cluster-65551.129249
RBBH_pair_167	Sps_DN33666_c0_g1	Cluster-65551.126293
RBBH_pair_168	Sps_DN33748_c0_g1	Cluster-65551.127513
RBBH_pair_170	Sps_DN33967_c0_g1	Cluster-65551.127101
RBBH_pair_175	Sps_DN3411_c0_g1	Cluster-65551.129505
RBBH_pair_176	Sps_DN34320_c0_g1	Cluster-65551.180428
RBBH_pair_177	Sps_DN34432_c0_g1	Cluster-65551.158891
RBBH_pair_180	Sps_DN34517_c0_g1	Cluster-65551.128335
RBBH_pair_182	Sps_DN34572_c0_g1	Cluster-65551.127260
RBBH_pair_184	Sps_DN34599_c0_g1	Cluster-65551.135234
RBBH_pair_185	Sps_DN34619_c0_g2	Cluster-65551.205391
RBBH_pair_186	Sps_DN34644_c0_g1	Cluster-65551.135282
RBBH_pair_187	Sps_DN34675_c0_g1	Cluster-65551.135766
RBBH_pair_188	Sps_DN34685_c0_g1	Cluster-65551.105059
RBBH_pair_193	Sps_DN34881_c0_g1	Cluster-65551.125555
RBBH_pair_194	Sps_DN34910_c0_g1	Cluster-65551.126420
RBBH_pair_195	Sps_DN34912_c0_g1	Cluster-65551.124785
RBBH_pair_196	Sps_DN34963_c0_g1	Cluster-65551.169113
RBBH_pair_197	Sps_DN35126_c0_g1	Cluster-30058.0
RBBH_pair_200	Sps_DN35394_c0_g1	Cluster-65551.83797
RBBH_pair_201	Sps_DN35451_c0_g1	Cluster-65551.136717
RBBH_pair_202	Sps_DN35452_c0_g1	Cluster-65551.144801
RBBH_pair_203	Sps_DN35493_c0_g1	Cluster-65551.107587
RBBH_pair_204	Sps_DN35655_c1_g1	Cluster-65551.140511
RBBH_pair_205	Sps_DN35704_c0_g1	Cluster-65551.125752
RBBH_pair_206	Sps_DN35712_c0_g1	Cluster-65551.167962
RBBH_pair_207	Sps_DN35748_c0_g1	Cluster-65551.127036
RBBH_pair_208	Sps_DN35749_c0_g1	Cluster-65551.128136
RBBH_pair_209	Sps_DN35754_c0_g1	Cluster-65551.121900
RBBH_pair_210	Sps_DN35790_c0_g1	Cluster-65551.80536
RBBH_pair_211	Sps_DN35852_c0_g1	Cluster-65551.78440
RBBH_pair_212	Sps_DN35874_c0_g2	Cluster-65551.126050
RBBH_pair_213	Sps_DN35903_c0_g1	Cluster-65551.124029
RBBH_pair_214	Sps_DN36113_c0_g1	Cluster-65551.126961
RBBH_pair_215	Sps_DN36116_c0_g1	Cluster-65551.124490
RBBH_pair_216	Sps_DN36117_c0_g1	Cluster-65551.136218
RBBH_pair_217	Sps_DN36125_c0_g1	Cluster-65551.153068
RBBH_pair_219	Sps_DN36267_c0_g1	Cluster-92287.0
RBBH_pair_220	Sps_DN36418_c0_g1	Cluster-65551.180600
RBBH_pair_222	Sps_DN36588_c0_g1	Cluster-65551.126389
RBBH_pair_223	Sps_DN36866_c0_g1	Cluster-65551.114328
RBBH_pair_224	Sps_DN36869_c0_g1	Cluster-65551.83138
RBBH_pair_225	Sps_DN36911_c0_g1	Cluster-65551.114443
RBBH_pair_227	Sps_DN37079_c0_g1	Cluster-65551.116020
RBBH_pair_229	Sps_DN37236_c0_g1	Cluster-65551.130991
RBBH_pair_234	Sps_DN37533_c0_g1	Cluster-65551.133485
RBBH_pair_235	Sps_DN37541_c0_g1	Cluster-65551.98277
RBBH_pair_236	Sps_DN37580_c0_g1	Cluster-65551.49767
RBBH_pair_237	Sps_DN37602_c0_g1	Cluster-65551.125231
RBBH_pair_238	Sps_DN37613_c0_g1	Cluster-65551.127455
RBBH_pair_239	Sps_DN37767_c0_g2	Cluster-65551.85681
RBBH_pair_240	Sps_DN378_c0_g1	Cluster-65551.198635
RBBH_pair_242	Sps_DN38219_c0_g1	Cluster-65551.128392
RBBH_pair_243	Sps_DN38247_c0_g1	Cluster-65551.136609
RBBH_pair_245	Sps_DN38340_c0_g1	Cluster-65551.126728
RBBH_pair_246	Sps_DN38547_c0_g1	Cluster-65551.141881
RBBH_pair_247	Sps_DN38549_c0_g1	Cluster-65551.123470
RBBH_pair_248	Sps_DN38576_c0_g1	Cluster-65551.135683
RBBH_pair_249	Sps_DN38612_c0_g1	Cluster-65551.124192
RBBH_pair_250	Sps_DN38616_c0_g1	Cluster-65551.131344
RBBH_pair_251	Sps_DN38645_c0_g1	Cluster-65551.158578
RBBH_pair_252	Sps_DN38649_c0_g1	Cluster-65551.141749
RBBH_pair_253	Sps_DN38664_c0_g1	Cluster-65551.89845
RBBH_pair_254	Sps_DN38684_c0_g1	Cluster-65551.112888
RBBH_pair_256	Sps_DN38743_c0_g1	Cluster-65551.158329
RBBH_pair_257	Sps_DN38819_c0_g1	Cluster-49564.0
RBBH_pair_259	Sps_DN39015_c0_g1	Cluster-65551.118700
RBBH_pair_262	Sps_DN39100_c0_g1	Cluster-65551.150092
RBBH_pair_264	Sps_DN39440_c0_g1	Cluster-65551.139043
RBBH_pair_265	Sps_DN39472_c0_g1	Cluster-65551.122119
RBBH_pair_266	Sps_DN39497_c0_g1	Cluster-65551.118123
RBBH_pair_267	Sps_DN39726_c0_g1	Cluster-65551.125757
RBBH_pair_268	Sps_DN40000_c0_g1	Cluster-65551.156833
RBBH_pair_269	Sps_DN40008_c0_g1	Cluster-65551.101605
RBBH_pair_271	Sps_DN40011_c0_g1	Cluster-65551.126242
RBBH_pair_272	Sps_DN40100_c0_g1	Cluster-65551.99559
RBBH_pair_273	Sps_DN40121_c0_g1	Cluster-65551.125282
RBBH_pair_274	Sps_DN40145_c0_g1	Cluster-65551.205582
RBBH_pair_275	Sps_DN40148_c0_g1	Cluster-65551.129991
RBBH_pair_277	Sps_DN40285_c0_g1	Cluster-65551.108785
RBBH_pair_278	Sps_DN40374_c0_g1	Cluster-65551.126329
RBBH_pair_279	Sps_DN40414_c0_g1	Cluster-65551.138905
RBBH_pair_281	Sps_DN40736_c0_g1	Cluster-65551.178660
RBBH_pair_282	Sps_DN40753_c0_g1	Cluster-65551.126217
RBBH_pair_283	Sps_DN40797_c0_g1	Cluster-65551.123585
RBBH_pair_285	Sps_DN40864_c0_g1	Cluster-65551.126058
RBBH_pair_286	Sps_DN40865_c0_g1	Cluster-65551.128056
RBBH_pair_287	Sps_DN40867_c0_g1	Cluster-65551.122477
RBBH_pair_288	Sps_DN40909_c0_g1	Cluster-65551.140558
RBBH_pair_289	Sps_DN41004_c0_g1	Cluster-65551.106430
RBBH_pair_290	Sps_DN41044_c0_g1	Cluster-65551.100656
RBBH_pair_292	Sps_DN41088_c0_g1	Cluster-65551.127760
RBBH_pair_293	Sps_DN41155_c0_g1	Cluster-65551.146754
RBBH_pair_294	Sps_DN41197_c0_g1	Cluster-65551.140683
RBBH_pair_295	Sps_DN41199_c0_g1	Cluster-65551.143543
RBBH_pair_296	Sps_DN41249_c0_g1	Cluster-65551.129971
RBBH_pair_298	Sps_DN41313_c0_g1	Cluster-65551.134408
RBBH_pair_299	Sps_DN41317_c0_g1	Cluster-65551.150903
RBBH_pair_300	Sps_DN41326_c0_g1	Cluster-65551.1198
RBBH_pair_302	Sps_DN41400_c0_g1	Cluster-65551.125011
RBBH_pair_305	Sps_DN41567_c0_g1	Cluster-65551.124326
RBBH_pair_306	Sps_DN41581_c0_g1	Cluster-65551.127232
RBBH_pair_307	Sps_DN41604_c0_g1	Cluster-65551.86933
RBBH_pair_309	Sps_DN41611_c0_g1	Cluster-65551.141694
RBBH_pair_310	Sps_DN41629_c0_g1	Cluster-65551.166111
RBBH_pair_312	Sps_DN41716_c0_g1	Cluster-65551.145777
RBBH_pair_313	Sps_DN41856_c0_g1	Cluster-65551.151668
RBBH_pair_314	Sps_DN41858_c0_g1	Cluster-65551.137836
RBBH_pair_315	Sps_DN41892_c0_g1	Cluster-65551.115719
RBBH_pair_316	Sps_DN42036_c0_g1	Cluster-65551.121805
RBBH_pair_317	Sps_DN42067_c0_g1	Cluster-65551.131951
RBBH_pair_319	Sps_DN42180_c0_g1	Cluster-65551.123169
RBBH_pair_321	Sps_DN42186_c0_g2	Cluster-65551.89841
RBBH_pair_323	Sps_DN42210_c0_g1	Cluster-65551.80929
RBBH_pair_324	Sps_DN42269_c0_g1	Cluster-65551.77786
RBBH_pair_325	Sps_DN42365_c0_g1	Cluster-65551.145714
RBBH_pair_326	Sps_DN42393_c0_g1	Cluster-65551.135850
RBBH_pair_331	Sps_DN42517_c0_g1	Cluster-65551.51794
RBBH_pair_332	Sps_DN42521_c0_g1	Cluster-65551.118039
RBBH_pair_333	Sps_DN42525_c0_g1	Cluster-65551.126295
RBBH_pair_334	Sps_DN42563_c1_g1	Cluster-65551.77981
RBBH_pair_335	Sps_DN42577_c0_g1	Cluster-65551.121393
RBBH_pair_336	Sps_DN42714_c0_g1	Cluster-65551.105046
RBBH_pair_338	Sps_DN42805_c0_g1	Cluster-65551.103889
RBBH_pair_339	Sps_DN42853_c0_g1	Cluster-65551.128519
RBBH_pair_341	Sps_DN43049_c0_g2	Cluster-65551.68648
RBBH_pair_342	Sps_DN43068_c0_g1	Cluster-65551.128856
RBBH_pair_343	Sps_DN43085_c0_g1	Cluster-65551.99644
RBBH_pair_344	Sps_DN43131_c0_g1	Cluster-65551.128162
RBBH_pair_345	Sps_DN43229_c0_g1	Cluster-65551.138014
RBBH_pair_346	Sps_DN43247_c0_g1	Cluster-65551.168014
RBBH_pair_347	Sps_DN43307_c0_g1	Cluster-65551.108951
RBBH_pair_348	Sps_DN43358_c0_g1	Cluster-65551.126560
RBBH_pair_349	Sps_DN43382_c0_g1	Cluster-65551.55794
RBBH_pair_350	Sps_DN43430_c0_g1	Cluster-65551.51407
RBBH_pair_352	Sps_DN43533_c0_g1	Cluster-65551.108113
RBBH_pair_353	Sps_DN43538_c0_g2	Cluster-65551.124011
RBBH_pair_354	Sps_DN43561_c0_g1	Cluster-65551.113557
RBBH_pair_356	Sps_DN43772_c0_g1	Cluster-65551.146087
RBBH_pair_357	Sps_DN43847_c0_g1	Cluster-65551.65434
RBBH_pair_358	Sps_DN43876_c0_g1	Cluster-65551.117629
RBBH_pair_360	Sps_DN43938_c0_g1	Cluster-65551.124501
RBBH_pair_361	Sps_DN43953_c0_g1	Cluster-65551.122423
RBBH_pair_362	Sps_DN43962_c0_g1	Cluster-65551.144637
RBBH_pair_363	Sps_DN43983_c0_g1	Cluster-65551.141517
RBBH_pair_367	Sps_DN44115_c0_g1	Cluster-65551.146339
RBBH_pair_368	Sps_DN44131_c0_g1	Cluster-65551.203922
RBBH_pair_369	Sps_DN44157_c0_g1	Cluster-65551.178322
RBBH_pair_370	Sps_DN44183_c0_g1	Cluster-65551.110332
RBBH_pair_371	Sps_DN44275_c0_g1	Cluster-65551.113886
RBBH_pair_372	Sps_DN44280_c0_g1	Cluster-65551.112231
RBBH_pair_374	Sps_DN44529_c0_g1	Cluster-65551.103707
RBBH_pair_375	Sps_DN44543_c0_g1	Cluster-65551.133268
RBBH_pair_376	Sps_DN44606_c0_g1	Cluster-65551.160174
RBBH_pair_377	Sps_DN44687_c0_g1	Cluster-65551.126015
RBBH_pair_378	Sps_DN44691_c0_g3	Cluster-65551.80333
RBBH_pair_380	Sps_DN44861_c0_g1	Cluster-65551.112481
RBBH_pair_381	Sps_DN44908_c0_g1	Cluster-65551.177567
RBBH_pair_382	Sps_DN45024_c0_g1	Cluster-65551.182990
RBBH_pair_383	Sps_DN45061_c0_g1	Cluster-65551.125577
RBBH_pair_384	Sps_DN45087_c0_g1	Cluster-65551.159891
RBBH_pair_388	Sps_DN45123_c0_g1	Cluster-65551.125713
RBBH_pair_391	Sps_DN45136_c0_g1	Cluster-65551.98188
RBBH_pair_392	Sps_DN45141_c0_g1	Cluster-65551.184675
RBBH_pair_393	Sps_DN45177_c0_g2	Cluster-65551.176574
RBBH_pair_394	Sps_DN45196_c0_g1	Cluster-65551.85965
RBBH_pair_395	Sps_DN45211_c0_g1	Cluster-65551.88120
RBBH_pair_396	Sps_DN45285_c0_g1	Cluster-65551.1068
RBBH_pair_399	Sps_DN45302_c0_g1	Cluster-65551.126430
RBBH_pair_400	Sps_DN45304_c0_g1	Cluster-65551.130866
RBBH_pair_401	Sps_DN45307_c0_g1	Cluster-65551.133975
RBBH_pair_402	Sps_DN45310_c0_g1	Cluster-65551.93614
RBBH_pair_403	Sps_DN45344_c0_g1	Cluster-65551.182126
RBBH_pair_405	Sps_DN45455_c0_g1	Cluster-65551.124740
RBBH_pair_406	Sps_DN45472_c0_g1	Cluster-65551.78000
RBBH_pair_407	Sps_DN45485_c0_g1	Cluster-65551.162333
RBBH_pair_408	Sps_DN45498_c0_g1	Cluster-65551.145508
RBBH_pair_409	Sps_DN45523_c0_g1	Cluster-65551.172705
RBBH_pair_411	Sps_DN45559_c0_g1	Cluster-65551.147244
RBBH_pair_414	Sps_DN45573_c1_g1	Cluster-65551.89656
RBBH_pair_416	Sps_DN45600_c0_g1	Cluster-65551.166827
RBBH_pair_417	Sps_DN45605_c0_g4	Cluster-65551.25564
RBBH_pair_418	Sps_DN45607_c0_g1	Cluster-65551.99146
RBBH_pair_419	Sps_DN45609_c0_g1	Cluster-65551.112530
RBBH_pair_420	Sps_DN45610_c0_g1	Cluster-66609.0
RBBH_pair_422	Sps_DN45624_c0_g1	Cluster-65551.117662
RBBH_pair_423	Sps_DN45636_c0_g1	Cluster-65551.122772
RBBH_pair_424	Sps_DN456_c0_g1	Cluster-65551.149127
RBBH_pair_425	Sps_DN45867_c1_g1	Cluster-65551.163697
RBBH_pair_426	Sps_DN45912_c0_g2	Cluster-65551.1186
RBBH_pair_427	Sps_DN45949_c0_g1	Cluster-65551.83174
RBBH_pair_429	Sps_DN45_c0_g1	Cluster-65551.143878
RBBH_pair_430	Sps_DN46064_c0_g1	Cluster-65551.85222
RBBH_pair_431	Sps_DN46126_c0_g1	Cluster-65551.146892
RBBH_pair_435	Sps_DN46208_c0_g1	Cluster-65551.126416
RBBH_pair_436	Sps_DN46230_c0_g1	Cluster-65551.158350
RBBH_pair_438	Sps_DN46287_c0_g1	Cluster-65551.119715
RBBH_pair_441	Sps_DN46591_c0_g1	Cluster-65551.62083
RBBH_pair_442	Sps_DN46602_c0_g1	Cluster-65551.147460
RBBH_pair_443	Sps_DN46713_c0_g1	Cluster-65551.180080
RBBH_pair_444	Sps_DN46759_c0_g1	Cluster-65551.149904
RBBH_pair_446	Sps_DN46807_c0_g1	Cluster-65551.156391
RBBH_pair_450	Sps_DN46869_c0_g1	Cluster-65551.133168
RBBH_pair_451	Sps_DN46881_c0_g1	Cluster-65551.9440
RBBH_pair_452	Sps_DN46959_c0_g1	Cluster-65551.83946
RBBH_pair_453	Sps_DN46983_c0_g1	Cluster-65551.138588
RBBH_pair_454	Sps_DN47009_c0_g1	Cluster-65551.181114
RBBH_pair_455	Sps_DN47028_c0_g1	Cluster-65551.128682
RBBH_pair_458	Sps_DN47146_c0_g1	Cluster-65551.138290
RBBH_pair_459	Sps_DN47148_c0_g1	Cluster-65551.132399
RBBH_pair_461	Sps_DN47196_c0_g1	Cluster-65551.152853
RBBH_pair_462	Sps_DN47237_c0_g1	Cluster-65551.126422
RBBH_pair_464	Sps_DN47384_c0_g1	Cluster-65551.146532
RBBH_pair_466	Sps_DN47526_c0_g1	Cluster-65551.139781
RBBH_pair_468	Sps_DN47570_c0_g1	Cluster-65551.139462
RBBH_pair_469	Sps_DN47579_c0_g1	Cluster-65551.199676
RBBH_pair_470	Sps_DN47581_c0_g1	Cluster-65551.128531
RBBH_pair_471	Sps_DN47597_c1_g1	Cluster-65551.118028
RBBH_pair_472	Sps_DN47610_c0_g1	Cluster-65551.58299
RBBH_pair_473	Sps_DN47618_c0_g1	Cluster-65551.134721
RBBH_pair_474	Sps_DN47705_c0_g1	Cluster-65551.147933
RBBH_pair_477	Sps_DN47868_c0_g1	Cluster-65551.182406
RBBH_pair_478	Sps_DN47886_c0_g1	Cluster-65551.129497
RBBH_pair_480	Sps_DN47907_c0_g1	Cluster-65551.126175
RBBH_pair_482	Sps_DN47915_c0_g1	Cluster-65551.125530
RBBH_pair_485	Sps_DN48013_c0_g1	Cluster-65551.49678
RBBH_pair_486	Sps_DN48018_c0_g1	Cluster-65551.93666
RBBH_pair_488	Sps_DN48047_c0_g1	Cluster-65551.94100
RBBH_pair_489	Sps_DN48059_c0_g1	Cluster-65551.54068
RBBH_pair_490	Sps_DN48079_c0_g1	Cluster-65551.117923
RBBH_pair_491	Sps_DN48128_c0_g2	Cluster-65551.24618
RBBH_pair_493	Sps_DN48177_c0_g1	Cluster-65551.56913
RBBH_pair_495	Sps_DN48312_c0_g1	Cluster-65551.2231
RBBH_pair_499	Sps_DN48443_c0_g1	Cluster-65551.122819
RBBH_pair_500	Sps_DN48445_c1_g2	Cluster-65551.137878
RBBH_pair_501	Sps_DN48449_c0_g1	Cluster-37890.0
RBBH_pair_502	Sps_DN48484_c0_g1	Cluster-65551.110449
RBBH_pair_503	Sps_DN48486_c0_g1	Cluster-65551.134827
RBBH_pair_504	Sps_DN48530_c0_g1	Cluster-65551.152551
RBBH_pair_506	Sps_DN48587_c0_g1	Cluster-65551.89795
RBBH_pair_507	Sps_DN48589_c0_g1	Cluster-65551.130251
RBBH_pair_508	Sps_DN48597_c0_g1	Cluster-65551.158464
RBBH_pair_510	Sps_DN48613_c0_g1	Cluster-65551.180257
RBBH_pair_514	Sps_DN48703_c0_g1	Cluster-65551.165969
RBBH_pair_515	Sps_DN48754_c0_g1	Cluster-65551.60916
RBBH_pair_517	Sps_DN48802_c0_g1	Cluster-65551.125147
RBBH_pair_518	Sps_DN48827_c0_g1	Cluster-65551.95524
RBBH_pair_519	Sps_DN48828_c0_g1	Cluster-65551.46644
RBBH_pair_520	Sps_DN48838_c0_g1	Cluster-65551.160971
RBBH_pair_522	Sps_DN48851_c0_g1	Cluster-65551.130735
RBBH_pair_523	Sps_DN48902_c0_g1	Cluster-65551.91507
RBBH_pair_524	Sps_DN48910_c0_g1	Cluster-65551.131630
RBBH_pair_525	Sps_DN48936_c0_g1	Cluster-65551.122308
RBBH_pair_526	Sps_DN48952_c0_g1	Cluster-65551.127913
RBBH_pair_529	Sps_DN49004_c0_g1	Cluster-65551.153617
RBBH_pair_531	Sps_DN49049_c0_g1	Cluster-65551.85880
RBBH_pair_534	Sps_DN49083_c0_g1	Cluster-65551.52562
RBBH_pair_535	Sps_DN49084_c0_g1	Cluster-65551.157298
RBBH_pair_537	Sps_DN49128_c0_g2	Cluster-65551.150336
RBBH_pair_538	Sps_DN49148_c0_g1	Cluster-65551.124605
RBBH_pair_540	Sps_DN49201_c0_g1	Cluster-65551.125720
RBBH_pair_541	Sps_DN49209_c0_g1	Cluster-65551.148804
RBBH_pair_542	Sps_DN49212_c0_g1	Cluster-65551.111559
RBBH_pair_544	Sps_DN49262_c0_g1	Cluster-65551.185754
RBBH_pair_545	Sps_DN49262_c0_g3	Cluster-65551.190817
RBBH_pair_547	Sps_DN49276_c0_g1	Cluster-65551.133656
RBBH_pair_548	Sps_DN49289_c0_g1	Cluster-65551.54871
RBBH_pair_550	Sps_DN49365_c0_g1	Cluster-65551.126134
RBBH_pair_551	Sps_DN49379_c0_g1	Cluster-65551.122609
RBBH_pair_552	Sps_DN49404_c0_g1	Cluster-65551.123362
RBBH_pair_553	Sps_DN49429_c0_g1	Cluster-65551.129166
RBBH_pair_555	Sps_DN49433_c0_g1	Cluster-65551.129870
RBBH_pair_556	Sps_DN49439_c0_g1	Cluster-65551.157474
RBBH_pair_558	Sps_DN49486_c1_g1	Cluster-65551.89539
RBBH_pair_561	Sps_DN49505_c0_g1	Cluster-65551.176634
RBBH_pair_562	Sps_DN49516_c0_g1	Cluster-65551.134076
RBBH_pair_563	Sps_DN49570_c0_g1	Cluster-65551.87124
RBBH_pair_564	Sps_DN49635_c0_g2	Cluster-65551.176471
RBBH_pair_565	Sps_DN49643_c0_g1	Cluster-65551.165673
RBBH_pair_570	Sps_DN49718_c0_g2	Cluster-65551.113933
RBBH_pair_572	Sps_DN49722_c0_g1	Cluster-65551.52532
RBBH_pair_573	Sps_DN49723_c0_g1	Cluster-65551.159454
RBBH_pair_575	Sps_DN49765_c0_g1	Cluster-65551.125879
RBBH_pair_576	Sps_DN49792_c0_g1	Cluster-65551.4986
RBBH_pair_579	Sps_DN49826_c0_g1	Cluster-65551.51226
RBBH_pair_580	Sps_DN49826_c0_g2	Cluster-65551.28950
RBBH_pair_582	Sps_DN49873_c0_g1	Cluster-65551.93515
RBBH_pair_583	Sps_DN49874_c0_g1	Cluster-65551.89517
RBBH_pair_585	Sps_DN49924_c0_g1	Cluster-65551.159200
RBBH_pair_586	Sps_DN49927_c0_g1	Cluster-65551.121457
RBBH_pair_587	Sps_DN49929_c0_g1	Cluster-65551.61851
RBBH_pair_591	Sps_DN49975_c0_g1	Cluster-65551.123992
RBBH_pair_592	Sps_DN49978_c0_g1	Cluster-65551.119017
RBBH_pair_593	Sps_DN50021_c0_g3	Cluster-65551.141605
RBBH_pair_597	Sps_DN50065_c0_g2	Cluster-65551.128206
RBBH_pair_598	Sps_DN50092_c0_g1	Cluster-65551.87204
RBBH_pair_600	Sps_DN50118_c0_g1	Cluster-65551.45041
RBBH_pair_601	Sps_DN50125_c0_g1	Cluster-65551.157745
RBBH_pair_604	Sps_DN50159_c0_g1	Cluster-65551.124953
RBBH_pair_605	Sps_DN50161_c0_g1	Cluster-65551.134694
RBBH_pair_606	Sps_DN50168_c0_g1	Cluster-65551.117245
RBBH_pair_607	Sps_DN50171_c0_g2	Cluster-65551.126228
RBBH_pair_608	Sps_DN50180_c0_g2	Cluster-65551.128861
RBBH_pair_609	Sps_DN50186_c0_g1	Cluster-65551.109596
RBBH_pair_612	Sps_DN50238_c0_g1	Cluster-65551.150053
RBBH_pair_614	Sps_DN50276_c0_g1	Cluster-65551.126855
RBBH_pair_616	Sps_DN50285_c0_g1	Cluster-65551.136983
RBBH_pair_618	Sps_DN50298_c0_g1	Cluster-65551.146576
RBBH_pair_620	Sps_DN50320_c0_g1	Cluster-65551.136320
RBBH_pair_621	Sps_DN50342_c0_g1	Cluster-65551.129599
RBBH_pair_622	Sps_DN50344_c0_g1	Cluster-65551.134888
RBBH_pair_623	Sps_DN50360_c1_g2	Cluster-65551.141042
RBBH_pair_625	Sps_DN50382_c0_g1	Cluster-65551.162196
RBBH_pair_628	Sps_DN50401_c0_g1	Cluster-65551.51609
RBBH_pair_629	Sps_DN50438_c0_g1	Cluster-65551.125981
RBBH_pair_630	Sps_DN50439_c0_g1	Cluster-65551.136667
RBBH_pair_633	Sps_DN50459_c0_g1	Cluster-65551.84566
RBBH_pair_634	Sps_DN50468_c0_g3	Cluster-65551.108733
RBBH_pair_635	Sps_DN50482_c0_g1	Cluster-65551.85465
RBBH_pair_636	Sps_DN50501_c0_g1	Cluster-65551.119452
RBBH_pair_638	Sps_DN50548_c0_g1	Cluster-65551.125014
RBBH_pair_639	Sps_DN50549_c0_g3	Cluster-65551.1380
RBBH_pair_641	Sps_DN50559_c1_g1	Cluster-65551.85918
RBBH_pair_642	Sps_DN50591_c0_g1	Cluster-65551.170568
RBBH_pair_644	Sps_DN50675_c0_g1	Cluster-65551.158950
RBBH_pair_645	Sps_DN50678_c0_g1	Cluster-65551.98781
RBBH_pair_646	Sps_DN50685_c0_g1	Cluster-65551.126147
RBBH_pair_647	Sps_DN50686_c0_g1	Cluster-65551.125828
RBBH_pair_648	Sps_DN50700_c0_g1	Cluster-65551.143385
RBBH_pair_649	Sps_DN50731_c0_g2	Cluster-65551.178142
RBBH_pair_650	Sps_DN50733_c0_g1	Cluster-65551.98462
RBBH_pair_651	Sps_DN50739_c0_g1	Cluster-65551.128209
RBBH_pair_652	Sps_DN50753_c0_g1	Cluster-65551.106499
RBBH_pair_654	Sps_DN50794_c0_g1	Cluster-65551.110827
RBBH_pair_657	Sps_DN50806_c0_g2	Cluster-65551.1223
RBBH_pair_659	Sps_DN50841_c0_g1	Cluster-65551.178707
RBBH_pair_660	Sps_DN50860_c0_g1	Cluster-65551.119197
RBBH_pair_661	Sps_DN50862_c0_g1	Cluster-65551.149649
RBBH_pair_662	Sps_DN50865_c0_g1	Cluster-65551.122919
RBBH_pair_663	Sps_DN50885_c0_g1	Cluster-65551.106939
RBBH_pair_664	Sps_DN50888_c1_g1	Cluster-65551.59396
RBBH_pair_665	Sps_DN50890_c0_g1	Cluster-65551.107876
RBBH_pair_667	Sps_DN50892_c0_g1	Cluster-65551.152390
RBBH_pair_669	Sps_DN50915_c0_g1	Cluster-65551.141796
RBBH_pair_670	Sps_DN50922_c0_g2	Cluster-65551.135348
RBBH_pair_671	Sps_DN50929_c0_g1	Cluster-65551.130094
RBBH_pair_673	Sps_DN50951_c0_g1	Cluster-65551.136273
RBBH_pair_674	Sps_DN50957_c0_g1	Cluster-65551.116925
RBBH_pair_679	Sps_DN51005_c0_g1	Cluster-65551.128561
RBBH_pair_681	Sps_DN51021_c0_g1	Cluster-65551.190943
RBBH_pair_682	Sps_DN51023_c0_g1	Cluster-65551.129360
RBBH_pair_683	Sps_DN51043_c0_g1	Cluster-65551.123803
RBBH_pair_684	Sps_DN51048_c0_g1	Cluster-65551.67619
RBBH_pair_685	Sps_DN51052_c0_g2	Cluster-65551.33444
RBBH_pair_688	Sps_DN51113_c0_g1	Cluster-65551.126501
RBBH_pair_689	Sps_DN51115_c0_g1	Cluster-65551.123165
RBBH_pair_690	Sps_DN51119_c0_g1	Cluster-65551.126154
RBBH_pair_691	Sps_DN51133_c0_g1	Cluster-65551.184735
RBBH_pair_692	Sps_DN51148_c0_g1	Cluster-65551.1095
RBBH_pair_693	Sps_DN51152_c0_g1	Cluster-65551.144532
RBBH_pair_694	Sps_DN51154_c0_g1	Cluster-65551.136007
RBBH_pair_696	Sps_DN51163_c0_g1	Cluster-65551.129519
RBBH_pair_699	Sps_DN51247_c0_g1	Cluster-65551.192942
RBBH_pair_701	Sps_DN51269_c0_g2	Cluster-65551.128218
RBBH_pair_703	Sps_DN51309_c0_g1	Cluster-65551.135991
RBBH_pair_705	Sps_DN51318_c0_g1	Cluster-65551.180695
RBBH_pair_706	Sps_DN51324_c0_g1	Cluster-65551.104819
RBBH_pair_707	Sps_DN51333_c0_g2	Cluster-65551.101058
RBBH_pair_708	Sps_DN51334_c0_g1	Cluster-65551.137639
RBBH_pair_710	Sps_DN51371_c0_g1	Cluster-65551.136039
RBBH_pair_712	Sps_DN51381_c0_g1	Cluster-65551.92192
RBBH_pair_713	Sps_DN51401_c0_g2	Cluster-65551.143279
RBBH_pair_714	Sps_DN51425_c0_g1	Cluster-65551.119557
RBBH_pair_715	Sps_DN51433_c0_g1	Cluster-65551.157461
RBBH_pair_719	Sps_DN51450_c0_g1	Cluster-65551.156383
RBBH_pair_720	Sps_DN51466_c0_g1	Cluster-65551.164785
RBBH_pair_721	Sps_DN51492_c0_g1	Cluster-65551.140461
RBBH_pair_724	Sps_DN51536_c0_g1	Cluster-65551.124652
RBBH_pair_726	Sps_DN51545_c0_g1	Cluster-65551.113831
RBBH_pair_728	Sps_DN51577_c0_g1	Cluster-65551.127181
RBBH_pair_729	Sps_DN51588_c0_g2	Cluster-65551.7348
RBBH_pair_730	Sps_DN51617_c0_g1	Cluster-65551.87797
RBBH_pair_731	Sps_DN51619_c0_g1	Cluster-65551.149382
RBBH_pair_733	Sps_DN51638_c0_g4	Cluster-70631.0
RBBH_pair_734	Sps_DN51671_c0_g1	Cluster-65551.128289
RBBH_pair_735	Sps_DN51672_c0_g1	Cluster-65551.125179
RBBH_pair_736	Sps_DN51678_c0_g1	Cluster-65551.157478
RBBH_pair_737	Sps_DN51693_c0_g2	Cluster-65551.20065
RBBH_pair_739	Sps_DN51703_c0_g1	Cluster-65551.165815
RBBH_pair_742	Sps_DN51713_c0_g1	Cluster-65551.123042
RBBH_pair_743	Sps_DN51720_c0_g1	Cluster-65551.106743
RBBH_pair_744	Sps_DN51721_c0_g1	Cluster-65551.113587
RBBH_pair_745	Sps_DN51740_c0_g1	Cluster-65551.115308
RBBH_pair_747	Sps_DN51755_c0_g1	Cluster-65551.88319
RBBH_pair_748	Sps_DN51765_c0_g1	Cluster-65551.188389
RBBH_pair_750	Sps_DN51790_c0_g1	Cluster-65551.127410
RBBH_pair_751	Sps_DN51795_c0_g1	Cluster-65551.134365
RBBH_pair_752	Sps_DN51804_c0_g1	Cluster-65551.88705
RBBH_pair_754	Sps_DN51815_c0_g1	Cluster-65551.74572
RBBH_pair_756	Sps_DN51820_c0_g1	Cluster-65551.58437
RBBH_pair_758	Sps_DN51828_c0_g1	Cluster-65551.179066
RBBH_pair_760	Sps_DN51839_c0_g1	Cluster-65551.120865
RBBH_pair_761	Sps_DN51840_c0_g1	Cluster-65551.130954
RBBH_pair_762	Sps_DN51849_c0_g1	Cluster-65551.125538
RBBH_pair_763	Sps_DN51865_c0_g1	Cluster-65551.127514
RBBH_pair_764	Sps_DN51867_c0_g1	Cluster-65551.123982
RBBH_pair_768	Sps_DN51890_c2_g1	Cluster-65551.178759
RBBH_pair_770	Sps_DN51898_c0_g2	Cluster-65551.108356
RBBH_pair_771	Sps_DN51912_c0_g1	Cluster-65551.179276
RBBH_pair_773	Sps_DN51944_c0_g1	Cluster-65551.102573
RBBH_pair_774	Sps_DN51947_c0_g1	Cluster-65551.146246
RBBH_pair_775	Sps_DN51960_c0_g1	Cluster-65551.133854
RBBH_pair_776	Sps_DN51961_c0_g1	Cluster-65551.71824
RBBH_pair_778	Sps_DN51978_c0_g2	Cluster-65551.70557
RBBH_pair_779	Sps_DN51998_c0_g1	Cluster-65551.121702
RBBH_pair_780	Sps_DN52000_c0_g1	Cluster-65551.1251
RBBH_pair_781	Sps_DN52005_c0_g1	Cluster-65551.121748
RBBH_pair_787	Sps_DN52066_c1_g1	Cluster-65551.123391
RBBH_pair_789	Sps_DN52075_c0_g1	Cluster-65551.1071
RBBH_pair_790	Sps_DN52086_c0_g1	Cluster-65551.101974
RBBH_pair_791	Sps_DN52093_c0_g1	Cluster-65551.117410
RBBH_pair_792	Sps_DN52182_c0_g1	Cluster-65551.102075
RBBH_pair_793	Sps_DN52195_c0_g1	Cluster-65551.49689
RBBH_pair_795	Sps_DN52208_c0_g3	Cluster-65551.126261
RBBH_pair_796	Sps_DN52211_c0_g2	Cluster-65551.117721
RBBH_pair_797	Sps_DN52220_c0_g1	Cluster-65551.82003
RBBH_pair_798	Sps_DN52221_c0_g1	Cluster-65551.99662
RBBH_pair_799	Sps_DN52223_c0_g1	Cluster-65551.1682
RBBH_pair_800	Sps_DN52244_c1_g1	Cluster-65551.126038
RBBH_pair_801	Sps_DN52309_c1_g2	Cluster-65551.50571
RBBH_pair_802	Sps_DN52323_c0_g1	Cluster-65551.116690
RBBH_pair_803	Sps_DN52337_c0_g1	Cluster-65551.139480
RBBH_pair_804	Sps_DN52351_c0_g2	Cluster-65551.129620
RBBH_pair_805	Sps_DN52358_c0_g2	Cluster-65551.123880
RBBH_pair_806	Sps_DN52359_c0_g1	Cluster-65551.134379
RBBH_pair_808	Sps_DN52380_c0_g1	Cluster-65551.51607
RBBH_pair_809	Sps_DN52382_c0_g2	Cluster-65551.117486
RBBH_pair_810	Sps_DN52391_c0_g1	Cluster-65551.124961
RBBH_pair_811	Sps_DN52394_c0_g1	Cluster-65551.94436
RBBH_pair_812	Sps_DN52405_c0_g1	Cluster-65551.119460
RBBH_pair_813	Sps_DN52413_c0_g1	Cluster-65551.100607
RBBH_pair_816	Sps_DN52428_c0_g1	Cluster-65551.101725
RBBH_pair_817	Sps_DN52440_c0_g1	Cluster-65551.122053
RBBH_pair_821	Sps_DN52484_c1_g1	Cluster-65551.65223
RBBH_pair_822	Sps_DN52490_c0_g1	Cluster-65551.144790
RBBH_pair_824	Sps_DN52492_c0_g1	Cluster-65551.1490
RBBH_pair_825	Sps_DN52497_c0_g1	Cluster-65551.58360
RBBH_pair_826	Sps_DN52522_c0_g1	Cluster-65551.94165
RBBH_pair_830	Sps_DN52541_c0_g1	Cluster-65551.128961
RBBH_pair_831	Sps_DN52543_c0_g1	Cluster-65551.138394
RBBH_pair_832	Sps_DN52577_c0_g2	Cluster-65551.89447
RBBH_pair_833	Sps_DN52581_c0_g1	Cluster-65551.135022
RBBH_pair_835	Sps_DN52588_c0_g1	Cluster-65551.185889
RBBH_pair_836	Sps_DN52605_c0_g2	Cluster-65551.126341
RBBH_pair_837	Sps_DN52606_c0_g2	Cluster-65551.127959
RBBH_pair_838	Sps_DN52610_c0_g1	Cluster-65551.108213
RBBH_pair_840	Sps_DN52622_c0_g1	Cluster-65551.110366
RBBH_pair_841	Sps_DN52636_c0_g1	Cluster-65551.121763
RBBH_pair_842	Sps_DN52638_c0_g3	Cluster-65551.139952
RBBH_pair_843	Sps_DN52646_c0_g1	Cluster-65551.158744
RBBH_pair_844	Sps_DN52652_c0_g1	Cluster-65551.113018
RBBH_pair_845	Sps_DN52686_c0_g1	Cluster-65551.153893
RBBH_pair_846	Sps_DN52700_c0_g1	Cluster-65551.137103
RBBH_pair_847	Sps_DN52701_c0_g1	Cluster-65551.85490
RBBH_pair_848	Sps_DN52702_c0_g1	Cluster-65551.120728
RBBH_pair_849	Sps_DN52703_c0_g1	Cluster-65551.123567
RBBH_pair_851	Sps_DN52715_c0_g1	Cluster-65551.166389
RBBH_pair_852	Sps_DN52734_c0_g1	Cluster-65551.88023
RBBH_pair_854	Sps_DN52793_c0_g1	Cluster-65551.125600
RBBH_pair_855	Sps_DN52797_c0_g1	Cluster-65551.128372
RBBH_pair_856	Sps_DN52800_c0_g1	Cluster-65551.174323
RBBH_pair_858	Sps_DN52815_c0_g1	Cluster-65551.168613
RBBH_pair_860	Sps_DN52819_c0_g1	Cluster-65551.134298
RBBH_pair_861	Sps_DN52825_c0_g1	Cluster-65551.162921
RBBH_pair_862	Sps_DN52827_c0_g1	Cluster-65551.129695
RBBH_pair_863	Sps_DN52836_c0_g1	Cluster-65551.100102
RBBH_pair_864	Sps_DN52845_c0_g1	Cluster-65551.172274
RBBH_pair_865	Sps_DN52856_c0_g2	Cluster-65551.124818
RBBH_pair_866	Sps_DN52857_c0_g1	Cluster-65551.129791
RBBH_pair_870	Sps_DN52891_c0_g1	Cluster-65551.166719
RBBH_pair_871	Sps_DN52894_c0_g1	Cluster-65551.173708
RBBH_pair_872	Sps_DN52905_c0_g1	Cluster-65551.197800
RBBH_pair_873	Sps_DN52919_c0_g1	Cluster-65551.180036
RBBH_pair_874	Sps_DN52935_c0_g1	Cluster-65551.126115
RBBH_pair_875	Sps_DN52957_c1_g1	Cluster-65551.137445
RBBH_pair_877	Sps_DN52964_c0_g1	Cluster-65551.147478
RBBH_pair_878	Sps_DN52970_c0_g1	Cluster-65551.96797
RBBH_pair_879	Sps_DN52975_c0_g1	Cluster-65551.91128
RBBH_pair_880	Sps_DN52977_c0_g1	Cluster-65551.137768
RBBH_pair_882	Sps_DN52982_c0_g1	Cluster-65551.126875
RBBH_pair_884	Sps_DN52998_c0_g3	Cluster-65551.205397
RBBH_pair_885	Sps_DN53010_c0_g3	Cluster-65551.162350
RBBH_pair_886	Sps_DN53024_c0_g1	Cluster-65551.35181
RBBH_pair_887	Sps_DN53035_c0_g2	Cluster-65551.125795
RBBH_pair_888	Sps_DN53036_c0_g3	Cluster-65551.126409
RBBH_pair_889	Sps_DN53042_c0_g1	Cluster-65551.161120
RBBH_pair_890	Sps_DN53048_c0_g1	Cluster-65551.178703
RBBH_pair_891	Sps_DN53049_c0_g1	Cluster-65551.125232
RBBH_pair_892	Sps_DN53064_c0_g1	Cluster-65551.143874
RBBH_pair_894	Sps_DN53069_c1_g1	Cluster-65551.111201
RBBH_pair_895	Sps_DN53069_c1_g3	Cluster-65551.138907
RBBH_pair_896	Sps_DN53073_c0_g1	Cluster-65551.135137
RBBH_pair_900	Sps_DN53103_c0_g1	Cluster-65551.88572
RBBH_pair_901	Sps_DN53112_c0_g1	Cluster-65551.76702
RBBH_pair_902	Sps_DN53123_c0_g1	Cluster-65551.96516
RBBH_pair_907	Sps_DN53154_c0_g2	Cluster-65551.111836
RBBH_pair_908	Sps_DN53157_c0_g1	Cluster-65551.68635
RBBH_pair_910	Sps_DN53195_c0_g2	Cluster-65551.70126
RBBH_pair_911	Sps_DN53204_c0_g1	Cluster-65551.134516
RBBH_pair_912	Sps_DN53215_c0_g1	Cluster-65551.96099
RBBH_pair_913	Sps_DN53249_c0_g1	Cluster-65551.172466
RBBH_pair_914	Sps_DN53251_c0_g1	Cluster-65551.153582
RBBH_pair_915	Sps_DN53253_c0_g2	Cluster-65551.157409
RBBH_pair_916	Sps_DN53261_c0_g1	Cluster-65551.114731
RBBH_pair_917	Sps_DN53268_c0_g2	Cluster-65551.103365
RBBH_pair_919	Sps_DN53285_c1_g1	Cluster-65551.159068
RBBH_pair_920	Sps_DN53290_c0_g4	Cluster-65551.127624
RBBH_pair_921	Sps_DN53298_c0_g1	Cluster-78844.0
RBBH_pair_922	Sps_DN53300_c1_g1	Cluster-65551.158070
RBBH_pair_923	Sps_DN53311_c0_g2	Cluster-65551.179643
RBBH_pair_924	Sps_DN53313_c0_g1	Cluster-65551.1530
RBBH_pair_925	Sps_DN53318_c0_g2	Cluster-65551.24581
RBBH_pair_927	Sps_DN53350_c0_g1	Cluster-65551.13353
RBBH_pair_928	Sps_DN53352_c0_g1	Cluster-65551.104825
RBBH_pair_929	Sps_DN53359_c0_g1	Cluster-65551.166630
RBBH_pair_930	Sps_DN53367_c2_g1	Cluster-65551.177512
RBBH_pair_931	Sps_DN53367_c2_g2	Cluster-65551.101541
RBBH_pair_934	Sps_DN53394_c0_g2	Cluster-65551.99671
RBBH_pair_935	Sps_DN53403_c0_g1	Cluster-65551.143985
RBBH_pair_936	Sps_DN53404_c0_g1	Cluster-65551.147314
RBBH_pair_937	Sps_DN53411_c0_g3	Cluster-65551.125761
RBBH_pair_938	Sps_DN53421_c0_g1	Cluster-65551.174170
RBBH_pair_939	Sps_DN53422_c0_g1	Cluster-65551.131712
RBBH_pair_941	Sps_DN53448_c0_g1	Cluster-65551.131341
RBBH_pair_942	Sps_DN53456_c0_g1	Cluster-65551.125385
RBBH_pair_943	Sps_DN53458_c0_g2	Cluster-65551.166920
RBBH_pair_944	Sps_DN53460_c0_g2	Cluster-65551.78524
RBBH_pair_946	Sps_DN53486_c0_g1	Cluster-65551.144387
RBBH_pair_947	Sps_DN53489_c0_g1	Cluster-65551.159553
RBBH_pair_948	Sps_DN53500_c0_g1	Cluster-65551.126719
RBBH_pair_949	Sps_DN53506_c0_g1	Cluster-65551.205410
RBBH_pair_950	Sps_DN53511_c0_g1	Cluster-65551.105549
RBBH_pair_951	Sps_DN53515_c1_g1	Cluster-65551.131594
RBBH_pair_952	Sps_DN53521_c0_g1	Cluster-65551.205431
RBBH_pair_953	Sps_DN53524_c0_g1	Cluster-65551.140927
RBBH_pair_954	Sps_DN53529_c0_g1	Cluster-65551.121726
RBBH_pair_955	Sps_DN53533_c0_g1	Cluster-65551.111426
RBBH_pair_956	Sps_DN53547_c0_g1	Cluster-65551.133012
RBBH_pair_958	Sps_DN53556_c0_g1	Cluster-65551.132041
RBBH_pair_959	Sps_DN53561_c0_g1	Cluster-65551.121108
RBBH_pair_960	Sps_DN53568_c0_g1	Cluster-65551.132451
RBBH_pair_962	Sps_DN53580_c0_g3	Cluster-65551.120981
RBBH_pair_963	Sps_DN53583_c0_g2	Cluster-65551.171231
RBBH_pair_964	Sps_DN53590_c0_g1	Cluster-65551.1020
RBBH_pair_966	Sps_DN53594_c0_g1	Cluster-65551.164115
RBBH_pair_967	Sps_DN53601_c0_g1	Cluster-65551.105359
RBBH_pair_968	Sps_DN53602_c0_g1	Cluster-65551.114335
RBBH_pair_969	Sps_DN53608_c0_g1	Cluster-65551.80115
RBBH_pair_970	Sps_DN53618_c0_g1	Cluster-65551.127454
RBBH_pair_973	Sps_DN53634_c0_g1	Cluster-65551.146048
RBBH_pair_974	Sps_DN53635_c1_g1	Cluster-65551.128579
RBBH_pair_975	Sps_DN53639_c0_g1	Cluster-65551.150141
RBBH_pair_978	Sps_DN53663_c0_g1	Cluster-65551.61933
RBBH_pair_979	Sps_DN53667_c0_g1	Cluster-65551.135621
RBBH_pair_980	Sps_DN53675_c0_g1	Cluster-65551.145248
RBBH_pair_981	Sps_DN53676_c0_g1	Cluster-65551.150017
RBBH_pair_982	Sps_DN53677_c0_g1	Cluster-65551.150938
RBBH_pair_983	Sps_DN53682_c1_g3	Cluster-65551.128983
RBBH_pair_984	Sps_DN53683_c0_g2	Cluster-65551.125576
RBBH_pair_985	Sps_DN53684_c0_g1	Cluster-65551.126616
RBBH_pair_986	Sps_DN53694_c0_g3	Cluster-65551.121069
RBBH_pair_987	Sps_DN53710_c0_g1	Cluster-65551.886
RBBH_pair_989	Sps_DN53717_c1_g1	Cluster-65551.135687
RBBH_pair_990	Sps_DN53730_c0_g1	Cluster-65551.118428
RBBH_pair_993	Sps_DN53743_c0_g1	Cluster-65551.125515
RBBH_pair_995	Sps_DN53769_c0_g1	Cluster-65551.60815
RBBH_pair_996	Sps_DN53776_c0_g1	Cluster-4790.0
RBBH_pair_1001	Sps_DN53799_c0_g1	Cluster-65551.130761
RBBH_pair_1003	Sps_DN53812_c0_g1	Cluster-65551.97584
RBBH_pair_1004	Sps_DN53815_c0_g1	Cluster-65551.166052
RBBH_pair_1005	Sps_DN53826_c0_g1	Cluster-65551.140726
RBBH_pair_1007	Sps_DN53837_c0_g1	Cluster-65551.196290
RBBH_pair_1009	Sps_DN53850_c0_g1	Cluster-65551.124419
RBBH_pair_1011	Sps_DN53856_c0_g1	Cluster-65551.162765
RBBH_pair_1013	Sps_DN53870_c0_g1	Cluster-65551.123184
RBBH_pair_1014	Sps_DN53874_c0_g2	Cluster-65551.88053
RBBH_pair_1015	Sps_DN53879_c0_g1	Cluster-65551.130989
RBBH_pair_1016	Sps_DN53881_c0_g1	Cluster-65551.57280
RBBH_pair_1017	Sps_DN53885_c0_g1	Cluster-65551.144641
RBBH_pair_1019	Sps_DN53896_c0_g1	Cluster-65551.134413
RBBH_pair_1021	Sps_DN53901_c1_g1	Cluster-65551.129049
RBBH_pair_1022	Sps_DN53906_c0_g1	Cluster-65551.42193
RBBH_pair_1023	Sps_DN53915_c0_g1	Cluster-65551.79711
RBBH_pair_1024	Sps_DN53922_c0_g1	Cluster-65551.95792
RBBH_pair_1026	Sps_DN53931_c0_g1	Cluster-65551.115668
RBBH_pair_1027	Sps_DN53933_c0_g1	Cluster-65551.184060
RBBH_pair_1028	Sps_DN53939_c0_g2	Cluster-65551.126176
RBBH_pair_1029	Sps_DN53959_c2_g1	Cluster-65551.127107
RBBH_pair_1031	Sps_DN53977_c0_g1	Cluster-65551.129297
RBBH_pair_1032	Sps_DN53988_c0_g1	Cluster-65551.126666
RBBH_pair_1033	Sps_DN53997_c0_g1	Cluster-65551.104373
RBBH_pair_1034	Sps_DN54014_c0_g1	Cluster-65551.126729
RBBH_pair_1036	Sps_DN54028_c0_g1	Cluster-65551.143016
RBBH_pair_1038	Sps_DN54030_c0_g1	Cluster-65551.120460
RBBH_pair_1039	Sps_DN54041_c0_g1	Cluster-65551.122754
RBBH_pair_1040	Sps_DN54051_c0_g1	Cluster-65551.131418
RBBH_pair_1041	Sps_DN54053_c0_g1	Cluster-65551.83428
RBBH_pair_1042	Sps_DN54061_c0_g3	Cluster-65551.128121
RBBH_pair_1044	Sps_DN54064_c0_g1	Cluster-65551.38535
RBBH_pair_1045	Sps_DN54067_c1_g3	Cluster-65551.126221
RBBH_pair_1046	Sps_DN54068_c0_g3	Cluster-65551.179950
RBBH_pair_1047	Sps_DN54074_c0_g1	Cluster-65551.57252
RBBH_pair_1049	Sps_DN54087_c0_g1	Cluster-65551.129694
RBBH_pair_1050	Sps_DN54090_c0_g1	Cluster-65551.78970
RBBH_pair_1052	Sps_DN54105_c0_g1	Cluster-65551.177228
RBBH_pair_1053	Sps_DN54108_c0_g1	Cluster-65551.50052
RBBH_pair_1056	Sps_DN54127_c0_g1	Cluster-65551.153056
RBBH_pair_1057	Sps_DN54129_c1_g1	Cluster-65551.98206
RBBH_pair_1060	Sps_DN54156_c0_g1	Cluster-65551.77905
RBBH_pair_1061	Sps_DN54157_c0_g2	Cluster-65551.144242
RBBH_pair_1062	Sps_DN54162_c0_g1	Cluster-65551.1058
RBBH_pair_1063	Sps_DN54168_c0_g1	Cluster-65551.72812
RBBH_pair_1065	Sps_DN54181_c0_g1	Cluster-65551.153225
RBBH_pair_1066	Sps_DN5418_c0_g1	Cluster-65551.79395
RBBH_pair_1068	Sps_DN54198_c0_g1	Cluster-65551.179078
RBBH_pair_1071	Sps_DN54208_c0_g2	Cluster-65551.125479
RBBH_pair_1072	Sps_DN54209_c0_g1	Cluster-65551.85951
RBBH_pair_1073	Sps_DN54213_c0_g1	Cluster-65551.127617
RBBH_pair_1074	Sps_DN54216_c0_g1	Cluster-65551.133343
RBBH_pair_1075	Sps_DN54217_c0_g1	Cluster-65551.130353
RBBH_pair_1077	Sps_DN54220_c0_g1	Cluster-65551.112278
RBBH_pair_1078	Sps_DN54224_c0_g1	Cluster-65551.126231
RBBH_pair_1079	Sps_DN54233_c0_g1	Cluster-65551.105608
RBBH_pair_1080	Sps_DN54235_c0_g1	Cluster-65551.139778
RBBH_pair_1081	Sps_DN54239_c0_g3	Cluster-65551.45861
RBBH_pair_1082	Sps_DN54242_c0_g1	Cluster-65551.151222
RBBH_pair_1083	Sps_DN54251_c0_g1	Cluster-65551.122156
RBBH_pair_1084	Sps_DN54260_c0_g4	Cluster-65551.176325
RBBH_pair_1085	Sps_DN54264_c0_g1	Cluster-65551.149337
RBBH_pair_1086	Sps_DN54268_c0_g1	Cluster-65551.59394
RBBH_pair_1087	Sps_DN54275_c0_g1	Cluster-65551.154648
RBBH_pair_1088	Sps_DN54276_c0_g1	Cluster-65551.21196
RBBH_pair_1091	Sps_DN54289_c0_g1	Cluster-65551.149144
RBBH_pair_1092	Sps_DN54304_c0_g1	Cluster-65551.38911
RBBH_pair_1094	Sps_DN54315_c0_g1	Cluster-65551.122854
RBBH_pair_1095	Sps_DN54327_c0_g2	Cluster-65551.125554
RBBH_pair_1096	Sps_DN54337_c0_g1	Cluster-65551.138298
RBBH_pair_1097	Sps_DN54338_c0_g1	Cluster-65551.130516
RBBH_pair_1098	Sps_DN54343_c0_g4	Cluster-65551.205546
RBBH_pair_1100	Sps_DN54349_c0_g1	Cluster-65551.128002
RBBH_pair_1101	Sps_DN54358_c0_g1	Cluster-65551.178781
RBBH_pair_1102	Sps_DN54362_c0_g1	Cluster-65551.122473
RBBH_pair_1103	Sps_DN54366_c0_g1	Cluster-65551.205339
RBBH_pair_1105	Sps_DN54380_c0_g1	Cluster-65551.180503
RBBH_pair_1106	Sps_DN54386_c0_g2	Cluster-65551.108963
RBBH_pair_1107	Sps_DN54388_c0_g3	Cluster-65551.138637
RBBH_pair_1108	Sps_DN54389_c0_g2	Cluster-65551.133429
RBBH_pair_1109	Sps_DN54391_c0_g1	Cluster-65551.178478
RBBH_pair_1111	Sps_DN54395_c0_g2	Cluster-65551.161751
RBBH_pair_1113	Sps_DN54399_c0_g1	Cluster-92603.0
RBBH_pair_1114	Sps_DN54412_c0_g1	Cluster-65551.1764
RBBH_pair_1115	Sps_DN54415_c0_g1	Cluster-65551.129627
RBBH_pair_1116	Sps_DN54417_c0_g2	Cluster-65551.144438
RBBH_pair_1117	Sps_DN54420_c0_g1	Cluster-65551.141123
RBBH_pair_1118	Sps_DN54421_c0_g1	Cluster-65551.143131
RBBH_pair_1119	Sps_DN54426_c0_g1	Cluster-65551.113298
RBBH_pair_1121	Sps_DN54446_c0_g1	Cluster-65551.154108
RBBH_pair_1123	Sps_DN54456_c0_g2	Cluster-65551.127435
RBBH_pair_1125	Sps_DN54468_c0_g1	Cluster-65551.30922
RBBH_pair_1131	Sps_DN54492_c0_g1	Cluster-65551.132910
RBBH_pair_1132	Sps_DN54497_c0_g2	Cluster-65551.117034
RBBH_pair_1133	Sps_DN54498_c0_g1	Cluster-65551.145772
RBBH_pair_1134	Sps_DN54502_c0_g2	Cluster-65551.123773
RBBH_pair_1135	Sps_DN54505_c0_g1	Cluster-65551.147090
RBBH_pair_1136	Sps_DN54508_c3_g2	Cluster-65551.143930
RBBH_pair_1138	Sps_DN54518_c0_g2	Cluster-65551.126629
RBBH_pair_1139	Sps_DN54522_c0_g1	Cluster-65551.46499
RBBH_pair_1140	Sps_DN54526_c0_g2	Cluster-65551.56733
RBBH_pair_1141	Sps_DN54530_c0_g2	Cluster-65551.95113
RBBH_pair_1142	Sps_DN54537_c0_g1	Cluster-65551.40314
RBBH_pair_1143	Sps_DN54539_c0_g1	Cluster-65551.205488
RBBH_pair_1144	Sps_DN54540_c0_g1	Cluster-65551.1392
RBBH_pair_1146	Sps_DN54547_c0_g1	Cluster-65551.126323
RBBH_pair_1147	Sps_DN54556_c0_g3	Cluster-65551.169987
RBBH_pair_1148	Sps_DN54563_c0_g1	Cluster-65551.141717
RBBH_pair_1149	Sps_DN54567_c1_g1	Cluster-65551.54869
RBBH_pair_1150	Sps_DN54569_c0_g1	Cluster-65551.148882
RBBH_pair_1151	Sps_DN54571_c2_g1	Cluster-65551.121085
RBBH_pair_1152	Sps_DN54580_c0_g2	Cluster-65551.125557
RBBH_pair_1153	Sps_DN54582_c0_g2	Cluster-65551.45972
RBBH_pair_1154	Sps_DN54583_c0_g1	Cluster-65551.181302
RBBH_pair_1155	Sps_DN54589_c0_g1	Cluster-65551.142419
RBBH_pair_1156	Sps_DN54590_c0_g1	Cluster-65551.178480
RBBH_pair_1157	Sps_DN54592_c0_g1	Cluster-65551.129181
RBBH_pair_1158	Sps_DN54597_c0_g1	Cluster-65551.164714
RBBH_pair_1159	Sps_DN54598_c0_g2	Cluster-65551.129157
RBBH_pair_1160	Sps_DN54599_c0_g2	Cluster-65551.126193
RBBH_pair_1162	Sps_DN54606_c0_g1	Cluster-65551.116886
RBBH_pair_1163	Sps_DN54618_c0_g1	Cluster-65551.133970
RBBH_pair_1164	Sps_DN54618_c0_g2	Cluster-65551.102829
RBBH_pair_1166	Sps_DN54628_c0_g1	Cluster-65551.163500
RBBH_pair_1169	Sps_DN54636_c0_g1	Cluster-65551.98520
RBBH_pair_1170	Sps_DN54637_c0_g1	Cluster-65551.242
RBBH_pair_1172	Sps_DN54641_c0_g3	Cluster-65551.131528
RBBH_pair_1175	Sps_DN54645_c0_g1	Cluster-65551.23122
RBBH_pair_1176	Sps_DN54647_c0_g1	Cluster-65551.129878
RBBH_pair_1177	Sps_DN54654_c0_g2	Cluster-65551.131174
RBBH_pair_1179	Sps_DN54660_c0_g3	Cluster-65551.130762
RBBH_pair_1180	Sps_DN54666_c0_g1	Cluster-65551.157010
RBBH_pair_1181	Sps_DN54674_c0_g1	Cluster-65551.153191
RBBH_pair_1182	Sps_DN54679_c0_g2	Cluster-65551.121536
RBBH_pair_1183	Sps_DN54682_c0_g1	Cluster-65551.161696
RBBH_pair_1184	Sps_DN54686_c0_g3	Cluster-92372.0
RBBH_pair_1185	Sps_DN54689_c0_g1	Cluster-65551.133687
RBBH_pair_1187	Sps_DN54693_c0_g1	Cluster-65551.68165
RBBH_pair_1188	Sps_DN54696_c0_g1	Cluster-65551.155767
RBBH_pair_1189	Sps_DN54703_c0_g1	Cluster-65551.155741
RBBH_pair_1190	Sps_DN54707_c0_g1	Cluster-65551.134940
RBBH_pair_1192	Sps_DN54715_c0_g1	Cluster-65551.160479
RBBH_pair_1193	Sps_DN54719_c2_g1	Cluster-65551.150780
RBBH_pair_1194	Sps_DN54720_c0_g3	Cluster-65551.130471
RBBH_pair_1196	Sps_DN54730_c0_g1	Cluster-65551.106254
RBBH_pair_1197	Sps_DN54732_c0_g1	Cluster-65551.89073
RBBH_pair_1199	Sps_DN54740_c2_g9	Cluster-65551.131013
RBBH_pair_1200	Sps_DN54743_c0_g1	Cluster-65551.48312
RBBH_pair_1201	Sps_DN54747_c0_g1	Cluster-65551.137401
RBBH_pair_1202	Sps_DN54749_c0_g1	Cluster-65551.20620
RBBH_pair_1203	Sps_DN54757_c0_g5	Cluster-65551.75133
RBBH_pair_1204	Sps_DN54761_c0_g1	Cluster-65551.165498
RBBH_pair_1206	Sps_DN54766_c0_g1	Cluster-65551.197489
RBBH_pair_1207	Sps_DN54780_c0_g1	Cluster-65551.47526
RBBH_pair_1209	Sps_DN54792_c0_g1	Cluster-65551.115680
RBBH_pair_1210	Sps_DN54793_c0_g1	Cluster-65551.88256
RBBH_pair_1212	Sps_DN54818_c0_g1	Cluster-65551.128557
RBBH_pair_1213	Sps_DN54821_c0_g1	Cluster-65551.53133
RBBH_pair_1214	Sps_DN54822_c0_g1	Cluster-65551.96406
RBBH_pair_1215	Sps_DN54825_c0_g1	Cluster-65551.128646
RBBH_pair_1216	Sps_DN54838_c0_g1	Cluster-65551.159668
RBBH_pair_1218	Sps_DN54843_c0_g1	Cluster-65551.101002
RBBH_pair_1219	Sps_DN54847_c0_g1	Cluster-65551.195491
RBBH_pair_1220	Sps_DN54849_c0_g1	Cluster-65551.138281
RBBH_pair_1222	Sps_DN54854_c0_g1	Cluster-65551.162261
RBBH_pair_1224	Sps_DN54857_c0_g2	Cluster-65551.133239
RBBH_pair_1225	Sps_DN54865_c0_g2	Cluster-65551.37951
RBBH_pair_1227	Sps_DN54876_c0_g1	Cluster-65551.147473
RBBH_pair_1228	Sps_DN54878_c0_g2	Cluster-65551.193256
RBBH_pair_1229	Sps_DN54884_c0_g1	Cluster-65551.133744
RBBH_pair_1230	Sps_DN54889_c0_g2	Cluster-65551.118650
RBBH_pair_1231	Sps_DN54893_c0_g1	Cluster-65551.912
RBBH_pair_1234	Sps_DN54916_c0_g2	Cluster-65551.131808
RBBH_pair_1235	Sps_DN54920_c0_g1	Cluster-65551.124934
RBBH_pair_1236	Sps_DN54924_c0_g1	Cluster-65551.121118
RBBH_pair_1237	Sps_DN54926_c1_g1	Cluster-65551.127277
RBBH_pair_1238	Sps_DN54933_c0_g1	Cluster-65551.178093
RBBH_pair_1239	Sps_DN54934_c1_g4	Cluster-65551.116931
RBBH_pair_1240	Sps_DN54934_c2_g1	Cluster-65551.125233
RBBH_pair_1243	Sps_DN54944_c0_g1	Cluster-65551.180412
RBBH_pair_1244	Sps_DN54948_c1_g3	Cluster-65551.162229
RBBH_pair_1245	Sps_DN54956_c0_g1	Cluster-65551.103434
RBBH_pair_1246	Sps_DN54963_c0_g1	Cluster-65551.136223
RBBH_pair_1247	Sps_DN54967_c0_g1	Cluster-65551.176712
RBBH_pair_1248	Sps_DN54972_c0_g1	Cluster-65551.92462
RBBH_pair_1249	Sps_DN54981_c0_g1	Cluster-65551.129452
RBBH_pair_1250	Sps_DN54982_c0_g1	Cluster-65551.84120
RBBH_pair_1251	Sps_DN54996_c0_g1	Cluster-65551.57078
RBBH_pair_1252	Sps_DN54997_c0_g2	Cluster-65551.124764
RBBH_pair_1253	Sps_DN55006_c0_g1	Cluster-65551.174580
RBBH_pair_1254	Sps_DN55007_c1_g1	Cluster-65551.140748
RBBH_pair_1255	Sps_DN55011_c0_g1	Cluster-65551.120344
RBBH_pair_1256	Sps_DN55019_c0_g1	Cluster-65551.44924
RBBH_pair_1258	Sps_DN55024_c0_g1	Cluster-65551.175397
RBBH_pair_1259	Sps_DN55030_c0_g1	Cluster-65551.121067
RBBH_pair_1260	Sps_DN55034_c0_g1	Cluster-65551.123130
RBBH_pair_1261	Sps_DN55035_c0_g1	Cluster-65551.54209
RBBH_pair_1262	Sps_DN55038_c0_g1	Cluster-65551.193788
RBBH_pair_1263	Sps_DN55048_c0_g3	Cluster-65551.128333
RBBH_pair_1264	Sps_DN55058_c0_g1	Cluster-65551.128479
RBBH_pair_1265	Sps_DN55066_c0_g1	Cluster-65551.109097
RBBH_pair_1266	Sps_DN55068_c0_g1	Cluster-65551.44829
RBBH_pair_1267	Sps_DN55076_c1_g1	Cluster-65551.128907
RBBH_pair_1268	Sps_DN55080_c0_g1	Cluster-16425.0
RBBH_pair_1269	Sps_DN55083_c0_g3	Cluster-65551.82678
RBBH_pair_1270	Sps_DN55088_c1_g2	Cluster-65551.117230
RBBH_pair_1272	Sps_DN55097_c0_g1	Cluster-65551.120455
RBBH_pair_1273	Sps_DN55099_c0_g2	Cluster-90125.0
RBBH_pair_1274	Sps_DN55105_c0_g1	Cluster-65551.125957
RBBH_pair_1277	Sps_DN55129_c0_g1	Cluster-65551.51780
RBBH_pair_1279	Sps_DN55144_c0_g2	Cluster-65551.130073
RBBH_pair_1281	Sps_DN55148_c2_g2	Cluster-65551.124305
RBBH_pair_1282	Sps_DN55154_c0_g1	Cluster-65551.45950
RBBH_pair_1283	Sps_DN55161_c0_g1	Cluster-65551.134368
RBBH_pair_1284	Sps_DN55171_c1_g1	Cluster-65551.126345
RBBH_pair_1285	Sps_DN55177_c0_g2	Cluster-65551.1557
RBBH_pair_1286	Sps_DN55178_c0_g1	Cluster-65551.162968
RBBH_pair_1287	Sps_DN55180_c0_g1	Cluster-65551.124923
RBBH_pair_1288	Sps_DN55192_c0_g1	Cluster-65551.134528
RBBH_pair_1289	Sps_DN55196_c0_g1	Cluster-65551.132158
RBBH_pair_1292	Sps_DN55217_c0_g2	Cluster-65551.169806
RBBH_pair_1293	Sps_DN55224_c0_g1	Cluster-65551.125990
RBBH_pair_1294	Sps_DN55225_c0_g2	Cluster-65551.124101
RBBH_pair_1295	Sps_DN55226_c0_g1	Cluster-65551.118244
RBBH_pair_1296	Sps_DN55229_c0_g1	Cluster-65551.128107
RBBH_pair_1297	Sps_DN55230_c0_g1	Cluster-65551.181186
RBBH_pair_1298	Sps_DN55241_c0_g1	Cluster-65551.165111
RBBH_pair_1300	Sps_DN55245_c0_g1	Cluster-65551.125363
RBBH_pair_1304	Sps_DN55258_c0_g1	Cluster-65551.71295
RBBH_pair_1305	Sps_DN55261_c2_g2	Cluster-65551.90780
RBBH_pair_1306	Sps_DN55262_c0_g1	Cluster-65551.105647
RBBH_pair_1307	Sps_DN55268_c0_g1	Cluster-65551.12751
RBBH_pair_1316	Sps_DN55303_c0_g1	Cluster-65551.156275
RBBH_pair_1317	Sps_DN55307_c0_g1	Cluster-65551.124859
RBBH_pair_1319	Sps_DN55316_c0_g1	Cluster-65551.128003
RBBH_pair_1320	Sps_DN55317_c1_g4	Cluster-65551.127110
RBBH_pair_1321	Sps_DN55321_c0_g1	Cluster-65551.113040
RBBH_pair_1322	Sps_DN55330_c0_g1	Cluster-65551.205602
RBBH_pair_1323	Sps_DN55336_c0_g2	Cluster-65551.135705
RBBH_pair_1324	Sps_DN55353_c0_g1	Cluster-65551.87522
RBBH_pair_1326	Sps_DN55360_c0_g2	Cluster-65551.174792
RBBH_pair_1327	Sps_DN55360_c0_g3	Cluster-65551.152867
RBBH_pair_1328	Sps_DN55362_c0_g1	Cluster-65551.81913
RBBH_pair_1329	Sps_DN55365_c0_g2	Cluster-65551.127464
RBBH_pair_1330	Sps_DN55377_c0_g3	Cluster-65551.55791
RBBH_pair_1331	Sps_DN55382_c0_g1	Cluster-65551.57542
RBBH_pair_1332	Sps_DN55385_c0_g1	Cluster-65551.126095
RBBH_pair_1334	Sps_DN55395_c0_g3	Cluster-65551.124769
RBBH_pair_1335	Sps_DN55397_c0_g1	Cluster-65551.160094
RBBH_pair_1336	Sps_DN55405_c0_g2	Cluster-65551.93070
RBBH_pair_1339	Sps_DN55410_c0_g1	Cluster-65551.180248
RBBH_pair_1340	Sps_DN55410_c0_g2	Cluster-65551.50538
RBBH_pair_1341	Sps_DN55418_c0_g2	Cluster-65551.143935
RBBH_pair_1342	Sps_DN55427_c0_g1	Cluster-30600.0
RBBH_pair_1343	Sps_DN55429_c0_g1	Cluster-65551.39515
RBBH_pair_1344	Sps_DN55431_c0_g1	Cluster-65551.110606
RBBH_pair_1345	Sps_DN55432_c0_g1	Cluster-65551.177818
RBBH_pair_1346	Sps_DN55434_c0_g1	Cluster-65551.144908
RBBH_pair_1349	Sps_DN55446_c1_g1	Cluster-65551.131495
RBBH_pair_1351	Sps_DN55449_c0_g1	Cluster-65551.157371
RBBH_pair_1353	Sps_DN55451_c1_g2	Cluster-65551.148093
RBBH_pair_1354	Sps_DN55458_c0_g1	Cluster-65551.13929
RBBH_pair_1355	Sps_DN55459_c0_g1	Cluster-65551.176700
RBBH_pair_1356	Sps_DN55460_c0_g1	Cluster-65551.115950
RBBH_pair_1357	Sps_DN55461_c0_g1	Cluster-65551.125645
RBBH_pair_1358	Sps_DN55462_c0_g2	Cluster-65551.114157
RBBH_pair_1359	Sps_DN55465_c0_g1	Cluster-65551.107329
RBBH_pair_1361	Sps_DN55472_c0_g1	Cluster-65551.177139
RBBH_pair_1362	Sps_DN55473_c2_g1	Cluster-65551.87537
RBBH_pair_1363	Sps_DN55482_c0_g2	Cluster-65551.128526
RBBH_pair_1364	Sps_DN55483_c0_g1	Cluster-65551.159830
RBBH_pair_1365	Sps_DN55485_c0_g2	Cluster-65551.147034
RBBH_pair_1366	Sps_DN55487_c0_g1	Cluster-65551.127640
RBBH_pair_1367	Sps_DN55488_c0_g2	Cluster-65551.205398
RBBH_pair_1368	Sps_DN55488_c0_g6	Cluster-65551.176
RBBH_pair_1369	Sps_DN55490_c0_g1	Cluster-65551.40968
RBBH_pair_1370	Sps_DN55493_c0_g2	Cluster-65551.122716
RBBH_pair_1371	Sps_DN55495_c0_g1	Cluster-65551.137685
RBBH_pair_1372	Sps_DN55499_c0_g1	Cluster-65551.126298
RBBH_pair_1373	Sps_DN55505_c0_g1	Cluster-65551.190500
RBBH_pair_1374	Sps_DN55515_c0_g1	Cluster-65551.111601
RBBH_pair_1375	Sps_DN55528_c0_g1	Cluster-65551.202161
RBBH_pair_1376	Sps_DN55529_c0_g1	Cluster-65551.127694
RBBH_pair_1377	Sps_DN55532_c1_g1	Cluster-65551.127381
RBBH_pair_1379	Sps_DN55537_c0_g1	Cluster-65551.5081
RBBH_pair_1382	Sps_DN55547_c2_g1	Cluster-65551.127969
RBBH_pair_1385	Sps_DN55550_c0_g2	Cluster-65551.132527
RBBH_pair_1387	Sps_DN55557_c1_g1	Cluster-65551.51660
RBBH_pair_1388	Sps_DN55558_c0_g1	Cluster-65551.179317
RBBH_pair_1389	Sps_DN55560_c0_g1	Cluster-65551.123336
RBBH_pair_1390	Sps_DN55563_c0_g1	Cluster-65551.133333
RBBH_pair_1391	Sps_DN55568_c0_g1	Cluster-65551.57166
RBBH_pair_1392	Sps_DN55573_c0_g4	Cluster-65551.126288
RBBH_pair_1393	Sps_DN55573_c0_g5	Cluster-65551.126288
RBBH_pair_1395	Sps_DN55576_c0_g1	Cluster-65551.162890
RBBH_pair_1397	Sps_DN55584_c0_g1	Cluster-65551.176218
RBBH_pair_1398	Sps_DN55585_c0_g1	Cluster-65551.117615
RBBH_pair_1399	Sps_DN55587_c1_g2	Cluster-65551.96553
RBBH_pair_1400	Sps_DN55588_c0_g1	Cluster-65551.166553
RBBH_pair_1401	Sps_DN55591_c0_g2	Cluster-65551.126313
RBBH_pair_1402	Sps_DN55593_c0_g1	Cluster-65551.128537
RBBH_pair_1405	Sps_DN55604_c0_g2	Cluster-65551.88272
RBBH_pair_1406	Sps_DN55606_c0_g1	Cluster-65551.145343
RBBH_pair_1407	Sps_DN55606_c1_g3	Cluster-65551.130493
RBBH_pair_1408	Sps_DN55610_c0_g1	Cluster-65551.132534
RBBH_pair_1409	Sps_DN55611_c0_g3	Cluster-65551.120993
RBBH_pair_1410	Sps_DN55613_c1_g1	Cluster-65551.177635
RBBH_pair_1411	Sps_DN55615_c1_g1	Cluster-65551.129948
RBBH_pair_1412	Sps_DN55627_c0_g1	Cluster-65551.141070
RBBH_pair_1414	Sps_DN55640_c0_g1	Cluster-65551.90144
RBBH_pair_1415	Sps_DN55648_c1_g1	Cluster-65551.136132
RBBH_pair_1416	Sps_DN55648_c1_g3	Cluster-65551.135283
RBBH_pair_1418	Sps_DN55651_c0_g1	Cluster-65551.122631
RBBH_pair_1420	Sps_DN55659_c0_g3	Cluster-65551.128807
RBBH_pair_1421	Sps_DN55662_c0_g2	Cluster-65551.134899
RBBH_pair_1422	Sps_DN55667_c0_g1	Cluster-65551.126002
RBBH_pair_1424	Sps_DN55678_c0_g1	Cluster-65551.48442
RBBH_pair_1425	Sps_DN55679_c0_g1	Cluster-65551.140621
RBBH_pair_1427	Sps_DN55682_c0_g2	Cluster-65551.73624
RBBH_pair_1428	Sps_DN55683_c0_g2	Cluster-65551.129187
RBBH_pair_1429	Sps_DN55686_c0_g1	Cluster-46023.0
RBBH_pair_1431	Sps_DN55696_c0_g1	Cluster-65551.139395
RBBH_pair_1432	Sps_DN55697_c0_g3	Cluster-65551.114560
RBBH_pair_1433	Sps_DN55707_c0_g1	Cluster-65551.151472
RBBH_pair_1434	Sps_DN55708_c0_g1	Cluster-65551.119247
RBBH_pair_1435	Sps_DN55710_c0_g1	Cluster-65551.57342
RBBH_pair_1436	Sps_DN55713_c0_g1	Cluster-65551.119743
RBBH_pair_1437	Sps_DN55720_c0_g1	Cluster-75302.0
RBBH_pair_1438	Sps_DN55732_c0_g1	Cluster-65551.118151
RBBH_pair_1439	Sps_DN55737_c0_g1	Cluster-65551.147793
RBBH_pair_1440	Sps_DN55753_c0_g1	Cluster-65551.57604
RBBH_pair_1441	Sps_DN55760_c0_g1	Cluster-64897.1
RBBH_pair_1442	Sps_DN55761_c2_g1	Cluster-65551.131837
RBBH_pair_1443	Sps_DN55762_c0_g1	Cluster-65551.130865
RBBH_pair_1444	Sps_DN55765_c0_g2	Cluster-65551.126225
RBBH_pair_1445	Sps_DN55769_c0_g1	Cluster-65551.129756
RBBH_pair_1446	Sps_DN55770_c0_g1	Cluster-65551.93298
RBBH_pair_1447	Sps_DN55771_c0_g2	Cluster-65551.110986
RBBH_pair_1448	Sps_DN55777_c1_g2	Cluster-65551.158112
RBBH_pair_1450	Sps_DN55782_c1_g1	Cluster-65551.155439
RBBH_pair_1451	Sps_DN55789_c0_g1	Cluster-65551.113975
RBBH_pair_1452	Sps_DN55795_c0_g2	Cluster-65551.141956
RBBH_pair_1453	Sps_DN55804_c1_g1	Cluster-65551.200666
RBBH_pair_1454	Sps_DN55805_c0_g1	Cluster-65551.141109
RBBH_pair_1455	Sps_DN55809_c0_g2	Cluster-65551.89589
RBBH_pair_1456	Sps_DN55811_c0_g1	Cluster-65551.89366
RBBH_pair_1458	Sps_DN55839_c1_g3	Cluster-65551.125219
RBBH_pair_1459	Sps_DN55846_c0_g2	Cluster-65551.142597
RBBH_pair_1460	Sps_DN55847_c0_g2	Cluster-65551.185479
RBBH_pair_1462	Sps_DN55862_c0_g1	Cluster-65551.112212
RBBH_pair_1464	Sps_DN55869_c2_g2	Cluster-65551.134058
RBBH_pair_1466	Sps_DN55877_c0_g1	Cluster-65551.176376
RBBH_pair_1467	Sps_DN55877_c1_g11	Cluster-65551.120876
RBBH_pair_1468	Sps_DN55879_c0_g1	Cluster-65551.139196
RBBH_pair_1469	Sps_DN55885_c0_g3	Cluster-65551.140397
RBBH_pair_1470	Sps_DN55890_c0_g3	Cluster-65551.113078
RBBH_pair_1472	Sps_DN55895_c0_g1	Cluster-65551.32173
RBBH_pair_1473	Sps_DN55896_c0_g1	Cluster-65551.128938
RBBH_pair_1474	Sps_DN55906_c0_g1	Cluster-65551.125920
RBBH_pair_1475	Sps_DN55908_c0_g2	Cluster-65551.142407
RBBH_pair_1476	Sps_DN55913_c0_g1	Cluster-65551.176974
RBBH_pair_1477	Sps_DN55920_c0_g2	Cluster-65551.133125
RBBH_pair_1478	Sps_DN55923_c0_g1	Cluster-65551.127076
RBBH_pair_1479	Sps_DN55924_c0_g2	Cluster-65551.1761
RBBH_pair_1480	Sps_DN55928_c0_g1	Cluster-65551.28240
RBBH_pair_1481	Sps_DN55930_c0_g1	Cluster-65551.127542
RBBH_pair_1482	Sps_DN55931_c0_g1	Cluster-65551.120383
RBBH_pair_1483	Sps_DN55932_c0_g1	Cluster-65551.86584
RBBH_pair_1484	Sps_DN55933_c2_g4	Cluster-65551.160708
RBBH_pair_1486	Sps_DN55941_c0_g1	Cluster-65551.133914
RBBH_pair_1488	Sps_DN55963_c0_g1	Cluster-65551.138086
RBBH_pair_1490	Sps_DN55968_c0_g1	Cluster-65551.137682
RBBH_pair_1491	Sps_DN55973_c0_g2	Cluster-65551.143845
RBBH_pair_1492	Sps_DN55980_c2_g1	Cluster-65551.87980
RBBH_pair_1493	Sps_DN55990_c1_g1	Cluster-65551.139969
RBBH_pair_1494	Sps_DN55992_c2_g4	Cluster-65551.125467
RBBH_pair_1495	Sps_DN55993_c0_g3	Cluster-65551.119471
RBBH_pair_1496	Sps_DN55995_c0_g1	Cluster-65551.133025
RBBH_pair_1497	Sps_DN55995_c0_g2	Cluster-65551.22949
RBBH_pair_1498	Sps_DN56000_c3_g1	Cluster-65551.50228
RBBH_pair_1499	Sps_DN56007_c0_g1	Cluster-65551.60766
RBBH_pair_1500	Sps_DN56010_c0_g1	Cluster-65551.91607
RBBH_pair_1502	Sps_DN56013_c0_g1	Cluster-65551.121329
RBBH_pair_1503	Sps_DN56017_c0_g1	Cluster-65551.107291
RBBH_pair_1504	Sps_DN56024_c0_g1	Cluster-65551.29539
RBBH_pair_1505	Sps_DN56025_c0_g1	Cluster-65551.1285
RBBH_pair_1507	Sps_DN56028_c0_g2	Cluster-65551.126888
RBBH_pair_1508	Sps_DN56049_c4_g1	Cluster-65551.124310
RBBH_pair_1509	Sps_DN56056_c0_g1	Cluster-65551.116361
RBBH_pair_1510	Sps_DN56058_c0_g1	Cluster-65551.179767
RBBH_pair_1511	Sps_DN56060_c0_g4	Cluster-65551.132507
RBBH_pair_1512	Sps_DN56062_c1_g2	Cluster-65551.77431
RBBH_pair_1513	Sps_DN56063_c0_g1	Cluster-65551.46063
RBBH_pair_1515	Sps_DN56070_c1_g1	Cluster-65551.143943
RBBH_pair_1516	Sps_DN56071_c0_g1	Cluster-65551.177665
RBBH_pair_1517	Sps_DN56073_c0_g1	Cluster-65551.158606
RBBH_pair_1518	Sps_DN56077_c0_g2	Cluster-65551.128985
RBBH_pair_1519	Sps_DN56079_c0_g3	Cluster-65551.129692
RBBH_pair_1520	Sps_DN56086_c4_g1	Cluster-65551.193792
RBBH_pair_1521	Sps_DN56088_c0_g1	Cluster-65551.104798
RBBH_pair_1522	Sps_DN56090_c0_g1	Cluster-65551.108045
RBBH_pair_1523	Sps_DN56094_c0_g2	Cluster-65551.126835
RBBH_pair_1524	Sps_DN56100_c0_g1	Cluster-65551.170808
RBBH_pair_1526	Sps_DN56104_c0_g1	Cluster-65551.116811
RBBH_pair_1527	Sps_DN56107_c0_g1	Cluster-65551.161202
RBBH_pair_1529	Sps_DN56115_c0_g1	Cluster-65551.195611
RBBH_pair_1530	Sps_DN56118_c1_g2	Cluster-65551.134135
RBBH_pair_1532	Sps_DN56122_c0_g1	Cluster-65551.144752
RBBH_pair_1533	Sps_DN56129_c0_g1	Cluster-65551.101508
RBBH_pair_1534	Sps_DN56130_c0_g2	Cluster-65551.94460
RBBH_pair_1535	Sps_DN56140_c0_g1	Cluster-65551.122495
RBBH_pair_1536	Sps_DN56144_c0_g2	Cluster-65551.143561
RBBH_pair_1538	Sps_DN56154_c1_g1	Cluster-65551.126810
RBBH_pair_1539	Sps_DN56157_c0_g3	Cluster-65551.125766
RBBH_pair_1540	Sps_DN56164_c0_g1	Cluster-65551.118421
RBBH_pair_1541	Sps_DN56166_c0_g2	Cluster-65551.126963
RBBH_pair_1542	Sps_DN56169_c1_g3	Cluster-65551.136423
RBBH_pair_1543	Sps_DN56171_c0_g1	Cluster-65551.127512
RBBH_pair_1546	Sps_DN56184_c0_g1	Cluster-65551.115399
RBBH_pair_1548	Sps_DN56189_c0_g3	Cluster-65551.120903
RBBH_pair_1549	Sps_DN56196_c0_g1	Cluster-65551.141870
RBBH_pair_1550	Sps_DN56207_c0_g1	Cluster-65551.128194
RBBH_pair_1552	Sps_DN56211_c0_g1	Cluster-65551.132728
RBBH_pair_1553	Sps_DN56217_c0_g2	Cluster-65551.126531
RBBH_pair_1554	Sps_DN56217_c0_g3	Cluster-65551.126336
RBBH_pair_1555	Sps_DN56219_c0_g1	Cluster-65551.129712
RBBH_pair_1556	Sps_DN56220_c0_g1	Cluster-65551.151536
RBBH_pair_1558	Sps_DN56224_c0_g1	Cluster-65551.121965
RBBH_pair_1559	Sps_DN56231_c0_g2	Cluster-65551.1189
RBBH_pair_1560	Sps_DN56238_c0_g2	Cluster-65551.118570
RBBH_pair_1561	Sps_DN56239_c0_g4	Cluster-65551.167514
RBBH_pair_1562	Sps_DN56243_c0_g1	Cluster-65551.121813
RBBH_pair_1565	Sps_DN56250_c0_g2	Cluster-65551.178250
RBBH_pair_1566	Sps_DN56253_c0_g2	Cluster-65551.51981
RBBH_pair_1567	Sps_DN56257_c3_g2	Cluster-65551.124374
RBBH_pair_1568	Sps_DN56259_c0_g1	Cluster-65551.182686
RBBH_pair_1569	Sps_DN56263_c0_g1	Cluster-65551.85698
RBBH_pair_1570	Sps_DN56268_c0_g1	Cluster-65551.125110
RBBH_pair_1572	Sps_DN56273_c0_g2	Cluster-65551.54308
RBBH_pair_1573	Sps_DN56274_c0_g1	Cluster-65551.156390
RBBH_pair_1574	Sps_DN56276_c0_g1	Cluster-65551.121252
RBBH_pair_1576	Sps_DN56284_c0_g2	Cluster-65551.142911
RBBH_pair_1577	Sps_DN56286_c1_g1	Cluster-65551.126602
RBBH_pair_1578	Sps_DN56291_c0_g1	Cluster-65551.142895
RBBH_pair_1579	Sps_DN56298_c0_g4	Cluster-65551.128831
RBBH_pair_1580	Sps_DN56299_c0_g5	Cluster-65551.124798
RBBH_pair_1581	Sps_DN56301_c0_g1	Cluster-65551.98173
RBBH_pair_1582	Sps_DN56301_c0_g4	Cluster-65551.126734
RBBH_pair_1583	Sps_DN56301_c0_g5	Cluster-65551.138231
RBBH_pair_1584	Sps_DN56303_c0_g2	Cluster-65551.134487
RBBH_pair_1585	Sps_DN56308_c0_g1	Cluster-65551.127445
RBBH_pair_1586	Sps_DN56312_c0_g2	Cluster-65551.100180
RBBH_pair_1587	Sps_DN56313_c0_g1	Cluster-65551.156785
RBBH_pair_1589	Sps_DN56316_c0_g1	Cluster-65551.125086
RBBH_pair_1590	Sps_DN56318_c0_g1	Cluster-65551.126033
RBBH_pair_1591	Sps_DN56322_c0_g3	Cluster-65551.146101
RBBH_pair_1593	Sps_DN56329_c0_g1	Cluster-65551.91668
RBBH_pair_1594	Sps_DN56332_c0_g3	Cluster-65551.125632
RBBH_pair_1595	Sps_DN56333_c0_g1	Cluster-65551.78057
RBBH_pair_1596	Sps_DN56346_c0_g1	Cluster-65551.99259
RBBH_pair_1597	Sps_DN56348_c0_g1	Cluster-65551.140372
RBBH_pair_1598	Sps_DN56356_c0_g1	Cluster-65551.92132
RBBH_pair_1599	Sps_DN56357_c0_g1	Cluster-65551.137458
RBBH_pair_1600	Sps_DN56359_c0_g1	Cluster-65551.8321
RBBH_pair_1601	Sps_DN56362_c0_g1	Cluster-65551.28496
RBBH_pair_1602	Sps_DN56369_c0_g2	Cluster-65551.130574
RBBH_pair_1603	Sps_DN56371_c0_g1	Cluster-65551.75202
RBBH_pair_1605	Sps_DN56378_c0_g4	Cluster-65551.128320
RBBH_pair_1606	Sps_DN56381_c2_g1	Cluster-65551.141741
RBBH_pair_1607	Sps_DN56382_c0_g1	Cluster-65551.176895
RBBH_pair_1608	Sps_DN56384_c0_g1	Cluster-65551.60184
RBBH_pair_1609	Sps_DN56385_c0_g1	Cluster-65551.161545
RBBH_pair_1610	Sps_DN56386_c0_g2	Cluster-65551.123996
RBBH_pair_1611	Sps_DN56392_c1_g3	Cluster-65551.100604
RBBH_pair_1612	Sps_DN56393_c0_g3	Cluster-65551.114899
RBBH_pair_1613	Sps_DN56405_c0_g4	Cluster-65551.134589
RBBH_pair_1614	Sps_DN56405_c1_g1	Cluster-65551.55061
RBBH_pair_1615	Sps_DN56407_c0_g1	Cluster-65551.144464
RBBH_pair_1616	Sps_DN56414_c0_g1	Cluster-65551.130266
RBBH_pair_1617	Sps_DN56415_c1_g1	Cluster-65551.158177
RBBH_pair_1618	Sps_DN56418_c0_g1	Cluster-65551.176971
RBBH_pair_1621	Sps_DN56425_c1_g1	Cluster-85011.0
RBBH_pair_1622	Sps_DN56426_c0_g1	Cluster-65551.49764
RBBH_pair_1623	Sps_DN56429_c0_g1	Cluster-65551.149925
RBBH_pair_1624	Sps_DN56430_c0_g1	Cluster-65551.147542
RBBH_pair_1625	Sps_DN56431_c0_g1	Cluster-65551.84986
RBBH_pair_1626	Sps_DN56434_c0_g5	Cluster-65551.142760
RBBH_pair_1627	Sps_DN56441_c0_g2	Cluster-65551.110391
RBBH_pair_1630	Sps_DN56451_c1_g1	Cluster-65551.123284
RBBH_pair_1631	Sps_DN56457_c0_g1	Cluster-65551.126418
RBBH_pair_1632	Sps_DN56460_c0_g2	Cluster-65551.131506
RBBH_pair_1633	Sps_DN56460_c0_g6	Cluster-65551.146124
RBBH_pair_1635	Sps_DN56466_c0_g1	Cluster-65551.137136
RBBH_pair_1636	Sps_DN56472_c0_g1	Cluster-65551.102781
RBBH_pair_1637	Sps_DN56475_c0_g1	Cluster-65551.122286
RBBH_pair_1638	Sps_DN56476_c2_g1	Cluster-65551.127642
RBBH_pair_1639	Sps_DN56478_c0_g1	Cluster-65551.121167
RBBH_pair_1640	Sps_DN56481_c0_g1	Cluster-65551.139040
RBBH_pair_1641	Sps_DN56481_c0_g2	Cluster-65551.139040
RBBH_pair_1643	Sps_DN56490_c0_g2	Cluster-65551.92324
RBBH_pair_1644	Sps_DN56493_c2_g2	Cluster-65551.131096
RBBH_pair_1645	Sps_DN56493_c4_g1	Cluster-65551.129029
RBBH_pair_1646	Sps_DN56499_c0_g7	Cluster-65551.141793
RBBH_pair_1647	Sps_DN56501_c0_g1	Cluster-65551.121856
RBBH_pair_1648	Sps_DN56508_c1_g1	Cluster-65551.125637
RBBH_pair_1649	Sps_DN56510_c0_g2	Cluster-65551.138516
RBBH_pair_1651	Sps_DN56519_c0_g2	Cluster-65551.110420
RBBH_pair_1652	Sps_DN56521_c0_g1	Cluster-65551.129724
RBBH_pair_1653	Sps_DN56526_c0_g2	Cluster-65551.147361
RBBH_pair_1654	Sps_DN56526_c1_g4	Cluster-65551.143977
RBBH_pair_1655	Sps_DN56528_c0_g1	Cluster-65551.110535
RBBH_pair_1656	Sps_DN56528_c2_g1	Cluster-65551.139101
RBBH_pair_1657	Sps_DN56531_c0_g1	Cluster-65551.135579
RBBH_pair_1658	Sps_DN56534_c0_g2	Cluster-65551.128031
RBBH_pair_1660	Sps_DN56543_c0_g2	Cluster-65551.122986
RBBH_pair_1661	Sps_DN56552_c0_g2	Cluster-65551.44081
RBBH_pair_1662	Sps_DN56554_c0_g1	Cluster-63539.0
RBBH_pair_1663	Sps_DN56566_c0_g2	Cluster-65551.136115
RBBH_pair_1667	Sps_DN56573_c0_g3	Cluster-65551.127424
RBBH_pair_1668	Sps_DN56574_c0_g4	Cluster-65551.125125
RBBH_pair_1669	Sps_DN56578_c0_g1	Cluster-65551.126461
RBBH_pair_1670	Sps_DN56580_c0_g2	Cluster-65551.155241
RBBH_pair_1671	Sps_DN56583_c0_g4	Cluster-65551.110235
RBBH_pair_1672	Sps_DN56585_c0_g1	Cluster-65551.174859
RBBH_pair_1674	Sps_DN56587_c2_g1	Cluster-65551.116381
RBBH_pair_1675	Sps_DN56592_c0_g1	Cluster-65551.130618
RBBH_pair_1676	Sps_DN56595_c0_g1	Cluster-65551.126494
RBBH_pair_1677	Sps_DN56608_c0_g1	Cluster-65551.145927
RBBH_pair_1678	Sps_DN56616_c0_g1	Cluster-65551.1735
RBBH_pair_1680	Sps_DN56623_c0_g2	Cluster-65551.137363
RBBH_pair_1683	Sps_DN56637_c0_g2	Cluster-65551.148790
RBBH_pair_1684	Sps_DN56641_c3_g4	Cluster-65551.126340
RBBH_pair_1685	Sps_DN56645_c2_g1	Cluster-65551.114936
RBBH_pair_1686	Sps_DN56645_c2_g6	Cluster-65551.143691
RBBH_pair_1687	Sps_DN56645_c2_g8	Cluster-65551.127353
RBBH_pair_1688	Sps_DN56646_c0_g1	Cluster-65551.104979
RBBH_pair_1689	Sps_DN56647_c0_g3	Cluster-65551.121911
RBBH_pair_1690	Sps_DN56650_c2_g1	Cluster-65551.154642
RBBH_pair_1691	Sps_DN56654_c8_g1	Cluster-65551.152778
RBBH_pair_1693	Sps_DN56660_c0_g1	Cluster-65551.70552
RBBH_pair_1694	Sps_DN56667_c0_g2	Cluster-65551.147659
RBBH_pair_1695	Sps_DN56674_c0_g1	Cluster-65551.56807
RBBH_pair_1696	Sps_DN56678_c0_g1	Cluster-65551.151133
RBBH_pair_1697	Sps_DN56679_c0_g1	Cluster-65551.182416
RBBH_pair_1699	Sps_DN56687_c2_g5	Cluster-65551.157199
RBBH_pair_1700	Sps_DN56688_c0_g1	Cluster-65551.56001
RBBH_pair_1702	Sps_DN56698_c0_g1	Cluster-65551.111066
RBBH_pair_1703	Sps_DN56709_c0_g1	Cluster-65551.121815
RBBH_pair_1704	Sps_DN56710_c0_g2	Cluster-65551.125553
RBBH_pair_1705	Sps_DN56712_c0_g2	Cluster-65551.131771
RBBH_pair_1706	Sps_DN56712_c0_g5	Cluster-65551.131453
RBBH_pair_1707	Sps_DN56721_c0_g1	Cluster-65551.170560
RBBH_pair_1708	Sps_DN56723_c0_g1	Cluster-65551.157309
RBBH_pair_1710	Sps_DN56729_c0_g1	Cluster-65551.144391
RBBH_pair_1711	Sps_DN56733_c0_g1	Cluster-65551.118713
RBBH_pair_1712	Sps_DN56734_c0_g2	Cluster-65551.125405
RBBH_pair_1713	Sps_DN56739_c0_g1	Cluster-65551.86429
RBBH_pair_1715	Sps_DN56743_c0_g1	Cluster-65551.134511
RBBH_pair_1717	Sps_DN56748_c0_g1	Cluster-65551.126128
RBBH_pair_1718	Sps_DN56749_c0_g1	Cluster-65551.126243
RBBH_pair_1719	Sps_DN56750_c0_g1	Cluster-65551.119987
RBBH_pair_1722	Sps_DN56759_c1_g1	Cluster-65551.135271
RBBH_pair_1723	Sps_DN56761_c0_g1	Cluster-65551.90715
RBBH_pair_1725	Sps_DN56763_c1_g1	Cluster-65551.139304
RBBH_pair_1726	Sps_DN56764_c0_g1	Cluster-65551.143519
RBBH_pair_1727	Sps_DN56765_c2_g3	Cluster-65551.127491
RBBH_pair_1728	Sps_DN56769_c0_g1	Cluster-65551.51999
RBBH_pair_1730	Sps_DN56773_c0_g1	Cluster-65551.143495
RBBH_pair_1731	Sps_DN56776_c0_g2	Cluster-65551.131463
RBBH_pair_1733	Sps_DN56783_c0_g2	Cluster-65551.124559
RBBH_pair_1735	Sps_DN56794_c0_g1	Cluster-65551.122821
RBBH_pair_1736	Sps_DN56796_c1_g2	Cluster-65551.131100
RBBH_pair_1737	Sps_DN56801_c0_g1	Cluster-65551.127809
RBBH_pair_1738	Sps_DN56803_c1_g1	Cluster-65551.103910
RBBH_pair_1739	Sps_DN56805_c0_g4	Cluster-65551.124278
RBBH_pair_1740	Sps_DN56806_c0_g1	Cluster-65551.133243
RBBH_pair_1741	Sps_DN56815_c0_g3	Cluster-65551.78853
RBBH_pair_1743	Sps_DN56817_c1_g1	Cluster-65551.189238
RBBH_pair_1744	Sps_DN56821_c1_g3	Cluster-65551.115584
RBBH_pair_1745	Sps_DN56822_c1_g1	Cluster-65551.109512
RBBH_pair_1746	Sps_DN56824_c0_g1	Cluster-65551.150918
RBBH_pair_1747	Sps_DN56827_c0_g2	Cluster-65551.148571
RBBH_pair_1748	Sps_DN56830_c0_g1	Cluster-65551.149327
RBBH_pair_1749	Sps_DN56833_c2_g1	Cluster-65551.138575
RBBH_pair_1750	Sps_DN56835_c0_g1	Cluster-65551.58126
RBBH_pair_1751	Sps_DN56836_c2_g6	Cluster-65551.91563
RBBH_pair_1752	Sps_DN56837_c9_g2	Cluster-65551.108752
RBBH_pair_1753	Sps_DN56840_c0_g3	Cluster-65551.70006
RBBH_pair_1754	Sps_DN56842_c3_g1	Cluster-65551.138524
RBBH_pair_1756	Sps_DN56856_c0_g1	Cluster-65551.129970
RBBH_pair_1757	Sps_DN56858_c0_g4	Cluster-65551.117997
RBBH_pair_1758	Sps_DN56861_c0_g4	Cluster-65551.125509
RBBH_pair_1759	Sps_DN56869_c0_g1	Cluster-65551.67285
RBBH_pair_1760	Sps_DN56870_c0_g2	Cluster-65551.125846
RBBH_pair_1761	Sps_DN56872_c0_g1	Cluster-65551.98146
RBBH_pair_1762	Sps_DN56872_c0_g4	Cluster-65551.125159
RBBH_pair_1764	Sps_DN56874_c2_g3	Cluster-65551.130846
RBBH_pair_1765	Sps_DN56876_c0_g1	Cluster-65551.150237
RBBH_pair_1766	Sps_DN56880_c2_g1	Cluster-65551.140608
RBBH_pair_1767	Sps_DN56880_c2_g3	Cluster-65551.103767
RBBH_pair_1768	Sps_DN56880_c2_g4	Cluster-65551.112101
RBBH_pair_1770	Sps_DN56884_c0_g2	Cluster-65551.135284
RBBH_pair_1772	Sps_DN56886_c1_g1	Cluster-65551.88795
RBBH_pair_1774	Sps_DN56893_c2_g3	Cluster-65551.141194
RBBH_pair_1776	Sps_DN56894_c3_g1	Cluster-65551.120674
RBBH_pair_1777	Sps_DN56894_c3_g6	Cluster-65551.136372
RBBH_pair_1779	Sps_DN56901_c4_g1	Cluster-65551.106240
RBBH_pair_1780	Sps_DN56903_c0_g4	Cluster-65551.131437
RBBH_pair_1781	Sps_DN56909_c0_g1	Cluster-65551.127754
RBBH_pair_1782	Sps_DN56922_c0_g2	Cluster-65551.34
RBBH_pair_1783	Sps_DN56924_c0_g1	Cluster-65551.126317
RBBH_pair_1784	Sps_DN56928_c0_g2	Cluster-65551.132686
RBBH_pair_1785	Sps_DN56930_c0_g1	Cluster-65551.127734
RBBH_pair_1786	Sps_DN56932_c0_g1	Cluster-65551.47741
RBBH_pair_1787	Sps_DN56936_c0_g1	Cluster-65551.159513
RBBH_pair_1788	Sps_DN56937_c0_g4	Cluster-65551.124251
RBBH_pair_1789	Sps_DN56941_c1_g3	Cluster-65551.111398
RBBH_pair_1790	Sps_DN56945_c0_g2	Cluster-65551.132937
RBBH_pair_1792	Sps_DN56950_c0_g1	Cluster-65551.165907
RBBH_pair_1793	Sps_DN56951_c1_g2	Cluster-65551.82493
RBBH_pair_1794	Sps_DN56952_c0_g1	Cluster-65551.125365
RBBH_pair_1795	Sps_DN56957_c0_g2	Cluster-65551.145654
RBBH_pair_1797	Sps_DN56961_c0_g1	Cluster-65551.129833
RBBH_pair_1798	Sps_DN56966_c0_g1	Cluster-65551.126631
RBBH_pair_1799	Sps_DN56970_c0_g2	Cluster-65551.204839
RBBH_pair_1800	Sps_DN56972_c1_g1	Cluster-65551.141873
RBBH_pair_1801	Sps_DN56972_c1_g4	Cluster-65551.131294
RBBH_pair_1802	Sps_DN56974_c0_g1	Cluster-65551.122791
RBBH_pair_1803	Sps_DN56979_c0_g1	Cluster-65551.121735
RBBH_pair_1804	Sps_DN56980_c0_g1	Cluster-65551.132277
RBBH_pair_1805	Sps_DN56983_c0_g1	Cluster-65551.145456
RBBH_pair_1806	Sps_DN56984_c0_g1	Cluster-65551.51257
RBBH_pair_1807	Sps_DN56985_c0_g1	Cluster-65551.135169
RBBH_pair_1808	Sps_DN56987_c0_g2	Cluster-65551.130172
RBBH_pair_1809	Sps_DN56988_c1_g1	Cluster-65551.136568
RBBH_pair_1810	Sps_DN56993_c0_g3	Cluster-65551.128752
RBBH_pair_1811	Sps_DN56995_c0_g1	Cluster-65551.75293
RBBH_pair_1812	Sps_DN56997_c4_g1	Cluster-65551.136905
RBBH_pair_1813	Sps_DN57002_c4_g1	Cluster-65551.133155
RBBH_pair_1815	Sps_DN57007_c5_g10	Cluster-65551.133223
RBBH_pair_1817	Sps_DN57009_c1_g1	Cluster-65551.97165
RBBH_pair_1819	Sps_DN57014_c0_g2	Cluster-65551.136437
RBBH_pair_1820	Sps_DN57021_c0_g1	Cluster-65551.55142
RBBH_pair_1821	Sps_DN57023_c0_g1	Cluster-79246.0
RBBH_pair_1822	Sps_DN57027_c0_g1	Cluster-65551.115486
RBBH_pair_1823	Sps_DN57028_c0_g1	Cluster-65551.127684
RBBH_pair_1824	Sps_DN57033_c0_g1	Cluster-65551.152486
RBBH_pair_1825	Sps_DN57038_c0_g6	Cluster-65551.125487
RBBH_pair_1826	Sps_DN57040_c0_g1	Cluster-65551.124896
RBBH_pair_1827	Sps_DN57049_c0_g1	Cluster-65551.149537
RBBH_pair_1828	Sps_DN57052_c0_g2	Cluster-65551.132322
RBBH_pair_1829	Sps_DN57053_c0_g2	Cluster-65551.150454
RBBH_pair_1830	Sps_DN57057_c0_g1	Cluster-65551.125383
RBBH_pair_1831	Sps_DN57062_c1_g2	Cluster-65551.120702
RBBH_pair_1832	Sps_DN57062_c1_g4	Cluster-65551.120987
RBBH_pair_1833	Sps_DN57067_c0_g3	Cluster-65551.118223
RBBH_pair_1834	Sps_DN57068_c1_g2	Cluster-65551.126621
RBBH_pair_1835	Sps_DN57073_c0_g6	Cluster-65551.138649
RBBH_pair_1836	Sps_DN57074_c0_g1	Cluster-65551.118609
RBBH_pair_1837	Sps_DN57075_c0_g1	Cluster-65551.120659
RBBH_pair_1839	Sps_DN57078_c0_g1	Cluster-65551.126311
RBBH_pair_1840	Sps_DN57081_c0_g1	Cluster-65551.159100
RBBH_pair_1841	Sps_DN57082_c0_g2	Cluster-65551.107868
RBBH_pair_1842	Sps_DN57084_c0_g2	Cluster-65551.57946
RBBH_pair_1843	Sps_DN57087_c0_g1	Cluster-65551.178118
RBBH_pair_1844	Sps_DN57093_c0_g8	Cluster-65551.86560
RBBH_pair_1845	Sps_DN57094_c0_g1	Cluster-65551.134793
RBBH_pair_1846	Sps_DN57095_c0_g1	Cluster-65551.121549
RBBH_pair_1847	Sps_DN57097_c0_g1	Cluster-65551.145190
RBBH_pair_1848	Sps_DN57101_c0_g2	Cluster-65551.1411
RBBH_pair_1849	Sps_DN57106_c0_g1	Cluster-65551.77201
RBBH_pair_1850	Sps_DN57107_c0_g2	Cluster-65551.119255
RBBH_pair_1851	Sps_DN57108_c0_g3	Cluster-65551.137168
RBBH_pair_1852	Sps_DN57110_c2_g2	Cluster-65551.125178
RBBH_pair_1853	Sps_DN57114_c2_g1	Cluster-65551.103341
RBBH_pair_1854	Sps_DN57119_c0_g1	Cluster-65551.18586
RBBH_pair_1855	Sps_DN57120_c0_g1	Cluster-65551.130148
RBBH_pair_1856	Sps_DN57123_c0_g1	Cluster-65551.129491
RBBH_pair_1857	Sps_DN57129_c0_g1	Cluster-65551.135484
RBBH_pair_1859	Sps_DN57133_c0_g1	Cluster-65551.139294
RBBH_pair_1861	Sps_DN57141_c0_g1	Cluster-65551.147289
RBBH_pair_1863	Sps_DN57153_c0_g3	Cluster-65551.135097
RBBH_pair_1864	Sps_DN57156_c1_g2	Cluster-65551.140662
RBBH_pair_1865	Sps_DN57157_c2_g1	Cluster-65551.131586
RBBH_pair_1866	Sps_DN57157_c3_g1	Cluster-65551.132435
RBBH_pair_1867	Sps_DN57160_c3_g1	Cluster-65551.123406
RBBH_pair_1869	Sps_DN57162_c0_g1	Cluster-65551.56093
RBBH_pair_1870	Sps_DN57166_c1_g3	Cluster-65551.126005
RBBH_pair_1871	Sps_DN57169_c3_g3	Cluster-65551.125684
RBBH_pair_1873	Sps_DN57176_c0_g1	Cluster-65551.72125
RBBH_pair_1874	Sps_DN57177_c0_g2	Cluster-65551.324
RBBH_pair_1875	Sps_DN57178_c0_g1	Cluster-65551.120444
RBBH_pair_1876	Sps_DN57179_c0_g3	Cluster-65551.127585
RBBH_pair_1877	Sps_DN57184_c0_g2	Cluster-65551.134497
RBBH_pair_1879	Sps_DN57199_c0_g2	Cluster-65551.131536
RBBH_pair_1880	Sps_DN57200_c0_g2	Cluster-65551.146708
RBBH_pair_1882	Sps_DN57201_c0_g1	Cluster-65551.1727
RBBH_pair_1883	Sps_DN57205_c3_g2	Cluster-65551.191767
RBBH_pair_1884	Sps_DN57206_c0_g3	Cluster-65551.119188
RBBH_pair_1886	Sps_DN57212_c0_g2	Cluster-65551.124562
RBBH_pair_1887	Sps_DN57215_c0_g1	Cluster-65551.148463
RBBH_pair_1888	Sps_DN57216_c0_g1	Cluster-65551.109652
RBBH_pair_1889	Sps_DN57220_c0_g2	Cluster-65551.76018
RBBH_pair_1890	Sps_DN57224_c0_g1	Cluster-65551.161526
RBBH_pair_1891	Sps_DN57230_c0_g1	Cluster-33827.1
RBBH_pair_1892	Sps_DN57231_c0_g2	Cluster-65551.77462
RBBH_pair_1893	Sps_DN57233_c2_g1	Cluster-65551.134586
RBBH_pair_1894	Sps_DN57236_c0_g1	Cluster-65551.80054
RBBH_pair_1895	Sps_DN57243_c0_g2	Cluster-65551.132326
RBBH_pair_1897	Sps_DN57246_c0_g1	Cluster-65551.39650
RBBH_pair_1898	Sps_DN57249_c4_g3	Cluster-65551.147619
RBBH_pair_1900	Sps_DN57256_c0_g1	Cluster-65551.124302
RBBH_pair_1901	Sps_DN57259_c0_g1	Cluster-65551.102604
RBBH_pair_1902	Sps_DN57261_c0_g2	Cluster-65551.144271
RBBH_pair_1903	Sps_DN57268_c4_g1	Cluster-65551.136894
RBBH_pair_1904	Sps_DN57269_c2_g1	Cluster-65551.166903
RBBH_pair_1905	Sps_DN57269_c2_g4	Cluster-65551.93990
RBBH_pair_1906	Sps_DN57270_c0_g4	Cluster-65551.142273
RBBH_pair_1907	Sps_DN57276_c0_g2	Cluster-65551.44
RBBH_pair_1908	Sps_DN57282_c0_g1	Cluster-65551.96940
RBBH_pair_1909	Sps_DN57283_c0_g1	Cluster-65551.106758
RBBH_pair_1910	Sps_DN57285_c0_g3	Cluster-65551.128183
RBBH_pair_1911	Sps_DN57296_c1_g4	Cluster-65551.127790
RBBH_pair_1912	Sps_DN57297_c0_g1	Cluster-65551.125346
RBBH_pair_1913	Sps_DN57299_c2_g2	Cluster-65551.147296
RBBH_pair_1914	Sps_DN57303_c0_g2	Cluster-65551.2723
RBBH_pair_1915	Sps_DN57304_c0_g1	Cluster-65551.113031
RBBH_pair_1916	Sps_DN57305_c0_g1	Cluster-65551.49696
RBBH_pair_1917	Sps_DN57306_c1_g2	Cluster-65551.76719
RBBH_pair_1918	Sps_DN57309_c0_g2	Cluster-94764.1
RBBH_pair_1919	Sps_DN57310_c3_g1	Cluster-65551.132724
RBBH_pair_1921	Sps_DN57317_c0_g1	Cluster-65551.129687
RBBH_pair_1923	Sps_DN57324_c0_g1	Cluster-65551.127634
RBBH_pair_1924	Sps_DN57326_c0_g1	Cluster-65551.126421
RBBH_pair_1925	Sps_DN57331_c0_g2	Cluster-65551.129164
RBBH_pair_1926	Sps_DN57331_c0_g5	Cluster-65551.126587
RBBH_pair_1929	Sps_DN57334_c0_g1	Cluster-65551.141437
RBBH_pair_1930	Sps_DN57337_c0_g1	Cluster-65551.130635
RBBH_pair_1931	Sps_DN57339_c0_g1	Cluster-65551.124551
RBBH_pair_1932	Sps_DN57340_c2_g1	Cluster-65551.133787
RBBH_pair_1933	Sps_DN57344_c0_g2	Cluster-65551.142541
RBBH_pair_1934	Sps_DN57345_c0_g1	Cluster-65551.122165
RBBH_pair_1935	Sps_DN57360_c0_g2	Cluster-65551.104619
RBBH_pair_1936	Sps_DN57362_c0_g3	Cluster-65551.160206
RBBH_pair_1938	Sps_DN57366_c2_g2	Cluster-65551.139226
RBBH_pair_1939	Sps_DN57369_c0_g1	Cluster-65551.113923
RBBH_pair_1941	Sps_DN57371_c1_g2	Cluster-65551.128649
RBBH_pair_1942	Sps_DN57375_c0_g2	Cluster-65551.121484
RBBH_pair_1943	Sps_DN57376_c0_g1	Cluster-65551.123461
RBBH_pair_1945	Sps_DN57383_c2_g2	Cluster-65551.132168
RBBH_pair_1946	Sps_DN57385_c0_g2	Cluster-65551.137349
RBBH_pair_1947	Sps_DN57386_c0_g1	Cluster-65551.159430
RBBH_pair_1948	Sps_DN57389_c0_g1	Cluster-65551.154933
RBBH_pair_1949	Sps_DN57391_c0_g1	Cluster-65551.128405
RBBH_pair_1951	Sps_DN57395_c0_g2	Cluster-65551.86396
RBBH_pair_1954	Sps_DN57401_c1_g1	Cluster-65551.147684
RBBH_pair_1956	Sps_DN57418_c0_g3	Cluster-65551.128199
RBBH_pair_1958	Sps_DN57418_c0_g5	Cluster-65551.131350
RBBH_pair_1959	Sps_DN57418_c0_g6	Cluster-65551.130673
RBBH_pair_1961	Sps_DN57426_c0_g1	Cluster-65551.195502
RBBH_pair_1963	Sps_DN57430_c0_g1	Cluster-65551.84445
RBBH_pair_1964	Sps_DN57434_c0_g1	Cluster-65551.125421
RBBH_pair_1965	Sps_DN57443_c0_g1	Cluster-65551.140948
RBBH_pair_1966	Sps_DN57445_c0_g1	Cluster-65551.145160
RBBH_pair_1967	Sps_DN57445_c0_g2	Cluster-65551.113980
RBBH_pair_1971	Sps_DN57462_c1_g4	Cluster-65551.89059
RBBH_pair_1972	Sps_DN57467_c0_g1	Cluster-65551.137074
RBBH_pair_1973	Sps_DN57468_c0_g1	Cluster-65551.623
RBBH_pair_1974	Sps_DN57476_c3_g1	Cluster-65551.150338
RBBH_pair_1977	Sps_DN57485_c0_g3	Cluster-65551.124357
RBBH_pair_1978	Sps_DN57487_c0_g1	Cluster-65551.45758
RBBH_pair_1979	Sps_DN57489_c0_g1	Cluster-65551.104420
RBBH_pair_1980	Sps_DN57491_c0_g1	Cluster-65551.105233
RBBH_pair_1981	Sps_DN57495_c0_g5	Cluster-65551.129239
RBBH_pair_1982	Sps_DN57502_c0_g2	Cluster-65551.153175
RBBH_pair_1983	Sps_DN57504_c0_g2	Cluster-65551.131006
RBBH_pair_1984	Sps_DN57507_c0_g1	Cluster-65551.160359
RBBH_pair_1985	Sps_DN57513_c1_g4	Cluster-65551.119976
RBBH_pair_1986	Sps_DN57514_c0_g1	Cluster-48370.0
RBBH_pair_1987	Sps_DN57515_c0_g1	Cluster-65551.130984
RBBH_pair_1988	Sps_DN57519_c0_g1	Cluster-65551.67508
RBBH_pair_1990	Sps_DN57521_c0_g1	Cluster-65551.131309
RBBH_pair_1991	Sps_DN57523_c1_g2	Cluster-65551.128773
RBBH_pair_1992	Sps_DN57525_c0_g1	Cluster-65551.126485
RBBH_pair_1993	Sps_DN57526_c0_g1	Cluster-65551.128757
RBBH_pair_1995	Sps_DN57534_c0_g1	Cluster-65551.129963
RBBH_pair_1996	Sps_DN57535_c0_g1	Cluster-65551.56793
RBBH_pair_1997	Sps_DN57537_c0_g2	Cluster-65551.122029
RBBH_pair_1998	Sps_DN57540_c2_g4	Cluster-65551.136878
RBBH_pair_1999	Sps_DN57542_c2_g1	Cluster-65551.104838
RBBH_pair_2000	Sps_DN57544_c0_g1	Cluster-65551.173102
RBBH_pair_2001	Sps_DN57544_c0_g3	Cluster-65551.169656
RBBH_pair_2004	Sps_DN57549_c0_g1	Cluster-65551.123616
RBBH_pair_2005	Sps_DN57551_c0_g2	Cluster-65551.135518
RBBH_pair_2006	Sps_DN57552_c0_g2	Cluster-65551.166694
RBBH_pair_2007	Sps_DN57553_c0_g1	Cluster-65551.104556
RBBH_pair_2009	Sps_DN57556_c0_g1	Cluster-65551.127255
RBBH_pair_2010	Sps_DN57563_c1_g1	Cluster-65551.117494
RBBH_pair_2011	Sps_DN57566_c0_g1	Cluster-65551.121803
RBBH_pair_2012	Sps_DN57574_c1_g6	Cluster-65551.158541
RBBH_pair_2013	Sps_DN57575_c0_g1	Cluster-65551.139133
RBBH_pair_2014	Sps_DN57576_c0_g2	Cluster-65551.165501
RBBH_pair_2015	Sps_DN57578_c0_g3	Cluster-65551.128285
RBBH_pair_2017	Sps_DN57590_c0_g1	Cluster-65551.169868
RBBH_pair_2018	Sps_DN57591_c0_g1	Cluster-65551.122583
RBBH_pair_2020	Sps_DN57594_c0_g1	Cluster-65551.129546
RBBH_pair_2021	Sps_DN57598_c1_g1	Cluster-65551.101181
RBBH_pair_2023	Sps_DN57601_c0_g1	Cluster-65551.126836
RBBH_pair_2024	Sps_DN57605_c0_g1	Cluster-65551.140229
RBBH_pair_2025	Sps_DN57607_c1_g1	Cluster-65551.123647
RBBH_pair_2026	Sps_DN57607_c1_g5	Cluster-65551.101953
RBBH_pair_2027	Sps_DN57610_c0_g2	Cluster-65551.900
RBBH_pair_2029	Sps_DN57615_c0_g3	Cluster-65551.138003
RBBH_pair_2030	Sps_DN57618_c0_g1	Cluster-65551.123856
RBBH_pair_2031	Sps_DN57619_c0_g1	Cluster-65551.59059
RBBH_pair_2032	Sps_DN57625_c1_g1	Cluster-65551.87429
RBBH_pair_2033	Sps_DN57626_c0_g1	Cluster-65551.113457
RBBH_pair_2035	Sps_DN57630_c0_g3	Cluster-65551.89147
RBBH_pair_2036	Sps_DN57634_c0_g3	Cluster-65551.144902
RBBH_pair_2037	Sps_DN57636_c1_g2	Cluster-65551.113049
RBBH_pair_2038	Sps_DN57636_c1_g4	Cluster-65551.106477
RBBH_pair_2039	Sps_DN57640_c2_g1	Cluster-65551.171468
RBBH_pair_2040	Sps_DN57645_c1_g1	Cluster-65551.16771
RBBH_pair_2042	Sps_DN57651_c0_g3	Cluster-65551.126871
RBBH_pair_2043	Sps_DN57654_c0_g1	Cluster-65551.104139
RBBH_pair_2044	Sps_DN57659_c6_g1	Cluster-65551.118157
RBBH_pair_2045	Sps_DN57660_c0_g1	Cluster-65551.87355
RBBH_pair_2046	Sps_DN57661_c0_g1	Cluster-65551.116679
RBBH_pair_2049	Sps_DN57666_c1_g1	Cluster-65551.133425
RBBH_pair_2050	Sps_DN57668_c0_g1	Cluster-65551.97786
RBBH_pair_2051	Sps_DN57673_c2_g1	Cluster-65551.109197
RBBH_pair_2052	Sps_DN57673_c2_g2	Cluster-65551.121111
RBBH_pair_2053	Sps_DN57673_c3_g1	Cluster-65551.136200
RBBH_pair_2054	Sps_DN57673_c3_g3	Cluster-65551.136206
RBBH_pair_2055	Sps_DN57679_c3_g1	Cluster-65551.116966
RBBH_pair_2056	Sps_DN57685_c1_g2	Cluster-65551.129593
RBBH_pair_2058	Sps_DN57687_c0_g1	Cluster-65551.141303
RBBH_pair_2059	Sps_DN57690_c3_g2	Cluster-65551.122728
RBBH_pair_2060	Sps_DN57691_c0_g1	Cluster-65551.88165
RBBH_pair_2062	Sps_DN57695_c0_g2	Cluster-65551.131753
RBBH_pair_2063	Sps_DN57698_c0_g2	Cluster-65551.80943
RBBH_pair_2064	Sps_DN57700_c4_g1	Cluster-65551.154354
RBBH_pair_2065	Sps_DN57701_c0_g1	Cluster-65551.176830
RBBH_pair_2066	Sps_DN57707_c0_g1	Cluster-65551.1565
RBBH_pair_2067	Sps_DN57709_c0_g3	Cluster-65551.138486
RBBH_pair_2068	Sps_DN5770_c0_g1	Cluster-65551.143530
RBBH_pair_2071	Sps_DN57715_c0_g3	Cluster-65551.126922
RBBH_pair_2072	Sps_DN57719_c0_g1	Cluster-65551.125719
RBBH_pair_2073	Sps_DN57719_c0_g5	Cluster-65551.96938
RBBH_pair_2074	Sps_DN57721_c0_g1	Cluster-23504.0
RBBH_pair_2077	Sps_DN57735_c0_g1	Cluster-65551.160884
RBBH_pair_2078	Sps_DN57736_c0_g1	Cluster-65551.141425
RBBH_pair_2079	Sps_DN57736_c0_g3	Cluster-65551.136055
RBBH_pair_2080	Sps_DN57737_c0_g1	Cluster-65551.120265
RBBH_pair_2081	Sps_DN57738_c0_g1	Cluster-65551.118933
RBBH_pair_2082	Sps_DN57739_c2_g2	Cluster-65551.120573
RBBH_pair_2083	Sps_DN5773_c0_g1	Cluster-65551.147131
RBBH_pair_2084	Sps_DN57743_c0_g1	Cluster-65551.128562
RBBH_pair_2085	Sps_DN57743_c0_g2	Cluster-65551.150561
RBBH_pair_2086	Sps_DN57745_c0_g1	Cluster-65551.108232
RBBH_pair_2087	Sps_DN57751_c0_g6	Cluster-65551.125457
RBBH_pair_2088	Sps_DN57753_c0_g1	Cluster-65551.155601
RBBH_pair_2089	Sps_DN57759_c0_g1	Cluster-65551.118494
RBBH_pair_2090	Sps_DN57760_c0_g1	Cluster-65551.136979
RBBH_pair_2091	Sps_DN57760_c0_g3	Cluster-65551.124108
RBBH_pair_2092	Sps_DN57762_c2_g6	Cluster-65551.121058
RBBH_pair_2093	Sps_DN57766_c0_g3	Cluster-65551.125230
RBBH_pair_2094	Sps_DN57768_c0_g1	Cluster-65551.156019
RBBH_pair_2095	Sps_DN57770_c0_g3	Cluster-65551.127602
RBBH_pair_2097	Sps_DN57772_c2_g1	Cluster-65551.99695
RBBH_pair_2098	Sps_DN57773_c0_g1	Cluster-65551.145668
RBBH_pair_2099	Sps_DN57774_c1_g2	Cluster-65551.107634
RBBH_pair_2100	Sps_DN57779_c0_g2	Cluster-65551.107458
RBBH_pair_2101	Sps_DN57783_c0_g2	Cluster-65551.102285
RBBH_pair_2102	Sps_DN57784_c0_g1	Cluster-65551.135178
RBBH_pair_2103	Sps_DN57785_c1_g1	Cluster-65551.65965
RBBH_pair_2104	Sps_DN57788_c1_g2	Cluster-65551.145918
RBBH_pair_2106	Sps_DN57789_c0_g2	Cluster-65551.158312
RBBH_pair_2107	Sps_DN57792_c3_g1	Cluster-65551.126301
RBBH_pair_2108	Sps_DN57795_c0_g6	Cluster-65551.125329
RBBH_pair_2110	Sps_DN57798_c4_g2	Cluster-65551.143708
RBBH_pair_2111	Sps_DN57802_c0_g1	Cluster-65551.83225
RBBH_pair_2112	Sps_DN57803_c0_g1	Cluster-65551.143957
RBBH_pair_2113	Sps_DN57804_c0_g1	Cluster-65551.148763
RBBH_pair_2114	Sps_DN57807_c0_g1	Cluster-65551.157056
RBBH_pair_2115	Sps_DN57810_c1_g6	Cluster-65551.121041
RBBH_pair_2116	Sps_DN57811_c0_g1	Cluster-65551.110752
RBBH_pair_2117	Sps_DN57811_c0_g3	Cluster-65551.124811
RBBH_pair_2118	Sps_DN57812_c0_g3	Cluster-65551.108097
RBBH_pair_2119	Sps_DN57813_c0_g2	Cluster-65551.125368
RBBH_pair_2120	Sps_DN57815_c0_g1	Cluster-65551.127716
RBBH_pair_2122	Sps_DN57826_c0_g2	Cluster-65551.135965
RBBH_pair_2124	Sps_DN57832_c0_g1	Cluster-65551.124927
RBBH_pair_2127	Sps_DN57842_c0_g1	Cluster-65551.129513
RBBH_pair_2129	Sps_DN57845_c0_g1	Cluster-65551.122366
RBBH_pair_2130	Sps_DN57850_c1_g3	Cluster-65551.60784
RBBH_pair_2133	Sps_DN57855_c0_g2	Cluster-65551.87641
RBBH_pair_2134	Sps_DN57858_c0_g1	Cluster-65551.181234
RBBH_pair_2136	Sps_DN57862_c1_g1	Cluster-65551.132923
RBBH_pair_2137	Sps_DN57864_c0_g1	Cluster-65551.157391
RBBH_pair_2138	Sps_DN57866_c1_g1	Cluster-65551.122900
RBBH_pair_2141	Sps_DN57879_c0_g2	Cluster-65551.111027
RBBH_pair_2142	Sps_DN57884_c0_g1	Cluster-65551.170012
RBBH_pair_2143	Sps_DN57887_c0_g1	Cluster-65551.152314
RBBH_pair_2144	Sps_DN57889_c0_g1	Cluster-65551.144743
RBBH_pair_2145	Sps_DN57890_c5_g1	Cluster-65551.164892
RBBH_pair_2146	Sps_DN57892_c0_g2	Cluster-65551.121604
RBBH_pair_2147	Sps_DN57893_c0_g1	Cluster-65551.146458
RBBH_pair_2148	Sps_DN57894_c1_g2	Cluster-65551.122489
RBBH_pair_2149	Sps_DN57898_c0_g1	Cluster-65551.129217
RBBH_pair_2150	Sps_DN57902_c0_g2	Cluster-65551.112127
RBBH_pair_2151	Sps_DN57905_c1_g2	Cluster-65551.107185
RBBH_pair_2152	Sps_DN57909_c1_g1	Cluster-65551.91920
RBBH_pair_2153	Sps_DN57915_c2_g1	Cluster-65551.109253
RBBH_pair_2154	Sps_DN57917_c1_g2	Cluster-65551.119699
RBBH_pair_2155	Sps_DN57917_c1_g3	Cluster-65551.113165
RBBH_pair_2156	Sps_DN57920_c0_g1	Cluster-65551.96139
RBBH_pair_2157	Sps_DN57925_c0_g2	Cluster-65551.129583
RBBH_pair_2158	Sps_DN57926_c0_g2	Cluster-65551.120657
RBBH_pair_2159	Sps_DN57927_c0_g2	Cluster-65551.138564
RBBH_pair_2160	Sps_DN57928_c0_g1	Cluster-65551.90828
RBBH_pair_2161	Sps_DN57931_c0_g4	Cluster-65551.130225
RBBH_pair_2162	Sps_DN57932_c0_g2	Cluster-65551.122849
RBBH_pair_2163	Sps_DN57937_c1_g3	Cluster-65551.127588
RBBH_pair_2166	Sps_DN57939_c1_g5	Cluster-65551.123521
RBBH_pair_2167	Sps_DN57940_c0_g3	Cluster-65551.122272
RBBH_pair_2168	Sps_DN57954_c0_g3	Cluster-65551.124447
RBBH_pair_2169	Sps_DN57956_c0_g1	Cluster-65551.133109
RBBH_pair_2170	Sps_DN57961_c1_g2	Cluster-65551.124698
RBBH_pair_2171	Sps_DN57963_c0_g1	Cluster-65551.122134
RBBH_pair_2172	Sps_DN57963_c3_g1	Cluster-65551.118418
RBBH_pair_2174	Sps_DN57964_c0_g2	Cluster-65551.137609
RBBH_pair_2177	Sps_DN57973_c0_g1	Cluster-65551.166044
RBBH_pair_2179	Sps_DN57977_c0_g1	Cluster-65551.123427
RBBH_pair_2180	Sps_DN57978_c3_g1	Cluster-65551.116532
RBBH_pair_2181	Sps_DN57980_c0_g2	Cluster-65551.118653
RBBH_pair_2183	Sps_DN57990_c0_g1	Cluster-65551.50592
RBBH_pair_2184	Sps_DN58004_c0_g3	Cluster-65551.115725
RBBH_pair_2187	Sps_DN58007_c0_g5	Cluster-65551.124784
RBBH_pair_2188	Sps_DN58008_c0_g3	Cluster-65551.128235
RBBH_pair_2190	Sps_DN58011_c1_g1	Cluster-65551.131489
RBBH_pair_2191	Sps_DN58012_c0_g1	Cluster-65551.117852
RBBH_pair_2192	Sps_DN58013_c0_g1	Cluster-65551.89378
RBBH_pair_2193	Sps_DN58014_c0_g1	Cluster-65551.146215
RBBH_pair_2194	Sps_DN58015_c0_g1	Cluster-65551.103630
RBBH_pair_2195	Sps_DN58016_c0_g1	Cluster-65551.177336
RBBH_pair_2196	Sps_DN58017_c0_g1	Cluster-65551.162970
RBBH_pair_2197	Sps_DN58025_c3_g5	Cluster-65551.123399
RBBH_pair_2198	Sps_DN58028_c0_g1	Cluster-65551.127397
RBBH_pair_2199	Sps_DN58028_c1_g4	Cluster-65551.129168
RBBH_pair_2200	Sps_DN58030_c0_g3	Cluster-65551.102301
RBBH_pair_2201	Sps_DN58031_c0_g1	Cluster-65551.181077
RBBH_pair_2202	Sps_DN58037_c0_g1	Cluster-65551.162436
RBBH_pair_2203	Sps_DN58038_c1_g3	Cluster-65551.130389
RBBH_pair_2204	Sps_DN58039_c0_g3	Cluster-65551.145825
RBBH_pair_2205	Sps_DN58040_c3_g5	Cluster-65551.84918
RBBH_pair_2206	Sps_DN58044_c3_g3	Cluster-65551.143001
RBBH_pair_2207	Sps_DN58046_c0_g1	Cluster-65551.134831
RBBH_pair_2208	Sps_DN58047_c0_g4	Cluster-65551.118872
RBBH_pair_2209	Sps_DN58050_c0_g3	Cluster-65551.113605
RBBH_pair_2210	Sps_DN58057_c0_g3	Cluster-65551.71846
RBBH_pair_2211	Sps_DN58059_c0_g2	Cluster-65551.154677
RBBH_pair_2212	Sps_DN58066_c0_g1	Cluster-65551.176135
RBBH_pair_2214	Sps_DN58070_c0_g1	Cluster-65551.132491
RBBH_pair_2215	Sps_DN58071_c2_g1	Cluster-65551.112962
RBBH_pair_2216	Sps_DN58071_c2_g6	Cluster-65551.123401
RBBH_pair_2217	Sps_DN58073_c0_g3	Cluster-65551.125628
RBBH_pair_2218	Sps_DN58078_c0_g1	Cluster-65551.159546
RBBH_pair_2219	Sps_DN58079_c0_g2	Cluster-65551.102195
RBBH_pair_2220	Sps_DN58080_c0_g1	Cluster-65551.116794
RBBH_pair_2221	Sps_DN58081_c0_g2	Cluster-65551.50419
RBBH_pair_2222	Sps_DN58082_c0_g3	Cluster-65551.110670
RBBH_pair_2223	Sps_DN58083_c2_g1	Cluster-65551.55696
RBBH_pair_2224	Sps_DN58084_c0_g1	Cluster-65551.146842
RBBH_pair_2225	Sps_DN58087_c0_g1	Cluster-65551.130000
RBBH_pair_2226	Sps_DN58089_c0_g1	Cluster-65551.169003
RBBH_pair_2227	Sps_DN58090_c0_g2	Cluster-65551.120494
RBBH_pair_2230	Sps_DN58097_c2_g1	Cluster-65551.115379
RBBH_pair_2231	Sps_DN58101_c0_g1	Cluster-65551.161599
RBBH_pair_2232	Sps_DN58102_c1_g6	Cluster-65551.142239
RBBH_pair_2233	Sps_DN58103_c0_g2	Cluster-65551.135423
RBBH_pair_2235	Sps_DN58108_c0_g1	Cluster-65551.158908
RBBH_pair_2236	Sps_DN58109_c0_g1	Cluster-65551.70911
RBBH_pair_2237	Sps_DN58110_c1_g1	Cluster-65551.139676
RBBH_pair_2238	Sps_DN58111_c3_g1	Cluster-65551.141411
RBBH_pair_2239	Sps_DN58112_c0_g1	Cluster-65551.166720
RBBH_pair_2240	Sps_DN58114_c0_g1	Cluster-65551.141115
RBBH_pair_2241	Sps_DN58124_c5_g1	Cluster-65551.133109
RBBH_pair_2242	Sps_DN58125_c0_g1	Cluster-65551.164288
RBBH_pair_2244	Sps_DN58131_c0_g1	Cluster-65551.131627
RBBH_pair_2245	Sps_DN58137_c1_g1	Cluster-65551.137298
RBBH_pair_2246	Sps_DN58142_c0_g1	Cluster-65551.5971
RBBH_pair_2247	Sps_DN58152_c7_g1	Cluster-65551.127121
RBBH_pair_2248	Sps_DN58152_c8_g1	Cluster-65551.126633
RBBH_pair_2249	Sps_DN58156_c0_g4	Cluster-65551.128364
RBBH_pair_2250	Sps_DN58162_c0_g1	Cluster-65551.129272
RBBH_pair_2251	Sps_DN58164_c0_g2	Cluster-65551.126083
RBBH_pair_2252	Sps_DN58166_c1_g1	Cluster-65551.116636
RBBH_pair_2253	Sps_DN58166_c1_g2	Cluster-65551.136479
RBBH_pair_2254	Sps_DN58169_c1_g2	Cluster-65551.120703
RBBH_pair_2255	Sps_DN58176_c0_g2	Cluster-65551.139905
RBBH_pair_2256	Sps_DN58178_c1_g2	Cluster-65551.165949
RBBH_pair_2257	Sps_DN58181_c1_g1	Cluster-65551.135756
RBBH_pair_2258	Sps_DN58181_c1_g2	Cluster-65551.78885
RBBH_pair_2259	Sps_DN58181_c1_g3	Cluster-65551.143090
RBBH_pair_2260	Sps_DN58182_c0_g1	Cluster-65551.179848
RBBH_pair_2261	Sps_DN58189_c1_g1	Cluster-65551.141810
RBBH_pair_2263	Sps_DN58197_c3_g2	Cluster-65551.119196
RBBH_pair_2264	Sps_DN58197_c4_g2	Cluster-65551.144991
RBBH_pair_2268	Sps_DN58203_c0_g2	Cluster-65551.114051
RBBH_pair_2270	Sps_DN58208_c0_g2	Cluster-65551.132774
RBBH_pair_2271	Sps_DN58211_c1_g2	Cluster-65551.116930
RBBH_pair_2272	Sps_DN58212_c0_g1	Cluster-65551.89833
RBBH_pair_2273	Sps_DN58218_c0_g1	Cluster-65551.127248
RBBH_pair_2274	Sps_DN58220_c0_g1	Cluster-65551.172984
RBBH_pair_2275	Sps_DN58221_c0_g1	Cluster-65551.140746
RBBH_pair_2277	Sps_DN58226_c2_g1	Cluster-65551.134070
RBBH_pair_2278	Sps_DN58231_c0_g1	Cluster-65551.133979
RBBH_pair_2279	Sps_DN58232_c0_g1	Cluster-65551.153666
RBBH_pair_2280	Sps_DN58234_c1_g1	Cluster-65551.128322
RBBH_pair_2281	Sps_DN58236_c0_g2	Cluster-65551.139321
RBBH_pair_2283	Sps_DN58239_c0_g1	Cluster-65551.130093
RBBH_pair_2284	Sps_DN58240_c0_g4	Cluster-65551.133601
RBBH_pair_2285	Sps_DN58243_c0_g1	Cluster-65551.57749
RBBH_pair_2286	Sps_DN58249_c1_g2	Cluster-38377.0
RBBH_pair_2287	Sps_DN58251_c2_g2	Cluster-65551.149830
RBBH_pair_2288	Sps_DN58254_c1_g4	Cluster-65551.137931
RBBH_pair_2289	Sps_DN58255_c0_g1	Cluster-65551.54031
RBBH_pair_2291	Sps_DN58259_c0_g1	Cluster-65551.52121
RBBH_pair_2292	Sps_DN58266_c0_g2	Cluster-65551.143768
RBBH_pair_2293	Sps_DN58267_c2_g1	Cluster-65551.142829
RBBH_pair_2294	Sps_DN58271_c0_g1	Cluster-65551.184385
RBBH_pair_2296	Sps_DN58276_c0_g1	Cluster-65551.128918
RBBH_pair_2297	Sps_DN58277_c0_g1	Cluster-65551.156335
RBBH_pair_2298	Sps_DN58278_c0_g1	Cluster-65551.125935
RBBH_pair_2300	Sps_DN58280_c0_g1	Cluster-65551.151525
RBBH_pair_2301	Sps_DN58280_c0_g5	Cluster-65551.110311
RBBH_pair_2302	Sps_DN58281_c0_g1	Cluster-65551.125558
RBBH_pair_2303	Sps_DN58282_c1_g1	Cluster-65551.142267
RBBH_pair_2304	Sps_DN58282_c1_g2	Cluster-65551.123965
RBBH_pair_2305	Sps_DN58282_c1_g3	Cluster-65551.133058
RBBH_pair_2306	Sps_DN58283_c0_g1	Cluster-65551.116687
RBBH_pair_2307	Sps_DN58284_c0_g2	Cluster-65551.128451
RBBH_pair_2308	Sps_DN58287_c3_g1	Cluster-65551.120665
RBBH_pair_2309	Sps_DN58290_c1_g2	Cluster-65551.101256
RBBH_pair_2310	Sps_DN58291_c0_g2	Cluster-65551.88895
RBBH_pair_2311	Sps_DN58294_c0_g2	Cluster-65551.116469
RBBH_pair_2312	Sps_DN58302_c6_g1	Cluster-65551.159422
RBBH_pair_2313	Sps_DN58306_c1_g3	Cluster-65551.127709
RBBH_pair_2314	Sps_DN58311_c0_g1	Cluster-65551.118534
RBBH_pair_2315	Sps_DN58316_c0_g1	Cluster-65551.140653
RBBH_pair_2316	Sps_DN58321_c0_g1	Cluster-65551.152400
RBBH_pair_2318	Sps_DN58322_c0_g1	Cluster-65551.120650
RBBH_pair_2320	Sps_DN58325_c0_g2	Cluster-65551.128994
RBBH_pair_2321	Sps_DN58327_c1_g1	Cluster-65551.123654
RBBH_pair_2323	Sps_DN58328_c5_g1	Cluster-65551.131576
RBBH_pair_2324	Sps_DN58332_c0_g2	Cluster-65551.132123
RBBH_pair_2325	Sps_DN58334_c0_g2	Cluster-65551.127112
RBBH_pair_2326	Sps_DN58335_c0_g1	Cluster-65551.129867
RBBH_pair_2327	Sps_DN58338_c0_g1	Cluster-65551.89906
RBBH_pair_2328	Sps_DN58340_c0_g1	Cluster-65551.127631
RBBH_pair_2329	Sps_DN58345_c0_g2	Cluster-65551.126220
RBBH_pair_2330	Sps_DN58346_c0_g3	Cluster-65551.119638
RBBH_pair_2332	Sps_DN58349_c0_g1	Cluster-65551.123037
RBBH_pair_2333	Sps_DN58349_c0_g2	Cluster-65551.123722
RBBH_pair_2334	Sps_DN58350_c0_g1	Cluster-65551.102729
RBBH_pair_2335	Sps_DN58350_c0_g3	Cluster-65551.102728
RBBH_pair_2336	Sps_DN58351_c1_g1	Cluster-65551.204573
RBBH_pair_2337	Sps_DN58355_c0_g1	Cluster-65551.126768
RBBH_pair_2338	Sps_DN58357_c0_g1	Cluster-65551.16259
RBBH_pair_2339	Sps_DN58359_c0_g1	Cluster-65551.125775
RBBH_pair_2340	Sps_DN58360_c0_g5	Cluster-65551.122301
RBBH_pair_2341	Sps_DN58361_c0_g1	Cluster-65551.146588
RBBH_pair_2342	Sps_DN58362_c0_g1	Cluster-65551.114977
RBBH_pair_2343	Sps_DN58363_c1_g2	Cluster-65551.108237
RBBH_pair_2344	Sps_DN58365_c1_g1	Cluster-65551.153241
RBBH_pair_2345	Sps_DN58366_c2_g1	Cluster-65551.133430
RBBH_pair_2346	Sps_DN58366_c3_g1	Cluster-65551.26573
RBBH_pair_2348	Sps_DN58367_c0_g5	Cluster-65551.109293
RBBH_pair_2349	Sps_DN58368_c2_g2	Cluster-65551.122506
RBBH_pair_2350	Sps_DN58368_c2_g5	Cluster-65551.129309
RBBH_pair_2351	Sps_DN58370_c0_g3	Cluster-65551.124140
RBBH_pair_2352	Sps_DN58372_c0_g2	Cluster-65551.191560
RBBH_pair_2353	Sps_DN58373_c0_g1	Cluster-65551.171863
RBBH_pair_2354	Sps_DN58383_c0_g2	Cluster-65551.125496
RBBH_pair_2355	Sps_DN58385_c1_g8	Cluster-65551.147799
RBBH_pair_2356	Sps_DN58389_c0_g1	Cluster-65551.159745
RBBH_pair_2358	Sps_DN58391_c0_g3	Cluster-65551.139943
RBBH_pair_2360	Sps_DN58395_c1_g1	Cluster-65551.123882
RBBH_pair_2361	Sps_DN58395_c3_g2	Cluster-65551.120331
RBBH_pair_2362	Sps_DN58396_c0_g1	Cluster-65551.130955
RBBH_pair_2363	Sps_DN58404_c0_g3	Cluster-65551.121324
RBBH_pair_2364	Sps_DN58406_c1_g1	Cluster-65551.1617
RBBH_pair_2365	Sps_DN58413_c0_g4	Cluster-65551.119938
RBBH_pair_2366	Sps_DN58414_c1_g1	Cluster-65551.180375
RBBH_pair_2367	Sps_DN58416_c0_g2	Cluster-65551.124233
RBBH_pair_2368	Sps_DN58417_c0_g1	Cluster-65551.142843
RBBH_pair_2369	Sps_DN58420_c0_g1	Cluster-65551.143563
RBBH_pair_2370	Sps_DN58420_c0_g2	Cluster-65551.46478
RBBH_pair_2371	Sps_DN58421_c0_g3	Cluster-65551.132334
RBBH_pair_2372	Sps_DN58423_c0_g4	Cluster-65551.125699
RBBH_pair_2373	Sps_DN58424_c0_g2	Cluster-65551.127405
RBBH_pair_2374	Sps_DN58426_c3_g1	Cluster-65551.150986
RBBH_pair_2375	Sps_DN58426_c3_g4	Cluster-65551.131220
RBBH_pair_2378	Sps_DN58432_c0_g1	Cluster-65551.131017
RBBH_pair_2379	Sps_DN58433_c0_g1	Cluster-65551.120569
RBBH_pair_2380	Sps_DN58435_c0_g1	Cluster-65551.57389
RBBH_pair_2381	Sps_DN58436_c0_g1	Cluster-65551.163582
RBBH_pair_2382	Sps_DN58438_c0_g1	Cluster-65551.20816
RBBH_pair_2383	Sps_DN58441_c0_g1	Cluster-65551.125100
RBBH_pair_2384	Sps_DN58447_c0_g2	Cluster-65551.129078
RBBH_pair_2385	Sps_DN58448_c0_g3	Cluster-65551.125718
RBBH_pair_2386	Sps_DN58449_c0_g4	Cluster-65551.125708
RBBH_pair_2387	Sps_DN58451_c0_g3	Cluster-65551.162791
RBBH_pair_2388	Sps_DN58459_c0_g2	Cluster-65551.128325
RBBH_pair_2390	Sps_DN58463_c0_g2	Cluster-65551.92351
RBBH_pair_2391	Sps_DN58464_c0_g1	Cluster-65551.133801
RBBH_pair_2392	Sps_DN58464_c0_g5	Cluster-65551.150385
RBBH_pair_2393	Sps_DN58466_c1_g1	Cluster-65551.111924
RBBH_pair_2394	Sps_DN58471_c0_g1	Cluster-65551.165003
RBBH_pair_2395	Sps_DN58472_c0_g1	Cluster-65551.116593
RBBH_pair_2396	Sps_DN58473_c3_g2	Cluster-65551.127404
RBBH_pair_2397	Sps_DN58476_c0_g2	Cluster-65551.129904
RBBH_pair_2398	Sps_DN58479_c1_g1	Cluster-65551.128611
RBBH_pair_2399	Sps_DN58480_c1_g7	Cluster-65551.109083
RBBH_pair_2400	Sps_DN58482_c2_g1	Cluster-96087.0
RBBH_pair_2401	Sps_DN58484_c0_g1	Cluster-65551.158554
RBBH_pair_2403	Sps_DN58490_c0_g1	Cluster-65551.132575
RBBH_pair_2404	Sps_DN58494_c0_g1	Cluster-65551.164746
RBBH_pair_2405	Sps_DN58495_c0_g2	Cluster-65551.128970
RBBH_pair_2406	Sps_DN58496_c0_g1	Cluster-65551.123149
RBBH_pair_2407	Sps_DN58500_c0_g1	Cluster-65551.127627
RBBH_pair_2408	Sps_DN58501_c0_g2	Cluster-65551.131486
RBBH_pair_2411	Sps_DN58505_c1_g1	Cluster-65551.142231
RBBH_pair_2412	Sps_DN58505_c1_g2	Cluster-65551.175671
RBBH_pair_2413	Sps_DN58506_c0_g3	Cluster-65551.126990
RBBH_pair_2414	Sps_DN58510_c0_g5	Cluster-65551.126512
RBBH_pair_2415	Sps_DN58512_c0_g1	Cluster-65551.145038
RBBH_pair_2416	Sps_DN58520_c1_g1	Cluster-15821.2
RBBH_pair_2418	Sps_DN58522_c0_g1	Cluster-65551.137890
RBBH_pair_2419	Sps_DN58525_c0_g1	Cluster-65551.124903
RBBH_pair_2420	Sps_DN58540_c0_g1	Cluster-65551.115331
RBBH_pair_2423	Sps_DN58549_c0_g1	Cluster-65551.182738
RBBH_pair_2425	Sps_DN58552_c0_g1	Cluster-65551.115740
RBBH_pair_2426	Sps_DN58552_c0_g2	Cluster-65551.3217
RBBH_pair_2427	Sps_DN58552_c0_g4	Cluster-65551.111851
RBBH_pair_2431	Sps_DN58560_c0_g1	Cluster-65551.126708
RBBH_pair_2432	Sps_DN58566_c0_g1	Cluster-65551.122159
RBBH_pair_2433	Sps_DN58567_c2_g1	Cluster-65551.139744
RBBH_pair_2436	Sps_DN58570_c1_g2	Cluster-65551.127028
RBBH_pair_2437	Sps_DN58574_c2_g2	Cluster-65551.147753
RBBH_pair_2438	Sps_DN58574_c2_g3	Cluster-65551.124586
RBBH_pair_2439	Sps_DN58576_c0_g1	Cluster-65551.105872
RBBH_pair_2440	Sps_DN58579_c0_g2	Cluster-65551.128892
RBBH_pair_2441	Sps_DN58581_c0_g1	Cluster-65551.126820
RBBH_pair_2442	Sps_DN58582_c0_g2	Cluster-65551.123358
RBBH_pair_2443	Sps_DN58586_c0_g1	Cluster-65551.126573
RBBH_pair_2444	Sps_DN58589_c0_g1	Cluster-65551.131324
RBBH_pair_2445	Sps_DN58590_c0_g1	Cluster-65551.48663
RBBH_pair_2446	Sps_DN58595_c0_g1	Cluster-65551.112106
RBBH_pair_2447	Sps_DN58596_c0_g2	Cluster-65551.127259
RBBH_pair_2448	Sps_DN58599_c0_g3	Cluster-65551.104074
RBBH_pair_2450	Sps_DN58606_c0_g1	Cluster-65551.116389
RBBH_pair_2451	Sps_DN58607_c0_g1	Cluster-65551.108645
RBBH_pair_2452	Sps_DN58612_c2_g1	Cluster-65551.106633
RBBH_pair_2453	Sps_DN58619_c0_g1	Cluster-65551.123629
RBBH_pair_2454	Sps_DN58620_c0_g3	Cluster-65551.198674
RBBH_pair_2455	Sps_DN58622_c0_g1	Cluster-65551.78360
RBBH_pair_2457	Sps_DN58624_c0_g7	Cluster-65551.152169
RBBH_pair_2458	Sps_DN58626_c0_g2	Cluster-65551.128896
RBBH_pair_2460	Sps_DN58629_c0_g1	Cluster-65551.15278
RBBH_pair_2461	Sps_DN58632_c0_g3	Cluster-65551.125192
RBBH_pair_2462	Sps_DN58636_c1_g3	Cluster-65551.123930
RBBH_pair_2463	Sps_DN58639_c0_g1	Cluster-65551.99399
RBBH_pair_2464	Sps_DN58639_c0_g5	Cluster-65551.52501
RBBH_pair_2465	Sps_DN58643_c0_g1	Cluster-65551.137938
RBBH_pair_2466	Sps_DN58644_c3_g2	Cluster-65551.134002
RBBH_pair_2467	Sps_DN58650_c0_g1	Cluster-65551.174348
RBBH_pair_2469	Sps_DN58656_c0_g1	Cluster-65551.48455
RBBH_pair_2471	Sps_DN58672_c0_g1	Cluster-65551.73862
RBBH_pair_2472	Sps_DN58673_c0_g1	Cluster-65551.118959
RBBH_pair_2473	Sps_DN58673_c0_g2	Cluster-65551.132834
RBBH_pair_2475	Sps_DN58680_c0_g1	Cluster-65551.138584
RBBH_pair_2476	Sps_DN58681_c0_g1	Cluster-65551.162079
RBBH_pair_2477	Sps_DN58683_c0_g2	Cluster-65551.102453
RBBH_pair_2478	Sps_DN58686_c1_g7	Cluster-65551.138723
RBBH_pair_2479	Sps_DN58686_c1_g8	Cluster-65551.54299
RBBH_pair_2480	Sps_DN58689_c0_g3	Cluster-214.0
RBBH_pair_2481	Sps_DN58689_c0_g4	Cluster-95993.0
RBBH_pair_2482	Sps_DN58691_c0_g1	Cluster-65551.120170
RBBH_pair_2483	Sps_DN58692_c3_g1	Cluster-65551.55692
RBBH_pair_2484	Sps_DN58693_c0_g1	Cluster-65551.140293
RBBH_pair_2485	Sps_DN58697_c0_g1	Cluster-65551.127794
RBBH_pair_2488	Sps_DN58702_c0_g1	Cluster-65551.129358
RBBH_pair_2489	Sps_DN58703_c0_g2	Cluster-65551.142443
RBBH_pair_2490	Sps_DN58711_c0_g1	Cluster-65551.180658
RBBH_pair_2492	Sps_DN58718_c0_g2	Cluster-65551.126703
RBBH_pair_2493	Sps_DN58719_c0_g1	Cluster-65551.139963
RBBH_pair_2494	Sps_DN58723_c0_g2	Cluster-65551.190800
RBBH_pair_2495	Sps_DN58727_c1_g1	Cluster-65551.102847
RBBH_pair_2496	Sps_DN58731_c0_g1	Cluster-65551.87432
RBBH_pair_2497	Sps_DN58733_c0_g1	Cluster-65551.150355
RBBH_pair_2498	Sps_DN58736_c1_g3	Cluster-65551.126558
RBBH_pair_2500	Sps_DN58742_c1_g1	Cluster-65551.119728
RBBH_pair_2501	Sps_DN58743_c0_g2	Cluster-65551.140437
RBBH_pair_2502	Sps_DN58744_c0_g1	Cluster-55427.0
RBBH_pair_2503	Sps_DN58746_c0_g1	Cluster-65551.147976
RBBH_pair_2505	Sps_DN58749_c1_g1	Cluster-65551.77955
RBBH_pair_2506	Sps_DN58753_c1_g2	Cluster-65551.162370
RBBH_pair_2508	Sps_DN58756_c0_g2	Cluster-65551.118862
RBBH_pair_2509	Sps_DN58757_c0_g1	Cluster-65551.130543
RBBH_pair_2510	Sps_DN58762_c0_g1	Cluster-65551.121757
RBBH_pair_2511	Sps_DN58765_c0_g1	Cluster-65551.134561
RBBH_pair_2512	Sps_DN58768_c0_g2	Cluster-65551.121256
RBBH_pair_2513	Sps_DN58769_c0_g1	Cluster-65551.128927
RBBH_pair_2514	Sps_DN58770_c0_g1	Cluster-65551.180718
RBBH_pair_2515	Sps_DN58773_c1_g1	Cluster-65551.131459
RBBH_pair_2516	Sps_DN58777_c1_g1	Cluster-65551.153987
RBBH_pair_2517	Sps_DN58777_c1_g3	Cluster-65551.155006
RBBH_pair_2518	Sps_DN58780_c0_g1	Cluster-65551.112108
RBBH_pair_2519	Sps_DN58785_c0_g1	Cluster-65551.128822
RBBH_pair_2524	Sps_DN58795_c0_g1	Cluster-65551.57354
RBBH_pair_2525	Sps_DN58797_c1_g1	Cluster-65551.122725
RBBH_pair_2527	Sps_DN58801_c0_g1	Cluster-65551.142688
RBBH_pair_2528	Sps_DN58802_c0_g1	Cluster-65551.171004
RBBH_pair_2529	Sps_DN58803_c5_g2	Cluster-65551.122853
RBBH_pair_2530	Sps_DN58804_c3_g1	Cluster-65551.126541
RBBH_pair_2531	Sps_DN58806_c1_g1	Cluster-65551.113733
RBBH_pair_2532	Sps_DN58806_c2_g1	Cluster-65551.104287
RBBH_pair_2533	Sps_DN58807_c0_g1	Cluster-65551.122804
RBBH_pair_2534	Sps_DN58808_c0_g1	Cluster-65551.88051
RBBH_pair_2535	Sps_DN58809_c2_g1	Cluster-65551.124547
RBBH_pair_2536	Sps_DN58809_c2_g3	Cluster-65551.130206
RBBH_pair_2537	Sps_DN58818_c0_g1	Cluster-65551.105891
RBBH_pair_2538	Sps_DN58822_c0_g1	Cluster-65551.134990
RBBH_pair_2539	Sps_DN58825_c0_g1	Cluster-65551.126451
RBBH_pair_2540	Sps_DN58828_c0_g1	Cluster-65551.122285
RBBH_pair_2541	Sps_DN58828_c0_g6	Cluster-65551.157882
RBBH_pair_2542	Sps_DN58833_c0_g1	Cluster-65551.139982
RBBH_pair_2543	Sps_DN58834_c0_g1	Cluster-65551.124361
RBBH_pair_2544	Sps_DN58837_c0_g1	Cluster-65551.133256
RBBH_pair_2545	Sps_DN58845_c0_g1	Cluster-65551.148991
RBBH_pair_2546	Sps_DN58848_c0_g1	Cluster-65551.68267
RBBH_pair_2548	Sps_DN58856_c0_g1	Cluster-65551.131898
RBBH_pair_2549	Sps_DN58858_c1_g4	Cluster-65551.81139
RBBH_pair_2550	Sps_DN58865_c1_g1	Cluster-65551.157484
RBBH_pair_2555	Sps_DN58871_c0_g1	Cluster-65551.110259
RBBH_pair_2556	Sps_DN58876_c0_g2	Cluster-65551.122933
RBBH_pair_2558	Sps_DN58886_c0_g2	Cluster-65551.125870
RBBH_pair_2559	Sps_DN58887_c0_g1	Cluster-65551.64055
RBBH_pair_2560	Sps_DN58889_c0_g3	Cluster-65551.120817
RBBH_pair_2561	Sps_DN58889_c0_g4	Cluster-65551.120814
RBBH_pair_2562	Sps_DN58889_c0_g6	Cluster-65551.46305
RBBH_pair_2563	Sps_DN58890_c0_g1	Cluster-65551.113799
RBBH_pair_2564	Sps_DN58892_c0_g4	Cluster-65551.1441
RBBH_pair_2566	Sps_DN58894_c0_g1	Cluster-65551.137034
RBBH_pair_2567	Sps_DN58897_c0_g3	Cluster-65551.135203
RBBH_pair_2569	Sps_DN58901_c0_g4	Cluster-65551.106393
RBBH_pair_2570	Sps_DN58905_c0_g2	Cluster-65551.118145
RBBH_pair_2571	Sps_DN58909_c0_g1	Cluster-65551.117604
RBBH_pair_2572	Sps_DN58910_c0_g2	Cluster-65551.138125
RBBH_pair_2573	Sps_DN58911_c1_g1	Cluster-65551.133318
RBBH_pair_2574	Sps_DN58915_c1_g1	Cluster-65551.135513
RBBH_pair_2576	Sps_DN58915_c1_g5	Cluster-65551.134861
RBBH_pair_2577	Sps_DN58918_c1_g1	Cluster-65551.125998
RBBH_pair_2578	Sps_DN58919_c0_g1	Cluster-65551.140283
RBBH_pair_2579	Sps_DN58920_c0_g1	Cluster-65551.47676
RBBH_pair_2580	Sps_DN58923_c0_g1	Cluster-65551.121567
RBBH_pair_2581	Sps_DN58924_c5_g1	Cluster-65551.116513
RBBH_pair_2582	Sps_DN58925_c0_g1	Cluster-65551.115538
RBBH_pair_2583	Sps_DN58927_c0_g1	Cluster-65551.20271
RBBH_pair_2584	Sps_DN58933_c0_g4	Cluster-65551.133442
RBBH_pair_2586	Sps_DN58938_c0_g1	Cluster-65551.126129
RBBH_pair_2587	Sps_DN58938_c0_g3	Cluster-65551.136743
RBBH_pair_2588	Sps_DN58944_c1_g1	Cluster-65551.131943
RBBH_pair_2589	Sps_DN58945_c0_g1	Cluster-65551.129992
RBBH_pair_2590	Sps_DN58947_c1_g2	Cluster-65551.148619
RBBH_pair_2592	Sps_DN58950_c0_g1	Cluster-65551.139253
RBBH_pair_2593	Sps_DN58955_c0_g1	Cluster-65551.123502
RBBH_pair_2594	Sps_DN58956_c0_g3	Cluster-65551.103986
RBBH_pair_2595	Sps_DN58959_c0_g1	Cluster-65551.13580
RBBH_pair_2596	Sps_DN58960_c0_g2	Cluster-65551.126791
RBBH_pair_2597	Sps_DN58962_c0_g1	Cluster-65551.86282
RBBH_pair_2599	Sps_DN58971_c0_g1	Cluster-65551.178309
RBBH_pair_2601	Sps_DN58978_c0_g1	Cluster-65551.150563
RBBH_pair_2602	Sps_DN58978_c0_g2	Cluster-65551.118850
RBBH_pair_2607	Sps_DN58980_c0_g2	Cluster-65551.128977
RBBH_pair_2608	Sps_DN58981_c0_g2	Cluster-65551.147002
RBBH_pair_2609	Sps_DN58984_c0_g1	Cluster-65551.131651
RBBH_pair_2611	Sps_DN58990_c0_g2	Cluster-65551.129604
RBBH_pair_2612	Sps_DN58991_c0_g2	Cluster-65551.131527
RBBH_pair_2613	Sps_DN58997_c0_g1	Cluster-65551.134088
RBBH_pair_2614	Sps_DN59000_c0_g2	Cluster-65551.142557
RBBH_pair_2615	Sps_DN59002_c2_g1	Cluster-65551.130693
RBBH_pair_2617	Sps_DN59002_c2_g6	Cluster-65551.136616
RBBH_pair_2618	Sps_DN59003_c0_g2	Cluster-65551.12239
RBBH_pair_2619	Sps_DN59004_c0_g1	Cluster-65551.158309
RBBH_pair_2620	Sps_DN59005_c2_g1	Cluster-65551.141464
RBBH_pair_2621	Sps_DN59006_c0_g1	Cluster-65551.131244
RBBH_pair_2622	Sps_DN59007_c0_g4	Cluster-65551.129006
RBBH_pair_2623	Sps_DN59010_c1_g1	Cluster-65551.161376
RBBH_pair_2624	Sps_DN59013_c1_g1	Cluster-65551.127183
RBBH_pair_2626	Sps_DN59015_c0_g2	Cluster-65551.127017
RBBH_pair_2627	Sps_DN59019_c1_g3	Cluster-65551.125811
RBBH_pair_2628	Sps_DN59021_c0_g1	Cluster-65551.145557
RBBH_pair_2629	Sps_DN59028_c0_g1	Cluster-65551.136089
[truncated: 5,492 more rows]
