# Supplementary material for: Molecular signatures of the rediae, cercariae and adult stages in the complex life cycles of parasitic flatworms (Digenea: Psilostomatidae)
Source: Parasit Vectors. 2020 Nov 10;13:559. doi: 10.1186/s13071-020-04424-4 (PMC7653818; doi:10.1186/s13071-020-04424-4)
Supplement: Supplementary file 13 — Additional file 13: Table S11. The common “enriched” GO-terms (Biological processes) for the life cycles stages in the pairs of analyzed species. [file 13071_2020_4424_MOESM13_ESM.xls]

## Sheet: Table S11.1
Table S11.1: The common "enriched" GO-terms (Biological processes) for Psilotrema simillimum and Sphaeridiotrema pseudoglobulus life cycles stages					Table S11.1: The common "enriched" GO-terms (Biological processes) for Psilotrema simillimum and Sphaeridiotrema pseudoglobulus life cycles stages
P.simillimum_redia_and_S.pseudoglobulus_redia (61 terms)	P.simillimum_redia_and_S.pseudoglobulus_cercaria (61 terms)	P.simillimum_redia_and_S.pseudoglobulus_adult_worm (5 terms)	P.simillimum_cercaria_and_S.pseudoglobulus_redia (19 terms)	P.simillimum_cercaria_and_S.pseudoglobulus_cercaria (114 terms)	P.simillimum_cercaria_and_S.pseudoglobulus_adult_worm (13 terms)	P.simillimum_adult_worm_and_S.pseudoglobulus_redia (0 terms)	P.simillimum_adult_worm_and_S.pseudoglobulus_cercaria (4 terms)	P.simillimum_adult_worm_and_S.pseudoglobulus_adult_worm (27 terms)
GO:0032981:mitochondrial respiratory chain complex ...	GO:0051704:multi-organism process	GO:0032940:secretion by cell	GO:0044267:cellular protein metabolic process	GO:0045047:protein targeting to ER	GO:0001508:action potential	-	GO:0048871:multicellular organismal homeostasis	GO:0030031:cell projection assembly
GO:0009205:purine ribonucleoside triphosphate metab...	GO:0045047:protein targeting to ER	GO:0046903:secretion	GO:0008152:metabolic process	GO:0006614:SRP-dependent cotranslational protein ta...	GO:0006937:regulation of muscle contraction		GO:0007187:G protein-coupled receptor signaling pat...	GO:0022607:cellular component assembly
GO:0061458:reproductive system development	GO:0006614:SRP-dependent cotranslational protein ta...	GO:0042493:response to drug	GO:0034645:cellular macromolecule biosynthetic proc...	GO:0044270:cellular nitrogen compound catabolic pro...	GO:0032940:secretion by cell		GO:0003014:renal system process	GO:0044782:cilium organization
GO:0009199:ribonucleoside triphosphate metabolic pr...	GO:0015833:peptide transport	GO:0050678:regulation of epithelial cell proliferat...	GO:0055114:oxidation-reduction process	GO:0060048:cardiac muscle contraction	GO:0034765:regulation of ion transmembrane transpor...		GO:0007188:adenylate cyclase-modulating G protein-c...	GO:0120036:plasma membrane bounded cell projection ...
GO:0006120:mitochondrial electron transport, NADH t...	GO:0044270:cellular nitrogen compound catabolic pro...	GO:1901700:response to oxygen-containing compound	GO:0071704:organic substance metabolic process	GO:1901361:organic cyclic compound catabolic proces...	GO:0019722:calcium-mediated signaling			GO:0030317:flagellated sperm motility
GO:0009150:purine ribonucleotide metabolic process	GO:0051591:response to cAMP		GO:0009144:purine nucleoside triphosphate metabolic...	GO:0046700:heterocycle catabolic process	GO:0030104:water homeostasis			GO:0001539:cilium or flagellum-dependent cell motil...
GO:0019693:ribose phosphate metabolic process	GO:1901361:organic cyclic compound catabolic proces...		GO:1901566:organonitrogen compound biosynthetic pro...	GO:0008016:regulation of heart contraction	GO:0006936:muscle contraction			GO:0007018:microtubule-based movement
GO:0044238:primary metabolic process	GO:0006508:proteolysis		GO:0009058:biosynthetic process	GO:0032414:positive regulation of ion transmembrane...	GO:0002027:regulation of heart rate			GO:0048870:cell motility
GO:0071216:cellular response to biotic stimulus	GO:0009617:response to bacterium		GO:0034655:nucleobase-containing compound catabolic...	GO:0000184:nuclear-transcribed mRNA catabolic proce...	GO:0042493:response to drug			GO:0006928:movement of cell or subcellular componen...
GO:0032204:regulation of telomere maintenance	GO:0006412:translation		GO:0044281:small molecule metabolic process	GO:1901575:organic substance catabolic process	GO:0010959:regulation of metal ion transport			GO:0009855:determination of bilateral symmetry
GO:0055086:nucleobase-containing small molecule met...	GO:0044248:cellular catabolic process		GO:0017144:drug metabolic process	GO:2000117:negative regulation of cysteine-type end...	GO:0019932:second-messenger-mediated signaling			GO:0030030:cell projection organization
GO:0009117:nucleotide metabolic process	GO:0042737:drug catabolic process		GO:1901564:organonitrogen compound metabolic proces...	GO:0003012:muscle system process	GO:1904062:regulation of cation transmembrane trans...			GO:0051674:localization of cell
GO:0071219:cellular response to molecule of bacteri...	GO:0008037:cell recognition		GO:0009059:macromolecule biosynthetic process	GO:0006937:regulation of muscle contraction	GO:1901700:response to oxygen-containing compound			GO:0035082:axoneme assembly
GO:0044237:cellular metabolic process	GO:0046700:heterocycle catabolic process		GO:0044238:primary metabolic process	GO:0072329:monocarboxylic acid catabolic process				GO:0070925:organelle assembly
GO:0009141:nucleoside triphosphate metabolic proces...	GO:0043603:cellular amide metabolic process		GO:0006401:RNA catabolic process	GO:0002181:cytoplasmic translation				GO:0120031:plasma membrane bounded cell projection ...
GO:0010257:NADH dehydrogenase complex assembly	GO:0043207:response to external biotic stimulus		GO:0044249:cellular biosynthetic process	GO:0097006:regulation of plasma lipoprotein particl...				GO:0036159:inner dynein arm assembly
GO:0006091:generation of precursor metabolites and ...	GO:0017144:drug metabolic process		GO:1901576:organic substance biosynthetic process	GO:0006936:muscle contraction				GO:0040011:locomotion
GO:0055114:oxidation-reduction process	GO:0000184:nuclear-transcribed mRNA catabolic proce...		GO:0044271:cellular nitrogen compound biosynthetic ...	GO:0006979:response to oxidative stress				GO:0003014:renal system process
GO:0071704:organic substance metabolic process	GO:1901575:organic substance catabolic process		GO:0044237:cellular metabolic process	GO:0006941:striated muscle contraction				GO:0009799:specification of symmetry
GO:0006119:oxidative phosphorylation	GO:0006955:immune response			GO:0043462:regulation of ATPase activity				GO:0007368:determination of left/right symmetry
GO:0048608:reproductive structure development	GO:0071702:organic substance transport			GO:0006942:regulation of striated muscle contractio...				GO:0007017:microtubule-based process
GO:0071347:cellular response to interleukin-1	GO:0043043:peptide biosynthetic process			GO:0035637:multicellular organismal signaling				GO:0097722:sperm motility
GO:0072521:purine-containing compound metabolic pro...	GO:0042886:amide transport			GO:0072657:protein localization to membrane				GO:0003341:cilium movement
GO:0035112:genitalia morphogenesis	GO:0010951:negative regulation of endopeptidase act...			GO:0010259:multicellular organism aging				GO:0060285:cilium-dependent cell motility
GO:0017144:drug metabolic process	GO:0071496:cellular response to external stimulus			GO:0045184:establishment of protein localization				GO:0070286:axonemal dynein complex assembly
GO:0015980:energy derivation by oxidation of organi...	GO:0051234:establishment of localization			GO:0072594:establishment of protein localization to...				GO:0060271:cilium assembly
GO:0009123:nucleoside monophosphate metabolic proce...	GO:0050829:defense response to Gram-negative bacter...			GO:0006767:water-soluble vitamin metabolic process				GO:0001578:microtubule bundle formation
GO:0033108:mitochondrial respiratory chain complex ...	GO:0090150:establishment of protein localization to...			GO:0086003:cardiac muscle cell contraction
GO:0006753:nucleoside phosphate metabolic process	GO:0098542:defense response to other organism			GO:0099131:ATP hydrolysis coupled ion transmembrane...
GO:0045333:cellular respiration	GO:1901566:organonitrogen compound biosynthetic pro...			GO:0034381:plasma lipoprotein particle clearance
GO:0006163:purine nucleotide metabolic process	GO:0071320:cellular response to cAMP			GO:0071705:nitrogen compound transport
GO:0044267:cellular protein metabolic process	GO:0044282:small molecule catabolic process			GO:0045933:positive regulation of muscle contractio...
GO:0019637:organophosphate metabolic process	GO:0009607:response to biotic stimulus			GO:0006412:translation
GO:0008152:metabolic process	GO:0009605:response to external stimulus			GO:0044248:cellular catabolic process
GO:0006807:nitrogen compound metabolic process	GO:0002181:cytoplasmic translation			GO:0032409:regulation of transporter activity
GO:0002702:positive regulation of production of mol...	GO:0097006:regulation of plasma lipoprotein particl...			GO:0071702:organic substance transport
GO:1901566:organonitrogen compound biosynthetic pro...	GO:0006810:transport			GO:0008015:blood circulation
GO:0009144:purine nucleoside triphosphate metabolic...	GO:0019538:protein metabolic process			GO:0090150:establishment of protein localization to...
GO:1901135:carbohydrate derivative metabolic proces...	GO:0010466:negative regulation of peptidase activit...			GO:0032781:positive regulation of ATPase activity
GO:0044281:small molecule metabolic process	GO:0042255:ribosome assembly			GO:0060047:heart contraction
GO:0071353:cellular response to interleukin-4	GO:0046683:response to organophosphorus			GO:0090257:regulation of muscle system process
GO:0022900:electron transport chain	GO:0006413:translational initiation			GO:0044282:small molecule catabolic process
GO:0006401:RNA catabolic process	GO:0009056:catabolic process			GO:0003013:circulatory system process
GO:1903509:liposaccharide metabolic process	GO:0006952:defense response			GO:0019538:protein metabolic process
GO:0009259:ribonucleotide metabolic process	GO:0032787:monocarboxylic acid metabolic process			GO:0042274:ribosomal small subunit biogenesis
GO:0070670:response to interleukin-4	GO:0006518:peptide metabolic process			GO:0019932:second-messenger-mediated signaling
GO:0022904:respiratory electron transport chain	GO:0019439:aromatic compound catabolic process			GO:0010466:negative regulation of peptidase activit...
GO:0042776:mitochondrial ATP synthesis coupled prot...	GO:0051707:response to other organism			GO:0042255:ribosome assembly
GO:0006664:glycolipid metabolic process	GO:1901564:organonitrogen compound metabolic proces...			GO:1901019:regulation of calcium ion transmembrane ...
GO:0048806:genitalia development	GO:0006613:cotranslational protein targeting to mem...			GO:0006413:translational initiation
GO:0009161:ribonucleoside monophosphate metabolic p...	GO:0072599:establishment of protein localization to...			GO:0034765:regulation of ion transmembrane transpor...
GO:0042775:mitochondrial ATP synthesis coupled elec...	GO:0045184:establishment of protein localization			GO:0010884:positive regulation of lipid storage
GO:0034655:nucleobase-containing compound catabolic...	GO:0070972:protein localization to endoplasmic reti...			GO:0006613:cotranslational protein targeting to mem...
GO:0071222:cellular response to lipopolysaccharide	GO:0072594:establishment of protein localization to...			GO:0002027:regulation of heart rate
GO:0009126:purine nucleoside monophosphate metaboli...	GO:0043604:amide biosynthetic process			GO:0022613:ribonucleoprotein complex biogenesis
GO:1901564:organonitrogen compound metabolic proces...	GO:0006612:protein targeting to membrane			GO:1904064:positive regulation of cation transmembr...
GO:0009167:purine ribonucleoside monophosphate meta...	GO:0042493:response to drug			GO:0086001:cardiac muscle cell action potential
GO:0006520:cellular amino acid metabolic process	GO:0042273:ribosomal large subunit biogenesis			GO:1905954:positive regulation of lipid localizatio...
GO:0046034:ATP metabolic process	GO:0006605:protein targeting			GO:0006612:protein targeting to membrane
GO:0009060:aerobic respiration	GO:0034381:plasma lipoprotein particle clearance			GO:0042273:ribosomal large subunit biogenesis
GO:0042773:ATP synthesis coupled electron transport	GO:0042742:defense response to bacterium			GO:0006605:protein targeting
				GO:0034599:cellular response to oxidative stress
				GO:0000027:ribosomal large subunit assembly
				GO:0001508:action potential
				GO:0032411:positive regulation of transporter activ...
				GO:0061337:cardiac conduction
				GO:0030104:water homeostasis
				GO:0043603:cellular amide metabolic process
				GO:1903115:regulation of actin filament-based movem...
				GO:0006631:fatty acid metabolic process
				GO:0017144:drug metabolic process
				GO:0051588:regulation of neurotransmitter transport
				GO:1901566:organonitrogen compound biosynthetic pro...
				GO:1903305:regulation of regulated secretory pathwa...
				GO:0006810:transport
				GO:0006635:fatty acid beta-oxidation
				GO:0098900:regulation of action potential
				GO:0015031:protein transport
				GO:0003015:heart process
				GO:0009056:catabolic process
				GO:0045989:positive regulation of striated muscle c...
				GO:0009062:fatty acid catabolic process
				GO:0032787:monocarboxylic acid metabolic process
				GO:0030048:actin filament-based movement
				GO:0019439:aromatic compound catabolic process
				GO:0099132:ATP hydrolysis coupled cation transmembr...
				GO:0072599:establishment of protein localization to...
				GO:0090075:relaxation of muscle
				GO:0030029:actin filament-based process
				GO:0043604:amide biosynthetic process
				GO:0055117:regulation of cardiac muscle contraction
				GO:0015833:peptide transport
				GO:0032412:regulation of ion transmembrane transpor...
				GO:0090662:ATP hydrolysis coupled transmembrane tra...
				GO:1903169:regulation of calcium ion transmembrane ...
				GO:0043043:peptide biosynthetic process
				GO:0042254:ribosome biogenesis
				GO:0042886:amide transport
				GO:0051234:establishment of localization
				GO:0010959:regulation of metal ion transport
				GO:1904062:regulation of cation transmembrane trans...
				GO:0006766:vitamin metabolic process
				GO:0006629:lipid metabolic process
				GO:0008340:determination of adult lifespan
				GO:0070252:actin-mediated cell contraction
				GO:1903522:regulation of blood circulation
				GO:1901615:organic hydroxy compound metabolic proce...
				GO:0046928:regulation of neurotransmitter secretion
				GO:0006518:peptide metabolic process
				GO:1901564:organonitrogen compound metabolic proces...
				GO:0022898:regulation of transmembrane transporter ...
				GO:0017158:regulation of calcium ion-dependent exoc...
				GO:0070972:protein localization to endoplasmic reti...
				GO:0042493:response to drug

## Sheet: Table S11.2
Table S11.2: The common "enriched" GO-terms (Biological processes) for Psilotrema simillimum and Fasciola gigantica life cycles stages
P.simillimum_redia_and_F.gigantica_redia (24 terms)	P.simillimum_redia_and_F.gigantica_cercaria (68 terms)	P.simillimum_redia_and_F.gigantica_adult_worm (35 terms)	P.simillimum_cercaria_and_F.gigantica_redia (20 terms)	P.simillimum_cercaria_and_F.gigantica_cercaria (73 terms)	P.simillimum_cercaria_and_F.gigantica_adult_worm (21 terms)	P.simillimum_adult_worm_and_F.gigantica_redia (0 terms)	P.simillimum_adult_worm_and_F.gigantica_cercaria (11 terms)	P.simillimum_adult_worm_and_F.gigntica_adult_worm (32 terms)
GO:0044238:primary metabolic process	GO:0051707:response to other organism	GO:0002263:cell activation involved in immune respo...	GO:0044282:small molecule catabolic process	GO:0003013:circulatory system process	GO:0002263:cell activation involved in immune respo...	-	GO:0120036:plasma membrane bounded cell projection ...	GO:0009799:specification of symmetry
GO:0006807:nitrogen compound metabolic process	GO:0072080:nephron tubule development	GO:0044706:multi-multicellular organism process	GO:0044238:primary metabolic process	GO:0086004:regulation of cardiac muscle cell contra...	GO:0034381:plasma lipoprotein particle clearance		GO:0040011:locomotion	GO:0001539:cilium or flagellum-dependent cell motil...
GO:0071704:organic substance metabolic process	GO:0032940:secretion by cell	GO:0034381:plasma lipoprotein particle clearance	GO:0046700:heterocycle catabolic process	GO:0032940:secretion by cell	GO:0036230:granulocyte activation		GO:0048871:multicellular organismal homeostasis	GO:0044706:multi-multicellular organism process
GO:0008152:metabolic process	GO:0043467:regulation of generation of precursor me...	GO:0036230:granulocyte activation	GO:0071704:organic substance metabolic process	GO:0035637:multicellular organismal signaling	GO:0097006:regulation of plasma lipoprotein particl...		GO:0030030:cell projection organization	GO:0006165:nucleoside diphosphate phosphorylation
GO:0009112:nucleobase metabolic process	GO:0001944:vasculature development	GO:0097006:regulation of plasma lipoprotein particl...	GO:0019439:aromatic compound catabolic process	GO:0098909:regulation of cardiac muscle cell action...	GO:0044282:small molecule catabolic process		GO:0006928:movement of cell or subcellular componen...	GO:0070286:axonemal dynein complex assembly
GO:0009164:nucleoside catabolic process	GO:0001935:endothelial cell proliferation	GO:0042737:drug catabolic process	GO:0008152:metabolic process	GO:0006629:lipid metabolic process	GO:0002237:response to molecule of bacterial origin		GO:0003014:renal system process	GO:0007017:microtubule-based process
GO:1901361:organic cyclic compound catabolic proces...	GO:0043900:regulation of multi-organism process	GO:0072522:purine-containing compound biosynthetic ...	GO:0009058:biosynthetic process	GO:0022898:regulation of transmembrane transporter ...	GO:0044281:small molecule metabolic process		GO:0007188:adenylate cyclase-modulating G protein-c...	GO:0051674:localization of cell
GO:1904356:regulation of telomere maintenance via t...	GO:0071396:cellular response to lipid	GO:0044282:small molecule catabolic process	GO:0044237:cellular metabolic process	GO:0007269:neurotransmitter secretion	GO:1990748:cellular detoxification		GO:0048870:cell motility	GO:0009855:determination of bilateral symmetry
GO:0044282:small molecule catabolic process	GO:0072163:mesonephric epithelium development	GO:0002237:response to molecule of bacterial origin	GO:0034645:cellular macromolecule biosynthetic proc...	GO:1903522:regulation of blood circulation	GO:0002443:leukocyte mediated immunity		GO:0022607:cellular component assembly	GO:0046939:nucleotide phosphorylation
GO:0032355:response to estradiol	GO:0016192:vesicle-mediated transport	GO:0097237:cellular response to toxic substance	GO:0017144:drug metabolic process	GO:0098693:regulation of synaptic vesicle cycle	GO:0042119:neutrophil activation		GO:0051674:localization of cell	GO:0044782:cilium organization
GO:0044237:cellular metabolic process	GO:0007155:cell adhesion	GO:0009117:nucleotide metabolic process	GO:0044271:cellular nitrogen compound biosynthetic ...	GO:0051588:regulation of neurotransmitter transport	GO:0002275:myeloid cell activation involved in immu...		GO:0007187:G protein-coupled receptor signaling pat...	GO:0035082:axoneme assembly
GO:0002443:leukocyte mediated immunity	GO:0010226:response to lithium ion	GO:0044281:small molecule metabolic process	GO:0002443:leukocyte mediated immunity	GO:0006936:muscle contraction	GO:0043312:neutrophil degranulation			GO:0120036:plasma membrane bounded cell projection ...
GO:0034655:nucleobase-containing compound catabolic...	GO:0010466:negative regulation of peptidase activit...	GO:0006687:glycosphingolipid metabolic process	GO:0044270:cellular nitrogen compound catabolic pro...	GO:1903169:regulation of calcium ion transmembrane ...	GO:0002444:myeloid leukocyte mediated immunity			GO:0070925:organelle assembly
GO:0034656:nucleobase-containing small molecule cat...	GO:0010941:regulation of cell death	GO:0002443:leukocyte mediated immunity	GO:1901361:organic cyclic compound catabolic proces...	GO:0009636:response to toxic substance	GO:0002366:leukocyte activation involved in immune ...			GO:0030031:cell projection assembly
GO:1901658:glycosyl compound catabolic process	GO:0012501:programmed cell death	GO:0042119:neutrophil activation	GO:0009636:response to toxic substance	GO:0099643:signal release from synapse	GO:0002283:neutrophil activation involved in immune...			GO:0060271:cilium assembly
GO:0017144:drug metabolic process	GO:0006959:humoral immune response	GO:0006091:generation of precursor metabolites and ...	GO:0044249:cellular biosynthetic process	GO:0010466:negative regulation of peptidase activit...	GO:0002446:neutrophil mediated immunity			GO:0000226:microtubule cytoskeleton organization
GO:0032204:regulation of telomere maintenance	GO:0031960:response to corticosteroid	GO:0002275:myeloid cell activation involved in immu...	GO:0009059:macromolecule biosynthetic process	GO:0007568:aging	GO:0034599:cellular response to oxidative stress			GO:0009132:nucleoside diphosphate metabolic process
GO:0009123:nucleoside monophosphate metabolic proce...	GO:0043067:regulation of programmed cell death	GO:0009259:ribonucleotide metabolic process	GO:1901576:organic substance biosynthetic process	GO:1904064:positive regulation of cation transmembr...	GO:0030104:water homeostasis			GO:0003341:cilium movement
GO:0046700:heterocycle catabolic process	GO:0071496:cellular response to external stimulus	GO:0006753:nucleoside phosphate metabolic process	GO:0034655:nucleobase-containing compound catabolic...	GO:1903305:regulation of regulated secretory pathwa...	GO:0098869:cellular oxidant detoxification			GO:0030030:cell projection organization
GO:0019439:aromatic compound catabolic process	GO:0001655:urogenital system development	GO:0043312:neutrophil degranulation	GO:0016072:rRNA metabolic process	GO:0003012:muscle system process	GO:0043299:leukocyte degranulation			GO:0097722:sperm motility
GO:0044270:cellular nitrogen compound catabolic pro...	GO:0002376:immune system process	GO:0002444:myeloid leukocyte mediated immunity		GO:0098901:regulation of cardiac muscle cell action...	GO:0002274:myeloid leukocyte activation			GO:0006996:organelle organization
GO:0032210:regulation of telomere maintenance via t...	GO:0007568:aging	GO:0002366:leukocyte activation involved in immune ...		GO:0060047:heart contraction				GO:0120031:plasma membrane bounded cell projection ...
GO:1901136:carbohydrate derivative catabolic proces...	GO:0008037:cell recognition	GO:0002283:neutrophil activation involved in immune...		GO:0034765:regulation of ion transmembrane transpor...				GO:0030317:flagellated sperm motility
GO:0009161:ribonucleoside monophosphate metabolic p...	GO:0060560:developmental growth involved in morphog...	GO:1901606:alpha-amino acid catabolic process		GO:0002027:regulation of heart rate				GO:0060285:cilium-dependent cell motility
	GO:0022610:biological adhesion	GO:0009141:nucleoside triphosphate metabolic proces...		GO:0003015:heart process				GO:0007368:determination of left/right symmetry
	GO:0051246:regulation of protein metabolic process	GO:0006164:purine nucleotide biosynthetic process		GO:0008015:blood circulation				GO:0022607:cellular component assembly
	GO:0055093:response to hyperoxia	GO:0002446:neutrophil mediated immunity		GO:1904062:regulation of cation transmembrane trans...				GO:0036159:inner dynein arm assembly
	GO:0090132:epithelium migration	GO:0019693:ribose phosphate metabolic process		GO:0006836:neurotransmitter transport				GO:0006928:movement of cell or subcellular componen...
	GO:0045055:regulated exocytosis	GO:0006163:purine nucleotide metabolic process		GO:0070252:actin-mediated cell contraction				GO:0048870:cell motility
	GO:0010033:response to organic substance	GO:0009150:purine ribonucleotide metabolic process		GO:0045055:regulated exocytosis				GO:0007018:microtubule-based movement
	GO:0072001:renal system development	GO:0072521:purine-containing compound metabolic pro...		GO:0006941:striated muscle contraction				GO:0001578:microtubule bundle formation
	GO:0043207:response to external biotic stimulus	GO:0055086:nucleobase-containing small molecule met...		GO:0051646:mitochondrion localization				GO:0003014:renal system process
	GO:0001822:kidney development	GO:0009064:glutamine family amino acid metabolic pr...		GO:0030029:actin filament-based process
	GO:0098609:cell-cell adhesion	GO:0043299:leukocyte degranulation		GO:0008016:regulation of heart contraction
	GO:0072073:kidney epithelium development	GO:0002274:myeloid leukocyte activation		GO:0019932:second-messenger-mediated signaling
	GO:0002252:immune effector process			GO:1901700:response to oxygen-containing compound
	GO:1901700:response to oxygen-containing compound			GO:0032412:regulation of ion transmembrane transpor...
	GO:0019730:antimicrobial humoral response			GO:0045989:positive regulation of striated muscle c...
	GO:0042493:response to drug			GO:0014883:transition between fast and slow fiber
	GO:0001823:mesonephros development			GO:0042493:response to drug
	GO:0009605:response to external stimulus			GO:0071705:nitrogen compound transport
	GO:0042742:defense response to bacterium			GO:0086001:cardiac muscle cell action potential
	GO:0010951:negative regulation of endopeptidase act...			GO:0014733:regulation of skeletal muscle adaptation
	GO:0002684:positive regulation of immune system pro...			GO:0043462:regulation of ATPase activity
	GO:0046677:response to antibiotic			GO:0051282:regulation of sequestering of calcium io...
	GO:0009607:response to biotic stimulus			GO:0010959:regulation of metal ion transport
	GO:0006954:inflammatory response			GO:0032781:positive regulation of ATPase activity
	GO:0006887:exocytosis			GO:0090257:regulation of muscle system process
	GO:0098542:defense response to other organism			GO:0006937:regulation of muscle contraction
	GO:0051179:localization			GO:0061337:cardiac conduction
	GO:0006810:transport			GO:0014888:striated muscle adaptation
	GO:0043065:positive regulation of apoptotic process			GO:0055117:regulation of cardiac muscle contraction
	GO:0045745:positive regulation of G protein-coupled...			GO:0098900:regulation of action potential
	GO:0042981:regulation of apoptotic process			GO:0086003:cardiac muscle cell contraction
	GO:0006952:defense response			GO:0019722:calcium-mediated signaling
	GO:0001657:ureteric bud development			GO:0006887:exocytosis
	GO:0051234:establishment of localization			GO:0032409:regulation of transporter activity
	GO:0051704:multi-organism process			GO:0051208:sequestering of calcium ion
	GO:0034331:cell junction maintenance			GO:0006942:regulation of striated muscle contractio...
	GO:0046903:secretion			GO:0006810:transport
	GO:0008219:cell death			GO:0060048:cardiac muscle contraction
	GO:0033993:response to lipid			GO:0010259:multicellular organism aging
	GO:0071702:organic substance transport			GO:0051234:establishment of localization
	GO:0072358:cardiovascular system development			GO:0072657:protein localization to membrane
	GO:0006955:immune response			GO:0030048:actin filament-based movement
	GO:0072164:mesonephric tubule development			GO:1903115:regulation of actin filament-based movem...
	GO:0006915:apoptotic process			GO:0043501:skeletal muscle adaptation
	GO:0001775:cell activation			GO:0043502:regulation of muscle adaptation
				GO:0071702:organic substance transport
				GO:0001508:action potential
				GO:0046928:regulation of neurotransmitter secretion
				GO:0009266:response to temperature stimulus
				GO:1901615:organic hydroxy compound metabolic proce...

## Sheet: Table S11.3
Table S11.3: The common "enriched" GO-terms (Biological processes) for Sphaeridiotrema pseudoglobulus and Fasciola gigantica life cycles stages
S.pseudoglobulus_redia_and_F.gigantica_redia (71 terms)	S.pseudoglobulus_redia_and_F.gigantica_cercaria (2 terms)	S.pseudoglobulus_redia_and_F.gigantica_adult_worm (12 terms)	S.pseudoglobulus_cercaria_and_F.gigantica_redia (7 terms)	S.pseudoglobulus_cercaria_and_F.gigantica_cercaria (193 terms)	S.pseudoglobulus_cercaria_and_F.gigantica_adult_worm (33 terms)	S.pseudoglobulus_adult_worm_and_F.gigantica_redia (3 terms)	S.pseudoglobulus_adult_worm_and_F.gigantica_cercaria (138 terms)	S.pseudoglobulus_adult_worm_and_F.gigntica_adult_worm (42 terms)
GO:0000280:nuclear division	GO:0001560:regulation of cell growth by extracellul...	GO:0044281:small molecule metabolic process	GO:0051260:protein homooligomerization	GO:1901615:organic hydroxy compound metabolic proce...	GO:0030104:water homeostasis	GO:0018958:phenol-containing compound metabolic pro...	GO:0040017:positive regulation of locomotion	GO:0006182:cGMP biosynthetic process
GO:0034641:cellular nitrogen compound metabolic pro...	GO:0010771:negative regulation of cell morphogenesi...	GO:0072521:purine-containing compound metabolic pro...	GO:0044282:small molecule catabolic process	GO:0019932:second-messenger-mediated signaling	GO:0034599:cellular response to oxidative stress	GO:0009308:amine metabolic process	GO:0032879:regulation of localization	GO:0030104:water homeostasis
GO:0034645:cellular macromolecule biosynthetic proc...		GO:0009150:purine ribonucleotide metabolic process	GO:0017144:drug metabolic process	GO:0009607:response to biotic stimulus	GO:0070206:protein trimerization	GO:0044106:cellular amine metabolic process	GO:0046883:regulation of hormone secretion	GO:0001539:cilium or flagellum-dependent cell motil...
GO:0009059:macromolecule biosynthetic process		GO:0009141:nucleoside triphosphate metabolic proces...	GO:0019439:aromatic compound catabolic process	GO:0051707:response to other organism	GO:1901678:iron coordination entity transport		GO:0019932:second-messenger-mediated signaling	GO:0046068:cGMP metabolic process
GO:0033260:nuclear DNA replication		GO:0006091:generation of precursor metabolites and ...	GO:0044270:cellular nitrogen compound catabolic pro...	GO:0030509:BMP signaling pathway	GO:0042365:water-soluble vitamin catabolic process		GO:0006814:sodium ion transport	GO:0009855:determination of bilateral symmetry
GO:0009123:nucleoside monophosphate metabolic proce...		GO:0070192:chromosome organization involved in meio...	GO:0046700:heterocycle catabolic process	GO:0008015:blood circulation	GO:0051181:cofactor transport		GO:0051270:regulation of cellular component movemen...	GO:0006928:movement of cell or subcellular componen...
GO:0043170:macromolecule metabolic process		GO:0006753:nucleoside phosphate metabolic process	GO:1901361:organic cyclic compound catabolic proces...	GO:0006952:defense response	GO:0015893:drug transport		GO:1901701:cellular response to oxygen-containing c...	GO:0007368:determination of left/right symmetry
GO:0071704:organic substance metabolic process		GO:0006163:purine nucleotide metabolic process		GO:0042445:hormone metabolic process	GO:0051186:cofactor metabolic process		GO:0035418:protein localization to synapse	GO:0033762:response to glucagon
GO:0007143:female meiotic nuclear division		GO:0055086:nucleobase-containing small molecule met...		GO:0015893:drug transport	GO:0042359:vitamin D metabolic process		GO:0048483:autonomic nervous system development	GO:0003352:regulation of cilium movement
GO:0030261:chromosome condensation		GO:0019693:ribose phosphate metabolic process		GO:0009620:response to fungus	GO:0003014:renal system process		GO:0086010:membrane depolarization during action po...	GO:0070286:axonemal dynein complex assembly
GO:0009161:ribonucleoside monophosphate metabolic p...		GO:0009117:nucleotide metabolic process		GO:0010959:regulation of metal ion transport	GO:0070207:protein homotrimerization		GO:0010959:regulation of metal ion transport	GO:0007010:cytoskeleton organization
GO:0009058:biosynthetic process		GO:0009259:ribonucleotide metabolic process		GO:0071773:cellular response to BMP stimulus	GO:0042366:cobalamin catabolic process		GO:0008306:associative learning	GO:0060632:regulation of microtubule-based movement
GO:0000723:telomere maintenance				GO:0051051:negative regulation of transport	GO:0044872:lipoprotein localization		GO:0051051:negative regulation of transport	GO:0003014:renal system process
GO:0044271:cellular nitrogen compound biosynthetic ...				GO:0006875:cellular metal ion homeostasis	GO:0009953:dorsal/ventral pattern formation		GO:0030001:metal ion transport	GO:0060285:cilium-dependent cell motility
GO:0044249:cellular biosynthetic process				GO:0015889:cobalamin transport	GO:0015889:cobalamin transport		GO:0007635:chemosensory behavior	GO:0036159:inner dynein arm assembly
GO:0006281:DNA repair				GO:0030001:metal ion transport	GO:0097006:regulation of plasma lipoprotein particl...		GO:0007612:learning	GO:0044782:cilium organization
GO:0032508:DNA duplex unwinding				GO:0033555:multicellular organismal response to str...	GO:0051187:cofactor catabolic process		GO:0006812:cation transport	GO:0009799:specification of symmetry
GO:0006323:DNA packaging				GO:0030198:extracellular matrix organization	GO:0007310:oocyte dorsal/ventral axis specification		GO:0019935:cyclic-nucleotide-mediated signaling	GO:0030031:cell projection assembly
GO:0006260:DNA replication				GO:0006812:cation transport	GO:0033015:tetrapyrrole catabolic process		GO:0043588:skin development	GO:0046058:cAMP metabolic process
GO:0006302:double-strand break repair				GO:0043271:negative regulation of ion transport	GO:0009235:cobalamin metabolic process		GO:0042592:homeostatic process	GO:0009187:cyclic nucleotide metabolic process
GO:0006284:base-excision repair				GO:0007622:rhythmic behavior	GO:0034384:high-density lipoprotein particle cleara...		GO:0007267:cell-cell signaling	GO:0030030:cell projection organization
GO:0090329:regulation of DNA-dependent DNA replicat...				GO:0019935:cyclic-nucleotide-mediated signaling	GO:0042953:lipoprotein transport		GO:0007189:adenylate cyclase-activating G protein-c...	GO:0003091:renal water homeostasis
GO:0046483:heterocycle metabolic process				GO:0006629:lipid metabolic process	GO:0042737:drug catabolic process		GO:0008355:olfactory learning	GO:0052652:cyclic purine nucleotide metabolic proce...
GO:0044770:cell cycle phase transition				GO:0071559:response to transforming growth factor b...	GO:0015886:heme transport		GO:0051932:synaptic transmission, GABAergic	GO:0051674:localization of cell
GO:0006725:cellular aromatic compound metabolic pro...				GO:0071827:plasma lipoprotein particle organization	GO:0051260:protein homooligomerization		GO:0014706:striated muscle tissue development	GO:0035082:axoneme assembly
GO:0090501:RNA phosphodiester bond hydrolysis				GO:0072657:protein localization to membrane	GO:0044282:small molecule catabolic process		GO:0051048:negative regulation of secretion	GO:0060271:cilium assembly
GO:0000070:mitotic sister chromatid segregation				GO:0048469:cell maturation	GO:0006775:fat-soluble vitamin metabolic process		GO:0034765:regulation of ion transmembrane transpor...	GO:0050891:multicellular organismal water homeostas...
GO:0007093:mitotic cell cycle checkpoint				GO:0071805:potassium ion transmembrane transport	GO:0009111:vitamin catabolic process		GO:0099536:synaptic signaling	GO:0048870:cell motility
GO:0051052:regulation of DNA metabolic process				GO:0098900:regulation of action potential	GO:0033013:tetrapyrrole metabolic process		GO:0022607:cellular component assembly	GO:0070925:organelle assembly
GO:0034655:nucleobase-containing compound catabolic...				GO:0034384:high-density lipoprotein particle cleara...	GO:0020028:endocytic hemoglobin import		GO:0090276:regulation of peptide hormone secretion	GO:0003341:cilium movement
GO:0044237:cellular metabolic process				GO:0007189:adenylate cyclase-activating G protein-c...	GO:0051180:vitamin transport		GO:0050878:regulation of body fluid levels	GO:0060294:cilium movement involved in cell motilit...
GO:0032204:regulation of telomere maintenance				GO:0035637:multicellular organismal signaling	GO:0140253:cell-cell fusion		GO:0043269:regulation of ion transport	GO:0007017:microtubule-based process
GO:0007049:cell cycle				GO:0003015:heart process	GO:0034381:plasma lipoprotein particle clearance		GO:0006928:movement of cell or subcellular componen...	GO:0061371:determination of heart left/right asymme...
GO:0000082:G1/S transition of mitotic cell cycle				GO:0097164:ammonium ion metabolic process			GO:0015672:monovalent inorganic cation transport	GO:0001578:microtubule bundle formation
GO:1901360:organic cyclic compound metabolic proces...				GO:0048512:circadian behavior			GO:1904062:regulation of cation transmembrane trans...	GO:0007018:microtubule-based movement
GO:1903047:mitotic cell cycle process				GO:1903531:negative regulation of secretion by cell			GO:0050804:modulation of chemical synaptic transmis...	GO:0003356:regulation of cilium beat frequency
GO:0090304:nucleic acid metabolic process				GO:0015837:amine transport			GO:0048511:rhythmic process	GO:0120036:plasma membrane bounded cell projection ...
GO:0000075:cell cycle checkpoint				GO:0030048:actin filament-based movement			GO:0051046:regulation of secretion	GO:0120031:plasma membrane bounded cell projection ...
GO:1901576:organic substance biosynthetic process				GO:0034767:positive regulation of ion transmembrane...			GO:0023052:signaling	GO:0009190:cyclic nucleotide biosynthetic process
GO:0065004:protein-DNA complex assembly				GO:0035120:post-embryonic appendage morphogenesis			GO:0071375:cellular response to peptide hormone sti...	GO:0097722:sperm motility
GO:0044786:cell cycle DNA replication				GO:0070252:actin-mediated cell contraction			GO:0050679:positive regulation of epithelial cell p...	GO:0030317:flagellated sperm motility
GO:0071103:DNA conformation change				GO:0051234:establishment of localization			GO:0042048:olfactory behavior	GO:0022607:cellular component assembly
GO:0044772:mitotic cell cycle phase transition				GO:0061572:actin filament bundle organization			GO:0008344:adult locomotory behavior
GO:0051276:chromosome organization				GO:0006941:striated muscle contraction			GO:0042493:response to drug
GO:0010972:negative regulation of G2/M transition o...				GO:0035114:imaginal disc-derived appendage morphoge...			GO:0042330:taxis
GO:0042023:DNA endoreduplication				GO:0034765:regulation of ion transmembrane transpor...			GO:0051674:localization of cell
GO:0140014:mitotic nuclear division				GO:0140253:cell-cell fusion			GO:0007600:sensory perception
GO:0006275:regulation of DNA replication				GO:0030029:actin filament-based process			GO:0006937:regulation of muscle contraction
GO:0044238:primary metabolic process				GO:1903115:regulation of actin filament-based movem...			GO:0001649:osteoblast differentiation
GO:0000278:mitotic cell cycle				GO:0043062:extracellular structure organization			GO:0003008:system process
GO:0044843:cell cycle G1/S phase transition				GO:0090287:regulation of cellular response to growt...			GO:0032940:secretion by cell
GO:0006268:DNA unwinding involved in DNA replicatio...				GO:0032970:regulation of actin filament-based proce...			GO:0048878:chemical homeostasis
GO:0044818:mitotic G2/M transition checkpoint				GO:0055074:calcium ion homeostasis			GO:0007613:memory
GO:0006259:DNA metabolic process				GO:0051952:regulation of amine transport			GO:0050877:nervous system process
GO:0022402:cell cycle process				GO:0098771:inorganic ion homeostasis			GO:1901699:cellular response to nitrogen compound
GO:0032392:DNA geometric change				GO:0022410:circadian sleep/wake cycle process			GO:0007626:locomotory behavior
GO:0032200:telomere organization				GO:0043269:regulation of ion transport			GO:0046717:acid secretion
GO:0032201:telomere maintenance via semi-conservati...				GO:0015672:monovalent inorganic cation transport			GO:0044057:regulation of system process
GO:0031570:DNA integrity checkpoint				GO:0007187:G protein-coupled receptor signaling pat...			GO:0006935:chemotaxis
GO:0006261:DNA-dependent DNA replication				GO:1904064:positive regulation of cation transmembr...			GO:0060537:muscle tissue development
GO:0006974:cellular response to DNA damage stimulus				GO:0007606:sensory perception of chemical stimulus			GO:0045859:regulation of protein kinase activity
GO:0061982:meiosis I cell cycle process				GO:1904062:regulation of cation transmembrane trans...			GO:0040018:positive regulation of multicellular org...
GO:0044774:mitotic DNA integrity checkpoint				GO:0006810:transport			GO:0040011:locomotion
GO:0044773:mitotic DNA damage checkpoint				GO:0050804:modulation of chemical synaptic transmis...			GO:0045670:regulation of osteoclast differentiation
GO:0006807:nitrogen compound metabolic process				GO:0071702:organic substance transport			GO:0007623:circadian rhythm
GO:0090305:nucleic acid phosphodiester bond hydroly...				GO:0009605:response to external stimulus			GO:0120036:plasma membrane bounded cell projection ...
GO:0000077:DNA damage checkpoint				GO:0043266:regulation of potassium ion transport			GO:0048639:positive regulation of developmental gro...
GO:0017144:drug metabolic process				GO:0042359:vitamin D metabolic process			GO:0060538:skeletal muscle organ development
GO:0010564:regulation of cell cycle process				GO:0051046:regulation of secretion			GO:0034220:ion transmembrane transport
GO:0008152:metabolic process				GO:0045989:positive regulation of striated muscle c...			GO:0065008:regulation of biological quality
GO:0006139:nucleobase-containing compound metabolic...				GO:0007584:response to nutrient			GO:0048149:behavioral response to ethanol
				GO:1903530:regulation of secretion by cell			GO:0043052:thermotaxis
				GO:0071363:cellular response to growth factor stimu...			GO:0007632:visual behavior
				GO:0032781:positive regulation of ATPase activity			GO:0051336:regulation of hydrolase activity
				GO:0007188:adenylate cyclase-modulating G protein-c...			GO:0072507:divalent inorganic cation homeostasis
				GO:0060048:cardiac muscle contraction			GO:0007010:cytoskeleton organization
				GO:0042493:response to drug			GO:0043270:positive regulation of ion transport
				GO:0010817:regulation of hormone levels			GO:0055085:transmembrane transport
				GO:0010466:negative regulation of peptidase activit...			GO:0035725:sodium ion transmembrane transport
				GO:0003012:muscle system process			GO:0007268:chemical synaptic transmission
				GO:0065005:protein-lipid complex assembly			GO:0003014:renal system process
				GO:0006937:regulation of muscle contraction			GO:0034762:regulation of transmembrane transport
				GO:0007178:transmembrane receptor protein serine/th...			GO:0007154:cell communication
				GO:0003008:system process			GO:0099537:trans-synaptic signaling
				GO:0098657:import into cell			GO:0051049:regulation of transport
				GO:0008045:motor neuron axon guidance			GO:0030030:cell projection organization
				GO:0048878:chemical homeostasis			GO:0030072:peptide hormone secretion
				GO:0007626:locomotory behavior			GO:0007186:G protein-coupled receptor signaling pat...
				GO:0061337:cardiac conduction			GO:0071417:cellular response to organonitrogen comp...
				GO:0055082:cellular chemical homeostasis			GO:0034103:regulation of tissue remodeling
				GO:0044057:regulation of system process			GO:0046903:secretion
				GO:0050802:circadian sleep/wake cycle, sleep			GO:0019722:calcium-mediated signaling
				GO:0046717:acid secretion			GO:0046879:hormone secretion
				GO:0090257:regulation of muscle system process			GO:0032870:cellular response to hormone stimulus
				GO:0032409:regulation of transporter activity			GO:0045765:regulation of angiogenesis
				GO:0042742:defense response to bacterium			GO:0048870:cell motility
				GO:0051704:multi-organism process			GO:0001953:negative regulation of cell-matrix adhes...
				GO:0015850:organic hydroxy compound transport			GO:0002027:regulation of heart rate
				GO:0030003:cellular cation homeostasis			GO:0055080:cation homeostasis
				GO:0007009:plasma membrane organization			GO:0018958:phenol-containing compound metabolic pro...
				GO:0045806:negative regulation of endocytosis			GO:0043085:positive regulation of catalytic activit...
				GO:0030004:cellular monovalent inorganic cation hom...			GO:0060291:long-term synaptic potentiation
				GO:0055117:regulation of cardiac muscle contraction			GO:0006936:muscle contraction
				GO:0051180:vitamin transport			GO:0043549:regulation of kinase activity
				GO:0006874:cellular calcium ion homeostasis			GO:0051480:regulation of cytosolic calcium ion conc...
				GO:1903305:regulation of regulated secretory pathwa...			GO:1901653:cellular response to peptide
				GO:0034220:ion transmembrane transport			GO:0007610:behavior
				GO:0017157:regulation of exocytosis			GO:0031279:regulation of cyclase activity
				GO:0071560:cellular response to transforming growth...			GO:0099177:regulation of trans-synaptic signaling
				GO:0042745:circadian sleep/wake cycle			GO:0015800:acidic amino acid transport
				GO:0071772:response to BMP			GO:0043087:regulation of GTPase activity
				GO:0071496:cellular response to external stimulus			GO:0070371:ERK1 and ERK2 cascade
				GO:0072507:divalent inorganic cation homeostasis			GO:0035020:regulation of Rac protein signal transdu...
				GO:0070206:protein trimerization			GO:0007204:positive regulation of cytosolic calcium...
				GO:0043270:positive regulation of ion transport			GO:0019933:cAMP-mediated signaling
				GO:0030510:regulation of BMP signaling pathway			GO:0051924:regulation of calcium ion transport
				GO:0007015:actin filament organization			GO:0098660:inorganic ion transmembrane transport
				GO:0030537:larval behavior			GO:0001508:action potential
				GO:0003014:renal system process			GO:0035556:intracellular signal transduction
				GO:0086003:cardiac muscle cell contraction			GO:0040012:regulation of locomotion
				GO:0034762:regulation of transmembrane transport			GO:0050890:cognition
				GO:0015696:ammonium transport			GO:0044062:regulation of excretion
				GO:0007218:neuropeptide signaling pathway			GO:0010927:cellular component assembly involved in ...
				GO:0050832:defense response to fungus			GO:0098916:anterograde trans-synaptic signaling
				GO:0086001:cardiac muscle cell action potential			GO:0060402:calcium ion transport into cytosol
				GO:0007186:G protein-coupled receptor signaling pat...			GO:0007271:synaptic transmission, cholinergic
				GO:0003013:circulatory system process			GO:0098655:cation transmembrane transport
				GO:0007588:excretion			GO:0030534:adult behavior
				GO:0008038:neuron recognition			GO:0007165:signal transduction
				GO:0009719:response to endogenous stimulus			GO:0006811:ion transport
				GO:0006898:receptor-mediated endocytosis			GO:0014047:glutamate secretion
				GO:0008037:cell recognition			GO:1901700:response to oxygen-containing compound
				GO:0010259:multicellular organism aging			GO:0007611:learning or memory
				GO:0002027:regulation of heart rate			GO:0001503:ossification
				GO:0055080:cation homeostasis			GO:0042066:perineurial glial growth
				GO:1903169:regulation of calcium ion transmembrane ...			GO:0009914:hormone transport
				GO:0006936:muscle contraction			GO:0007631:feeding behavior
				GO:0006970:response to osmotic stress			GO:0050801:ion homeostasis
				GO:0044070:regulation of anion transport
				GO:0008016:regulation of heart contraction
				GO:0051480:regulation of cytosolic calcium ion conc...
				GO:0019725:cellular homeostasis
				GO:0032412:regulation of ion transmembrane transpor...
				GO:0055067:monovalent inorganic cation homeostasis
				GO:0099177:regulation of trans-synaptic signaling
				GO:0060047:heart contraction
				GO:0050805:negative regulation of synaptic transmis...
				GO:0097205:renal filtration
				GO:0006939:smooth muscle contraction
				GO:0006813:potassium ion transport
				GO:0007193:adenylate cyclase-inhibiting G protein-c...
				GO:0015844:monoamine transport
				GO:0071705:nitrogen compound transport
				GO:0006897:endocytosis
				GO:0072503:cellular divalent inorganic cation homeo...
				GO:0009948:anterior/posterior axis specification
				GO:0007204:positive regulation of cytosolic calcium...
				GO:0055065:metal ion homeostasis
				GO:0043207:response to external biotic stimulus
				GO:0042221:response to chemical
				GO:0010951:negative regulation of endopeptidase act...
				GO:0098660:inorganic ion transmembrane transport
				GO:0042749:regulation of circadian sleep/wake cycle
				GO:0001508:action potential
				GO:0050896:response to stimulus
				GO:0098662:inorganic cation transmembrane transport
				GO:0090092:regulation of transmembrane receptor pro...
				GO:1901379:regulation of potassium ion transmembran...
				GO:0051017:actin filament bundle assembly
				GO:0001676:long-chain fatty acid metabolic process
				GO:2001257:regulation of cation channel activity
				GO:0045187:regulation of circadian sleep/wake cycle...
				GO:0071804:cellular potassium ion transport
				GO:0022898:regulation of transmembrane transporter ...
				GO:0009235:cobalamin metabolic process
				GO:0098655:cation transmembrane transport
				GO:0006942:regulation of striated muscle contractio...
				GO:0030534:adult behavior
				GO:0006955:immune response
				GO:0006873:cellular ion homeostasis
				GO:0048871:multicellular organismal homeostasis
				GO:0006811:ion transport
				GO:0043462:regulation of ATPase activity
				GO:0034377:plasma lipoprotein particle assembly
				GO:0051588:regulation of neurotransmitter transport
				GO:0009991:response to extracellular stimulus
				GO:1903522:regulation of blood circulation
				GO:0031667:response to nutrient levels
				GO:0098542:defense response to other organism
				GO:0070848:response to growth factor
				GO:0046928:regulation of neurotransmitter secretion
				GO:0006775:fat-soluble vitamin metabolic process
				GO:0050801:ion homeostasis
