# Supplementary material for: Molecular signatures of the rediae, cercariae and adult stages in the complex life cycles of parasitic flatworms (Digenea: Psilostomatidae)
Source: Parasit Vectors. 2020 Nov 10;13:559. doi: 10.1186/s13071-020-04424-4 (PMC7653818; doi:10.1186/s13071-020-04424-4)
Supplement: Supplementary file 15 — Additional file 15: Table S12. Results of Gene Ontology enrichment analysis for co-expression clusters (Biological processes). [file 13071_2020_4424_MOESM15_ESM.xls]

## Sheet: Table S12.1
Table S12.1: Results of GeneOntology enrichment analysis for Psilotrema simillimum co-expression cluster 0 (Biological Processes)
GO.ID	Term	Annotated	Significant	Expected	classicFisher
GO:0008380	RNA splicing	406	128	72.57	4.2e-12
GO:0006397	mRNA processing	421	131	75.25	6.6e-12
GO:0000377	RNA splicing, via transesterification re...	356	114	63.63	2.3e-11
GO:0000398	mRNA splicing, via spliceosome	356	114	63.63	2.3e-11
GO:0000375	RNA splicing, via transesterification re...	357	114	63.81	2.8e-11
GO:0016070	RNA metabolic process	2267	501	405.22	2.4e-10
GO:0006396	RNA processing	812	211	145.14	5.5e-10
GO:0034641	cellular nitrogen compound metabolic pro...	3606	741	644.56	1.6e-09
GO:0090304	nucleic acid metabolic process	2538	545	453.66	3.4e-09
GO:0006139	nucleobase-containing compound metabolic...	3038	636	543.03	4.8e-09
GO:0010467	gene expression	2867	599	512.46	3.8e-08
GO:0046483	heterocycle metabolic process	3155	648	563.94	1.2e-07
GO:0016071	mRNA metabolic process	750	187	134.06	1.8e-07
GO:0006725	cellular aromatic compound metabolic pro...	3184	648	569.13	6.3e-07
GO:1901360	organic cyclic compound metabolic proces...	3253	660	581.46	7.3e-07
GO:0043170	macromolecule metabolic process	4516	878	807.21	3.2e-06
GO:0018205	peptidyl-lysine modification	217	66	38.79	3.4e-06
GO:0031056	regulation of histone modification	129	43	23.06	1.5e-05
GO:1902275	regulation of chromatin organization	163	51	29.14	1.8e-05
GO:0006027	glycosaminoglycan catabolic process	25	14	4.47	2.0e-05
GO:0006026	aminoglycan catabolic process	28	15	5	2.0e-05
GO:0044238	primary metabolic process	5179	983	925.72	4.0e-05
GO:0006325	chromatin organization	446	112	79.72	4.8e-05
GO:1901983	regulation of protein acetylation	72	27	12.87	5.9e-05
GO:0006807	nitrogen compound metabolic process	5000	951	893.73	6.2e-05
GO:0035065	regulation of histone acetylation	62	24	11.08	8.4e-05
GO:0044237	cellular metabolic process	5319	1004	950.75	8.8e-05
GO:0043484	regulation of RNA splicing	168	50	30.03	9.5e-05
GO:0071704	organic substance metabolic process	5351	1009	956.47	9.9e-05
GO:0043414	macromolecule methylation	177	52	31.64	0.00010
GO:1905269	positive regulation of chromatin organiz...	90	31	16.09	0.00011
GO:0051252	regulation of RNA metabolic process	1559	329	278.66	0.00012
GO:0010558	negative regulation of macromolecule bio...	736	169	131.56	0.00013
GO:0030718	germ-line stem cell population maintenan...	64	24	11.44	0.00015
GO:0032543	mitochondrial translation	116	37	20.73	0.00016
GO:0045944	positive regulation of transcription by ...	551	131	98.49	0.00017
GO:0002221	pattern recognition receptor signaling p...	80	28	14.3	0.00018
GO:0001708	cell fate specification	146	44	26.1	0.00018
GO:0098727	maintenance of cell number	146	44	26.1	0.00018
GO:0016137	glycoside metabolic process	17	10	3.04	0.00018
GO:0060412	ventricular septum morphogenesis	20	11	3.57	0.00020
GO:2000113	negative regulation of cellular macromol...	708	162	126.55	0.00022
GO:0006366	transcription by RNA polymerase II	1059	231	189.29	0.00022
GO:1901985	positive regulation of protein acetylati...	33	15	5.9	0.00023
GO:0045892	negative regulation of transcription, DN...	550	130	98.31	0.00023
GO:0140053	mitochondrial gene expression	139	42	24.85	0.00023
GO:0031123	RNA 3'-end processing	135	41	24.13	0.00025
GO:0032259	methylation	192	54	34.32	0.00026
GO:0019827	stem cell population maintenance	144	43	25.74	0.00026
GO:0008152	metabolic process	5521	1034	986.85	0.00028
GO:0048705	skeletal system morphogenesis	94	31	16.8	0.00028
GO:1902679	negative regulation of RNA biosynthetic ...	568	133	101.53	0.00030
GO:1903507	negative regulation of nucleic acid-temp...	568	133	101.53	0.00030
GO:0006406	mRNA export from nucleus	99	32	17.7	0.00034
GO:0071427	mRNA-containing ribonucleoprotein comple...	99	32	17.7	0.00034
GO:2000756	regulation of peptidyl-lysine acetylatio...	67	24	11.98	0.00034
GO:0007494	midgut development	41	17	7.33	0.00035
GO:0031327	negative regulation of cellular biosynth...	785	176	140.32	0.00035
GO:0070126	mitochondrial translational termination	71	25	12.69	0.00035
GO:0009890	negative regulation of biosynthetic proc...	806	180	144.07	0.00037
GO:0071345	cellular response to cytokine stimulus	381	94	68.1	0.00038
GO:0016570	histone modification	301	77	53.8	0.00041
GO:0099172	presynapse organization	60	22	10.72	0.00041
GO:0045893	positive regulation of transcription, DN...	707	160	126.37	0.00042
GO:0001817	regulation of cytokine production	169	48	30.21	0.00044
GO:0032635	interleukin-6 production	28	13	5	0.00047
GO:0040029	regulation of gene expression, epigeneti...	256	67	45.76	0.00049
GO:0045814	negative regulation of gene expression, ...	105	33	18.77	0.00049
GO:0006351	transcription, DNA-templated	1444	302	258.11	0.00050
GO:0072132	mesenchyme morphogenesis	25	12	4.47	0.00053
GO:0019221	cytokine-mediated signaling pathway	193	53	34.5	0.00055
GO:0050684	regulation of mRNA processing	162	46	28.96	0.00057
GO:0016573	histone acetylation	123	37	21.99	0.00059
GO:0016569	covalent chromatin modification	305	77	54.52	0.00062
GO:0045934	negative regulation of nucleobase-contai...	749	167	133.88	0.00066
GO:1903508	positive regulation of nucleic acid-temp...	749	167	133.88	0.00066
GO:0010257	NADH dehydrogenase complex assembly	58	21	10.37	0.00067
GO:0032981	mitochondrial respiratory chain complex ...	58	21	10.37	0.00067
GO:0018393	internal peptidyl-lysine acetylation	128	38	22.88	0.00067
GO:0031060	regulation of histone methylation	43	17	7.69	0.00067
GO:0034968	histone lysine methylation	66	23	11.8	0.00070
GO:1902680	positive regulation of RNA biosynthetic ...	750	167	134.06	0.00070
GO:0016556	mRNA modification	29	13	5.18	0.00071
GO:0018022	peptidyl-lysine methylation	70	24	12.51	0.00071
GO:0031058	positive regulation of histone modificat...	74	25	13.23	0.00071
GO:0031124	mRNA 3'-end processing	99	31	17.7	0.00077
GO:0019219	regulation of nucleobase-containing comp...	1729	354	309.05	0.00077
GO:0045333	cellular respiration	191	52	34.14	0.00077
GO:0055123	digestive system development	173	48	30.92	0.00078
GO:0010628	positive regulation of gene expression	1003	216	179.28	0.00079
GO:0051028	mRNA transport	112	34	20.02	0.00081
GO:0035066	positive regulation of histone acetylati...	26	12	4.65	0.00082
GO:0006357	regulation of transcription by RNA polym...	974	210	174.1	0.00089
GO:0033108	mitochondrial respiratory chain complex ...	75	25	13.41	0.00089
GO:0001816	cytokine production	183	50	32.71	0.00089
GO:0051254	positive regulation of RNA metabolic pro...	810	178	144.78	0.00091
GO:0051253	negative regulation of RNA metabolic pro...	653	147	116.72	0.00092
GO:0097659	nucleic acid-templated transcription	1469	304	262.58	0.00102
GO:0048565	digestive tract development	166	46	29.67	0.00102
GO:0006475	internal protein amino acid acetylation	135	39	24.13	0.00102
GO:0016571	histone methylation	84	27	15.01	0.00106
GO:0030522	intracellular receptor signaling pathway	162	45	28.96	0.00109
GO:1990823	response to leukemia inhibitory factor	60	21	10.72	0.00111
GO:1990830	cellular response to leukemia inhibitory...	60	21	10.72	0.00111
GO:0006342	chromatin silencing	101	31	18.05	0.00111
GO:0070125	mitochondrial translational elongation	68	23	12.15	0.00112
GO:0032774	RNA biosynthetic process	1473	304	263.29	0.00123
GO:0001501	skeletal system development	181	49	32.35	0.00124
GO:0034097	response to cytokine	433	102	77.4	0.00124
GO:0031326	regulation of cellular biosynthetic proc...	1818	368	324.96	0.00142
GO:2000112	regulation of cellular macromolecule bio...	1668	340	298.15	0.00142
GO:0060411	cardiac septum morphogenesis	31	13	5.54	0.00151
GO:0010557	positive regulation of macromolecule bio...	932	200	166.59	0.00153
GO:0048024	regulation of mRNA splicing, via spliceo...	129	37	23.06	0.00157
GO:0010468	regulation of gene expression	2085	417	372.68	0.00159
GO:1903311	regulation of mRNA metabolic process	253	64	45.22	0.00165
GO:0060603	mammary gland duct morphogenesis	21	10	3.75	0.00167
GO:0006355	regulation of transcription, DNA-templat...	1342	278	239.88	0.00167
GO:0018394	peptidyl-lysine acetylation	134	38	23.95	0.00171
GO:0001657	ureteric bud development	35	14	6.26	0.00174
GO:0001823	mesonephros development	35	14	6.26	0.00174
GO:0072163	mesonephric epithelium development	35	14	6.26	0.00174
GO:0072164	mesonephric tubule development	35	14	6.26	0.00174
GO:1903708	positive regulation of hemopoiesis	54	19	9.65	0.00175
GO:0006473	protein acetylation	152	42	27.17	0.00175
GO:0002224	toll-like receptor signaling pathway	62	21	11.08	0.00178
GO:0006479	protein methylation	108	32	19.3	0.00178
GO:0008213	protein alkylation	108	32	19.3	0.00178
GO:0002758	innate immune response-activating signal...	91	28	16.27	0.00182
GO:0048546	digestive tract morphogenesis	91	28	16.27	0.00182
GO:0071168	protein localization to chromatin	28	12	5	0.00182
GO:0045935	positive regulation of nucleobase-contai...	925	198	165.34	0.00184
GO:0034645	cellular macromolecule biosynthetic proc...	2476	488	442.57	0.00189
GO:0009889	regulation of biosynthetic process	1858	374	332.11	0.00196
GO:0048644	muscle organ morphogenesis	43	16	7.69	0.00205
GO:0002682	regulation of immune system process	539	122	96.34	0.00206
GO:0002376	immune system process	1331	275	237.91	0.00210
GO:0043928	exonucleolytic nuclear-transcribed mRNA ...	32	13	5.72	0.00213
GO:0043543	protein acylation	190	50	33.96	0.00214
GO:0009059	macromolecule biosynthetic process	2535	498	453.12	0.00221
GO:0006403	RNA localization	294	72	52.55	0.00222
GO:0006120	mitochondrial electron transport, NADH t...	55	19	9.83	0.00224
GO:0051964	negative regulation of synapse assembly	59	20	10.55	0.00224
GO:0010556	regulation of macromolecule biosynthetic...	1728	349	308.87	0.00234
GO:0045926	negative regulation of growth	182	48	32.53	0.00248
GO:0051093	negative regulation of developmental pro...	527	119	94.2	0.00255
GO:1902107	positive regulation of leukocyte differe...	40	15	7.15	0.00256
GO:0051567	histone H3-K9 methylation	22	10	3.93	0.00258
GO:2000758	positive regulation of peptidyl-lysine a...	29	12	5.18	0.00261
GO:2001252	positive regulation of chromosome organi...	155	42	27.71	0.00262
GO:0000380	alternative mRNA splicing, via spliceoso...	115	33	20.56	0.00272
GO:0044271	cellular nitrogen compound biosynthetic ...	2596	508	464.02	0.00276
GO:0042775	mitochondrial ATP synthesis coupled elec...	102	30	18.23	0.00277
GO:0031328	positive regulation of cellular biosynth...	985	208	176.06	0.00280
GO:0001510	RNA methylation	52	18	9.29	0.00282
GO:0035265	organ growth	142	39	25.38	0.00283
GO:1903706	regulation of hemopoiesis	156	42	27.88	0.00299
GO:0009891	positive regulation of biosynthetic proc...	997	210	178.21	0.00303
GO:0061326	renal tubule development	77	24	13.76	0.00310
GO:0007517	muscle organ development	226	57	40.4	0.00311
GO:0010160	formation of animal organ boundary	26	11	4.65	0.00318
GO:0000291	nuclear-transcribed mRNA catabolic proce...	37	14	6.61	0.00321
GO:0072331	signal transduction by p53 class mediato...	143	39	25.56	0.00324
GO:0071426	ribonucleoprotein complex export from nu...	134	37	23.95	0.00324
GO:0042773	ATP synthesis coupled electron transport	103	30	18.41	0.00325
GO:0048534	hematopoietic or lymphoid organ developm...	441	101	78.83	0.00338
GO:0090277	positive regulation of peptide hormone s...	65	21	11.62	0.00342
GO:0006352	DNA-templated transcription, initiation	139	38	24.85	0.00347
GO:0072080	nephron tubule development	45	16	8.04	0.00350
GO:0098609	cell-cell adhesion	251	62	44.87	0.00353
GO:0032024	positive regulation of insulin secretion	49	17	8.76	0.00356
GO:1904888	cranial skeletal system development	49	17	8.76	0.00356
GO:0048645	animal organ formation	53	18	9.47	0.00357
GO:1903506	regulation of nucleic acid-templated tra...	1375	281	245.77	0.00360
GO:0045745	positive regulation of G protein-coupled...	30	12	5.36	0.00366
GO:0071166	ribonucleoprotein complex localization	135	37	24.13	0.00372
GO:0002757	immune response-activating signal transd...	158	42	28.24	0.00384
GO:0032799	low-density lipoprotein receptor particl...	23	10	4.11	0.00384
GO:0036099	female germ-line stem cell population ma...	23	10	4.11	0.00384
GO:0060675	ureteric bud morphogenesis	23	10	4.11	0.00384
GO:0061035	regulation of cartilage development	23	10	4.11	0.00384
GO:0072171	mesonephric tubule morphogenesis	23	10	4.11	0.00384
GO:0006415	translational termination	91	27	16.27	0.00385
GO:0048859	formation of anatomical boundary	34	13	6.08	0.00401
GO:2001141	regulation of RNA biosynthetic process	1378	281	246.31	0.00409
GO:0000381	regulation of alternative mRNA splicing,...	109	31	19.48	0.00417
GO:0002832	negative regulation of response to bioti...	38	14	6.79	0.00426
GO:0003206	cardiac chamber morphogenesis	62	20	11.08	0.00431
GO:0009746	response to hexose	159	42	28.42	0.00434
GO:0022904	respiratory electron transport chain	114	32	20.38	0.00454
GO:0031347	regulation of defense response	278	67	49.69	0.00466
GO:0002684	positive regulation of immune system pro...	322	76	57.56	0.00475
GO:0022610	biological adhesion	426	97	76.15	0.00483
GO:0002218	activation of innate immune response	97	28	17.34	0.00503
GO:0022900	electron transport chain	151	40	26.99	0.00503
GO:0034654	nucleobase-containing compound biosynthe...	1845	367	329.79	0.00511
GO:0030097	hemopoiesis	412	94	73.64	0.00517
GO:0010629	negative regulation of gene expression	1129	233	201.8	0.00517
GO:0051098	regulation of binding	236	58	42.18	0.00526
GO:0003281	ventricular septum development	35	13	6.26	0.00536
GO:0035987	endodermal cell differentiation	35	13	6.26	0.00536
GO:0001525	angiogenesis	189	48	33.78	0.00551
GO:0006354	DNA-templated transcription, elongation	89	26	15.91	0.00566
GO:0045637	regulation of myeloid cell differentiati...	89	26	15.91	0.00566
GO:0072553	terminal button organization	47	16	8.4	0.00571
GO:0007155	cell adhesion	424	96	75.79	0.00597
GO:0016458	gene silencing	209	52	37.36	0.00617
GO:0061647	histone H3-K9 modification	28	11	5	0.00626
GO:0006259	DNA metabolic process	638	138	114.04	0.00634
GO:1905809	negative regulation of synapse organizat...	64	20	11.44	0.00642
GO:0034284	response to monosaccharide	167	43	29.85	0.00644
GO:0033044	regulation of chromosome organization	316	74	56.48	0.00648
GO:0009952	anterior/posterior pattern specification	229	56	40.93	0.00674
GO:0001558	regulation of cell growth	292	69	52.19	0.00675
GO:0009451	RNA modification	126	34	22.52	0.00685
GO:0051099	positive regulation of binding	126	34	22.52	0.00685
GO:0001706	endoderm formation	36	13	6.43	0.00704
GO:0048704	embryonic skeletal system morphogenesis	52	17	9.29	0.00705
GO:2000736	regulation of stem cell differentiation	52	17	9.29	0.00705
GO:0035162	embryonic hemopoiesis	40	14	7.15	0.00720
GO:0072073	kidney epithelium development	65	20	11.62	0.00775
GO:0007289	spermatid nucleus differentiation	25	10	4.47	0.00780
GO:0008407	chaeta morphogenesis	25	10	4.47	0.00780
GO:0072028	nephron morphogenesis	25	10	4.47	0.00780
GO:0072078	nephron tubule morphogenesis	25	10	4.47	0.00780
GO:0072088	nephron epithelium morphogenesis	25	10	4.47	0.00780
GO:0044419	interspecies interaction between organis...	319	74	57.02	0.00822
GO:0002520	immune system development	464	103	82.94	0.00823
GO:0022409	positive regulation of cell-cell adhesio...	74	22	13.23	0.00838
GO:0030879	mammary gland development	74	22	13.23	0.00838
GO:1904035	regulation of epithelial cell apoptotic ...	33	12	5.9	0.00891
GO:0043900	regulation of multi-organism process	325	75	58.09	0.00892
GO:0061333	renal tubule morphogenesis	49	16	8.76	0.00893
GO:0048732	gland development	370	84	66.14	0.00909
GO:0043388	positive regulation of DNA binding	37	13	6.61	0.00912
GO:0070897	transcription preinitiation complex asse...	41	14	7.33	0.00917
GO:0001775	cell activation	655	140	117.08	0.00919
GO:0016049	cell growth	396	89	70.78	0.00973
GO:0051172	negative regulation of nitrogen compound...	1266	256	226.29	0.00973
GO:2000278	regulation of DNA biosynthetic process	75	22	13.41	0.00991

## Sheet: Table S12.2
Table S12.2: Results of GeneOntology enrichment analysis for Psilotrema simillimum co-expression cluster 1 (Biological Processes)
GO.ID	Term	Annotated	Significant	Expected	classicFisher
GO:0090304	nucleic acid metabolic process	2538	219	142.27	7.3e-16
GO:0016070	RNA metabolic process	2267	196	127.08	1.3e-13
GO:0006139	nucleobase-containing compound metabolic...	3038	239	170.3	1.1e-12
GO:0010467	gene expression	2867	229	160.72	1.2e-12
GO:0006725	cellular aromatic compound metabolic pro...	3184	247	178.49	1.3e-12
GO:0046483	heterocycle metabolic process	3155	245	176.86	1.7e-12
GO:1901360	organic cyclic compound metabolic proces...	3253	248	182.36	1.0e-11
GO:0008380	RNA splicing	406	57	22.76	4.8e-11
GO:0000377	RNA splicing, via transesterification re...	356	52	19.96	8.6e-11
GO:0000398	mRNA splicing, via spliceosome	356	52	19.96	8.6e-11
GO:0000375	RNA splicing, via transesterification re...	357	52	20.01	9.6e-11
GO:0034641	cellular nitrogen compound metabolic pro...	3606	264	202.14	1.1e-10
GO:0006396	RNA processing	812	89	45.52	1.2e-10
GO:0006397	mRNA processing	421	57	23.6	2.1e-10
GO:0043170	macromolecule metabolic process	4516	309	253.16	6.8e-10
GO:0019219	regulation of nucleobase-containing comp...	1729	146	96.92	1.2e-08
GO:0051252	regulation of RNA metabolic process	1559	132	87.39	7.8e-08
GO:0045935	positive regulation of nucleobase-contai...	925	89	51.85	9.0e-08
GO:0044238	primary metabolic process	5179	334	290.32	1.3e-07
GO:0006366	transcription by RNA polymerase II	1059	97	59.37	2.3e-07
GO:0016071	mRNA metabolic process	750	75	42.04	2.6e-07
GO:0006807	nitrogen compound metabolic process	5000	324	280.29	2.9e-07
GO:0045893	positive regulation of transcription, DN...	707	71	39.63	4.9e-07
GO:0010557	positive regulation of macromolecule bio...	932	87	52.25	5.2e-07
GO:0043484	regulation of RNA splicing	168	27	9.42	5.5e-07
GO:0008152	metabolic process	5521	348	309.5	5.7e-07
GO:0032774	RNA biosynthetic process	1473	123	82.57	6.2e-07
GO:0006351	transcription, DNA-templated	1444	121	80.95	6.6e-07
GO:0051254	positive regulation of RNA metabolic pro...	810	78	45.41	6.8e-07
GO:0044237	cellular metabolic process	5319	338	298.17	7.7e-07
GO:0097659	nucleic acid-templated transcription	1469	122	82.35	9.5e-07
GO:1903508	positive regulation of nucleic acid-temp...	749	73	41.99	1.1e-06
GO:0071704	organic substance metabolic process	5351	339	299.97	1.1e-06
GO:1902680	positive regulation of RNA biosynthetic ...	750	73	42.04	1.1e-06
GO:0009891	positive regulation of biosynthetic proc...	997	90	55.89	1.4e-06
GO:0031328	positive regulation of cellular biosynth...	985	89	55.22	1.6e-06
GO:0010628	positive regulation of gene expression	1003	89	56.23	3.4e-06
GO:0051171	regulation of nitrogen compound metaboli...	2602	189	145.86	3.7e-06
GO:0010468	regulation of gene expression	2085	157	116.88	6.3e-06
GO:0060255	regulation of macromolecule metabolic pr...	2850	202	159.76	7.4e-06
GO:0034645	cellular macromolecule biosynthetic proc...	2476	180	138.8	7.8e-06
GO:0048024	regulation of mRNA splicing, via spliceo...	129	21	7.23	8.3e-06
GO:2001141	regulation of RNA biosynthetic process	1378	112	77.25	9.5e-06
GO:0050684	regulation of mRNA processing	162	24	9.08	1.0e-05
GO:0006357	regulation of transcription by RNA polym...	974	85	54.6	1.2e-05
GO:2000112	regulation of cellular macromolecule bio...	1668	130	93.5	1.2e-05
GO:0006355	regulation of transcription, DNA-templat...	1342	109	75.23	1.4e-05
GO:1903506	regulation of nucleic acid-templated tra...	1375	111	77.08	1.5e-05
GO:0009059	macromolecule biosynthetic process	2535	182	142.11	1.6e-05
GO:0010556	regulation of macromolecule biosynthetic...	1728	133	96.87	1.7e-05
GO:0006974	cellular response to DNA damage stimulus	530	53	29.71	1.9e-05
GO:1903311	regulation of mRNA metabolic process	253	31	14.18	2.8e-05
GO:0000381	regulation of alternative mRNA splicing,...	109	18	6.11	3.0e-05
GO:0080090	regulation of primary metabolic process	2718	191	152.37	3.4e-05
GO:0031326	regulation of cellular biosynthetic proc...	1818	137	101.91	3.7e-05
GO:0019438	aromatic compound biosynthetic process	1918	143	107.52	3.9e-05
GO:0051173	positive regulation of nitrogen compound...	1516	118	84.98	4.0e-05
GO:0010604	positive regulation of macromolecule met...	1629	125	91.32	4.2e-05
GO:0018130	heterocycle biosynthetic process	1921	143	107.69	4.2e-05
GO:0045944	positive regulation of transcription by ...	551	53	30.89	5.7e-05
GO:0000380	alternative mRNA splicing, via spliceoso...	115	18	6.45	6.3e-05
GO:0009889	regulation of biosynthetic process	1858	138	104.16	7.1e-05
GO:0044271	cellular nitrogen compound biosynthetic ...	2596	182	145.53	7.5e-05
GO:0140053	mitochondrial gene expression	139	20	7.79	8.5e-05
GO:0009893	positive regulation of metabolic process	1739	130	97.48	9.7e-05
GO:1901362	organic cyclic compound biosynthetic pro...	1986	145	111.33	0.00010
GO:0034660	ncRNA metabolic process	483	47	27.08	0.00012
GO:0006259	DNA metabolic process	638	58	35.76	0.00012
GO:0034654	nucleobase-containing compound biosynthe...	1845	135	103.43	0.00019
GO:0032543	mitochondrial translation	116	17	6.5	0.00023
GO:0031323	regulation of cellular metabolic process	2787	190	156.23	0.00026
GO:0051276	chromosome organization	790	67	44.29	0.00028
GO:0031325	positive regulation of cellular metaboli...	1585	117	88.85	0.00044
GO:0044260	cellular macromolecule metabolic process	4026	258	225.69	0.00047
GO:0019222	regulation of metabolic process	3148	209	176.47	0.00049
GO:0006399	tRNA metabolic process	147	19	8.24	0.00052
GO:0033044	regulation of chromosome organization	316	32	17.71	0.00076
GO:0051304	chromosome separation	96	14	5.38	0.00085
GO:0034470	ncRNA processing	347	34	19.45	0.00094
GO:0006281	DNA repair	338	33	18.95	0.00119
GO:0016073	snRNA metabolic process	70	11	3.92	0.00162
GO:0006302	double-strand break repair	140	17	7.85	0.00203
GO:0071103	DNA conformation change	178	20	9.98	0.00220
GO:0006367	transcription initiation from RNA polyme...	106	14	5.94	0.00225
GO:2001251	negative regulation of chromosome organi...	122	15	6.84	0.00324
GO:0044249	cellular biosynthetic process	3142	203	176.13	0.00330
GO:0008033	tRNA processing	88	12	4.93	0.00348
GO:0051052	regulation of DNA metabolic process	278	27	15.58	0.00351
GO:0045786	negative regulation of cell cycle	378	34	21.19	0.00393
GO:0070125	mitochondrial translational elongation	68	10	3.81	0.00429
GO:0051054	positive regulation of DNA metabolic pro...	151	17	8.46	0.00451
GO:0040007	growth	925	70	51.85	0.00452
GO:0000075	cell cycle checkpoint	153	17	8.58	0.00515
GO:0000819	sister chromatid segregation	206	21	11.55	0.00553
GO:0070126	mitochondrial translational termination	71	10	3.98	0.00587
GO:1901576	organic substance biosynthetic process	3194	204	179.05	0.00593
GO:0098813	nuclear chromosome segregation	251	24	14.07	0.00699
GO:0007093	mitotic cell cycle checkpoint	120	14	6.73	0.00700
GO:0006260	DNA replication	225	22	12.61	0.00745
GO:0045132	meiotic chromosome segregation	85	11	4.76	0.00753
GO:0032204	regulation of telomere maintenance	74	10	4.15	0.00786
GO:0061013	regulation of mRNA catabolic process	110	13	6.17	0.00826
GO:0031123	RNA 3'-end processing	135	15	7.57	0.00834
GO:0009058	biosynthetic process	3218	204	180.39	0.00873
GO:0007059	chromosome segregation	298	27	16.71	0.00885
GO:0040029	regulation of gene expression, epigeneti...	256	24	14.35	0.00886
GO:0006406	mRNA export from nucleus	99	12	5.55	0.00901
GO:0071427	mRNA-containing ribonucleoprotein comple...	99	12	5.55	0.00901
GO:0006325	chromatin organization	446	37	25	0.00988

## Sheet: Table S12.3
Table S12.3: Results of GeneOntology enrichment analysis for Psilotrema simillimum co-expression cluster 2 (Biological Processes)
GO.ID	Term	Annotated	Significant	Expected	classicFisher
GO:0060255	regulation of macromolecule metabolic pr...	2850	288	223.59	7.1e-09
GO:0034645	cellular macromolecule biosynthetic proc...	2476	255	194.25	2.3e-08
GO:0010467	gene expression	2867	287	224.93	2.3e-08
GO:0009059	macromolecule biosynthetic process	2535	259	198.88	3.6e-08
GO:0043170	macromolecule metabolic process	4516	412	354.29	5.8e-08
GO:0010468	regulation of gene expression	2085	219	163.57	1.1e-07
GO:0019222	regulation of metabolic process	3148	306	246.97	1.3e-07
GO:0090304	nucleic acid metabolic process	2538	256	199.11	1.7e-07
GO:0044260	cellular macromolecule metabolic process	4026	373	315.85	2.1e-07
GO:0051171	regulation of nitrogen compound metaboli...	2602	260	204.14	3.1e-07
GO:0031323	regulation of cellular metabolic process	2787	273	218.65	8.0e-07
GO:0006807	nitrogen compound metabolic process	5000	440	392.27	1.9e-06
GO:0016070	RNA metabolic process	2267	228	177.85	2.1e-06
GO:0080090	regulation of primary metabolic process	2718	265	213.24	2.2e-06
GO:0019219	regulation of nucleobase-containing comp...	1729	182	135.65	2.4e-06
GO:2000112	regulation of cellular macromolecule bio...	1668	176	130.86	3.4e-06
GO:0010556	regulation of macromolecule biosynthetic...	1728	181	135.57	3.7e-06
GO:0034641	cellular nitrogen compound metabolic pro...	3606	333	282.9	6.5e-06
GO:0051252	regulation of RNA metabolic process	1559	164	122.31	1.1e-05
GO:0044271	cellular nitrogen compound biosynthetic ...	2596	251	203.66	1.2e-05
GO:0097659	nucleic acid-templated transcription	1469	155	115.25	1.8e-05
GO:0032774	RNA biosynthetic process	1473	155	115.56	2.1e-05
GO:0009889	regulation of biosynthetic process	1858	188	145.77	2.2e-05
GO:0006351	transcription, DNA-templated	1444	152	113.29	2.5e-05
GO:0044238	primary metabolic process	5179	447	406.31	2.8e-05
GO:0031326	regulation of cellular biosynthetic proc...	1818	184	142.63	2.8e-05
GO:0008152	metabolic process	5521	471	433.14	3.0e-05
GO:1903506	regulation of nucleic acid-templated tra...	1375	145	107.87	3.8e-05
GO:0051168	nuclear export	194	32	15.22	4.0e-05
GO:2001141	regulation of RNA biosynthetic process	1378	145	108.11	4.3e-05
GO:0071704	organic substance metabolic process	5351	458	419.8	4.8e-05
GO:0006355	regulation of transcription, DNA-templat...	1342	141	105.28	6.2e-05
GO:0006139	nucleobase-containing compound metabolic...	3038	282	238.34	6.9e-05
GO:0006611	protein export from nucleus	176	29	13.81	9.3e-05
GO:1901360	organic cyclic compound metabolic proces...	3253	297	255.21	0.00014
GO:0006366	transcription by RNA polymerase II	1059	114	83.08	0.00014
GO:0044249	cellular biosynthetic process	3142	288	246.5	0.00015
GO:0046483	heterocycle metabolic process	3155	289	247.52	0.00015
GO:1901576	organic substance biosynthetic process	3194	292	250.58	0.00016
GO:0006397	mRNA processing	421	54	33.03	0.00018
GO:0006913	nucleocytoplasmic transport	324	44	25.42	0.00020
GO:0051169	nuclear transport	325	44	25.5	0.00021
GO:0010628	positive regulation of gene expression	1003	108	78.69	0.00022
GO:0044237	cellular metabolic process	5319	452	417.29	0.00023
GO:0006725	cellular aromatic compound metabolic pro...	3184	290	249.79	0.00024
GO:0010557	positive regulation of macromolecule bio...	932	101	73.12	0.00029
GO:0009058	biosynthetic process	3218	292	252.46	0.00030
GO:0048566	embryonic digestive tract development	43	11	3.37	0.00036
GO:0010629	negative regulation of gene expression	1129	118	88.57	0.00037
GO:0008406	gonad development	247	35	19.38	0.00040
GO:0045137	development of primary sexual characteri...	247	35	19.38	0.00040
GO:0006357	regulation of transcription by RNA polym...	974	104	76.41	0.00041
GO:0010605	negative regulation of macromolecule met...	1583	157	124.19	0.00042
GO:0009892	negative regulation of metabolic process	1714	168	134.47	0.00043
GO:0034654	nucleobase-containing compound biosynthe...	1845	179	144.75	0.00044
GO:0000377	RNA splicing, via transesterification re...	356	46	27.93	0.00045
GO:0000398	mRNA splicing, via spliceosome	356	46	27.93	0.00045
GO:0000375	RNA splicing, via transesterification re...	357	46	28.01	0.00048
GO:0051276	chromosome organization	790	87	61.98	0.00049
GO:0016071	mRNA metabolic process	750	83	58.84	0.00057
GO:0019438	aromatic compound biosynthetic process	1918	184	150.47	0.00064
GO:0051254	positive regulation of RNA metabolic pro...	810	88	63.55	0.00070
GO:0006338	chromatin remodeling	118	20	9.26	0.00077
GO:1903508	positive regulation of nucleic acid-temp...	749	82	58.76	0.00086
GO:0050821	protein stabilization	128	21	10.04	0.00090
GO:1902680	positive regulation of RNA biosynthetic ...	750	82	58.84	0.00090
GO:0031328	positive regulation of cellular biosynth...	985	103	77.28	0.00093
GO:0045893	positive regulation of transcription, DN...	707	78	55.47	0.00093
GO:0010604	positive regulation of macromolecule met...	1629	158	127.8	0.00115
GO:0051173	positive regulation of nitrogen compound...	1516	148	118.94	0.00132
GO:0009891	positive regulation of biosynthetic proc...	997	103	78.22	0.00141
GO:1901362	organic cyclic compound biosynthetic pro...	1986	187	155.81	0.00151
GO:0031325	positive regulation of cellular metaboli...	1585	153	124.35	0.00175
GO:0006405	RNA export from nucleus	153	23	12	0.00177
GO:0045935	positive regulation of nucleobase-contai...	925	96	72.57	0.00182
GO:0018130	heterocycle biosynthetic process	1921	181	150.71	0.00182
GO:0050789	regulation of biological process	4815	408	377.75	0.00249
GO:0006352	DNA-templated transcription, initiation	139	21	10.9	0.00259
GO:0007548	sex differentiation	337	41	26.44	0.00291
GO:0006367	transcription initiation from RNA polyme...	106	17	8.32	0.00343
GO:0006325	chromatin organization	446	51	34.99	0.00357
GO:0008380	RNA splicing	406	47	31.85	0.00401
GO:0071166	ribonucleoprotein complex localization	135	20	10.59	0.00408
GO:0006406	mRNA export from nucleus	99	16	7.77	0.00413
GO:0071427	mRNA-containing ribonucleoprotein comple...	99	16	7.77	0.00413
GO:0048519	negative regulation of biological proces...	2817	251	221	0.00419
GO:0009893	positive regulation of metabolic process	1739	163	136.43	0.00428
GO:0031647	regulation of protein stability	195	26	15.3	0.00505
GO:0050657	nucleic acid transport	215	28	16.87	0.00515
GO:0050658	RNA transport	215	28	16.87	0.00515
GO:0065003	protein-containing complex assembly	1330	128	104.34	0.00518
GO:0048608	reproductive structure development	392	45	30.75	0.00564
GO:0052548	regulation of endopeptidase activity	207	27	16.24	0.00583
GO:0051028	mRNA transport	112	17	8.79	0.00609
GO:0061458	reproductive system development	395	45	30.99	0.00648
GO:0046822	regulation of nucleocytoplasmic transpor...	104	16	8.16	0.00673
GO:0030162	regulation of proteolysis	429	48	33.66	0.00702
GO:0016573	histone acetylation	123	18	9.65	0.00712
GO:0003407	neural retina development	61	11	4.79	0.00713
GO:0051236	establishment of RNA localization	221	28	17.34	0.00751
GO:0006283	transcription-coupled nucleotide-excisio...	62	11	4.86	0.00807
GO:0071426	ribonucleoprotein complex export from nu...	134	19	10.51	0.00812
GO:0070647	protein modification by small protein co...	553	59	43.38	0.00818
GO:0000245	spliceosomal complex assembly	54	10	4.24	0.00836
GO:0009301	snRNA transcription	54	10	4.24	0.00836
GO:0042795	snRNA transcription by RNA polymerase II	54	10	4.24	0.00836
GO:0061077	chaperone-mediated protein folding	80	13	6.28	0.00885
GO:0050794	regulation of cellular process	4454	376	349.43	0.00887
GO:0031324	negative regulation of cellular metaboli...	1364	129	107.01	0.00909
GO:0001708	cell fate specification	146	20	11.45	0.00978

## Sheet: Table S12.4
Table S12.4: Results of GeneOntology enrichment analysis for Psilotrema simillimum co-expression cluster 3 (Biological Processes)
GO.ID	Term	Annotated	Significant	Expected	classicFisher
GO:0051276	chromosome organization	790	55	27.14	1.6e-07
GO:0006259	DNA metabolic process	638	47	21.92	3.0e-07
GO:0007059	chromosome segregation	298	28	10.24	1.0e-06
GO:0030261	chromosome condensation	63	12	2.16	1.2e-06
GO:0044786	cell cycle DNA replication	76	13	2.61	1.5e-06
GO:0006323	DNA packaging	123	16	4.23	4.1e-06
GO:0006281	DNA repair	338	29	11.61	4.1e-06
GO:0098813	nuclear chromosome segregation	251	24	8.62	4.7e-06
GO:0033260	nuclear DNA replication	50	10	1.72	5.8e-06
GO:0006261	DNA-dependent DNA replication	145	17	4.98	8.6e-06
GO:0006974	cellular response to DNA damage stimulus	530	37	18.21	2.3e-05
GO:0000819	sister chromatid segregation	206	20	7.08	2.4e-05
GO:0071103	DNA conformation change	178	18	6.12	3.6e-05
GO:0022402	cell cycle process	1057	59	36.32	6.9e-05
GO:0090304	nucleic acid metabolic process	2538	116	87.2	8.2e-05
GO:0006302	double-strand break repair	140	15	4.81	8.4e-05
GO:0007292	female gamete generation	678	42	23.29	0.00010
GO:0048477	oogenesis	612	39	21.03	0.00010
GO:0006310	DNA recombination	143	15	4.91	0.00011
GO:0000070	mitotic sister chromatid segregation	179	17	6.15	0.00013
GO:0010558	negative regulation of macromolecule bio...	736	44	25.29	0.00016
GO:2000113	negative regulation of cellular macromol...	708	42	24.33	0.00027
GO:0007049	cell cycle	1282	66	44.05	0.00027
GO:0000723	telomere maintenance	123	13	4.23	0.00029
GO:0007127	meiosis I	92	11	3.16	0.00029
GO:0032200	telomere organization	124	13	4.26	0.00031
GO:0009890	negative regulation of biosynthetic proc...	806	46	27.69	0.00032
GO:0031327	negative regulation of cellular biosynth...	785	45	26.97	0.00034
GO:0019219	regulation of nucleobase-containing comp...	1729	83	59.41	0.00036
GO:0010564	regulation of cell cycle process	541	34	18.59	0.00039
GO:0044770	cell cycle phase transition	413	28	14.19	0.00040
GO:1902679	negative regulation of RNA biosynthetic ...	568	35	19.52	0.00046
GO:1903507	negative regulation of nucleic acid-temp...	568	35	19.52	0.00046
GO:0000280	nuclear division	418	28	14.36	0.00049
GO:0045892	negative regulation of transcription, DN...	550	34	18.9	0.00053
GO:0000082	G1/S transition of mitotic cell cycle	183	16	6.29	0.00053
GO:0006139	nucleobase-containing compound metabolic...	3038	130	104.38	0.00053
GO:0048285	organelle fission	442	29	15.19	0.00054
GO:0051052	regulation of DNA metabolic process	278	21	9.55	0.00055
GO:0000122	negative regulation of transcription by ...	360	25	12.37	0.00058
GO:0140014	mitotic nuclear division	260	20	8.93	0.00059
GO:0051983	regulation of chromosome segregation	117	12	4.02	0.00065
GO:0006260	DNA replication	225	18	7.73	0.00070
GO:0080090	regulation of primary metabolic process	2718	118	93.39	0.00073
GO:0007281	germ cell development	768	43	26.39	0.00077
GO:0010948	negative regulation of cell cycle proces...	209	17	7.18	0.00081
GO:2000112	regulation of cellular macromolecule bio...	1668	79	57.31	0.00082
GO:0010556	regulation of macromolecule biosynthetic...	1728	81	59.37	0.00094
GO:0051171	regulation of nitrogen compound metaboli...	2602	113	89.4	0.00106
GO:0044843	cell cycle G1/S phase transition	198	16	6.8	0.00124
GO:0022412	cellular process involved in reproductio...	883	47	30.34	0.00128
GO:0006325	chromatin organization	446	28	15.32	0.00133
GO:0031323	regulation of cellular metabolic process	2787	119	95.76	0.00138
GO:0007098	centrosome cycle	147	13	5.05	0.00157
GO:0051304	chromosome separation	96	10	3.3	0.00160
GO:1903047	mitotic cell cycle process	703	39	24.15	0.00165
GO:0031326	regulation of cellular biosynthetic proc...	1818	83	62.46	0.00182
GO:0033554	cellular response to stress	1352	65	46.45	0.00197
GO:0046483	heterocycle metabolic process	3155	131	108.4	0.00204
GO:0006725	cellular aromatic compound metabolic pro...	3184	132	109.4	0.00204
GO:0031023	microtubule organizing center organizati...	153	13	5.26	0.00225
GO:0009889	regulation of biosynthetic process	1858	84	63.84	0.00227
GO:0031324	negative regulation of cellular metaboli...	1364	65	46.86	0.00246
GO:0051172	negative regulation of nitrogen compound...	1266	61	43.5	0.00268
GO:0018193	peptidyl-amino acid modification	652	36	22.4	0.00274
GO:0006352	DNA-templated transcription, initiation	139	12	4.78	0.00288
GO:0044772	mitotic cell cycle phase transition	382	24	13.12	0.00292
GO:0045814	negative regulation of gene expression, ...	105	10	3.61	0.00314
GO:2000045	regulation of G1/S transition of mitotic...	106	10	3.64	0.00336
GO:1901990	regulation of mitotic cell cycle phase t...	283	19	9.72	0.00387
GO:0018130	heterocycle biosynthetic process	1921	85	66	0.00403
GO:0003006	developmental process involved in reprod...	1086	53	37.31	0.00416
GO:0007276	gamete generation	1062	52	36.49	0.00426
GO:0051726	regulation of cell cycle	839	43	28.83	0.00430
GO:0034654	nucleobase-containing compound biosynthe...	1845	82	63.39	0.00433
GO:0045934	negative regulation of nucleobase-contai...	749	39	25.73	0.00506
GO:0051253	negative regulation of RNA metabolic pro...	653	35	22.44	0.00507
GO:1901360	organic cyclic compound metabolic proces...	3253	132	111.77	0.00522
GO:0061982	meiosis I cell cycle process	131	11	4.5	0.00526
GO:0016070	RNA metabolic process	2267	97	77.89	0.00532
GO:0009967	positive regulation of signal transducti...	752	39	25.84	0.00542
GO:0016458	gene silencing	209	15	7.18	0.00542
GO:0033044	regulation of chromosome organization	316	20	10.86	0.00594
GO:0040029	regulation of gene expression, epigeneti...	256	17	8.8	0.00687
GO:0044265	cellular macromolecule catabolic process	912	45	31.33	0.00701
GO:0045165	cell fate commitment	365	22	12.54	0.00703
GO:1901987	regulation of cell cycle phase transitio...	300	19	10.31	0.00721
GO:0060255	regulation of macromolecule metabolic pr...	2850	117	97.92	0.00730
GO:0051252	regulation of RNA metabolic process	1559	70	53.56	0.00732
GO:1903506	regulation of nucleic acid-templated tra...	1375	63	47.24	0.00734
GO:0031331	positive regulation of cellular cataboli...	258	17	8.86	0.00741
GO:0051783	regulation of nuclear division	176	13	6.05	0.00742
GO:0009896	positive regulation of catabolic process	301	19	10.34	0.00746
GO:0044270	cellular nitrogen compound catabolic pro...	551	30	18.93	0.00757
GO:0046700	heterocycle catabolic process	551	30	18.93	0.00757
GO:2001141	regulation of RNA biosynthetic process	1378	63	47.35	0.00771
GO:0008356	asymmetric cell division	138	11	4.74	0.00774
GO:0045931	positive regulation of mitotic cell cycl...	138	11	4.74	0.00774
GO:1902806	regulation of cell cycle G1/S phase tran...	120	10	4.12	0.00807
GO:0009994	oocyte differentiation	219	15	7.52	0.00826
GO:0006807	nitrogen compound metabolic process	5000	189	171.79	0.00828
GO:0016569	covalent chromatin modification	305	19	10.48	0.00855
GO:0010647	positive regulation of cell communicatio...	849	42	29.17	0.00884
GO:0097659	nucleic acid-templated transcription	1469	66	50.47	0.00934
GO:0032774	RNA biosynthetic process	1473	66	50.61	0.00993
GO:0023056	positive regulation of signaling	855	42	29.38	0.00994
GO:0071897	DNA biosynthetic process	143	11	4.91	0.01000

## Sheet: Table S12.5
Table S12.5: Results of GeneOntology enrichment analysis for Psilotrema simillimum co-expression cluster 4 (Biological Processes)
GO.ID	Term	Annotated	Significant	Expected	classicFisher
GO:0140013	meiotic nuclear division	215	23	5.95	2.1e-08
GO:1903046	meiotic cell cycle process	265	23	7.34	9.5e-07
GO:0007140	male meiotic nuclear division	82	12	2.27	2.2e-06
GO:0045132	meiotic chromosome segregation	85	12	2.35	3.2e-06
GO:0070192	chromosome organization involved in meio...	72	11	1.99	3.8e-06
GO:0000723	telomere maintenance	123	14	3.4	6.7e-06
GO:0051321	meiotic cell cycle	297	23	8.22	6.7e-06
GO:0032200	telomere organization	124	14	3.43	7.3e-06
GO:0033554	cellular response to stress	1352	62	37.42	1.5e-05
GO:0048285	organelle fission	442	28	12.24	2.9e-05
GO:0000280	nuclear division	418	27	11.57	2.9e-05
GO:0006310	DNA recombination	143	14	3.96	3.8e-05
GO:0007127	meiosis I	92	11	2.55	4.2e-05
GO:0006260	DNA replication	225	18	6.23	4.6e-05
GO:0006259	DNA metabolic process	638	35	17.66	5.8e-05
GO:0061982	meiosis I cell cycle process	131	13	3.63	6.2e-05
GO:0051052	regulation of DNA metabolic process	278	20	7.7	7.9e-05
GO:0006974	cellular response to DNA damage stimulus	530	30	14.67	0.00012
GO:0051053	negative regulation of DNA metabolic pro...	104	11	2.88	0.00013
GO:0060249	anatomical structure homeostasis	339	22	9.38	0.00016
GO:0051276	chromosome organization	790	39	21.87	0.00021
GO:0045088	regulation of innate immune response	169	14	4.68	0.00023
GO:0031347	regulation of defense response	278	19	7.7	0.00023
GO:0051054	positive regulation of DNA metabolic pro...	151	13	4.18	0.00026
GO:0010256	endomembrane system organization	376	23	10.41	0.00027
GO:2000241	regulation of reproductive process	236	17	6.53	0.00027
GO:0006281	DNA repair	338	21	9.36	0.00041
GO:0006302	double-strand break repair	140	12	3.88	0.00047
GO:0022402	cell cycle process	1057	47	29.26	0.00048
GO:0050727	regulation of inflammatory response	102	10	2.82	0.00049
GO:0071897	DNA biosynthetic process	143	12	3.96	0.00058
GO:0007098	centrosome cycle	147	12	4.07	0.00074
GO:0045732	positive regulation of protein catabolic...	170	13	4.71	0.00083
GO:0022412	cellular process involved in reproductio...	883	40	24.44	0.00098
GO:0031023	microtubule organizing center organizati...	153	12	4.24	0.00105
GO:0033044	regulation of chromosome organization	316	19	8.75	0.00114
GO:0051301	cell division	392	22	10.85	0.00117
GO:0033043	regulation of organelle organization	921	41	25.49	0.00118
GO:0050776	regulation of immune response	319	19	8.83	0.00128
GO:0000226	microtubule cytoskeleton organization	588	29	16.28	0.00152
GO:0030163	protein catabolic process	616	30	17.05	0.00153
GO:0098813	nuclear chromosome segregation	251	16	6.95	0.00154
GO:0006996	organelle organization	2652	94	73.41	0.00156
GO:0003006	developmental process involved in reprod...	1086	46	30.06	0.00161
GO:0006954	inflammatory response	183	13	5.07	0.00163
GO:0071478	cellular response to radiation	161	12	4.46	0.00163
GO:0080134	regulation of response to stress	734	34	20.32	0.00172
GO:1903364	positive regulation of cellular protein ...	121	10	3.35	0.00185
GO:0042592	homeostatic process	1063	45	29.43	0.00185
GO:0007281	germ cell development	768	35	21.26	0.00193
GO:0051640	organelle localization	570	28	15.78	0.00195
GO:0051656	establishment of organelle localization	441	23	12.21	0.00237
GO:0044257	cellular protein catabolic process	528	26	14.62	0.00275
GO:0010212	response to ionizing radiation	128	10	3.54	0.00280
GO:2001020	regulation of response to DNA damage sti...	131	10	3.63	0.00332
GO:0006914	autophagy	373	20	10.33	0.00333
GO:0061919	process utilizing autophagic mechanism	373	20	10.33	0.00333
GO:0007049	cell cycle	1282	51	35.49	0.00337
GO:0000003	reproduction	1668	63	46.17	0.00347
GO:0008219	cell death	1223	49	33.85	0.00358
GO:0007059	chromosome segregation	298	17	8.25	0.00359
GO:0071214	cellular response to abiotic stimulus	224	14	6.2	0.00360
GO:0104004	cellular response to environmental stimu...	224	14	6.2	0.00360
GO:0009896	positive regulation of catabolic process	301	17	8.33	0.00398
GO:0032101	regulation of response to external stimu...	353	19	9.77	0.00403
GO:0051716	cellular response to stimulus	3154	106	87.31	0.00433
GO:0022414	reproductive process	1619	61	44.82	0.00439
GO:0012501	programmed cell death	1081	44	29.92	0.00449
GO:0050794	regulation of cellular process	4454	141	123.29	0.00485
GO:0070507	regulation of microtubule cytoskeleton o...	184	12	5.09	0.00491
GO:0048856	anatomical structure development	3599	118	99.62	0.00500
GO:0016485	protein processing	139	10	3.85	0.00506
GO:0048583	regulation of response to stimulus	1898	69	52.54	0.00548
GO:0007276	gamete generation	1062	43	29.4	0.00550
GO:0006950	response to stress	2169	77	60.04	0.00568
GO:0048608	reproductive structure development	392	20	10.85	0.00580
GO:0051604	protein maturation	188	12	5.2	0.00583
GO:1903047	mitotic cell cycle process	703	31	19.46	0.00583
GO:0061458	reproductive system development	395	20	10.93	0.00630
GO:0000278	mitotic cell cycle	857	36	23.72	0.00644
GO:0051128	regulation of cellular component organiz...	1715	63	47.47	0.00675
GO:0009791	post-embryonic development	741	32	20.51	0.00692
GO:0002682	regulation of immune system process	539	25	14.92	0.00715
GO:1903362	regulation of cellular protein catabolic...	196	12	5.43	0.00805
GO:0048609	multicellular organismal reproductive pr...	1277	49	35.35	0.00840
GO:0008406	gonad development	247	14	6.84	0.00844
GO:0045137	development of primary sexual characteri...	247	14	6.84	0.00844
GO:0051603	proteolysis involved in cellular protein...	491	23	13.59	0.00875
GO:0050778	positive regulation of immune response	223	13	6.17	0.00879
GO:0051783	regulation of nuclear division	176	11	4.87	0.00949
GO:0006915	apoptotic process	1002	40	27.74	0.00953
GO:0080135	regulation of cellular response to stres...	467	22	12.93	0.00966
GO:0097193	intrinsic apoptotic signaling pathway	201	12	5.56	0.00974
GO:0051179	localization	3514	114	97.27	0.00975
GO:0044265	cellular macromolecule catabolic process	912	37	25.25	0.00995
GO:0048477	oogenesis	612	27	16.94	0.00998

## Sheet: Table S12.6
Table S12.6: Results of GeneOntology enrichment analysis for Psilotrema simillimum co-expression cluster 5 (Biological Processes)
GO.ID	Term	Annotated	Significant	Expected	classicFisher
GO:0060271	cilium assembly	325	38	7.87	1.3e-16
GO:0044782	cilium organization	332	38	8.04	2.7e-16
GO:0120031	plasma membrane bounded cell projection ...	458	39	11.09	1.9e-12
GO:0030031	cell projection assembly	472	39	11.42	5.0e-12
GO:0007018	microtubule-based movement	258	25	6.24	2.2e-09
GO:0070925	organelle assembly	797	46	19.29	9.2e-09
GO:0035082	axoneme assembly	78	13	1.89	3.5e-08
GO:1905515	non-motile cilium assembly	62	11	1.5	2.1e-07
GO:0001578	microtubule bundle formation	107	14	2.59	2.4e-07
GO:0007017	microtubule-based process	771	42	18.66	2.5e-07
GO:0120036	plasma membrane bounded cell projection ...	1194	55	28.9	5.9e-07
GO:0003341	cilium movement	99	13	2.4	6.3e-07
GO:0030030	cell projection organization	1203	55	29.12	7.6e-07
GO:0007368	determination of left/right symmetry	126	13	3.05	9.9e-06
GO:0009799	specification of symmetry	136	13	3.29	2.3e-05
GO:0009855	determination of bilateral symmetry	136	13	3.29	2.3e-05
GO:0000226	microtubule cytoskeleton organization	588	29	14.23	0.00016
GO:0007224	smoothened signaling pathway	145	12	3.51	0.00019
GO:0010970	transport along microtubule	127	11	3.07	0.00024
GO:0099111	microtubule-based transport	127	11	3.07	0.00024
GO:0030705	cytoskeleton-dependent intracellular tra...	134	11	3.24	0.00038
GO:0006996	organelle organization	2652	85	64.19	0.00073
GO:0006928	movement of cell or subcellular componen...	1243	46	30.09	0.00144
GO:0010256	endomembrane system organization	376	19	9.1	0.00178
GO:0007389	pattern specification process	600	26	14.52	0.00242
GO:0009953	dorsal/ventral pattern formation	174	11	4.21	0.00322
GO:0007030	Golgi organization	151	10	3.65	0.00353
GO:0048193	Golgi vesicle transport	267	14	6.46	0.00517

## Sheet: Table S12.7
Table S12.7: Results of GeneOntology enrichment analysis for Psilotrema simillimum co-expression cluster 6 (Biological Processes)
GO.ID	Term	Annotated	Significant	Expected	classicFisher
GO:0044782	cilium organization	332	55	13.39	3.2e-20
GO:0060271	cilium assembly	325	50	13.11	5.3e-17
GO:0007018	microtubule-based movement	258	44	10.41	9.7e-17
GO:0003341	cilium movement	99	25	3.99	6.2e-14
GO:0120031	plasma membrane bounded cell projection ...	458	53	18.48	1.1e-12
GO:0070925	organelle assembly	797	74	32.15	1.5e-12
GO:0030031	cell projection assembly	472	53	19.04	3.7e-12
GO:0007017	microtubule-based process	771	66	31.1	1.2e-09
GO:0042073	intraciliary transport	48	14	1.94	3.1e-09
GO:0035082	axoneme assembly	78	17	3.15	8.4e-09
GO:0030317	flagellated sperm motility	74	16	2.99	2.6e-08
GO:0097722	sperm motility	77	16	3.11	4.8e-08
GO:0007368	determination of left/right symmetry	126	20	5.08	1.2e-07
GO:0009799	specification of symmetry	136	20	5.49	4.3e-07
GO:0009855	determination of bilateral symmetry	136	20	5.49	4.3e-07
GO:0001578	microtubule bundle formation	107	17	4.32	1.1e-06
GO:0006928	movement of cell or subcellular componen...	1243	82	50.14	1.4e-06
GO:0010970	transport along microtubule	127	18	5.12	2.9e-06
GO:0099111	microtubule-based transport	127	18	5.12	2.9e-06
GO:0001539	cilium or flagellum-dependent cell motil...	42	10	1.69	4.6e-06
GO:0060285	cilium-dependent cell motility	42	10	1.69	4.6e-06
GO:0030705	cytoskeleton-dependent intracellular tra...	134	18	5.41	6.3e-06
GO:0006996	organelle organization	2652	143	106.98	7.0e-06
GO:0120036	plasma membrane bounded cell projection ...	1194	76	48.17	1.6e-05
GO:0007224	smoothened signaling pathway	145	18	5.85	1.9e-05
GO:0030030	cell projection organization	1203	76	48.53	2.1e-05
GO:0008589	regulation of smoothened signaling pathw...	85	12	3.43	0.00014
GO:0000226	microtubule cytoskeleton organization	588	41	23.72	0.00033
GO:0022607	cellular component assembly	2226	115	89.8	0.00083
GO:0001894	tissue homeostasis	154	14	6.21	0.00361
GO:0044085	cellular component biogenesis	2477	121	99.92	0.00514
GO:0048871	multicellular organismal homeostasis	213	17	8.59	0.00544
GO:0007389	pattern specification process	600	36	24.2	0.00978
GO:0031503	protein-containing complex localization	245	18	9.88	0.00992

## Sheet: Table S12.8
Table S12.8: Results of GeneOntology enrichment analysis for Psilotrema simillimum co-expression cluster 7 (Biological Processes)
GO.ID	Term	Annotated	Significant	Expected	classicFisher
GO:0048878	chemical homeostasis	659	47	24.11	4.9e-06
GO:0006869	lipid transport	152	18	5.56	9.6e-06
GO:0044281	small molecule metabolic process	1245	73	45.55	1.2e-05
GO:0006820	anion transport	303	27	11.08	1.4e-05
GO:0007584	response to nutrient	178	19	6.51	2.4e-05
GO:0015711	organic anion transport	248	23	9.07	3.4e-05
GO:0009056	catabolic process	1666	89	60.95	4.0e-05
GO:0010876	lipid localization	268	24	9.8	4.1e-05
GO:0015850	organic hydroxy compound transport	131	15	4.79	8.0e-05
GO:0015748	organophosphate ester transport	64	10	2.34	9.6e-05
GO:0044248	cellular catabolic process	1566	82	57.29	0.00019
GO:0006810	transport	2728	128	99.8	0.00020
GO:0015893	drug transport	149	15	5.45	0.00034
GO:0071901	negative regulation of protein serine/th...	92	11	3.37	0.00049
GO:0065008	regulation of biological quality	2237	107	81.84	0.00052
GO:1901575	organic substance catabolic process	1414	73	51.73	0.00078
GO:0051179	localization	3514	154	128.56	0.00085
GO:0051234	establishment of localization	2827	128	103.42	0.00107
GO:0016311	dephosphorylation	278	21	10.17	0.00123
GO:0098771	inorganic ion homeostasis	358	25	13.1	0.00133
GO:0043902	positive regulation of multi-organism pr...	171	15	6.26	0.00143
GO:0055082	cellular chemical homeostasis	405	27	14.82	0.00171
GO:0006629	lipid metabolic process	662	39	24.22	0.00178
GO:0044282	small molecule catabolic process	268	20	9.8	0.00186
GO:0010243	response to organonitrogen compound	714	41	26.12	0.00218
GO:0098656	anion transmembrane transport	161	14	5.89	0.00223
GO:0055080	cation homeostasis	353	24	12.91	0.00238
GO:0042592	homeostatic process	1063	56	38.89	0.00242
GO:0031329	regulation of cellular catabolic process	564	34	20.63	0.00245
GO:0042221	response to chemical	2282	105	83.48	0.00263
GO:0046683	response to organophosphorus	113	11	4.13	0.00272
GO:0044283	small molecule biosynthetic process	440	28	16.1	0.00278
GO:0006873	cellular ion homeostasis	317	22	11.6	0.00279
GO:0055067	monovalent inorganic cation homeostasis	98	10	3.59	0.00297
GO:0050801	ion homeostasis	401	26	14.67	0.00305
GO:0009894	regulation of catabolic process	639	37	23.38	0.00316
GO:0008202	steroid metabolic process	134	12	4.9	0.00356
GO:1901565	organonitrogen compound catabolic proces...	825	45	30.18	0.00360
GO:0009991	response to extracellular stimulus	470	29	17.19	0.00367
GO:0098657	import into cell	537	32	19.65	0.00392
GO:1901701	cellular response to oxygen-containing c...	672	38	24.58	0.00416
GO:0031667	response to nutrient levels	454	28	16.61	0.00432
GO:0006811	ion transport	753	41	27.55	0.00567
GO:0014074	response to purine-containing compound	126	11	4.61	0.00626
GO:0019637	organophosphate metabolic process	805	43	29.45	0.00646
GO:1901698	response to nitrogen compound	759	41	27.77	0.00649
GO:0030258	lipid modification	145	12	5.3	0.00669
GO:0046434	organophosphate catabolic process	128	11	4.68	0.00703
GO:0006470	protein dephosphorylation	183	14	6.69	0.00704
GO:0042493	response to drug	742	40	27.15	0.00743
GO:0019725	cellular homeostasis	517	30	18.91	0.00755
GO:0033673	negative regulation of kinase activity	185	14	6.77	0.00772
GO:0006793	phosphorus metabolic process	1791	83	65.52	0.00784
GO:0009605	response to external stimulus	1467	70	53.67	0.00809
GO:0071702	organic substance transport	1543	73	56.45	0.00826
GO:0070887	cellular response to chemical stimulus	1495	71	54.69	0.00851
GO:1901700	response to oxygen-containing compound	1056	53	38.63	0.00871
GO:0030003	cellular cation homeostasis	308	20	11.27	0.00886
GO:0010498	proteasomal protein catabolic process	353	22	12.91	0.00982
GO:0010033	response to organic substance	1705	79	62.38	0.00983
GO:0006897	endocytosis	483	28	17.67	0.00988

## Sheet: Table S12.9
Table S12.9: Results of GeneOntology enrichment analysis for Psilotrema simillimum co-expression cluster 8 (Biological Processes)
GO.ID	Term	Annotated	Significant	Expected	classicFisher
GO:0055085	transmembrane transport	719	37	21.8	0.00085
GO:0016050	vesicle organization	286	17	8.67	0.00597
GO:0010876	lipid localization	268	16	8.13	0.00726
GO:1901615	organic hydroxy compound metabolic proce...	294	17	8.92	0.00780
GO:0051336	regulation of hydrolase activity	658	31	19.95	0.00854
GO:0046903	secretion	966	42	29.29	0.00903
GO:0034220	ion transmembrane transport	555	27	16.83	0.00936

## Sheet: Table S12.10
Table S12.10: Results of GeneOntology enrichment analysis for Psilotrema simillimum co-expression cluster 9 (Biological Processes)
GO.ID	Term	Annotated	Significant	Expected	classicFisher
GO:0008610	lipid biosynthetic process	344	21	7.42	1.3e-05
GO:0044281	small molecule metabolic process	1245	47	26.84	4.1e-05
GO:0090407	organophosphate biosynthetic process	451	23	9.72	8.9e-05
GO:0019915	lipid storage	130	10	2.8	0.00047
GO:0071702	organic substance transport	1543	51	33.27	0.00056
GO:0010876	lipid localization	268	15	5.78	0.00063
GO:0016331	morphogenesis of embryonic epithelium	189	12	4.07	0.00075
GO:0006629	lipid metabolic process	662	27	14.27	0.00083
GO:0032970	regulation of actin filament-based proce...	247	14	5.33	0.00085
GO:0033036	macromolecule localization	1996	61	43.04	0.00106
GO:0044283	small molecule biosynthetic process	440	20	9.49	0.00116
GO:0070972	protein localization to endoplasmic reti...	202	12	4.36	0.00134
GO:1902903	regulation of supramolecular fiber organ...	233	13	5.02	0.00150
GO:0043436	oxoacid metabolic process	619	25	13.35	0.00152
GO:0030029	actin filament-based process	517	22	11.15	0.00155
GO:0008654	phospholipid biosynthetic process	152	10	3.28	0.00158
GO:0006082	organic acid metabolic process	621	25	13.39	0.00159
GO:0044255	cellular lipid metabolic process	521	22	11.23	0.00171
GO:0007015	actin filament organization	266	14	5.74	0.00173
GO:0019637	organophosphate metabolic process	805	30	17.36	0.00179
GO:0072599	establishment of protein localization to...	182	11	3.92	0.00185
GO:0097435	supramolecular fiber organization	438	19	9.44	0.00265
GO:1901566	organonitrogen compound biosynthetic pro...	1494	47	32.21	0.00298
GO:0046486	glycerolipid metabolic process	224	12	4.83	0.00318
GO:0006614	SRP-dependent cotranslational protein ta...	168	10	3.62	0.00331
GO:0019216	regulation of lipid metabolic process	258	13	5.56	0.00368
GO:0006631	fatty acid metabolic process	200	11	4.31	0.00385
GO:0043434	response to peptide hormone	326	15	7.03	0.00436
GO:0006613	cotranslational protein targeting to mem...	176	10	3.79	0.00461
GO:0002443	leukocyte mediated immunity	430	18	9.27	0.00499
GO:0006887	exocytosis	569	22	12.27	0.00504
GO:0045047	protein targeting to ER	179	10	3.86	0.00519
GO:0030036	actin cytoskeleton organization	466	19	10.05	0.00522
GO:0045055	regulated exocytosis	506	20	10.91	0.00589
GO:0010817	regulation of hormone levels	243	12	5.24	0.00610
GO:0016053	organic acid biosynthetic process	213	11	4.59	0.00617
GO:0032956	regulation of actin cytoskeleton organiz...	213	11	4.59	0.00617
GO:0046394	carboxylic acid biosynthetic process	213	11	4.59	0.00617
GO:0032879	regulation of localization	1431	44	30.85	0.00655
GO:0032787	monocarboxylic acid metabolic process	312	14	6.73	0.00724
GO:0051049	regulation of transport	963	32	20.76	0.00744
GO:0016192	vesicle-mediated transport	1251	39	26.97	0.00877
GO:0048813	dendrite morphogenesis	224	11	4.83	0.00889
GO:1901652	response to peptide	355	15	7.65	0.00939
GO:0090150	establishment of protein localization to...	322	14	6.94	0.00945
GO:0048513	animal organ development	2097	59	45.21	0.00997

[truncated: 12 more sheets: Table S12.11, Table S12.12, Table S12.13, Table S12.14, Table S12.15, Table S12.16, Table S12.17, Table S12.18, Table S12.19, Table S12.20, Table S12.21, Table S12.22]
