# Supplementary material for: Molecular signatures of the rediae, cercariae and adult stages in the complex life cycles of parasitic flatworms (Digenea: Psilostomatidae)
Source: Parasit Vectors. 2020 Nov 10;13:559. doi: 10.1186/s13071-020-04424-4 (PMC7653818; doi:10.1186/s13071-020-04424-4)
Supplement: Supplementary file 16 — Additional file 16: Table S13. Results of Gene Ontology enrichment analysis for co-expression clusters (Molecular functions). [file 13071_2020_4424_MOESM16_ESM.xls]

## Sheet: Table S13.1
Table S13.1: Results of GeneOntology enrichment analysis for Psilotrema simillimum co-expression cluster 0 (Molecular functions)
GO.ID	Term	Annotated	Significant	Expected	classicFisher
GO:0003676	nucleic acid binding	1481	322	264.46	7.2e-06
GO:0016798	hydrolase activity, acting on glycosyl b...	85	31	15.18	3.2e-05
GO:0003723	RNA binding	900	203	160.71	6.4e-05
GO:0004553	hydrolase activity, hydrolyzing O-glycos...	73	27	13.04	7.6e-05
GO:0008134	transcription factor binding	436	108	77.85	0.00011
GO:0140110	transcription regulator activity	564	134	100.71	0.00013
GO:0140098	catalytic activity, acting on RNA	268	70	47.86	0.00037
GO:0003700	DNA-binding transcription factor activit...	360	89	64.28	0.00047
GO:0000987	proximal promoter sequence-specific DNA ...	146	42	26.07	0.00071
GO:0003954	NADH dehydrogenase activity	47	18	8.39	0.00073
GO:0001067	regulatory region nucleic acid binding	318	78	56.78	0.00133
GO:0042887	amide transmembrane transporter activity	24	11	4.29	0.00144
GO:0003743	translation initiation factor activity	50	18	8.93	0.00168
GO:0044212	transcription regulatory region DNA bind...	309	75	55.18	0.00222
GO:0000978	RNA polymerase II proximal promoter sequ...	142	39	25.36	0.00275
GO:0003729	mRNA binding	327	78	58.39	0.00302
GO:0017069	snRNA binding	37	14	6.61	0.00317
GO:0000981	DNA-binding transcription factor activit...	289	70	51.61	0.00325
GO:0001047	core promoter binding	45	16	8.04	0.00345
GO:0003682	chromatin binding	339	80	60.53	0.00365
GO:0016655	oxidoreductase activity, acting on NAD(P...	46	16	8.21	0.00444
GO:0001046	core promoter sequence-specific DNA bind...	31	12	5.54	0.00496
GO:0000976	transcription regulatory region sequence...	239	58	42.68	0.00673
GO:0008137	NADH dehydrogenase (ubiquinone) activity	40	14	7.14	0.00711
GO:0050136	NADH dehydrogenase (quinone) activity	40	14	7.14	0.00711
GO:0008170	N-methyltransferase activity	45	15	8.04	0.00899
GO:0001098	basal transcription machinery binding	37	13	6.61	0.00903
GO:0001099	basal RNA polymerase II transcription ma...	37	13	6.61	0.00903

## Sheet: Table S13.2
Table S13.2: Results of GeneOntology enrichment analysis for Psilotrema simillimum co-expression cluster 1 (Molecular functions)
GO.ID	Term	Annotated	Significant	Expected	classicFisher
GO:0003676	nucleic acid binding	1481	133	84.54	2.7e-09
GO:1901363	heterocyclic compound binding	1977	154	112.86	1.9e-06
GO:0003677	DNA binding	701	68	40.02	5.2e-06
GO:0097159	organic cyclic compound binding	2012	154	114.86	5.9e-06
GO:0003723	RNA binding	900	75	51.38	0.00031
GO:0003697	single-stranded DNA binding	96	15	5.48	0.00031
GO:0003729	mRNA binding	327	34	18.67	0.00043
GO:0140110	transcription regulator activity	564	51	32.2	0.00053
GO:0140097	catalytic activity, acting on DNA	139	18	7.93	0.00087
GO:0043565	sequence-specific DNA binding	357	35	20.38	0.00104
GO:0003700	DNA-binding transcription factor activit...	360	35	20.55	0.00121
GO:0003682	chromatin binding	339	33	19.35	0.00163
GO:0001228	DNA-binding transcription activator acti...	133	16	7.59	0.00354
GO:0000981	DNA-binding transcription factor activit...	289	28	16.5	0.00389
GO:0042393	histone binding	123	15	7.02	0.00412
GO:0003727	single-stranded RNA binding	93	12	5.31	0.00629
GO:0003713	transcription coactivator activity	187	19	10.67	0.00999

## Sheet: Table S13.3
Table S13.3: Results of GeneOntology enrichment analysis for Psilotrema simillimum co-expression cluster 2 (Molecular functions)
GO.ID	Term	Annotated	Significant	Expected	classicFisher
GO:0003676	nucleic acid binding	1481	166	119.1	5.1e-07
GO:0003677	DNA binding	701	91	56.37	1.2e-06
GO:0003682	chromatin binding	339	49	27.26	3.0e-05
GO:0097159	organic cyclic compound binding	2012	203	161.8	3.8e-05
GO:1901363	heterocyclic compound binding	1977	200	158.98	3.8e-05
GO:0140110	transcription regulator activity	564	70	45.36	0.00011
GO:0003712	transcription coregulator activity	280	39	22.52	0.00044
GO:0008134	transcription factor binding	436	54	35.06	0.00074
GO:0035257	nuclear hormone receptor binding	110	19	8.85	0.00109
GO:0051427	hormone receptor binding	112	19	9.01	0.00136
GO:0003723	RNA binding	900	95	72.38	0.00228
GO:0005198	structural molecule activity	590	65	47.45	0.00452
GO:0019904	protein domain specific binding	505	57	40.61	0.00465
GO:0001067	regulatory region nucleic acid binding	318	38	25.57	0.00809
GO:0044212	transcription regulatory region DNA bind...	309	37	24.85	0.00863
GO:0000981	DNA-binding transcription factor activit...	289	35	23.24	0.00884

## Sheet: Table S13.4
Table S13.4: Results of GeneOntology enrichment analysis for Psilotrema simillimum co-expression cluster 3 (Molecular functions)
GO.ID	Term	Annotated	Significant	Expected	classicFisher
GO:0004386	helicase activity	96	13	3.34	2.4e-05
GO:0004004	ATP-dependent RNA helicase activity	60	10	2.09	3.5e-05
GO:0003724	RNA helicase activity	61	10	2.13	4.1e-05
GO:0008186	RNA-dependent ATPase activity	61	10	2.13	4.1e-05
GO:0008026	ATP-dependent helicase activity	83	11	2.89	0.00013
GO:0070035	purine NTP-dependent helicase activity	83	11	2.89	0.00013
GO:0043565	sequence-specific DNA binding	357	26	12.44	0.00025
GO:0140096	catalytic activity, acting on a protein	1057	57	36.83	0.00031
GO:0003690	double-stranded DNA binding	335	24	11.67	0.00056
GO:1990837	sequence-specific double-stranded DNA bi...	274	20	9.55	0.00131
GO:0003682	chromatin binding	339	22	11.81	0.00338
GO:0016787	hydrolase activity	1372	65	47.8	0.00359
GO:0003824	catalytic activity	3000	124	104.53	0.00489
GO:0003677	DNA binding	701	37	24.42	0.00609
GO:0000976	transcription regulatory region sequence...	239	16	8.33	0.00896
GO:0019902	phosphatase binding	159	12	5.54	0.00928

## Sheet: Table S13.5
Table S13.5: Results of GeneOntology enrichment analysis for Psilotrema simillimum co-expression cluster 4 (Molecular functions)
GO.ID	Term	Annotated	Significant	Expected	classicFisher
GO:0046914	transition metal ion binding	340	19	9.47	0.00275
GO:0016301	kinase activity	429	22	11.94	0.00375
GO:0016773	phosphotransferase activity, alcohol gro...	379	20	10.55	0.00413
GO:0140096	catalytic activity, acting on a protein	1057	43	29.43	0.00518
GO:0016772	transferase activity, transferring phosp...	533	25	14.84	0.00645
GO:0004674	protein serine/threonine kinase activity	239	14	6.65	0.00659
GO:0060589	nucleoside-triphosphatase regulator acti...	195	12	5.43	0.00798
GO:0004672	protein kinase activity	298	16	8.3	0.00859
GO:0030234	enzyme regulator activity	552	25	15.37	0.00993

## Sheet: Table S13.6
Table S13.6: Results of GeneOntology enrichment analysis for Psilotrema simillimum co-expression cluster 5 (Molecular functions)
GO.ID	Term	Annotated	Significant	Expected	classicFisher
GO:0016887	ATPase activity	360	15	7.56	0.00819

## Sheet: Table S13.7
Table S13.7: Results of GeneOntology enrichment analysis for Psilotrema simillimum co-expression cluster 6 (Molecular functions)
GO.ID	Term	Annotated	Significant	Expected	classicFisher
GO:0045503	dynein light chain binding	38	12	1.43	7.0e-09
GO:1990939	ATP-dependent microtubule motor activity	46	13	1.73	7.4e-09
GO:0008569	ATP-dependent microtubule motor activity...	33	11	1.24	1.6e-08
GO:0003774	motor activity	82	16	3.09	4.5e-08
GO:0003777	microtubule motor activity	68	14	2.56	1.6e-07
GO:0051959	dynein light intermediate chain binding	46	11	1.73	7.1e-07
GO:0045505	dynein intermediate chain binding	48	11	1.81	1.1e-06
GO:0015631	tubulin binding	205	20	7.72	8.0e-05
GO:0019787	ubiquitin-like protein transferase activ...	183	16	6.89	0.00138
GO:0042623	ATPase activity, coupled	300	22	11.29	0.00195
GO:0016462	pyrophosphatase activity	585	36	22.02	0.00199
GO:0016817	hydrolase activity, acting on acid anhyd...	585	36	22.02	0.00199
GO:0016818	hydrolase activity, acting on acid anhyd...	585	36	22.02	0.00199
GO:0004842	ubiquitin-protein transferase activity	175	15	6.59	0.00235
GO:0061630	ubiquitin protein ligase activity	116	11	4.37	0.00410
GO:0061659	ubiquitin-like protein ligase activity	117	11	4.4	0.00438
GO:0017111	nucleoside-triphosphatase activity	560	33	21.08	0.00603
GO:0016787	hydrolase activity	1372	68	51.64	0.00676
GO:0003824	catalytic activity	3000	132	112.93	0.00741
GO:0016887	ATPase activity	360	23	13.55	0.00854
GO:0008092	cytoskeletal protein binding	578	33	21.76	0.00960

## Sheet: Table S13.8
Table S13.8: Results of GeneOntology enrichment analysis for Psilotrema simillimum co-expression cluster 7 (Molecular functions)
GO.ID	Term	Annotated	Significant	Expected	classicFisher
GO:0005319	lipid transporter activity	54	11	1.99	3.2e-06
GO:0042578	phosphoric ester hydrolase activity	208	22	7.67	6.9e-06
GO:0016791	phosphatase activity	165	19	6.08	8.8e-06
GO:0016788	hydrolase activity, acting on ester bond...	404	32	14.89	2.7e-05
GO:0003824	catalytic activity	3000	141	110.59	3.6e-05
GO:0004721	phosphoprotein phosphatase activity	103	13	3.8	9.3e-05
GO:0005215	transporter activity	599	35	22.08	0.00382
GO:0043167	ion binding	1255	63	46.26	0.00432
GO:0043169	cation binding	661	37	24.37	0.00597
GO:0043492	ATPase activity, coupled to movement of ...	109	10	4.02	0.00666
GO:0016740	transferase activity	1144	57	42.17	0.00812
GO:0016787	hydrolase activity	1372	66	50.58	0.00936
GO:0060090	molecular adaptor activity	115	10	4.24	0.00962

## Sheet: Table S13.9
Table S13.9: Results of GeneOntology enrichment analysis for Psilotrema simillimum co-expression cluster 8 (Molecular functions)
GO.ID	Term	Annotated	Significant	Expected	classicFisher
GO:0005215	transporter activity	599	32	18.82	0.00182
GO:0043492	ATPase activity, coupled to movement of ...	109	10	3.42	0.00213
GO:0022857	transmembrane transporter activity	464	25	14.58	0.00529

## Sheet: Table S13.10
Table S13.10: Results of GeneOntology enrichment analysis for Psilotrema simillimum co-expression cluster 9 (Molecular functions)
GO.ID	Term	Annotated	Significant	Expected	classicFisher
GO:0005198	structural molecule activity	590	25	12.85	0.00083
GO:0005509	calcium ion binding	175	11	3.81	0.00143
GO:0043169	cation binding	661	25	14.39	0.00401
GO:0016301	kinase activity	429	18	9.34	0.00523
GO:0003735	structural constituent of ribosome	370	16	8.06	0.00635
GO:0003779	actin binding	215	11	4.68	0.00700
GO:0032559	adenyl ribonucleotide binding	316	14	6.88	0.00860

[truncated: 13 more sheets: Table S13.11, Table S13.12, Table S13.13, Table S13.14, Table S13.15, Table S13.16, Table S13.17, Table S13.18, Table S13.19, Table S13.20, Table S13.21, Table S13.22, Table S13.23]
