# Supplementary material for: Molecular signatures of the rediae, cercariae and adult stages in the complex life cycles of parasitic flatworms (Digenea: Psilostomatidae)
Source: Parasit Vectors. 2020 Nov 10;13:559. doi: 10.1186/s13071-020-04424-4 (PMC7653818; doi:10.1186/s13071-020-04424-4)
Supplement: Supplementary file 17 — Additional file 17: Table S14. Number of active enzymes in analyzed life cycle stages of P. simillimum. [file 13071_2020_4424_MOESM17_ESM.xls]

## Sheet: Table S14
Table S14: Number of active enzymes in analyzed life-cycle stages of Psilotrema simillimum
Category	Pathway	Redia:EnzymesCount	Cercaria:EnzymesCount	Adult worm:EnzymesCount	Total_EnzymesCount	Redia:Percent	Cercaria:Percent	Adult worm:Percent
Metabolism|Global and overview maps	01100|Metabolic pathways	451	433	419	463	97.41	93.52	90.5
Metabolism|Global and overview maps	01110|Biosynthesis of secondary metabolites	174	166	160	177	98.31	93.79	90.4
Metabolism|Global and overview maps	01200|Carbon metabolism	64	64	63	65	98.46	98.46	96.92
Metabolism|Global and overview maps	01210|2-Oxocarboxylic acid metabolism	10	11	11	11	90.91	100.0	100.0
Metabolism|Global and overview maps	01212|Fatty acid metabolism	22	21	21	22	100.0	95.45	95.45
Metabolism|Global and overview maps	01230|Biosynthesis of amino acids	41	43	40	44	93.18	97.73	90.91
Metabolism|Global and overview maps	01220|Degradation of aromatic compounds	3	3	3	3	100.0	100.0	100.0
Metabolism|Carbohydrate metabolism	00010|Glycolysis / Gluconeogenesis	31	30	30	31	100.0	96.77	96.77
Metabolism|Carbohydrate metabolism	00020|Citrate cycle (TCA cycle)	18	19	19	19	94.74	100.0	100.0
Metabolism|Carbohydrate metabolism	00030|Pentose phosphate pathway	18	18	18	18	100.0	100.0	100.0
Metabolism|Carbohydrate metabolism	00040|Pentose and glucuronate interconversions	11	11	9	13	84.62	84.62	69.23
Metabolism|Carbohydrate metabolism	00051|Fructose and mannose metabolism	15	15	15	16	93.75	93.75	93.75
Metabolism|Carbohydrate metabolism	00052|Galactose metabolism	17	16	15	17	100.0	94.12	88.24
Metabolism|Carbohydrate metabolism	00053|Ascorbate and aldarate metabolism	7	7	7	7	100.0	100.0	100.0
Metabolism|Carbohydrate metabolism	00500|Starch and sucrose metabolism	16	13	13	16	100.0	81.25	81.25
Metabolism|Carbohydrate metabolism	00520|Amino sugar and nucleotide sugar metabolism	27	26	26	27	100.0	96.3	96.3
Metabolism|Carbohydrate metabolism	00620|Pyruvate metabolism	20	19	19	20	100.0	95.0	95.0
Metabolism|Carbohydrate metabolism	00630|Glyoxylate and dicarboxylate metabolism	17	18	17	18	94.44	100.0	94.44
Metabolism|Carbohydrate metabolism	00640|Propanoate metabolism	19	19	19	20	95.0	95.0	95.0
Metabolism|Carbohydrate metabolism	00650|Butanoate metabolism	11	11	11	11	100.0	100.0	100.0
Metabolism|Carbohydrate metabolism	00562|Inositol phosphate metabolism	26	26	26	26	100.0	100.0	100.0
Metabolism|Energy metabolism	00190|Oxidative phosphorylation	14	15	15	15	93.33	100.0	100.0
Metabolism|Energy metabolism	00910|Nitrogen metabolism	6	5	5	6	100.0	83.33	83.33
Metabolism|Energy metabolism	00920|Sulfur metabolism	9	9	9	9	100.0	100.0	100.0
Metabolism|Lipid metabolism	00061|Fatty acid biosynthesis	5	4	4	5	100.0	80.0	80.0
Metabolism|Lipid metabolism	00062|Fatty acid elongation	11	11	11	11	100.0	100.0	100.0
Metabolism|Lipid metabolism	00071|Fatty acid degradation	19	19	19	19	100.0	100.0	100.0
Metabolism|Lipid metabolism	00072|Synthesis and degradation of ketone bodies	4	4	4	4	100.0	100.0	100.0
Metabolism|Lipid metabolism	00100|Steroid biosynthesis	6	5	4	6	100.0	83.33	66.67
Metabolism|Lipid metabolism	00140|Steroid hormone biosynthesis	7	5	5	7	100.0	71.43	71.43
Metabolism|Lipid metabolism	00561|Glycerolipid metabolism	20	20	19	20	100.0	100.0	95.0
Metabolism|Lipid metabolism	00564|Glycerophospholipid metabolism	33	32	31	33	100.0	96.97	93.94
Metabolism|Lipid metabolism	00565|Ether lipid metabolism	12	11	10	12	100.0	91.67	83.33
Metabolism|Lipid metabolism	00600|Sphingolipid metabolism	16	16	16	16	100.0	100.0	100.0
Metabolism|Lipid metabolism	00590|Arachidonic acid metabolism	14	11	9	15	93.33	73.33	60.0
Metabolism|Lipid metabolism	00591|Linoleic acid metabolism	5	2	1	5	100.0	40.0	20.0
Metabolism|Lipid metabolism	00592|alpha-Linolenic acid metabolism	5	4	3	5	100.0	80.0	60.0
Metabolism|Lipid metabolism	01040|Biosynthesis of unsaturated fatty acids	7	7	7	7	100.0	100.0	100.0
Metabolism|Nucleotide metabolism	00230|Purine metabolism	52	53	50	55	94.55	96.36	90.91
Metabolism|Nucleotide metabolism	00240|Pyrimidine metabolism	32	31	30	32	100.0	96.88	93.75
Metabolism|Amino acid metabolism	00250|Alanine, aspartate and glutamate metabolism	17	16	14	17	100.0	94.12	82.35
Metabolism|Amino acid metabolism	00260|Glycine, serine and threonine metabolism	18	18	17	19	94.74	94.74	89.47
Metabolism|Amino acid metabolism	00270|Cysteine and methionine metabolism	16	17	16	18	88.89	94.44	88.89
Metabolism|Amino acid metabolism	00280|Valine, leucine and isoleucine degradation	30	30	30	30	100.0	100.0	100.0
Metabolism|Amino acid metabolism	00290|Valine, leucine and isoleucine biosynthesis	4	4	4	4	100.0	100.0	100.0
Metabolism|Amino acid metabolism	00310|Lysine degradation	18	18	18	18	100.0	100.0	100.0
Metabolism|Amino acid metabolism	00220|Arginine biosynthesis	10	8	7	10	100.0	80.0	70.0
Metabolism|Amino acid metabolism	00330|Arginine and proline metabolism	20	17	19	21	95.24	80.95	90.48
Metabolism|Amino acid metabolism	00340|Histidine metabolism	11	11	11	11	100.0	100.0	100.0
Metabolism|Amino acid metabolism	00350|Tyrosine metabolism	14	13	13	14	100.0	92.86	92.86
Metabolism|Amino acid metabolism	00360|Phenylalanine metabolism	9	9	10	10	90.0	90.0	100.0
Metabolism|Amino acid metabolism	00380|Tryptophan metabolism	23	20	21	23	100.0	86.96	91.3
Metabolism|Amino acid metabolism	00400|Phenylalanine, tyrosine and tryptophan biosynthesis	2	4	3	4	50.0	100.0	75.0
Metabolism|Metabolism of other amino acids	00410|beta-Alanine metabolism	12	12	12	12	100.0	100.0	100.0
Metabolism|Metabolism of other amino acids	00430|Taurine and hypotaurine metabolism	5	4	4	5	100.0	80.0	80.0
Metabolism|Metabolism of other amino acids	00440|Phosphonate and phosphinate metabolism	5	5	4	5	100.0	100.0	80.0
Metabolism|Metabolism of other amino acids	00450|Selenocompound metabolism	9	9	9	9	100.0	100.0	100.0
Metabolism|Metabolism of other amino acids	00480|Glutathione metabolism	18	18	16	20	90.0	90.0	80.0
Metabolism|Glycan biosynthesis and metabolism	00510|N-Glycan biosynthesis	27	27	26	27	100.0	100.0	96.3
Metabolism|Glycan biosynthesis and metabolism	00513|Various types of N-glycan biosynthesis	17	17	16	17	100.0	100.0	94.12
Metabolism|Glycan biosynthesis and metabolism	00512|Mucin type O-glycan biosynthesis	4	4	4	4	100.0	100.0	100.0
Metabolism|Glycan biosynthesis and metabolism	00515|Mannose type O-glycan biosynthesis	4	4	3	4	100.0	100.0	75.0
Metabolism|Glycan biosynthesis and metabolism	00514|Other types of O-glycan biosynthesis	6	6	5	6	100.0	100.0	83.33
Metabolism|Glycan biosynthesis and metabolism	00532|Glycosaminoglycan biosynthesis - chondroitin sulfate / dermatan sulfate	3	3	3	3	100.0	100.0	100.0
Metabolism|Glycan biosynthesis and metabolism	00534|Glycosaminoglycan biosynthesis - heparan sulfate / heparin	6	6	6	6	100.0	100.0	100.0
Metabolism|Glycan biosynthesis and metabolism	00533|Glycosaminoglycan biosynthesis - keratan sulfate	4	4	3	4	100.0	100.0	75.0
Metabolism|Glycan biosynthesis and metabolism	00531|Glycosaminoglycan degradation	7	2	2	7	100.0	28.57	28.57
Metabolism|Glycan biosynthesis and metabolism	00601|Glycosphingolipid biosynthesis - lacto and neolacto series	6	6	5	6	100.0	100.0	83.33
Metabolism|Glycan biosynthesis and metabolism	00603|Glycosphingolipid biosynthesis - globo and isoglobo series	3	3	3	3	100.0	100.0	100.0
Metabolism|Glycan biosynthesis and metabolism	00604|Glycosphingolipid biosynthesis - ganglio series	2	2	2	2	100.0	100.0	100.0
Metabolism|Glycan biosynthesis and metabolism	00511|Other glycan degradation	8	8	8	8	100.0	100.0	100.0
Metabolism|Metabolism of cofactors and vitamins	00730|Thiamine metabolism	7	8	7	8	87.5	100.0	87.5
Metabolism|Metabolism of cofactors and vitamins	00740|Riboflavin metabolism	3	3	3	3	100.0	100.0	100.0
Metabolism|Metabolism of cofactors and vitamins	00750|Vitamin B6 metabolism	5	4	3	5	100.0	80.0	60.0
Metabolism|Metabolism of cofactors and vitamins	00760|Nicotinate and nicotinamide metabolism	12	13	12	13	92.31	100.0	92.31
Metabolism|Metabolism of cofactors and vitamins	00770|Pantothenate and CoA biosynthesis	11	11	11	12	91.67	91.67	91.67
Metabolism|Metabolism of cofactors and vitamins	00780|Biotin metabolism	4	3	2	4	100.0	75.0	50.0
Metabolism|Metabolism of cofactors and vitamins	00790|Folate biosynthesis	19	21	19	21	90.48	100.0	90.48
Metabolism|Metabolism of cofactors and vitamins	00670|One carbon pool by folate	9	8	7	9	100.0	88.89	77.78
Metabolism|Metabolism of cofactors and vitamins	00830|Retinol metabolism	8	9	8	9	88.89	100.0	88.89
Metabolism|Metabolism of cofactors and vitamins	00860|Porphyrin and chlorophyll metabolism	18	17	15	18	100.0	94.44	83.33
Metabolism|Metabolism of cofactors and vitamins	00130|Ubiquinone and other terpenoid-quinone biosynthesis	5	5	5	5	100.0	100.0	100.0
Metabolism|Metabolism of terpenoids and polyketides	00900|Terpenoid backbone biosynthesis	17	17	17	17	100.0	100.0	100.0
Metabolism|Xenobiotics biodegradation and metabolism	00980|Metabolism of xenobiotics by cytochrome P450	7	9	7	9	77.78	100.0	77.78
Metabolism|Xenobiotics biodegradation and metabolism	00982|Drug metabolism - cytochrome P450	7	7	6	8	87.5	87.5	75.0
Metabolism|Xenobiotics biodegradation and metabolism	00983|Drug metabolism - other enzymes	23	23	20	25	92.0	92.0	80.0
Genetic Information Processing|Transcription	03020|RNA polymerase	4	4	4	4	100.0	100.0	100.0
Genetic Information Processing|Transcription	03022|Basal transcription factors	3	3	3	3	100.0	100.0	100.0
Genetic Information Processing|Transcription	03040|Spliceosome	6	6	6	6	100.0	100.0	100.0
Genetic Information Processing|Translation	03010|Ribosome	9	11	8	11	81.82	100.0	72.73
Genetic Information Processing|Translation	00970|Aminoacyl-tRNA biosynthesis	28	27	28	28	100.0	96.43	100.0
Genetic Information Processing|Translation	03013|RNA transport	9	9	10	10	90.0	90.0	100.0
Genetic Information Processing|Translation	03015|mRNA surveillance pathway	9	9	9	9	100.0	100.0	100.0
Genetic Information Processing|Translation	03008|Ribosome biogenesis in eukaryotes	9	9	9	9	100.0	100.0	100.0
Genetic Information Processing|Folding, sorting and degradation	03060|Protein export	2	2	2	2	100.0	100.0	100.0
Genetic Information Processing|Folding, sorting and degradation	04141|Protein processing in endoplasmic reticulum	23	23	23	23	100.0	100.0	100.0
Genetic Information Processing|Folding, sorting and degradation	04120|Ubiquitin mediated proteolysis	13	14	13	14	92.86	100.0	92.86
Genetic Information Processing|Folding, sorting and degradation	04122|Sulfur relay system	4	4	4	4	100.0	100.0	100.0
Genetic Information Processing|Folding, sorting and degradation	03050|Proteasome	2	2	2	2	100.0	100.0	100.0
Genetic Information Processing|Folding, sorting and degradation	03018|RNA degradation	13	14	14	14	92.86	100.0	100.0
Genetic Information Processing|Replication and repair	03030|DNA replication	5	5	5	5	100.0	100.0	100.0
Genetic Information Processing|Replication and repair	03410|Base excision repair	7	8	7	8	87.5	100.0	87.5
Genetic Information Processing|Replication and repair	03420|Nucleotide excision repair	7	7	7	7	100.0	100.0	100.0
Genetic Information Processing|Replication and repair	03430|Mismatch repair	2	2	2	2	100.0	100.0	100.0
Genetic Information Processing|Replication and repair	03440|Homologous recombination	5	5	5	5	100.0	100.0	100.0
Genetic Information Processing|Replication and repair	03460|Fanconi anemia pathway	9	9	9	9	100.0	100.0	100.0
Environmental Information Processing|Membrane transport	02010|ABC transporters	2	2	2	2	100.0	100.0	100.0
Environmental Information Processing|Signal transduction	02020|Two-component system	5	5	5	5	100.0	100.0	100.0
Environmental Information Processing|Signal transduction	04014|Ras signaling pathway	18	18	18	19	94.74	94.74	94.74
Environmental Information Processing|Signal transduction	04015|Rap1 signaling pathway	15	15	16	16	93.75	93.75	100.0
Environmental Information Processing|Signal transduction	04010|MAPK signaling pathway	17	17	17	17	100.0	100.0	100.0
Environmental Information Processing|Signal transduction	04012|ErbB signaling pathway	12	12	12	12	100.0	100.0	100.0
Environmental Information Processing|Signal transduction	04310|Wnt signaling pathway	17	18	18	18	94.44	100.0	100.0
Environmental Information Processing|Signal transduction	04330|Notch signaling pathway	5	5	5	6	83.33	83.33	83.33
Environmental Information Processing|Signal transduction	04340|Hedgehog signaling pathway	4	4	4	4	100.0	100.0	100.0
Environmental Information Processing|Signal transduction	04350|TGF-beta signaling pathway	7	7	7	7	100.0	100.0	100.0
Environmental Information Processing|Signal transduction	04390|Hippo signaling pathway	6	6	6	6	100.0	100.0	100.0
Environmental Information Processing|Signal transduction	04370|VEGF signaling pathway	11	10	10	11	100.0	90.91	90.91
Environmental Information Processing|Signal transduction	04371|Apelin signaling pathway	19	19	19	21	90.48	90.48	90.48
Environmental Information Processing|Signal transduction	04630|Jak-STAT signaling pathway	7	7	7	7	100.0	100.0	100.0
Environmental Information Processing|Signal transduction	04064|NF-kappa B signaling pathway	6	5	5	6	100.0	83.33	83.33
Environmental Information Processing|Signal transduction	04668|TNF signaling pathway	12	10	9	12	100.0	83.33	75.0
Environmental Information Processing|Signal transduction	04066|HIF-1 signaling pathway	19	17	17	19	100.0	89.47	89.47
Environmental Information Processing|Signal transduction	04068|FoxO signaling pathway	17	16	17	17	100.0	94.12	100.0
Environmental Information Processing|Signal transduction	04020|Calcium signaling pathway	19	19	19	21	90.48	90.48	90.48
Environmental Information Processing|Signal transduction	04070|Phosphatidylinositol signaling system	30	29	30	31	96.77	93.55	96.77
Environmental Information Processing|Signal transduction	04072|Phospholipase D signaling pathway	24	24	24	24	100.0	100.0	100.0
Environmental Information Processing|Signal transduction	04071|Sphingolipid signaling pathway	21	20	20	21	100.0	95.24	95.24
Environmental Information Processing|Signal transduction	04024|cAMP signaling pathway	26	26	27	27	96.3	96.3	100.0
Environmental Information Processing|Signal transduction	04022|cGMP-PKG signaling pathway	22	22	22	24	91.67	91.67	91.67
Environmental Information Processing|Signal transduction	04151|PI3K-Akt signaling pathway	18	16	16	18	100.0	88.89	88.89
Environmental Information Processing|Signal transduction	04152|AMPK signaling pathway	21	21	20	22	95.45	95.45	90.91
Environmental Information Processing|Signal transduction	04150|mTOR signaling pathway	14	15	15	15	93.33	100.0	100.0
Environmental Information Processing|Signaling molecules and interaction	04080|Neuroactive ligand-receptor interaction	6	7	7	8	75.0	87.5	87.5
Environmental Information Processing|Signaling molecules and interaction	04060|Cytokine-cytokine receptor interaction	2	2	2	2	100.0	100.0	100.0
Environmental Information Processing|Signaling molecules and interaction	04514|Cell adhesion molecules (CAMs)	3	3	2	3	100.0	100.0	66.67
Cellular Processes|Transport and catabolism	04144|Endocytosis	21	22	21	22	95.45	100.0	95.45
Cellular Processes|Transport and catabolism	04145|Phagosome	12	11	10	13	92.31	84.62	76.92
Cellular Processes|Transport and catabolism	04142|Lysosome	37	28	28	38	97.37	73.68	73.68
Cellular Processes|Transport and catabolism	04146|Peroxisome	16	14	14	16	100.0	87.5	87.5
Cellular Processes|Transport and catabolism	04140|Autophagy - animal	24	23	23	24	100.0	95.83	95.83
Cellular Processes|Transport and catabolism	04137|Mitophagy - animal	7	7	7	7	100.0	100.0	100.0
Cellular Processes|Cell growth and death	04110|Cell cycle	14	14	14	14	100.0	100.0	100.0
Cellular Processes|Cell growth and death	04114|Oocyte meiosis	17	16	18	18	94.44	88.89	100.0
Cellular Processes|Cell growth and death	04210|Apoptosis	24	23	22	26	92.31	88.46	84.62
Cellular Processes|Cell growth and death	04216|Ferroptosis	6	6	7	7	85.71	85.71	100.0
Cellular Processes|Cell growth and death	04217|Necroptosis	13	12	11	14	92.86	85.71	78.57
Cellular Processes|Cell growth and death	04115|p53 signaling pathway	6	6	6	6	100.0	100.0	100.0
Cellular Processes|Cell growth and death	04218|Cellular senescence	13	13	14	14	92.86	92.86	100.0
Cellular Processes|Cellular community - eukaryotes	04510|Focal adhesion	19	19	18	20	95.0	95.0	90.0
Cellular Processes|Cellular community - eukaryotes	04520|Adherens junction	10	10	10	10	100.0	100.0	100.0
Cellular Processes|Cellular community - eukaryotes	04530|Tight junction	18	17	17	18	100.0	94.44	94.44
Cellular Processes|Cellular community - eukaryotes	04540|Gap junction	16	17	15	17	94.12	100.0	88.24
Cellular Processes|Cellular community - eukaryotes	04550|Signaling pathways regulating pluripotency of stem cells	12	12	12	12	100.0	100.0	100.0
Cellular Processes|Cell motility	04810|Regulation of actin cytoskeleton	20	21	20	21	95.24	100.0	95.24
Organismal Systems|Immune system	04610|Complement and coagulation cascades	4	3	3	5	80.0	60.0	60.0
Organismal Systems|Immune system	04611|Platelet activation	18	18	16	19	94.74	94.74	84.21
Organismal Systems|Immune system	04620|Toll-like receptor signaling pathway	9	8	8	10	90.0	80.0	80.0
Organismal Systems|Immune system	04624|Toll and Imd signaling pathway	8	5	5	8	100.0	62.5	62.5
Organismal Systems|Immune system	04621|NOD-like receptor signaling pathway	15	12	12	15	100.0	80.0	80.0
Organismal Systems|Immune system	04622|RIG-I-like receptor signaling pathway	7	6	6	7	100.0	85.71	85.71
Organismal Systems|Immune system	04623|Cytosolic DNA-sensing pathway	4	3	3	4	100.0	75.0	75.0
Organismal Systems|Immune system	04650|Natural killer cell mediated cytotoxicity	12	12	12	12	100.0	100.0	100.0
Organismal Systems|Immune system	04612|Antigen processing and presentation	10	9	9	10	100.0	90.0	90.0
Organismal Systems|Immune system	04660|T cell receptor signaling pathway	13	13	13	13	100.0	100.0	100.0
Organismal Systems|Immune system	04658|Th1 and Th2 cell differentiation	3	4	4	4	75.0	100.0	100.0
Organismal Systems|Immune system	04659|Th17 cell differentiation	5	5	5	5	100.0	100.0	100.0
Organismal Systems|Immune system	04657|IL-17 signaling pathway	7	4	5	8	87.5	50.0	62.5
Organismal Systems|Immune system	04662|B cell receptor signaling pathway	11	11	11	11	100.0	100.0	100.0
Organismal Systems|Immune system	04664|Fc epsilon RI signaling pathway	9	9	9	9	100.0	100.0	100.0
Organismal Systems|Immune system	04666|Fc gamma R-mediated phagocytosis	18	18	18	18	100.0	100.0	100.0
Organismal Systems|Immune system	04670|Leukocyte transendothelial migration	9	9	9	9	100.0	100.0	100.0
Organismal Systems|Immune system	04062|Chemokine signaling pathway	18	18	18	18	100.0	100.0	100.0
Organismal Systems|Endocrine system	04911|Insulin secretion	9	8	8	9	100.0	88.89	88.89
Organismal Systems|Endocrine system	04910|Insulin signaling pathway	27	25	26	28	96.43	89.29	92.86
Organismal Systems|Endocrine system	04922|Glucagon signaling pathway	22	21	23	24	91.67	87.5	95.83
Organismal Systems|Endocrine system	04923|Regulation of lipolysis in adipocytes	12	12	11	12	100.0	100.0	91.67
Organismal Systems|Endocrine system	04920|Adipocytokine signaling pathway	10	10	10	10	100.0	100.0	100.0
Organismal Systems|Endocrine system	03320|PPAR signaling pathway	8	8	8	8	100.0	100.0	100.0
Organismal Systems|Endocrine system	04912|GnRH signaling pathway	16	16	16	17	94.12	94.12	94.12
Organismal Systems|Endocrine system	04913|Ovarian steroidogenesis	7	5	5	7	100.0	71.43	71.43
Organismal Systems|Endocrine system	04915|Estrogen signaling pathway	16	15	16	17	94.12	88.24	94.12
Organismal Systems|Endocrine system	04914|Progesterone-mediated oocyte maturation	13	12	13	13	100.0	92.31	100.0
Organismal Systems|Endocrine system	04917|Prolactin signaling pathway	12	10	10	12	100.0	83.33	83.33
Organismal Systems|Endocrine system	04921|Oxytocin signaling pathway	23	24	23	26	88.46	92.31	88.46
Organismal Systems|Endocrine system	04926|Relaxin signaling pathway	16	14	14	16	100.0	87.5	87.5
Organismal Systems|Endocrine system	04918|Thyroid hormone synthesis	7	8	7	8	87.5	100.0	87.5
Organismal Systems|Endocrine system	04919|Thyroid hormone signaling pathway	15	16	16	16	93.75	100.0	100.0
Organismal Systems|Endocrine system	04916|Melanogenesis	15	14	15	16	93.75	87.5	93.75
Organismal Systems|Endocrine system	04924|Renin secretion	10	10	11	12	83.33	83.33	91.67
Organismal Systems|Endocrine system	04614|Renin-angiotensin system	7	8	8	8	87.5	100.0	100.0
Organismal Systems|Endocrine system	04925|Aldosterone synthesis and secretion	14	14	15	15	93.33	93.33	100.0
Organismal Systems|Endocrine system	04927|Cortisol synthesis and secretion	8	7	7	8	100.0	87.5	87.5
Organismal Systems|Circulatory system	04260|Cardiac muscle contraction	7	6	6	7	100.0	85.71	85.71
Organismal Systems|Circulatory system	04261|Adrenergic signaling in cardiomyocytes	15	14	15	16	93.75	87.5	93.75
Organismal Systems|Circulatory system	04270|Vascular smooth muscle contraction	18	19	19	20	90.0	95.0	95.0
Organismal Systems|Digestive system	04970|Salivary secretion	13	12	12	14	92.86	85.71	85.71
Organismal Systems|Digestive system	04971|Gastric acid secretion	11	12	12	13	84.62	92.31	92.31
Organismal Systems|Digestive system	04972|Pancreatic secretion	15	14	13	16	93.75	87.5	81.25
Organismal Systems|Digestive system	04976|Bile secretion	8	8	8	8	100.0	100.0	100.0
Organismal Systems|Digestive system	04973|Carbohydrate digestion and absorption	8	6	6	8	100.0	75.0	75.0
Organismal Systems|Digestive system	04974|Protein digestion and absorption	10	9	9	11	90.91	81.82	81.82
Organismal Systems|Digestive system	04975|Fat digestion and absorption	9	8	7	9	100.0	88.89	77.78
Organismal Systems|Digestive system	04979|Cholesterol metabolism	5	4	4	5	100.0	80.0	80.0
Organismal Systems|Digestive system	04978|Mineral absorption	3	3	3	3	100.0	100.0	100.0
Organismal Systems|Excretory system	04962|Vasopressin-regulated water reabsorption	3	3	3	3	100.0	100.0	100.0
Organismal Systems|Excretory system	04960|Aldosterone-regulated sodium reabsorption	7	7	7	7	100.0	100.0	100.0
Organismal Systems|Excretory system	04961|Endocrine and other factor-regulated calcium reabsorption	6	7	6	7	85.71	100.0	85.71
Organismal Systems|Excretory system	04964|Proximal tubule bicarbonate reclamation	6	6	6	6	100.0	100.0	100.0
Organismal Systems|Excretory system	04966|Collecting duct acid secretion	4	4	4	4	100.0	100.0	100.0
Organismal Systems|Nervous system	04724|Glutamatergic synapse	11	11	11	11	100.0	100.0	100.0
Organismal Systems|Nervous system	04727|GABAergic synapse	10	10	10	10	100.0	100.0	100.0
Organismal Systems|Nervous system	04725|Cholinergic synapse	13	13	13	13	100.0	100.0	100.0
Organismal Systems|Nervous system	04728|Dopaminergic synapse	16	16	17	17	94.12	94.12	100.0
Organismal Systems|Nervous system	04726|Serotonergic synapse	16	14	14	16	100.0	87.5	87.5
Organismal Systems|Nervous system	04720|Long-term potentiation	13	13	15	15	86.67	86.67	100.0
Organismal Systems|Nervous system	04730|Long-term depression	11	10	9	11	100.0	90.91	81.82
Organismal Systems|Nervous system	04723|Retrograde endocannabinoid signaling	10	10	10	10	100.0	100.0	100.0
Organismal Systems|Nervous system	04721|Synaptic vesicle cycle	4	5	4	5	80.0	100.0	80.0
Organismal Systems|Nervous system	04722|Neurotrophin signaling pathway	13	13	14	14	92.86	92.86	100.0
Organismal Systems|Sensory system	04740|Olfactory transduction	8	8	9	9	88.89	88.89	100.0
Organismal Systems|Sensory system	04742|Taste transduction	3	3	4	4	75.0	75.0	100.0
Organismal Systems|Sensory system	04750|Inflammatory mediator regulation of TRP channels	16	14	15	17	94.12	82.35	88.24
Organismal Systems|Development and regeneration	04320|Dorso-ventral axis formation	6	7	7	7	85.71	100.0	100.0
Organismal Systems|Development and regeneration	04360|Axon guidance	20	20	20	20	100.0	100.0	100.0
Organismal Systems|Development and regeneration	04380|Osteoclast differentiation	12	12	12	13	92.31	92.31	92.31
Organismal Systems|Aging	04211|Longevity regulating pathway	9	9	9	9	100.0	100.0	100.0
Organismal Systems|Environmental adaptation	04710|Circadian rhythm	3	3	3	3	100.0	100.0	100.0
Organismal Systems|Environmental adaptation	04713|Circadian entrainment	12	11	11	13	92.31	84.62	84.62
Organismal Systems|Environmental adaptation	04714|Thermogenesis	30	30	29	30	100.0	100.0	96.67
Category - the names of categories from the Kyoto Encyclopedia of Genes and Genomes (KEGG) database
Pathway - the IDs and names of the pathways from the KEGG database
Redia|Cercaria|Adult worm:EnzymesCount - the number of enzymes active on the P.simillimum redia, cercaria or adult worm stages, respectively
Total_EnzymesCount - the total number of active enzymes in the pathway in P.simillimum data
Redia|Cercaria|Adult worm:Percent - the proportion of the active on redia, cercaria or adult worm stages to the total number of active enzymes
